# Supplementary material for: Pan-cancer landscape of epigenetic factor expression predicts tumor outcome
Source: Commun Biol. 2023 Nov 16;6:1138. doi: 10.1038/s42003-023-05459-w (PMC10654613; doi:10.1038/s42003-023-05459-w)
Supplement: Supplementary file 3 — Supplementary Data 1 [file 42003_2023_5459_MOESM3_ESM.xlsx]

## Sheet: study_cohort
Supplementary Data 1: Selection of patients for the NMF clustering of the patient tumors from 24 cancer types
TCGA_cancer_type	total_number_patients	tumor_purity_cutoff	number_of_variable_genes	female_to_male_ratio	median_age
BRCA	503	0.7	508	495:6	59
THCA	445	0.7	530	303:114	46
OV	285	0.7	571	285:0	59.3986
LGG	258	0.7	614	108:146	40
PRAD	247	0.7	565	0:247	61
SKCM	232	0.7	599	74:127	60
UCEC	182	0.7	628	182:0	62
KIRC	169	0.7	653	66:103	61
CRC	166	0.7	515	79:87	70
CESC	159	0.7	504	159:0	46.48
LIHC	142	0.7	558	49:93	62.5
SARC	134	0.7	585	75:58	60
HNSC	122	0.7	469	24:98	62
KIRP	122	0.7	579	34:77	60
GBM	120	0.7	543	36:75	62.1
PCPG	110	0.7	496	65:44	46
LUAD	94	0.7	551	43:51	65
STAD	87	0.7	513	33:54	66.95
LUSC	86	0.7	559	23:63	67
ESCA	86	0.6	520	10:76	59.27
TGCT	75	0.6	483	0:75	29
ACC	71	0.7	516	44:27	48
BLCA	71	0.7	501	15:56	68.3888
PAAD	76	0.33	653	34:42	65

## Sheet: study_cohort_ethnicity_race
Supplementary Data 1: Ethnicity and race information for the patients from 24 cancer types
cancer_type	ethnicity	n			cancer_type	race	n		Description about ethnicity and race from GDC:
TCGA_ACC	hispanic or latino	6			TCGA_ACC	asian	1		https://docs.gdc.cancer.gov/Data_Dictionary/viewer/#?view=table-definition-view&id=demographic
TCGA_ACC	not hispanic or latino	25			TCGA_ACC	black or african american	1
TCGA_ACC	not reported	40			TCGA_ACC	not reported	10		n=number of patients
TCGA_BLCA	hispanic or latino	3			TCGA_ACC	white	59
TCGA_BLCA	not hispanic or latino	62			TCGA_BLCA	asian	5
TCGA_BLCA	not reported	6			TCGA_BLCA	black or african american	3
TCGA_BRCA	hispanic or latino	19			TCGA_BLCA	not reported	5
TCGA_BRCA	not hispanic or latino	371			TCGA_BLCA	white	58
TCGA_BRCA	not reported	112			TCGA_BRCA	asian	27
TCGA_BRCA	NA	1			TCGA_BRCA	black or african american	34
TCGA_CESC	hispanic or latino	18			TCGA_BRCA	not reported	66
TCGA_CESC	not hispanic or latino	98			TCGA_BRCA	white	375
TCGA_CESC	not reported	39			TCGA_BRCA	NA	1
TCGA_CESC	NA	4			TCGA_CESC	american indian or alaska native	6
TCGA_CRC	not hispanic or latino	24			TCGA_CESC	asian	14
TCGA_CRC	not reported	142			TCGA_CESC	black or african american	12
TCGA_ESCA	hispanic or latino	3			TCGA_CESC	native hawaiian or other pacific islander	1
TCGA_ESCA	not hispanic or latino	41			TCGA_CESC	not reported	12
TCGA_ESCA	not reported	42			TCGA_CESC	white	110
TCGA_GBM	hispanic or latino	2			TCGA_CESC	NA	4
TCGA_GBM	not hispanic or latino	95			TCGA_CRC	asian	1
TCGA_GBM	not reported	15			TCGA_CRC	black or african american	4
TCGA_HNSC	hispanic or latino	10			TCGA_CRC	not reported	141
TCGA_HNSC	not hispanic or latino	107			TCGA_CRC	white	20
TCGA_HNSC	not reported	5			TCGA_ESCA	asian	25
TCGA_KIRC	hispanic or latino	12			TCGA_ESCA	black or african american	3
TCGA_KIRC	not hispanic or latino	103			TCGA_ESCA	not reported	10
TCGA_KIRC	not reported	54			TCGA_ESCA	white	48
TCGA_KIRP	hispanic or latino	4			TCGA_GBM	asian	5
TCGA_KIRP	not hispanic or latino	93			TCGA_GBM	black or african american	7
TCGA_KIRP	not reported	25			TCGA_GBM	not reported	1
TCGA_LGG	hispanic or latino	12			TCGA_GBM	white	99
TCGA_LGG	not hispanic or latino	229			TCGA_HNSC	asian	2
TCGA_LGG	not reported	17			TCGA_HNSC	black or african american	8
TCGA_LIHC	hispanic or latino	4			TCGA_HNSC	not reported	2
TCGA_LIHC	not hispanic or latino	126			TCGA_HNSC	white	110
TCGA_LIHC	not reported	12			TCGA_KIRC	asian	3
TCGA_LUAD	hispanic or latino	3			TCGA_KIRC	black or african american	8
TCGA_LUAD	not hispanic or latino	51			TCGA_KIRC	not reported	1
TCGA_LUAD	not reported	40			TCGA_KIRC	white	157
TCGA_LUSC	hispanic or latino	1			TCGA_KIRP	american indian or alaska native	2
TCGA_LUSC	not hispanic or latino	50			TCGA_KIRP	asian	1
TCGA_LUSC	not reported	35			TCGA_KIRP	black or african american	30
TCGA_OV	hispanic or latino	7			TCGA_KIRP	not reported	8
TCGA_OV	not hispanic or latino	146			TCGA_KIRP	white	81
TCGA_OV	not reported	132			TCGA_LGG	american indian or alaska native	1
TCGA_PAAD	hispanic or latino	1			TCGA_LGG	asian	1
TCGA_PAAD	not hispanic or latino	47			TCGA_LGG	black or african american	10
TCGA_PAAD	not reported	21			TCGA_LGG	not reported	4
TCGA_PAAD	NA	7			TCGA_LGG	white	242
TCGA_PCPG	hispanic or latino	2			TCGA_LIHC	american indian or alaska native	1
TCGA_PCPG	not hispanic or latino	82			TCGA_LIHC	asian	42
TCGA_PCPG	not reported	25			TCGA_LIHC	black or african american	9
TCGA_PCPG	NA	1			TCGA_LIHC	not reported	4
TCGA_PRAD	hispanic or latino	4			TCGA_LIHC	white	86
TCGA_PRAD	not hispanic or latino	166			TCGA_LUAD	asian	2
TCGA_PRAD	not reported	71			TCGA_LUAD	black or african american	5
TCGA_PRAD	NA	6			TCGA_LUAD	not reported	16
TCGA_SARC	hispanic or latino	5			TCGA_LUAD	white	71
TCGA_SARC	not hispanic or latino	114			TCGA_LUSC	asian	2
TCGA_SARC	not reported	14			TCGA_LUSC	black or african american	5
TCGA_SKCM	hispanic or latino	5			TCGA_LUSC	not reported	22
TCGA_SKCM	not hispanic or latino	218			TCGA_LUSC	white	57
TCGA_SKCM	not reported	9			TCGA_OV	american indian or alaska native	1
TCGA_STAD	hispanic or latino	1			TCGA_OV	asian	8
TCGA_STAD	not hispanic or latino	79			TCGA_OV	black or african american	15
TCGA_STAD	not reported	7			TCGA_OV	native hawaiian or other pacific islander	1
TCGA_TGCT	hispanic or latino	8			TCGA_OV	not reported	9
TCGA_TGCT	not hispanic or latino	58			TCGA_OV	white	251
TCGA_TGCT	not reported	9			TCGA_PAAD	asian	7
TCGA_THCA	hispanic or latino	34			TCGA_PAAD	black or african american	2
TCGA_THCA	not hispanic or latino	316			TCGA_PAAD	not reported	2
TCGA_THCA	not reported	92			TCGA_PAAD	white	58
TCGA_THCA	NA	3			TCGA_PAAD	NA	7
TCGA_UCEC	hispanic or latino	4			TCGA_PCPG	asian	3
TCGA_UCEC	not hispanic or latino	100			TCGA_PCPG	black or african american	10
TCGA_UCEC	not reported	78			TCGA_PCPG	not reported	4
					TCGA_PCPG	white	92
					TCGA_PCPG	NA	1
					TCGA_PRAD	asian	5
					TCGA_PRAD	black or african american	38
					TCGA_PRAD	not reported	6
					TCGA_PRAD	white	192
					TCGA_PRAD	NA	6
					TCGA_SARC	asian	1
					TCGA_SARC	black or african american	10
					TCGA_SARC	not reported	5
					TCGA_SARC	white	117
					TCGA_SKCM	asian	6
					TCGA_SKCM	not reported	1
					TCGA_SKCM	white	225
					TCGA_STAD	asian	24
					TCGA_STAD	black or african american	2
					TCGA_STAD	not reported	7
					TCGA_STAD	white	54
					TCGA_TGCT	asian	2
					TCGA_TGCT	black or african american	4
					TCGA_TGCT	not reported	4
					TCGA_TGCT	white	65
					TCGA_THCA	american indian or alaska native	1
					TCGA_THCA	asian	46
					TCGA_THCA	black or african american	20
					TCGA_THCA	not reported	81
					TCGA_THCA	white	294
					TCGA_THCA	NA	3
					TCGA_UCEC	american indian or alaska native	1
					TCGA_UCEC	asian	10
					TCGA_UCEC	black or african american	25
					TCGA_UCEC	not reported	3
					TCGA_UCEC	white	143

## Sheet: list of variable epifactors
Supplementary Data 1: List of variable epifactors used as NMF input for each of the 24 cancer types
gene_symbol	cancer_type	expression_standard_deviation
MSL3	BRCA	0.556615
CREBBP	BRCA	0.504522
KMT2E	BRCA	0.506606
KDM7A	BRCA	0.755767
PAF1	BRCA	0.504995
JARID2	BRCA	0.617488
SS18L2	BRCA	0.525984
SCMH1	BRCA	0.566722
MBTD1	BRCA	0.723348
DPF1	BRCA	1.19406
BRCA1	BRCA	1.06935
UBR7	BRCA	0.53925
PRDM11	BRCA	0.740223
SNAI2	BRCA	1.06134
PHF20	BRCA	0.500724
ARID4A	BRCA	0.559025
ZZZ3	BRCA	0.589612
PARP3	BRCA	0.832229
JADE2	BRCA	1.02861
HDAC9	BRCA	1.50547
RSF1	BRCA	0.817896
FOXP3	BRCA	1.08371
RAD51	BRCA	1.06368
ARID4B	BRCA	0.556659
USP36	BRCA	0.540639
KMT2C	BRCA	0.645783
PRDM1	BRCA	0.834499
CDK17	BRCA	0.690655
PRDM6	BRCA	1.34431
TAF2	BRCA	0.739049
EYA2	BRCA	1.77905
HMG20B	BRCA	0.657599
TLE2	BRCA	0.979172
KDM4A	BRCA	0.508942
SP100	BRCA	0.666211
PKM	BRCA	0.627671
TP53BP1	BRCA	0.65367
HDAC4	BRCA	0.710465
IKBKAP	BRCA	0.500385
JMJD6	BRCA	0.599959
ING3	BRCA	0.566679
MBD3	BRCA	0.600161
HLTF	BRCA	0.706989
UBE2D1	BRCA	0.571133
SMARCE1	BRCA	0.638618
KDM5A	BRCA	0.554829
CLNS1A	BRCA	0.838576
EED	BRCA	0.578585
ZNF532	BRCA	0.831632
ACTB	BRCA	0.629522
BAZ2A	BRCA	0.549716
UBE2T	BRCA	1.10041
EXOSC5	BRCA	0.678025
SIRT6	BRCA	0.572184
JADE1	BRCA	0.634203
MLLT10	BRCA	0.533918
ZCWPW1	BRCA	0.768829
SP140	BRCA	1.1653
KEAP1	BRCA	0.561149
SMARCA2	BRCA	0.601604
SMARCD3	BRCA	1.10237
KAT6A	BRCA	0.84723
REST	BRCA	0.525684
NCOA1	BRCA	0.572165
BCORL1	BRCA	0.726409
ATRX	BRCA	0.58575
RAD54L	BRCA	1.1992
AURKA	BRCA	1.20535
DNMT3B	BRCA	1.12428
RCOR1	BRCA	0.545262
CDC6	BRCA	1.38983
CBX5	BRCA	0.609697
BRPF3	BRCA	0.581296
SIRT1	BRCA	0.516366
JAK2	BRCA	0.738176
GADD45B	BRCA	0.877519
CECR2	BRCA	2.88113
SMARCB1	BRCA	0.563653
HIRA	BRCA	0.563378
APOBEC3H	BRCA	1.26589
CBX7	BRCA	0.914265
RBX1	BRCA	0.58361
EP300	BRCA	0.535782
HDAC10	BRCA	0.776007
PRMT5	BRCA	0.549006
ALKBH1	BRCA	0.519792
VRK1	BRCA	0.657053
RPS6KA5	BRCA	0.836121
BRMS1L	BRCA	0.523538
ZMYND8	BRCA	0.674259
MRGBP	BRCA	0.67233
CSNK2A1	BRCA	0.519768
ZNF516	BRCA	1.32454
SUV39H1	BRCA	0.596322
SMARCA1	BRCA	1.29035
RBBP7	BRCA	0.733133
SCML2	BRCA	1.62509
JADE3	BRCA	0.909684
USP11	BRCA	0.587044
SETD6	BRCA	0.600903
MAZ	BRCA	0.567123
KAT8	BRCA	0.583566
RNF40	BRCA	0.678872
EYA1	BRCA	2.39013
NBN	BRCA	0.632527
CHRAC1	BRCA	0.652131
UBR5	BRCA	0.718488
DOT1L	BRCA	0.569224
ASF1B	BRCA	0.995988
AURKC	BRCA	1.02898
FBL	BRCA	0.755665
PRPF31	BRCA	0.573174
TFPT	BRCA	0.873415
DNAJC2	BRCA	0.545816
ZNHIT1	BRCA	0.649521
EZH2	BRCA	0.92571
PRKAG2	BRCA	0.622469
TLE4	BRCA	1.05751
EXOSC3	BRCA	0.633325
CBX1	BRCA	0.636229
RAI1	BRCA	0.662505
SMARCD2	BRCA	0.721556
KAT2A	BRCA	0.699557
EZH1	BRCA	0.608476
HDAC5	BRCA	0.621015
YWHAE	BRCA	0.50273
SUPT6H	BRCA	0.584606
PHF12	BRCA	0.592746
USP46	BRCA	0.563713
WHSC1	BRCA	0.59477
PPARGC1A	BRCA	1.99704
ZBTB16	BRCA	2.51083
SUV420H1	BRCA	0.560499
PRMT8	BRCA	1.90931
VDR	BRCA	0.790588
ING4	BRCA	0.586412
ATN1	BRCA	0.544255
PRKAB1	BRCA	0.520172
HCFC2	BRCA	0.560057
PHC1	BRCA	0.629745
ASF1A	BRCA	0.596283
RNF8	BRCA	0.553355
EYA4	BRCA	2.21118
PHF1	BRCA	0.552011
TTK	BRCA	1.22175
FBRSL1	BRCA	0.58017
BRD8	BRCA	0.502458
SKP1	BRCA	0.550486
KAT2B	BRCA	0.853519
MAPKAPK3	BRCA	0.54729
FOXP1	BRCA	0.765856
PPM1G	BRCA	0.555006
INO80B	BRCA	0.67447
KDM3A	BRCA	0.523579
SMYD1	BRCA	2.67411
MSH6	BRCA	0.579623
CHD5	BRCA	1.9493
WDR77	BRCA	0.53812
HDAC1	BRCA	0.522521
ASH1L	BRCA	0.70288
GADD45A	BRCA	0.90883
PRDM2	BRCA	0.535454
UCHL5	BRCA	0.576675
PADI2	BRCA	1.96806
KDM5B	BRCA	0.654944
RCOR3	BRCA	0.689376
NSL1	BRCA	0.517901
ARID1A	BRCA	0.500668
KMT2A	BRCA	0.587973
ZNF541	BRCA	1.55645
HMGN3	BRCA	0.710021
SATB2	BRCA	1.35711
UBE2B	BRCA	0.511288
PHF19	BRCA	0.783573
NEK6	BRCA	0.823651
NEK9	BRCA	0.552659
DNMT3A	BRCA	0.612575
ATAD2B	BRCA	0.52381
HELLS	BRCA	0.914675
KANSL1	BRCA	0.501535
ENY2	BRCA	0.63568
MASTL	BRCA	0.714168
EXOSC8	BRCA	0.590512
SPOP	BRCA	0.635737
RNF2	BRCA	0.741672
ZMYM2	BRCA	0.563095
ZRANB3	BRCA	0.525058
NAA60	BRCA	0.608356
TRIM24	BRCA	0.56145
CIT	BRCA	0.912368
PKN1	BRCA	0.692942
CDK2	BRCA	0.574781
HJURP	BRCA	1.21028
MORF4L2	BRCA	0.613536
BAZ2B	BRCA	0.68521
NCOA3	BRCA	0.703238
CHD6	BRCA	0.669878
USP22	BRCA	0.668066
APOBEC2	BRCA	1.13801
DEK	BRCA	0.789512
GTF3C4	BRCA	0.590342
PRMT1	BRCA	0.601498
YEATS4	BRCA	0.666731
SIN3B	BRCA	0.521837
SMARCA4	BRCA	0.572293
KDM4B	BRCA	1.02619
APOBEC3A	BRCA	1.95322
APOBEC3F	BRCA	0.984633
FOXP2	BRCA	1.61787
PHF20L1	BRCA	0.690547
PARP2	BRCA	0.528946
FOXA1	BRCA	2.51551
ASH2L	BRCA	0.956249
PHF10	BRCA	0.610618
GADD45G	BRCA	1.22907
TAF4	BRCA	0.557245
PRDM12	BRCA	1.24487
TRIM28	BRCA	0.535482
DNMT1	BRCA	0.652409
GSE1	BRCA	0.732275
TOP2A	BRCA	1.32401
RARA	BRCA	1.08132
CHD1L	BRCA	0.694202
PRKAB2	BRCA	0.677244
PRKAA1	BRCA	0.853003
MYBBP1A	BRCA	0.589068
KDM6B	BRCA	0.50541
PRMT7	BRCA	0.546645
PCNA	BRCA	0.693994
NASP	BRCA	0.685859
SUV420H2	BRCA	0.736612
ANKRD32	BRCA	0.61799
ACTR3B	BRCA	0.951033
ARNTL	BRCA	0.648316
MEN1	BRCA	0.543213
ELP3	BRCA	0.586029
CDK7	BRCA	0.513008
CDC73	BRCA	0.538372
DDB2	BRCA	0.635411
PIWIL4	BRCA	1.16842
ELP2	BRCA	1.16173
CLOCK	BRCA	0.559306
SYNCRIP	BRCA	0.531149
MAP3K7	BRCA	0.505625
NAT10	BRCA	0.533573
TAF5L	BRCA	0.551373
USP44	BRCA	1.33762
SETDB2	BRCA	0.622129
KAT7	BRCA	0.684566
ACTL6A	BRCA	0.53204
DNAJC1	BRCA	1.07043
TEX10	BRCA	0.52569
ANP32B	BRCA	0.645669
FOXP4	BRCA	0.794771
MDC1	BRCA	0.584457
ARRB1	BRCA	0.981587
BRDT	BRCA	2.32913
TET1	BRCA	1.03862
BARD1	BRCA	0.69406
PRDM5	BRCA	1.01749
AEBP2	BRCA	0.52508
TDG	BRCA	0.527611
SMARCC2	BRCA	0.504078
BRCA2	BRCA	1.00653
RB1	BRCA	0.843441
CUL4A	BRCA	0.524957
JDP2	BRCA	0.773714
BAHD1	BRCA	0.539342
HMG20A	BRCA	0.505569
NCOA2	BRCA	0.796804
USP3	BRCA	0.532809
NCOR1	BRCA	0.639648
ASXL3	BRCA	1.92577
PELP1	BRCA	0.557174
TP53	BRCA	0.898531
CBX8	BRCA	0.827763
CBX4	BRCA	0.845152
CARM1	BRCA	0.548951
PRDM16	BRCA	1.3253
PADI3	BRCA	2.71458
PADI1	BRCA	1.58019
MTF2	BRCA	0.50425
USP21	BRCA	0.554702
HDGF	BRCA	0.603082
ZNF687	BRCA	0.551876
ANP32E	BRCA	1.06584
POGZ	BRCA	0.522153
SMYD2	BRCA	0.827556
PARP1	BRCA	0.612349
LBR	BRCA	1.00426
ASXL2	BRCA	0.562827
SETD7	BRCA	0.753669
PHIP	BRCA	0.583656
SCML4	BRCA	1.68567
SHPRH	BRCA	0.833589
TLK2	BRCA	0.610398
KDM6A	BRCA	0.632581
TAF1	BRCA	0.503171
OGT	BRCA	0.558235
ZNF711	BRCA	1.86833
WHSC1L1	BRCA	1.0504
UHRF2	BRCA	0.530058
CRB2	BRCA	1.44446
TAF5	BRCA	0.60576
SSRP1	BRCA	0.569369
ATM	BRCA	0.661243
CSRP2BP	BRCA	0.50425
MTA2	BRCA	0.522527
CHEK1	BRCA	0.951839
PPP4C	BRCA	0.609928
HIRIP3	BRCA	0.810204
SAP18	BRCA	0.537115
FOXO1	BRCA	0.800091
MBIP	BRCA	0.667422
SUV39H2	BRCA	0.753973
USP12	BRCA	0.555944
PRDM8	BRCA	1.0161
CDYL	BRCA	0.547056
INO80C	BRCA	0.590435
ING1	BRCA	0.781672
CHD1	BRCA	0.694042
PRKCA	BRCA	1.16037
L3MBTL4	BRCA	1.65543
CXXC1	BRCA	0.563174
MOV10	BRCA	0.549082
KDM8	BRCA	0.578721
PCGF6	BRCA	0.552467
KAT6B	BRCA	1.0271
ATAD2	BRCA	1.04565
PRR14	BRCA	0.539628
FBRS	BRCA	0.509218
PAXIP1	BRCA	0.605158
GATAD1	BRCA	0.533374
EYA3	BRCA	0.527366
C11orf30	BRCA	0.721259
NPM2	BRCA	1.77495
CHAF1B	BRCA	0.809236
HLCS	BRCA	0.544128
TONSL	BRCA	0.999524
MUM1	BRCA	0.541028
LRWD1	BRCA	0.597284
IKZF3	BRCA	1.62501
SENP3	BRCA	0.502963
TAF6L	BRCA	0.515443
RPS6KA4	BRCA	0.626214
PRKAA2	BRCA	2.25678
MYSM1	BRCA	0.715332
GFI1	BRCA	1.27125
DPY30	BRCA	0.506608
SMARCAD1	BRCA	0.523425
VPS72	BRCA	0.568759
FAM175A	BRCA	0.622223
HDAC11	BRCA	0.992535
RYBP	BRCA	0.503845
ATXN7	BRCA	0.515035
DTX3L	BRCA	0.703007
YEATS2	BRCA	0.664361
MEAF6	BRCA	0.52064
PRKCD	BRCA	0.709716
SFMBT1	BRCA	0.645652
PBRM1	BRCA	0.584074
RNF168	BRCA	0.518226
SAP30	BRCA	0.897905
NIPBL	BRCA	0.502825
SAP30L	BRCA	0.528294
USP49	BRCA	0.714553
CDK5	BRCA	0.65428
YWHAZ	BRCA	0.72745
PDP1	BRCA	0.892977
PSIP1	BRCA	0.853543
KDM1B	BRCA	0.626447
ZHX1	BRCA	0.651183
BRWD3	BRCA	0.702989
NSD1	BRCA	0.552563
GFI1B	BRCA	1.43313
DDX21	BRCA	0.632923
BRD7	BRCA	0.546014
CUL5	BRCA	0.560857
APBB1	BRCA	1.00408
TAF10	BRCA	0.565947
RAG1	BRCA	1.04897
CDYL2	BRCA	1.24942
LEO1	BRCA	0.70819
PRKCB	BRCA	1.39244
MBD6	BRCA	0.53253
KMT2D	BRCA	0.592141
DAPK3	BRCA	0.638756
CHAF1A	BRCA	0.73596
PBK	BRCA	1.23354
BMI1	BRCA	0.867691
ING5	BRCA	0.527801
HR	BRCA	1.91555
ING2	BRCA	0.598703
TET2	BRCA	0.614728
INO80E	BRCA	0.563594
BUB1	BRCA	1.18369
BRD3	BRCA	0.588941
CHD3	BRCA	0.642699
CDK1	BRCA	1.0782
NFRKB	BRCA	0.536283
SETMAR	BRCA	0.57142
C14orf169	BRCA	0.520346
NPAS2	BRCA	1.39479
MINA	BRCA	0.889036
CHD7	BRCA	1.18465
BPTF	BRCA	0.755504
ZNF217	BRCA	0.854709
JMJD1C	BRCA	0.569015
PHF8	BRCA	0.515149
TADA2B	BRCA	0.555871
KDM2A	BRCA	0.556678
SMARCC1	BRCA	0.586728
MST1	BRCA	1.11
PHC3	BRCA	0.633494
CBX2	BRCA	1.92509
MGA	BRCA	0.572087
BRMS1	BRCA	0.677662
CTBP2	BRCA	0.676616
ATR	BRCA	0.515179
RUVBL1	BRCA	0.575152
EID2	BRCA	0.528449
EID2B	BRCA	0.752845
CCDC101	BRCA	0.609362
WSB2	BRCA	0.523385
RPS6KA3	BRCA	0.932017
CHD9	BRCA	0.718481
ZBTB33	BRCA	0.61713
TBL1XR1	BRCA	0.552644
GSG2	BRCA	1.13026
DMAP1	BRCA	0.52534
TSSK6	BRCA	0.807174
ERBB4	BRCA	2.78003
SUZ12	BRCA	0.62771
EXOSC4	BRCA	0.872626
TAF7	BRCA	0.614758
RMI1	BRCA	0.627665
AURKB	BRCA	1.36323
APOBEC3B	BRCA	1.7218
RCC1	BRCA	0.693767
PCGF5	BRCA	0.633492
NPM1	BRCA	0.520136
TDRKH	BRCA	0.757474
SATB1	BRCA	1.31032
HMGN4	BRCA	0.577573
MTA1	BRCA	0.599404
RUVBL2	BRCA	0.64049
BCOR	BRCA	0.796716
CBX6	BRCA	1.01991
SETD8	BRCA	0.546377
SS18L1	BRCA	0.683384
ZBTB7C	BRCA	1.86151
SMYD3	BRCA	0.939407
L3MBTL1	BRCA	1.23717
BRWD1	BRCA	0.545089
IKZF1	BRCA	1.08545
KDM4D	BRCA	0.819916
NAP1L2	BRCA	1.94213
UBE2H	BRCA	0.518858
NAP1L1	BRCA	0.50265
TAF9B	BRCA	0.589549
SIRT7	BRCA	0.636834
TET3	BRCA	0.707781
MSL1	BRCA	0.929171
NOC2L	BRCA	0.647311
ARID2	BRCA	0.557035
SF3B3	BRCA	0.660992
HMGB1	BRCA	0.543281
TDRD7	BRCA	0.629825
SUPT3H	BRCA	0.654904
TRRAP	BRCA	0.524637
NCOR2	BRCA	0.617276
HDAC2	BRCA	0.700054
TLE1	BRCA	1.25149
ZGPAT	BRCA	0.925555
RAD54B	BRCA	0.913421
MYO1C	BRCA	0.626271
HMGN5	BRCA	1.12807
TFDP1	BRCA	0.71204
BAZ1A	BRCA	0.554117
CTR9	BRCA	0.543112
HMGN2	BRCA	0.514663
SFMBT2	BRCA	1.0911
PRMT6	BRCA	0.769219
DZIP3	BRCA	0.760659
L3MBTL3	BRCA	0.735003
HSPA1B	BRCA	0.721534
HSPA1A	BRCA	1.03513
MBD5	BRCA	0.514013
ZFP57	BRCA	2.89668
SAP25	BRCA	1.12114
DPF3	BRCA	1.54345
TRIM16	BRCA	0.842194
EXOSC6	BRCA	0.584701
ERCC6	BRCA	0.521275
APOBEC3G	BRCA	1.08108
APOBEC3D	BRCA	1.09636
APOBEC3C	BRCA	0.98716
CDK3	BRCA	0.983637
PRKDC	BRCA	0.84828
EID1	BRCA	0.649937
C17orf49	BRCA	0.669203
GTF2I	BRCA	0.71985
TAF9	BRCA	0.519179
MLLT6	BRCA	0.781592
UHRF1	BRCA	1.15647
TADA2A	BRCA	0.588168
PCGF2	BRCA	0.919418
PAGR1	BRCA	0.773669
PRDM16	THCA	0.946659
CHD5	THCA	1.38419
PHF13	THCA	0.474872
PRDM2	THCA	0.445567
SPEN	THCA	0.469637
PADI2	THCA	1.15119
PADI1	THCA	1.80845
PADI4	THCA	1.22395
HMGN2	THCA	0.33527
ARID1A	THCA	0.447541
RCC1	THCA	0.463543
HDAC1	THCA	0.36776
SFPQ	THCA	0.316453
MEAF6	THCA	0.433562
NFYC	THCA	0.328338
KDM4A	THCA	0.323812
DMAP1	THCA	0.420994
NASP	THCA	0.322769
RAD54L	THCA	0.728047
PRKAA2	THCA	0.676442
MYSM1	THCA	0.585445
GADD45A	THCA	0.962222
ZZZ3	THCA	0.333207
GFI1	THCA	1.15595
MTF2	THCA	0.387784
DR1	THCA	0.307219
PRMT6	THCA	0.403126
MOV10	THCA	0.424419
TRIM33	THCA	0.343958
PRKAB2	THCA	0.484539
CHD1L	THCA	0.402921
ANP32E	THCA	0.377127
ZNF687	THCA	0.372925
POGZ	THCA	0.389926
TDRKH	THCA	0.549495
GATAD2B	THCA	0.329139
ASH1L	THCA	0.603115
HDGF	THCA	0.317973
TADA1	THCA	0.306859
UCHL5	THCA	0.546293
CDC73	THCA	0.432986
UBE2T	THCA	0.618102
KDM5B	THCA	0.469596
RCOR3	THCA	0.352531
SMYD2	THCA	0.343427
LBR	THCA	0.463862
PARP1	THCA	0.417
TAF5L	THCA	0.306825
ARID4B	THCA	0.385701
SMYD3	THCA	0.62918
ATAD2B	THCA	0.440275
NCOA1	THCA	0.510317
DNMT3A	THCA	0.357267
ASXL2	THCA	0.55496
BRE	THCA	0.316283
DPY30	THCA	0.431652
MSH6	THCA	0.31032
SMEK2	THCA	0.321293
TET3	THCA	0.587212
INO80B	THCA	0.695594
PCGF1	THCA	0.373588
KDM3A	THCA	0.354812
NPAS2	THCA	0.799192
BUB1	THCA	1.134
ZRANB3	THCA	0.364801
MBD5	THCA	0.351257
EPC2	THCA	0.418516
BAZ2B	THCA	0.464737
TLK1	THCA	0.308404
HAT1	THCA	0.382744
CIR1	THCA	0.347884
ATF2	THCA	0.336224
SF3B1	THCA	0.346561
SATB2	THCA	0.841387
TYW5	THCA	0.32938
INO80D	THCA	0.389721
ERBB4	THCA	1.47218
BARD1	THCA	0.594539
CUL3	THCA	0.319973
SP140	THCA	1.56269
SP100	THCA	0.414895
HJURP	THCA	1.11727
HDAC4	THCA	0.520154
ING5	THCA	0.359077
SETMAR	THCA	0.431223
SETD5	THCA	0.379338
TADA3	THCA	0.348741
HDAC11	THCA	0.389056
SATB1	THCA	0.515489
KAT2B	THCA	0.637592
TOP2B	THCA	0.372832
SS18L2	THCA	0.427848
EXOSC7	THCA	0.388261
SETD2	THCA	0.344932
ELP6	THCA	0.359401
SMARCC1	THCA	0.36939
MST1	THCA	0.896237
MAPKAPK3	THCA	0.54942
RAD54L2	THCA	0.312734
PBRM1	THCA	0.426883
SFMBT1	THCA	0.518678
PRKCD	THCA	0.357156
ATXN7	THCA	0.362096
FOXP1	THCA	0.472515
RYBP	THCA	0.325078
MINA	THCA	0.735079
DZIP3	THCA	0.402691
DTX3L	THCA	0.501492
MSL2	THCA	0.325274
ATR	THCA	0.355842
HLTF	THCA	0.509555
PHC3	THCA	0.531819
TBL1XR1	THCA	0.301233
ACTL6A	THCA	0.306769
YEATS2	THCA	0.413746
RNF168	THCA	0.318134
PAK2	THCA	0.368991
PCGF3	THCA	0.397656
WHSC1	THCA	0.440445
PPARGC1A	THCA	1.83517
USP46	THCA	0.485127
CLOCK	THCA	0.479958
REST	THCA	0.398662
CENPC	THCA	0.371432
PRDM8	THCA	1.37063
FAM175A	THCA	0.466954
SMARCAD1	THCA	0.448665
TET2	THCA	0.478269
PRDM5	THCA	0.479273
JADE1	THCA	0.514643
SETD7	THCA	0.710512
SMARCA5	THCA	0.310063
PRMT9	THCA	0.429208
SAP30	THCA	0.516538
ING2	THCA	0.451718
NIPBL	THCA	0.374225
PRKAA1	THCA	0.386258
CDK7	THCA	0.354172
TAF9	THCA	0.312974
ANKRD32	THCA	0.362961
CHD1	THCA	0.403726
PRDM6	THCA	0.852803
SKP1	THCA	0.303134
UBE2B	THCA	0.33288
JADE2	THCA	0.416527
KDM3B	THCA	0.383839
SAP30L	THCA	0.311099
NPM1	THCA	0.373079
NSD1	THCA	0.405356
CDYL	THCA	0.420122
JARID2	THCA	0.39082
KDM1B	THCA	0.615028
DEK	THCA	0.401919
HMGN4	THCA	0.547632
ZFP57	THCA	2.4924
MDC1	THCA	0.332994
HSPA1A	THCA	0.870274
HSPA1B	THCA	0.72996
BRD2	THCA	0.302536
RING1	THCA	0.304456
PHF1	THCA	0.329599
BRPF3	THCA	0.530271
APOBEC2	THCA	1.31471
FOXP4	THCA	0.483331
USP49	THCA	0.667173
SUPT3H	THCA	0.324759
PHIP	THCA	0.437714
HMGN3	THCA	0.404981
TTK	THCA	0.742775
PRDM1	THCA	1.05547
SCML4	THCA	1.59108
ASF1A	THCA	0.32293
L3MBTL3	THCA	0.642308
EYA4	THCA	2.30309
SHPRH	THCA	0.946055
ARID1B	THCA	0.363516
ACTB	THCA	0.48353
PHF14	THCA	0.304815
HDAC9	THCA	1.13543
CBX3	THCA	0.338602
IKZF1	THCA	1.41508
BAZ1B	THCA	0.325584
GTF2I	THCA	1.01012
GATAD1	THCA	0.361514
TRRAP	THCA	0.414482
TAF6	THCA	0.439818
ZCWPW1	THCA	0.481172
SAP25	THCA	1.15186
ZNHIT1	THCA	0.627303
LRWD1	THCA	0.380615
KMT2E	THCA	0.464138
FOXP2	THCA	1.89339
ING3	THCA	0.367522
TRIM24	THCA	0.455153
KDM7A	THCA	0.517559
EZH2	THCA	0.768092
CDK5	THCA	0.482769
SMARCD3	THCA	0.515404
PRKAG2	THCA	0.324948
KMT2C	THCA	0.478545
PAXIP1	THCA	0.364971
NPM2	THCA	0.931549
HR	THCA	1.36724
PBK	THCA	1.12282
KAT6A	THCA	0.468321
PRKDC	THCA	0.56573
SNAI2	THCA	1.06269
CHD7	THCA	0.522007
NCOA2	THCA	0.492867
EYA1	THCA	1.66304
NBN	THCA	0.398423
PDP1	THCA	0.600696
RAD54B	THCA	0.569175
UBR5	THCA	0.430876
TAF2	THCA	0.498527
ZHX1	THCA	0.511814
ATAD2	THCA	0.565191
PHF20L1	THCA	0.516673
EXOSC4	THCA	0.587121
TONSL	THCA	0.560445
SMARCA2	THCA	0.493415
JAK2	THCA	0.57039
UHRF2	THCA	0.331638
PSIP1	THCA	0.316143
TLE4	THCA	0.952831
TLE1	THCA	0.706664
RMI1	THCA	0.443787
GADD45G	THCA	1.12763
PHF2	THCA	0.378406
TDRD7	THCA	0.316607
ANP32B	THCA	0.352223
RNF20	THCA	0.354287
IKBKAP	THCA	0.343681
POLE3	THCA	0.301418
PHF19	THCA	0.561031
CRB2	THCA	1.36729
NEK6	THCA	1.16622
CDK9	THCA	0.402451
GTF3C4	THCA	0.427087
BRD3	THCA	0.492493
ZMYND11	THCA	0.418224
SFMBT2	THCA	0.767176
SUV39H2	THCA	0.343146
MLLT10	THCA	0.448562
DNAJC1	THCA	0.424801
BMI1	THCA	0.348583
MASTL	THCA	0.34049
ERCC6	THCA	0.428437
PARG	THCA	0.359939
UBE2D1	THCA	0.367785
CDK1	THCA	0.64772
JMJD1C	THCA	0.517236
SIRT1	THCA	0.439242
TET1	THCA	0.659223
DDX21	THCA	0.576376
KAT6B	THCA	0.54036
PCGF5	THCA	0.473782
HELLS	THCA	0.821653
EXOSC1	THCA	0.364874
CHUK	THCA	0.389568
MGEA5	THCA	0.303148
PCGF6	THCA	0.335692
TAF5	THCA	0.334569
CTBP2	THCA	0.434266
APBB1	THCA	0.453091
RRP8	THCA	0.315706
TAF10	THCA	0.516643
CTR9	THCA	0.341397
ARNTL	THCA	1.34715
RAG1	THCA	1.46166
RAG2	THCA	3.2905
PRDM11	THCA	0.690872
DDB2	THCA	0.633726
TAF6L	THCA	0.355369
RPS6KA4	THCA	0.392079
KAT5	THCA	0.357875
BRMS1	THCA	0.441284
SUV420H1	THCA	0.333883
ARRB1	THCA	0.608968
C11orf30	THCA	0.391032
RSF1	THCA	0.401915
PIWIL4	THCA	0.575757
KDM4D	THCA	0.455647
KDM4E	THCA	1.57493
CUL5	THCA	0.332719
ATM	THCA	0.488739
ZBTB16	THCA	1.3737
KMT2A	THCA	0.455393
CHEK1	THCA	0.51001
NFRKB	THCA	0.310953
KDM5A	THCA	0.42165
PRMT8	THCA	3.20684
CHD4	THCA	0.373123
ING4	THCA	0.326129
ATN1	THCA	0.310436
PHC1	THCA	0.48098
ATF7IP	THCA	0.38763
AEBP2	THCA	0.320669
YAF2	THCA	0.455959
ARID2	THCA	0.359225
HDAC7	THCA	0.315673
VDR	THCA	0.829845
SENP1	THCA	0.310031
KMT2D	THCA	0.527682
SP1	THCA	0.309601
CBX5	THCA	0.366348
CDK2	THCA	0.366993
SMARCC2	THCA	0.574998
BAZ2A	THCA	0.435311
MBD6	THCA	0.511689
USP15	THCA	0.397757
YEATS4	THCA	0.352113
NAP1L1	THCA	0.384872
USP44	THCA	1.00006
CDK17	THCA	0.361047
TDG	THCA	0.350145
HCFC2	THCA	0.467921
PRDM4	THCA	0.308446
WSB2	THCA	0.503525
CIT	THCA	0.775119
KDM2B	THCA	0.343068
SETD1B	THCA	0.328547
SETD8	THCA	0.385098
NCOR2	THCA	0.401122
EP400	THCA	0.346938
FBRSL1	THCA	0.329995
ZMYM2	THCA	0.367479
SAP18	THCA	0.307527
USP12	THCA	0.385996
BRCA2	THCA	0.778324
EXOSC8	THCA	0.376792
FOXO1	THCA	0.634338
RB1	THCA	0.476011
SETDB2	THCA	0.367811
ING1	THCA	0.303694
TFDP1	THCA	0.328765
CHD8	THCA	0.316576
PRMT5	THCA	0.529792
BAZ1A	THCA	0.571718
BRMS1L	THCA	0.344564
MBIP	THCA	0.50115
FOXA1	THCA	1.89074
ARID4A	THCA	0.425961
DPF3	THCA	0.787619
C14orf169	THCA	0.315954
JDP2	THCA	0.612733
RPS6KA5	THCA	0.604415
SETD3	THCA	0.355808
YY1	THCA	0.348317
RCOR1	THCA	0.358596
MTA1	THCA	0.343708
BAHD1	THCA	0.391289
RAD51	THCA	0.753607
MGA	THCA	0.419958
TP53BP1	THCA	0.603941
LEO1	THCA	0.319672
PKM	THCA	0.590126
SIN3A	THCA	0.305545
HMG20A	THCA	0.608986
MORF4L1	THCA	0.312817
ZNF592	THCA	0.354667
CHD2	THCA	0.357901
NAA60	THCA	0.441581
CREBBP	THCA	0.37051
UBN1	THCA	0.39464
PRKCB	THCA	1.5892
CCDC101	THCA	0.525779
MAZ	THCA	0.457045
PAGR1	THCA	0.358788
HIRIP3	THCA	0.369524
INO80E	THCA	0.399547
PPP4C	THCA	0.415029
PRR14	THCA	0.312922
RNF40	THCA	0.463546
KAT8	THCA	0.308109
CHD9	THCA	0.465436
SETD6	THCA	0.307328
PRMT7	THCA	0.462627
EXOSC6	THCA	0.406278
CDYL2	THCA	0.655796
GSE1	THCA	0.414932
BANP	THCA	0.307291
MYO1C	THCA	0.424889
SMYD4	THCA	0.306674
GSG2	THCA	1.08925
MYBBP1A	THCA	0.311838
PELP1	THCA	0.364886
C17orf49	THCA	0.581775
ELP5	THCA	0.35881
SENP3	THCA	0.301325
TP53	THCA	0.360425
KDM6B	THCA	0.442641
CHD3	THCA	0.429373
AURKB	THCA	1.18097
TRIM16	THCA	0.722606
NCOR1	THCA	0.377855
RAI1	THCA	0.517573
USP22	THCA	0.308316
SUZ12	THCA	0.389529
MLLT6	THCA	0.381701
PCGF2	THCA	0.446466
IKZF3	THCA	1.56033
MSL1	THCA	0.39268
CDC6	THCA	0.879885
RARA	THCA	0.489576
TOP2A	THCA	1.09226
KAT2A	THCA	0.618737
EZH1	THCA	0.322243
BRCA1	THCA	0.739869
HDAC5	THCA	0.33294
KANSL1	THCA	0.338357
KAT7	THCA	0.322454
MBTD1	THCA	0.381321
PRKCA	THCA	1.11054
BPTF	THCA	0.487237
CDK3	THCA	1.00713
JMJD6	THCA	0.352207
CBX2	THCA	0.625874
CBX8	THCA	0.586966
CBX4	THCA	0.459881
SIRT7	THCA	0.394807
L3MBTL4	THCA	0.989785
ASXL3	THCA	2.35166
INO80C	THCA	0.405244
ZBTB7C	THCA	0.497023
CXXC1	THCA	0.346441
MBD2	THCA	0.350355
ZNF532	THCA	0.480584
ZNF516	THCA	0.431479
MUM1	THCA	0.386333
MBD3	THCA	0.484909
DOT1L	THCA	0.372521
GADD45B	THCA	1.19823
TLE2	THCA	0.47939
HMG20B	THCA	0.406147
DAPK3	THCA	0.405587
SIRT6	THCA	0.485925
CHAF1A	THCA	0.504623
UHRF1	THCA	1.13401
KDM4B	THCA	0.488089
MLLT1	THCA	0.378085
DNMT1	THCA	0.448391
CARM1	THCA	0.400354
SMARCA4	THCA	0.355064
ASF1B	THCA	0.979815
PKN1	THCA	0.484644
SIN3B	THCA	0.328531
BABAM1	THCA	0.468909
GATAD2A	THCA	0.315313
TSSK6	THCA	0.637253
KMT2B	THCA	0.304988
DPF1	THCA	0.836121
SIRT2	THCA	0.371266
EID2B	THCA	0.467966
EID2	THCA	0.321131
FBL	THCA	0.43988
EXOSC5	THCA	0.506435
ZNF541	THCA	1.0182
RUVBL2	THCA	0.408883
PRMT1	THCA	0.35167
TFPT	THCA	0.530391
PRPF31	THCA	0.402737
SUV420H2	THCA	0.538868
AURKC	THCA	0.982424
TRIM28	THCA	0.30424
PCNA	THCA	0.455119
ASXL1	THCA	0.301518
DNMT3B	THCA	0.678796
NCOA6	THCA	0.406834
PHF20	THCA	0.321542
CHD6	THCA	0.458745
L3MBTL1	THCA	0.667888
STK4	THCA	0.394879
EYA2	THCA	1.255
ZMYND8	THCA	0.398872
NCOA3	THCA	0.40787
ADNP	THCA	0.313527
ZNF217	THCA	0.719322
AURKA	THCA	0.667179
TAF4	THCA	0.313771
SS18L1	THCA	0.316554
ZGPAT	THCA	0.353592
USP16	THCA	0.346236
CHAF1B	THCA	0.701131
HLCS	THCA	0.373191
BRWD1	THCA	0.355737
CECR2	THCA	1.73879
HIRA	THCA	0.656574
SMARCB1	THCA	0.354165
CBX6	THCA	0.436426
APOBEC3A	THCA	1.45784
APOBEC3B	THCA	1.44146
APOBEC3C	THCA	0.60343
APOBEC3D	THCA	1.06162
APOBEC3F	THCA	0.50815
APOBEC3G	THCA	0.862547
APOBEC3H	THCA	1.18542
CBX7	THCA	0.486949
RBX1	THCA	0.514711
EP300	THCA	0.561264
BRD1	THCA	0.355455
HDAC10	THCA	0.666648
SCML2	THCA	0.872602
RPS6KA3	THCA	0.572223
BCOR	THCA	0.4893
KDM6A	THCA	0.587441
JADE3	THCA	0.455431
USP11	THCA	0.350346
SUV39H1	THCA	0.364414
FOXP3	THCA	1.3846
KDM5C	THCA	0.352673
HUWE1	THCA	0.395963
PHF8	THCA	0.418866
ZMYM3	THCA	0.313465
TAF1	THCA	0.501442
OGT	THCA	0.574068
HDAC8	THCA	0.301631
NAP1L2	THCA	0.625939
RLIM	THCA	0.3405
ATRX	THCA	0.472562
TAF9B	THCA	0.30245
BRWD3	THCA	0.506134
HMGN5	THCA	0.629968
ZNF711	THCA	0.705822
UBE2A	THCA	0.385947
ZBTB33	THCA	0.474143
SMARCA1	THCA	0.498227
BCORL1	THCA	0.425535
HCFC1	THCA	0.360652
BRCC3	THCA	0.356829
KDM1A	OV	0.568529
CREBBP	OV	0.653746
KMT2E	OV	0.561318
KDM7A	OV	0.644208
PAF1	OV	0.733038
JARID2	OV	0.798823
SS18L2	OV	0.639422
SCMH1	OV	0.603226
MBTD1	OV	0.629851
DPF1	OV	1.64549
BRCA1	OV	1.3629
UBR7	OV	0.559514
ZMYND11	OV	0.551766
PRDM11	OV	0.826742
SNAI2	OV	1.4819
ARID4A	OV	0.534644
PARP3	OV	0.782303
JADE2	OV	0.936633
HDAC9	OV	1.11001
RSF1	OV	0.653115
ARID1B	OV	0.552996
FOXP3	OV	1.16619
RAD51	OV	0.795543
ARID4B	OV	0.583162
CUL1	OV	0.50601
USP36	OV	0.580799
KMT2C	OV	0.675314
PRDM1	OV	1.00067
HDAC7	OV	0.569151
PRDM6	OV	1.41678
TAF2	OV	0.553432
EYA2	OV	1.85023
SPEN	OV	0.610762
TLE2	OV	1.57483
SMARCD1	OV	0.543646
KDM4A	OV	0.617723
NFYC	OV	0.535873
SP100	OV	0.668578
PKM	OV	0.635744
TP53BP1	OV	0.686253
HDAC4	OV	0.730016
SIRT2	OV	0.70294
IKBKAP	OV	0.506215
JMJD6	OV	0.521439
ING3	OV	0.507664
MBD3	OV	0.518644
HLTF	OV	0.671282
UBE2D1	OV	0.510138
SMARCE1	OV	0.513898
KDM5A	OV	0.597864
CLNS1A	OV	0.695452
EED	OV	0.562595
ZNF532	OV	0.636559
ACTR6	OV	0.536022
EXOSC7	OV	0.506699
BAZ2A	OV	0.582315
TOP2B	OV	0.512135
UBE2T	OV	0.816701
EXOSC5	OV	0.779481
SIRT6	OV	0.520411
JADE1	OV	0.556306
UBE2A	OV	0.55411
MLLT10	OV	0.595931
ZCWPW1	OV	0.857466
SP140	OV	1.36896
SENP1	OV	0.542367
KEAP1	OV	0.626253
SMARCA2	OV	1.0335
SMARCD3	OV	1.16171
KAT6A	OV	0.642847
TDRD3	OV	0.580756
REST	OV	0.550635
NCOA1	OV	0.550353
BCORL1	OV	0.74618
RAD54L	OV	0.836241
HUWE1	OV	0.575159
ATXN7L3	OV	0.519611
AURKA	OV	0.826779
DNMT3B	OV	0.903225
KDM2B	OV	0.544911
RCOR1	OV	0.591533
SUPT16H	OV	0.610998
HDAC6	OV	0.649925
CDC6	OV	0.808777
CBX5	OV	0.663225
BRPF3	OV	0.618447
JAK2	OV	0.736544
GADD45B	OV	1.05005
CECR2	OV	2.79259
SMARCB1	OV	0.524318
HIRA	OV	0.556854
APOBEC3H	OV	1.40693
CBX7	OV	0.846865
RBX1	OV	0.733798
EP300	OV	0.574072
BRD1	OV	0.60071
HDAC10	OV	0.777785
PRMT5	OV	0.731993
VRK1	OV	0.644699
RPS6KA5	OV	0.683862
APEX1	OV	0.663111
CHD8	OV	0.622996
BRMS1L	OV	0.576331
ZMYND8	OV	0.657162
MRGBP	OV	0.53984
CSNK2A1	OV	0.545503
ACTR5	OV	0.56424
ZNF516	OV	1.00123
SUV39H1	OV	0.69987
SMARCA1	OV	0.807194
RBBP7	OV	0.663862
SCML2	OV	0.937362
JADE3	OV	0.697425
USP11	OV	0.652062
SETD6	OV	0.544446
MAZ	OV	0.513197
RNF40	OV	0.535418
EYA1	OV	2.40582
NBN	OV	0.607793
CHRAC1	OV	0.671881
UBR5	OV	0.61877
DOT1L	OV	0.66205
ASF1B	OV	0.996058
AURKC	OV	1.22761
FBL	OV	0.924919
BABAM1	OV	0.662987
PRPF31	OV	0.516538
TFPT	OV	0.691559
DNAJC2	OV	0.562036
TAF6	OV	0.517747
ZNHIT1	OV	0.706952
PHF14	OV	0.633487
EZH2	OV	0.848589
PRKAG2	OV	0.690473
TLE4	OV	1.36816
KDM4C	OV	0.673726
EXOSC3	OV	0.513286
CUL2	OV	0.581751
CBX1	OV	0.623463
RAI1	OV	0.714022
SMARCD2	OV	0.559316
KAT2A	OV	0.54317
EZH1	OV	0.558836
HDAC5	OV	0.627579
YWHAE	OV	0.647431
SUPT6H	OV	0.619745
PHF12	OV	0.583511
USP46	OV	0.565224
WHSC1	OV	0.758655
PPARGC1A	OV	2.51895
ZBTB16	OV	2.11698
ELP4	OV	0.576345
PRDM4	OV	0.549248
PRMT8	OV	1.90043
VDR	OV	1.20777
ING4	OV	0.700318
ATN1	OV	0.666425
SUDS3	OV	0.524903
PRKAB1	OV	0.619008
HCFC2	OV	0.557235
PHC1	OV	0.817363
ASF1A	OV	0.630189
RNF8	OV	0.536638
EYA4	OV	2.64579
PHF1	OV	0.57944
TTK	OV	0.932846
FBRSL1	OV	0.652311
BRD8	OV	0.535079
SKP1	OV	0.534015
KAT2B	OV	0.848137
MAPKAPK3	OV	0.530094
FOXP1	OV	0.552296
INO80D	OV	0.505441
INO80B	OV	0.748882
PCGF1	OV	0.52189
PRKAG3	OV	1.53124
ATF2	OV	0.500585
MSH6	OV	0.620574
CHD5	OV	1.43426
PHF13	OV	0.543078
WDR77	OV	0.699176
HDAC1	OV	0.539586
ASH1L	OV	0.537668
GADD45A	OV	0.849956
PRDM2	OV	0.594123
PADI2	OV	1.48617
KDM5B	OV	0.748705
RCOR3	OV	0.589622
NSL1	OV	0.599051
ARID1A	OV	0.583601
KMT2A	OV	0.603082
ZNF541	OV	1.84257
HMGN3	OV	0.738604
UBN1	OV	0.62189
SATB2	OV	1.32169
UBE2B	OV	0.559275
PHF19	OV	0.736289
NEK6	OV	0.779022
NEK9	OV	0.652973
DNMT3A	OV	0.75775
ATAD2B	OV	0.562851
HELLS	OV	0.84739
ENY2	OV	0.610287
MASTL	OV	0.689802
EPC1	OV	0.505358
TAF12	OV	0.613039
EXOSC8	OV	0.634692
KDM3B	OV	0.521551
NFYB	OV	0.514818
RNF2	OV	0.568869
ZMYM2	OV	0.552121
ZRANB3	OV	0.579693
NAA60	OV	0.540946
CBX3	OV	0.578587
TRIM24	OV	0.559547
CIT	OV	0.882814
PKN1	OV	0.762111
CDK2	OV	0.596021
HJURP	OV	0.849769
BAZ2B	OV	0.679108
EXOSC9	OV	0.538427
CTCFL	OV	2.68382
NCOA3	OV	0.588032
CHD6	OV	0.641158
USP22	OV	0.596834
APOBEC2	OV	1.23031
DEK	OV	0.692426
GTF3C4	OV	0.558552
KDM5C	OV	0.602739
PRMT1	OV	0.587496
YEATS4	OV	0.721416
HP1BP3	OV	0.515987
SIN3B	OV	0.698432
SMARCA4	OV	0.755943
KDM4B	OV	0.62842
APOBEC3A	OV	1.62183
APOBEC3F	OV	0.78145
FOXP2	OV	2.05983
HAT1	OV	0.502418
INO80	OV	0.515235
PHF20L1	OV	0.629637
PARP2	OV	0.64786
FOXA1	OV	3.08055
ASH2L	OV	0.567937
PHF10	OV	0.635647
GADD45G	OV	0.944143
MLLT1	OV	0.623109
TAF4	OV	0.519263
PRDM12	OV	1.19044
EXOSC2	OV	0.513954
TRIM28	OV	0.722665
DNMT1	OV	0.809308
GSE1	OV	0.668968
TOP2A	OV	0.956775
RARA	OV	0.638317
CHD1L	OV	0.539115
PRKAB2	OV	0.662004
PRKAA1	OV	0.522937
MYBBP1A	OV	0.612511
KDM6B	OV	0.736351
PCNA	OV	0.760126
NASP	OV	0.601831
SUV420H2	OV	0.686876
ANKRD32	OV	0.621194
ACTR3B	OV	0.695312
ARNTL	OV	0.684767
ELP3	OV	0.587138
MBD2	OV	0.612138
CDK7	OV	0.580029
DDB2	OV	0.595942
PIWIL4	OV	0.853255
ELP2	OV	0.603249
CLOCK	OV	0.590033
SYNCRIP	OV	0.526438
MAP3K7	OV	0.572092
PHF21A	OV	0.519644
NAT10	OV	0.574147
USP44	OV	1.7802
SETDB2	OV	0.549613
KAT7	OV	0.517002
ACTL6A	OV	0.575478
SAP130	OV	0.52048
DNAJC1	OV	0.660526
TEX10	OV	0.511048
ANP32B	OV	0.500256
FOXP4	OV	0.947702
MDC1	OV	0.653439
ARRB1	OV	0.777173
BRDT	OV	1.67382
TET1	OV	1.07502
BARD1	OV	0.675617
CIR1	OV	0.512123
PRDM5	OV	1.08152
AEBP2	OV	0.570022
TDG	OV	0.619448
SMARCC2	OV	0.536824
BRCA2	OV	0.834772
RB1	OV	0.867494
SETD1B	OV	0.670292
CUL4A	OV	0.504681
JDP2	OV	0.640442
BAHD1	OV	0.643047
ANP32A	OV	0.504874
HMG20A	OV	0.622652
NCOA2	OV	0.638305
GLYR1	OV	0.529511
NCOR1	OV	0.523988
ASXL3	OV	2.23469
PELP1	OV	0.535402
TP53	OV	1.37559
CBX8	OV	0.598328
CBX4	OV	0.621669
BRD4	OV	0.684994
CARM1	OV	0.651261
PRDM16	OV	2.00068
PADI3	OV	2.88577
PADI1	OV	2.1426
ZNF687	OV	0.526758
SETDB1	OV	0.513629
ANP32E	OV	0.624092
POGZ	OV	0.578829
SMYD2	OV	0.654386
PARP1	OV	0.524855
LBR	OV	0.756737
ASXL2	OV	0.568902
SETD7	OV	0.949831
PHIP	OV	0.586051
SCML4	OV	1.7115
SHPRH	OV	0.72109
TLK2	OV	0.515594
KDM6A	OV	0.616667
ZMYM3	OV	0.525906
TAF1	OV	0.623361
OGT	OV	0.704138
ZNF711	OV	1.37594
WHSC1L1	OV	0.582028
UHRF2	OV	0.628484
CRB2	OV	1.58056
POLE3	OV	0.630057
TAF5	OV	0.613693
ATM	OV	0.555161
CSRP2BP	OV	0.580223
CHEK1	OV	0.763602
PPP4C	OV	0.527168
HIRIP3	OV	0.604593
SAP18	OV	0.653832
FOXO1	OV	0.874421
MBIP	OV	0.609035
SUV39H2	OV	0.668158
USP12	OV	0.576894
PRDM8	OV	1.27003
CDYL	OV	0.533344
SMARCA5	OV	0.527362
INO80C	OV	0.731232
ING1	OV	0.533775
CHD1	OV	0.574318
PRKCA	OV	1.06982
L3MBTL4	OV	1.39716
CXXC1	OV	0.541395
MOV10	OV	0.623072
KDM8	OV	0.550689
RNF20	OV	0.51822
PCGF6	OV	0.592138
KAT6B	OV	0.647867
ATAD2	OV	0.81995
PAXIP1	OV	0.560926
BRE	OV	0.527853
EYA3	OV	0.534202
C11orf30	OV	0.659993
NPM2	OV	1.5295
CHAF1B	OV	0.802877
HLCS	OV	0.583101
PADI4	OV	1.36195
CTBP1	OV	0.542834
AIRE	OV	1.44185
PRMT2	OV	0.548883
TONSL	OV	0.771173
MUM1	OV	0.664775
LRWD1	OV	0.582196
IKZF3	OV	1.37855
RPS6KA4	OV	0.560147
PRKAA2	OV	1.25785
RBBP4	OV	0.569187
MYSM1	OV	0.633323
GFI1	OV	1.30473
DPY30	OV	0.695678
SMARCAD1	OV	0.613153
VPS72	OV	0.528466
FAM175A	OV	0.743488
HDAC11	OV	0.719698
ATXN7	OV	0.589899
ELP6	OV	0.544643
DTX3L	OV	0.787322
YEATS2	OV	0.567386
MEAF6	OV	0.59798
BAP1	OV	0.512169
PRKCD	OV	0.721846
SFMBT1	OV	0.681177
PBRM1	OV	0.50602
RNF168	OV	0.648225
RAD54L2	OV	0.565813
SAP30	OV	0.819775
PRMT9	OV	0.509981
PRDM9	OV	1.88424
SAP30L	OV	0.549597
USP49	OV	0.789214
CDK5	OV	0.679107
YWHAZ	OV	0.63483
PDP1	OV	0.764165
PSIP1	OV	0.691466
KDM1B	OV	0.59761
ZHX1	OV	0.727344
BRWD3	OV	0.622861
TAF3	OV	0.572586
NSD1	OV	0.58428
DDX21	OV	0.504296
HIF1AN	OV	0.524556
BRD7	OV	0.511271
APBB1	OV	0.921285
TAF10	OV	0.726895
RAG1	OV	1.06476
CDYL2	OV	0.950845
LEO1	OV	0.59111
PRKCB	OV	1.42755
ZNF592	OV	0.644868
MBD6	OV	0.59055
GATAD2A	OV	0.540769
KMT2D	OV	0.752225
DAPK3	OV	0.544694
CHAF1A	OV	0.601822
PBK	OV	1.08588
SETD5	OV	0.568318
BMI1	OV	0.698049
ING5	OV	0.615278
HR	OV	1.46701
ING2	OV	0.540677
TET2	OV	0.572785
E2F6	OV	0.588815
MECP2	OV	0.557784
BUB1	OV	0.872891
BRD3	OV	0.611195
CHD3	OV	0.71554
UBE2E1	OV	0.546762
ELP5	OV	0.647252
CDK1	OV	0.84409
NFRKB	OV	0.623166
SETMAR	OV	0.545648
NPAS2	OV	1.47709
MINA	OV	0.517155
TADA3	OV	0.508874
EXOSC1	OV	0.623879
CHD7	OV	0.893079
ASXL1	OV	0.518035
BPTF	OV	0.584766
ATF7IP	OV	0.510958
ZNF217	OV	0.685193
JMJD1C	OV	0.595408
HINFP	OV	0.536932
HCFC1	OV	0.583097
PHF8	OV	0.709745
TADA2B	OV	0.525405
KDM2A	OV	0.552802
SMARCC1	OV	0.535866
MST1	OV	1.13484
CHD2	OV	0.511634
PHC3	OV	0.530427
CBX2	OV	1.33288
MGA	OV	0.518733
BRMS1	OV	0.52246
CTBP2	OV	0.566111
EID2	OV	0.760229
EID2B	OV	0.905996
CCDC101	OV	0.59595
WSB2	OV	0.56069
RPS6KA3	OV	0.62915
CHD9	OV	0.556098
ZBTB33	OV	0.508165
TBL1XR1	OV	0.597714
GSG2	OV	0.897339
UBE2N	OV	0.590606
TSSK6	OV	0.839295
ERBB4	OV	1.77974
EXOSC4	OV	0.820736
TAF7	OV	0.532353
RMI1	OV	0.729584
AURKB	OV	1.00884
APOBEC3B	OV	1.8275
RCC1	OV	0.633711
PCGF5	OV	0.566954
EHMT1	OV	0.573683
NPM1	OV	0.690813
TDRKH	OV	0.724409
SATB1	OV	1.28828
HMGN4	OV	0.665798
MTA1	OV	0.65281
RUVBL2	OV	0.58391
BCOR	OV	0.654381
EP400	OV	0.675201
SETD3	OV	0.501402
CBX6	OV	0.910793
SS18L1	OV	0.535411
ZBTB7C	OV	1.25592
SMYD3	OV	0.588883
L3MBTL1	OV	0.955547
BRCC3	OV	0.639979
PCGF3	OV	0.608205
BRWD1	OV	0.511691
MORF4L1	OV	0.533816
IKZF1	OV	1.30529
KDM4D	OV	0.768184
NAP1L2	OV	1.56615
SMYD4	OV	0.577264
UBE2H	OV	0.581767
NAP1L1	OV	0.639961
TAF9B	OV	0.791941
SIRT7	OV	0.603643
USP7	OV	0.504606
TET3	OV	0.749985
NOC2L	OV	0.592204
ARID2	OV	0.51243
SF3B3	OV	0.525276
HMGB1	OV	0.567989
TDRD7	OV	0.858086
MPHOSPH8	OV	0.53135
SUPT3H	OV	0.749965
TRRAP	OV	0.612187
NCOR2	OV	0.762418
HDAC2	OV	0.731832
TLE1	OV	0.647524
ZGPAT	OV	0.557403
RAD54B	OV	0.779523
PHF2	OV	0.59976
MYO1C	OV	0.804339
HMGN5	OV	1.1046
TFDP1	OV	0.605826
MGEA5	OV	0.520841
BAZ1A	OV	0.688588
NCOA6	OV	0.548719
HMGN2	OV	0.627906
SFMBT2	OV	1.25558
PRMT6	OV	0.648178
DZIP3	OV	0.710124
L3MBTL3	OV	0.701924
RING1	OV	0.592881
EHMT2	OV	0.595226
HSPA1B	OV	0.747739
HSPA1A	OV	1.48751
ZFP57	OV	2.25933
TRIM27	OV	0.533429
SAP25	OV	1.44451
HMGN1	OV	0.531027
DPF3	OV	1.67642
CHUK	OV	0.548892
TRIM16	OV	0.714513
EXOSC6	OV	0.502388
ERCC6	OV	0.551949
APOBEC3G	OV	1.07032
APOBEC3D	OV	1.24143
APOBEC3C	OV	0.853865
CDK3	OV	1.06322
PRKDC	OV	0.59013
EID1	OV	0.534594
C17orf49	OV	0.667836
GTF2I	OV	0.69419
KMT2B	OV	0.697745
TAF9	OV	0.626259
MLLT6	OV	0.703675
UHRF1	OV	0.920864
TADA2A	OV	0.558935
PCGF2	OV	0.732807
PAGR1	OV	0.510665
NOC2L	LGG	0.464157
PRDM16	LGG	1.20061
CHD5	LGG	2.05375
PHF13	LGG	0.554643
PRDM2	LGG	0.595305
SPEN	LGG	0.525708
PADI2	LGG	1.35226
PADI1	LGG	1.54423
PADI4	LGG	1.72354
HP1BP3	LGG	0.417198
KDM1A	LGG	0.546455
HMGN2	LGG	0.56092
ARID1A	LGG	0.499642
EYA3	LGG	0.477498
RCC1	LGG	0.832942
TAF12	LGG	0.49877
HDAC1	LGG	0.691022
RBBP4	LGG	0.41
PHC2	LGG	0.520329
SFPQ	LGG	0.379043
MEAF6	LGG	0.388543
NFYC	LGG	0.367935
SCMH1	LGG	0.493824
KDM4A	LGG	0.494641
DMAP1	LGG	0.429642
NASP	LGG	0.512365
RAD54L	LGG	1.26686
PRKAA2	LGG	0.618899
MYSM1	LGG	0.580737
GADD45A	LGG	1.10726
ZZZ3	LGG	0.469921
BRDT	LGG	1.16401
GFI1	LGG	0.956189
MTF2	LGG	0.497855
DR1	LGG	0.497514
DNTTIP2	LGG	0.338837
PRMT6	LGG	0.474748
WDR77	LGG	0.456533
MOV10	LGG	0.732467
TRIM33	LGG	0.42035
PRKAB2	LGG	0.399606
CHD1L	LGG	0.320623
ANP32E	LGG	0.415219
SETDB1	LGG	0.397197
VPS72	LGG	0.351712
ZNF687	LGG	0.32529
POGZ	LGG	0.351127
TDRKH	LGG	0.579819
GATAD2B	LGG	0.344646
ASH1L	LGG	0.511211
HDGF	LGG	0.370543
TADA1	LGG	0.326045
RNF2	LGG	0.336349
UCHL5	LGG	0.320719
CDC73	LGG	0.372675
UBE2T	LGG	1.03578
KDM5B	LGG	0.517499
RBBP5	LGG	0.428197
SMYD2	LGG	0.896124
LBR	LGG	0.46672
PARP1	LGG	0.392844
TAF5L	LGG	0.404722
ARID4B	LGG	0.32338
SMYD3	LGG	0.53708
ATAD2B	LGG	0.446186
NCOA1	LGG	0.404272
DNMT3A	LGG	0.375349
ASXL2	LGG	0.549358
PPM1G	LGG	0.32367
BRE	LGG	0.30119
MTA3	LGG	0.421616
MSH6	LGG	0.366139
TET3	LGG	0.470608
INO80B	LGG	0.543034
PCGF1	LGG	0.347696
KDM3A	LGG	0.446
SMYD1	LGG	1.75778
NPAS2	LGG	0.906577
BUB1	LGG	1.54008
SAP130	LGG	0.307083
ZRANB3	LGG	0.398322
MBD5	LGG	0.455832
EPC2	LGG	0.424973
BAZ2B	LGG	0.464881
TLK1	LGG	0.406449
HAT1	LGG	0.385898
ATF2	LGG	0.30937
SATB2	LGG	0.733164
TYW5	LGG	0.328955
ERBB4	LGG	1.20022
BARD1	LGG	0.774785
SP140	LGG	0.880411
SP100	LGG	0.973946
HJURP	LGG	1.84249
HDAC4	LGG	0.710026
ING5	LGG	0.509441
SETMAR	LGG	0.362317
SETD5	LGG	0.516785
TADA3	LGG	0.33786
HDAC11	LGG	0.716191
SATB1	LGG	0.733294
KAT2B	LGG	0.533016
UBE2E1	LGG	0.405977
TOP2B	LGG	0.341152
SS18L2	LGG	0.415634
EXOSC7	LGG	0.397069
SETD2	LGG	0.343538
ELP6	LGG	0.330482
SMARCC1	LGG	0.550049
MST1	LGG	1.17636
MAPKAPK3	LGG	0.64485
RAD54L2	LGG	0.370225
PARP3	LGG	0.511314
WDR82	LGG	0.327552
BAP1	LGG	0.379044
PBRM1	LGG	0.473914
SFMBT1	LGG	0.384813
PRKCD	LGG	1.00184
ACTR8	LGG	0.384237
ATXN7	LGG	0.350337
FOXP1	LGG	0.518213
RYBP	LGG	0.397748
MINA	LGG	0.89645
DZIP3	LGG	0.452053
DTX3L	LGG	0.810081
RUVBL1	LGG	0.373581
MSL2	LGG	0.312114
ATR	LGG	0.358918
HLTF	LGG	0.363273
PHC3	LGG	0.476837
ACTL6A	LGG	0.495451
YEATS2	LGG	0.408006
RNF168	LGG	0.330862
PAK2	LGG	0.38213
PCGF3	LGG	0.404469
WHSC1	LGG	0.374314
PPARGC1A	LGG	1.11625
USP46	LGG	0.595205
CLOCK	LGG	0.423558
REST	LGG	0.858709
CENPC	LGG	0.325796
PRDM8	LGG	1.4752
FAM175A	LGG	0.431804
SMARCAD1	LGG	0.413005
TET2	LGG	0.533086
PRDM5	LGG	0.752273
EXOSC9	LGG	0.304692
JADE1	LGG	0.624937
SETD7	LGG	0.537567
SMARCA5	LGG	0.325517
PRMT9	LGG	0.370348
SAP30	LGG	0.565677
ING2	LGG	0.52362
NIPBL	LGG	0.394514
PRKAA1	LGG	0.309116
TAF9	LGG	0.345966
ANKRD32	LGG	0.528084
CHD1	LGG	0.409417
PRDM6	LGG	0.81667
SKP1	LGG	0.322971
UBE2B	LGG	0.328288
JADE2	LGG	0.657375
KDM3B	LGG	0.406565
TAF7	LGG	0.306075
HDAC3	LGG	0.304079
SAP30L	LGG	0.353992
NPM1	LGG	0.486511
NSD1	LGG	0.485227
CDYL	LGG	0.449349
JARID2	LGG	0.454175
KDM1B	LGG	0.420327
DEK	LGG	0.398531
HMGN4	LGG	0.37906
TRIM27	LGG	0.337205
ZFP57	LGG	1.87581
MDC1	LGG	0.360121
HSPA1A	LGG	1.15603
HSPA1B	LGG	1.21331
EHMT2	LGG	0.384167
RING1	LGG	0.344772
DAXX	LGG	0.32152
PHF1	LGG	0.415875
BRPF3	LGG	0.581387
RNF8	LGG	0.301502
APOBEC2	LGG	0.750273
FOXP4	LGG	0.612473
USP49	LGG	0.778809
SUPT3H	LGG	0.546804
PHIP	LGG	0.438961
HMGN3	LGG	0.342914
TTK	LGG	1.68891
SYNCRIP	LGG	0.357131
MAP3K7	LGG	0.304582
PRDM1	LGG	0.731414
SCML4	LGG	1.48438
HDAC2	LGG	0.461214
ASF1A	LGG	0.483863
L3MBTL3	LGG	0.439235
EYA4	LGG	2.12614
SHPRH	LGG	0.786026
ARID1B	LGG	0.416455
PHF10	LGG	0.344931
ACTB	LGG	0.441547
PHF14	LGG	0.410399
HDAC9	LGG	0.803477
CBX3	LGG	0.390684
IKZF1	LGG	1.15437
BAZ1B	LGG	0.373084
GTF2I	LGG	0.745054
GATAD1	LGG	0.502022
TRRAP	LGG	0.479909
TAF6	LGG	0.417994
ZCWPW1	LGG	0.547216
SAP25	LGG	1.20837
ACTL6B	LGG	1.94646
ZNHIT1	LGG	0.499838
LRWD1	LGG	0.46204
DNAJC2	LGG	0.371055
KMT2E	LGG	0.483934
FOXP2	LGG	1.82978
ING3	LGG	0.459617
UBE2H	LGG	0.359206
TRIM24	LGG	0.57223
KDM7A	LGG	0.569298
CUL1	LGG	0.31574
EZH2	LGG	1.10231
CDK5	LGG	0.517651
SMARCD3	LGG	0.473253
PRKAG2	LGG	0.734985
KMT2C	LGG	0.485847
ACTR3B	LGG	0.663864
PAXIP1	LGG	0.469094
NPM2	LGG	1.79234
HR	LGG	0.982817
PBK	LGG	2.02231
WHSC1L1	LGG	0.414684
KAT6A	LGG	0.558082
PRKDC	LGG	0.49666
SNAI2	LGG	1.21054
CHD7	LGG	0.84741
NCOA2	LGG	0.531766
EYA1	LGG	1.36094
NBN	LGG	0.416933
PDP1	LGG	0.896573
RAD54B	LGG	0.819474
YWHAZ	LGG	0.442222
UBR5	LGG	0.458836
TAF2	LGG	0.442382
ZHX1	LGG	0.463088
ATAD2	LGG	0.671181
PHF20L1	LGG	0.343922
CHRAC1	LGG	0.399151
EXOSC4	LGG	0.548501
TONSL	LGG	0.783963
SMARCA2	LGG	0.546282
JAK2	LGG	0.432619
UHRF2	LGG	0.408691
KDM4C	LGG	0.370466
PSIP1	LGG	0.408812
TLE4	LGG	0.762438
TLE1	LGG	0.778285
RMI1	LGG	0.514509
GADD45G	LGG	1.29933
PHF2	LGG	0.377548
TDRD7	LGG	0.471529
ANP32B	LGG	0.481522
TEX10	LGG	0.369293
IKBKAP	LGG	0.306039
POLE3	LGG	0.312232
PHF19	LGG	0.56749
CRB2	LGG	1.60794
NEK6	LGG	0.858424
CDK9	LGG	0.430495
PRDM12	LGG	1.35394
GTF3C4	LGG	0.423106
GFI1B	LGG	1.62836
BRD3	LGG	0.496219
EHMT1	LGG	0.340617
ZMYND11	LGG	0.527201
SFMBT2	LGG	0.590099
TAF3	LGG	0.516614
SUV39H2	LGG	0.491397
MLLT10	LGG	0.446081
DNAJC1	LGG	0.542936
BMI1	LGG	0.365782
MASTL	LGG	0.557612
WAC	LGG	0.42441
EPC1	LGG	0.504707
CUL2	LGG	0.359857
ERCC6	LGG	0.50673
PARG	LGG	0.34972
UBE2D1	LGG	0.347175
CDK1	LGG	1.54784
JMJD1C	LGG	0.574448
SIRT1	LGG	0.515202
TET1	LGG	0.976081
DDX50	LGG	0.316438
DDX21	LGG	0.49909
KAT6B	LGG	0.63966
PCGF5	LGG	0.562198
HELLS	LGG	0.986439
EXOSC1	LGG	0.399932
CHUK	LGG	0.336488
HIF1AN	LGG	0.332236
MGEA5	LGG	0.415616
PCGF6	LGG	0.411673
TAF5	LGG	0.431976
FAM175B	LGG	0.328097
CTBP2	LGG	0.424783
NAP1L4	LGG	0.350549
APBB1	LGG	0.564198
RRP8	LGG	0.411352
TAF10	LGG	0.382475
CTR9	LGG	0.35941
ARNTL	LGG	0.635675
ELP4	LGG	0.417873
NAT10	LGG	0.367698
RAG1	LGG	0.736667
PRDM11	LGG	0.5319
PHF21A	LGG	0.397821
DDB2	LGG	0.643227
SSRP1	LGG	0.322346
DDB1	LGG	0.34127
MTA2	LGG	0.346408
TAF6L	LGG	0.341655
RPS6KA4	LGG	0.48102
MEN1	LGG	0.305841
DPF2	LGG	0.332273
BRMS1	LGG	0.396809
SUV420H1	LGG	0.353817
ARRB1	LGG	1.00376
C11orf30	LGG	0.445393
CLNS1A	LGG	0.373953
RSF1	LGG	0.477722
EED	LGG	0.320527
PIWIL4	LGG	1.28372
KDM4D	LGG	0.447425
ATM	LGG	0.482895
ZBTB16	LGG	1.37583
KMT2A	LGG	0.587824
HINFP	LGG	0.326308
CHEK1	LGG	0.826818
NFRKB	LGG	0.395
KDM5A	LGG	0.609634
PRMT8	LGG	2.25869
CHD4	LGG	0.404
ING4	LGG	0.412622
ATN1	LGG	0.420993
PHC1	LGG	0.567713
ATF7IP	LGG	0.603119
AEBP2	LGG	0.393399
YAF2	LGG	0.461468
ARID2	LGG	0.469666
HDAC7	LGG	0.475933
VDR	LGG	1.37765
SENP1	LGG	0.426059
KANSL2	LGG	0.322592
KMT2D	LGG	0.555639
SMARCD1	LGG	0.442447
SP1	LGG	0.407206
CBX5	LGG	0.419281
CDK2	LGG	0.892078
SMARCC2	LGG	0.54406
BAZ2A	LGG	0.474306
MBD6	LGG	0.538044
YEATS4	LGG	0.520999
NAP1L1	LGG	0.443822
USP44	LGG	1.18172
CDK17	LGG	0.400685
TDG	LGG	0.382578
HCFC2	LGG	0.399689
NFYB	LGG	0.329996
PRDM4	LGG	0.309234
WSB2	LGG	0.436604
SUDS3	LGG	0.322442
CIT	LGG	0.987287
KDM2B	LGG	0.369503
SETD1B	LGG	0.356702
SETD8	LGG	0.362478
NCOR2	LGG	0.550067
EP400	LGG	0.374484
FBRSL1	LGG	0.443691
MPHOSPH8	LGG	0.367133
ZMYM2	LGG	0.38185
SAP18	LGG	0.421606
USP12	LGG	0.437835
HMGB1	LGG	0.313745
BRCA2	LGG	1.13931
EXOSC8	LGG	0.455707
[truncated: 11,215 more rows]

## Sheet: NMF_cluster_metrics
Supplementary Data 1: NMF cluster metrics for the 24 cancer types
TCGA_cancer_type	rank	Silhouette_coefficient	Cophenetic_coefficient	Connectivity
BRCA	2	0.890166	0.967131	183.583
BRCA	3	0.548732	0.856485	415.375
BRCA	4	0.367684	0.789747	526.795
THCA	2	0.896772	0.96983	154.465
THCA	3	0.627446	0.918538	263.681
THCA	4	0.489711	0.902968	256.527
OV	2	0.846708	0.962343	154.804
OV	3	0.582768	0.884503	228.544
OV	4	0.326445	0.82495	334.305
LGG	2	0.84741	0.953227	112.565
LGG	3	0.533214	0.84463	152.145
LGG	4	0.421429	0.805954	181.684
PRAD	2	0.824297	0.932304	134.317
PRAD	3	0.438926	0.837703	196.179
PRAD	4	0.370949	0.772444	274.533
SKCM	2	0.850301	0.951088	144.724
SKCM	3	0.485722	0.853631	179.841
SKCM	4	0.2655	0.822938	232.235
UCEC	2	0.504216	0.776622	79.6365
UCEC	3	0.664613	0.897493	136.494
UCEC	4	0.547944	0.912535	157.071
KIRC	2	0.83653	0.946486	80.4
KIRC	3	0.428579	0.8308	146.988
KIRC	4	0.252625	0.768622	193.657
CRC	2	0.795725	0.934109	83.8056
CRC	3	0.410322	0.773908	149.565
CRC	4	0.357803	0.75073	164.002
CESC	2	0.914816	0.977311	48.527
CESC	3	0.655871	0.936278	113.248
CESC	4	0.600403	0.916457	151.598
LIHC	2	0.650861	0.887036	81.1175
LIHC	3	0.599296	0.86564	112.397
LIHC	4	0.437092	0.834048	159.279
SARC	2	0.912872	0.970369	29.3845
SARC	3	0.688662	0.943746	66.6992
SARC	4	0.572712	0.921704	66.202
HNSC	2	0.880796	0.962488	49.3476
HNSC	3	0.773806	0.946161	51.8353
HNSC	4	0.545286	0.902549	87.3968
KIRP	2	0.748812	0.898921	69.9698
KIRP	3	0.609537	0.890952	77.3925
KIRP	4	0.359647	0.812068	119.715
GBM	2	0.671259	0.846898	81.619
GBM	3	0.515635	0.824133	121.376
GBM	4	0.357624	0.772815	124.863
PCPG	2	0.577293	0.848387	84.1385
PCPG	3	0.437566	0.840244	101.38
PCPG	4	0.386674	0.808741	131.078
LUAD	2	0.888968	0.965107	51.9766
LUAD	3	0.499954	0.910222	97.2782
LUAD	4	0.372764	0.850315	94.4552
STAD	2	0.931167	0.984696	40.3452
STAD	3	0.634111	0.906678	78.2472
STAD	4	0.449016	0.832277	87.3754
LUSC	2	0.70459	0.889712	70.0345
LUSC	3	0.497337	0.865554	81.2429
LUSC	4	0.444126	0.92086	88.0722
ESCA	2	0.990459	0.998731	7.70357
ESCA	3	0.665427	0.97509	36.1476
ESCA	4	0.561059	0.964381	40.2806
TGCT	2	0.950226	0.98033	5.4869
TGCT	3	0.944554	0.991295	7.90437
TGCT	4	0.738352	0.989715	37.9925
ACC	2	0.849246	0.948919	38.6452
ACC	3	0.679691	0.941332	38.0698
ACC	4	0.557417	0.923224	66.8421
BLCA	2	0.834586	0.945328	43.9885
BLCA	3	0.453627	0.835977	79.0631
BLCA	4	0.419528	0.813797	89.804
PAAD	2	0.611511	0.803696	62.273
PAAD	3	0.417319	0.820244	77.3968
PAAD	4	0.286635	0.819466	95.0024
