# Supplementary material for: Pan-cancer landscape of epigenetic factor expression predicts tumor outcome
Source: Commun Biol. 2023 Nov 16;6:1138. doi: 10.1038/s42003-023-05459-w (PMC10654613; doi:10.1038/s42003-023-05459-w)
Supplement: Supplementary file 4 — Supplementary Data 2 [file 42003_2023_5459_MOESM4_ESM.xlsx]

## Sheet: list_720_epifactors
Supplementary Data 2: List of 720 epifactors (from Medvedeva et al., 2015)
gene_symbol	gene_name	epigenetic_group	function	modification	target	product
A1CF	APOBEC1 complementation factor	None	RNA modification	RNA deamination	mRNA, mC	U
ACTB	actin, beta	Chromatin Remodelling	Chromatin remodeling cofactor	#	#	#
ACTL6A	actin-like 6A	Chromatin Remodelling	Chromatin remodeling cofactor	#	#	#
ACTL6B	actin-like 6B	Chromatin Remodelling	Chromatin remodeling cofactor	#	#	#
ACTR3B	ARP3 actin-related protein 3 homolog B (yeast)	Chromatin Remodelling	Chromatin remodeling	#	H2A, H3, H4	#
ACTR5	ARP5 actin-related protein 5 homolog (yeast)	Chromatin Remodelling	Chromatin remodeling	#	#	#
ACTR6	ARP6 actin-related protein 6 homolog (yeast)	Chromatin Remodelling	Chromatin remodeling cofactor	#	#	#
ACTR8	ARP8 actin-related protein 8 homolog (yeast)	Histone modification	Histone modification read	#	#	#
ADNP	activity-dependent neuroprotector homeobox	Chromatin Remodelling	Chromatin remodeling cofactor	#	#	#
AEBP2	AE binding protein 2	Histone modification	Histone modification write cofactor	Histone methylation	#	#
AICDA	activation-induced cytidine deaminase	DNA modification	DNA modification	DNA demethylation	ssDNA, hmC	hmU
AIRE	autoimmune regulator	Histone modification	Histone modification read, TF	#	H3K4, H3K4me3, DNA motif	#
ALKBH1	alkB, alkylation repair homolog 1 (E. coli)	Histone modification	Histone modification	#	H2A	#
ANKRD32	ankyrin repeat domain 32	Histone modification	Histone modification read	#	H2AXS139	#
ANP32A	acidic (leucine-rich) nuclear phosphoprotein 32 family, member A	Chromatin Remodelling	Chromatin remodeling cofactor	#	#	#
ANP32B	acidic (leucine-rich) nuclear phosphoprotein 32 family, member B	None	Histone chaperone	#	H3, H4	#
ANP32E	acidic (leucine-rich) nuclear phosphoprotein 32 family, member E	Histone modification	Histone chaperone, Histone modification read	#	H2A.Z	#
APBB1	amyloid beta (A4) precursor protein-binding, family B, member 1 (Fe65)	Histone modification	Histone modification	#	H2AX	#
APEX1	APEX nuclease (multifunctional DNA repair enzyme) 1	DNA modification	DNA modification cofactor	DNA demethylation	#	#
APOBEC1	apolipoprotein B mRNA editing enzyme, catalytic polypeptide 1	DNA modification	DNA modification, RNA modification	DNA demethylation, mRNA editing	ssDNA, mRNA, mC	U
APOBEC2	apolipoprotein B mRNA editing enzyme, catalytic polypeptide-like 2	DNA modification	DNA modification, RNA modification	DNA demethylation, mRNA editing	ssDNA, mRNA, mC	hmU
APOBEC3A	apolipoprotein B mRNA editing enzyme, catalytic polypeptide-like 3A	DNA modification	DNA modification, RNA modification	DNA demethylation, mRNA editing	ssDNA, mRNA, mC	dhU
APOBEC3B	apolipoprotein B mRNA editing enzyme, catalytic polypeptide-like 3B	DNA modification	DNA modification, RNA modification	DNA demethylation, mRNA editing	ssDNA, mRNA, mC	dhU
APOBEC3C	apolipoprotein B mRNA editing enzyme, catalytic polypeptide-like 3C	DNA modification	DNA modification, RNA modification	DNA demethylation, mRNA editing	ssDNA, mRNA, mC	dhU
APOBEC3D	apolipoprotein B mRNA editing enzyme, catalytic polypeptide-like 3D	DNA modification	DNA modification, RNA modification	DNA demethylation, mRNA editing	ssDNA, mRNA, mC	dhU
APOBEC3F	apolipoprotein B mRNA editing enzyme, catalytic polypeptide-like 3F	DNA modification	DNA modification, RNA modification	DNA demethylation, mRNA editing	ssDNA, mRNA, mC	dhU
APOBEC3G	apolipoprotein B mRNA editing enzyme, catalytic polypeptide-like 3G	DNA modification	DNA modification, RNA modification	DNA demethylation, mRNA editing	ssDNA, mRNA, mC	dhU
APOBEC3H	apolipoprotein B mRNA editing enzyme, catalytic polypeptide-like 3H	DNA modification	DNA modification, RNA modification	DNA demethylation, mRNA editing	ssDNA, mRNA, mC	dhU
ARID1A	AT rich interactive domain 1A (SWI-like)	Chromatin Remodelling	Chromatin remodeling cofactor	#	DNA motif	#
ARID1B	AT rich interactive domain 1B (SWI1-like)	Histone modification	Histone modification write	Histone ubiquitination	H2BK120, DNA motif	#
ARID2	AT rich interactive domain 2 (ARID, RFX-like)	Chromatin Remodelling	Chromatin remodeling cofactor	#	DNA motif	#
ARID4A	AT rich interactive domain 4A (RBP1-like)	Histone modification	Histone modification write cofactor	Histone acetylation	DNA motif	#
ARID4B	AT rich interactive domain 4B (RBP1-like)	Histone modification	Histone modification write cofactor	Histone acetylation	DNA motif	#
ARNTL	aryl hydrocarbon receptor nuclear translocator-like	Histone modification	Histone modification write cofactor, TF	TF activator	#	#
ARRB1	arrestin, beta 1	Histone modification	Histone modification	#	#	#
ASF1A	anti-silencing function 1A histone chaperone	None	Histone chaperone	#	H3, H4	#
ASF1B	anti-silencing function 1B histone chaperone	None	Histone chaperone	#	H3, H4	#
ASH1L	ash1 (absent, small, or homeotic)-like (Drosophila)	Histone modification	Histone modification write	Histone methylation	H3K36	H3K36me
ASH2L	ash2 (absent, small, or homeotic)-like (Drosophila)	Histone modification	Histone modification write cofactor	Histone methylation	#	#
ASXL1	additional sex combs like transcriptional regulator 1	Histone modification	Histone modification erase, Polycomb group (PcG) protein	Histone deubiquitination	H2AK119	H2AK119ub1
ASXL2	additional sex combs like transcriptional regulator 2	Histone modification	Histone modification read	#	H3K4, H3K9	#
ASXL3	additional sex combs like transcriptional regulator 3	None	Scaffold protein, Polycomb group (PcG) protein	#	#	#
ATAD2	ATPase family, AAA domain containing 2	Chromatin Remodelling	Chromatin remodeling	#	#	#
ATAD2B	ATPase family, AAA domain containing 2B	Histone modification	Histone modification read	#	H1.4, H2A, H2B, H3 and H4	#
ATF2	activating transcription factor 2	Histone modification	Histone modification write, TF	Histone acetylation, TF activator	H2B, H4, DNA motif	#
ATF7IP	activating transcription factor 7 interacting protein	Histone modification	Histone modification write cofactor	Histone methylation	#	#
ATM	ATM serine/threonine kinase	Histone modification	Histone modification write	Histone phosphorylation	H2AXS139	#
ATN1	atrophin 1	Histone modification	Histone modification erase cofactor	#	#	#
ATR	ATR serine/threonine kinase	Histone modification	Histone modification write	Histone phosphorylation	H2AX	#
ATRX	alpha thalassemia/mental retardation syndrome X-linked	Chromatin Remodelling	Chromatin remodeling	#	H3K9me2, H3K9me3, H3K4	#
ATXN7	ataxin 7	Histone modification	Histone modification write cofactor	Histone acetylation	#	#
ATXN7L3	ataxin 7-like 3	Histone modification	Histone modification erase cofactor	Histone deubiquitination	#	#
AURKA	aurora kinase A	Histone modification	Histone modification write	Histone phosphorylation	H3	H3S10ph
AURKB	aurora kinase B	Histone modification	Histone modification write	Histone phosphorylation	H3S10, H3S28	#
AURKC	aurora kinase C	Histone modification	Histone modification write	Histone phosphorylation	H3S10, H3S28	#
BABAM1	BRISC and BRCA1 A complex member 1	Histone modification	Histone modification erase cofactor	Histone deubiquitination	#	#
BAHD1	bromo adjacent homology domain containing 1	Chromatin Remodelling	Chromatin remodeling	#	H3K27me3	#
BANP	BTG3 associated nuclear protein	Histone modification	Histone modification write	Histone acetylation	H3K9, H4K8	#
BAP1	BRCA1 associated protein-1 (ubiquitin carboxy-terminal hydrolase)	Histone modification	Histone modification erase, Polycomb group (PcG) protein	Histone deubiquitination	H2AK119ub1	H2AK119
BARD1	BRCA1 associated RING domain 1	Histone modification	Histone modification write	Histone ubiquitination	H2AX, H2A, H2B, H3, H4	H2AXub, H2Aub, H2Bub, H3ub, H4ub
BAZ1A	bromodomain adjacent to zinc finger domain, 1A	None	Histone chaperone	#	#	#
BAZ1B	bromodomain adjacent to zinc finger domain, 1B	Histone modification	Histone modification write	Histone phosphorylation	H2AXT142, H3	H2AXY142ph
BAZ2A	bromodomain adjacent to zinc finger domain, 2A	Histone modification	Chromatin remodeling, Histone modification erase	Histone deacetylation	H4K16ac, DNA motif	H4K5, H4K8, H4K12
BAZ2B	bromodomain adjacent to zinc finger domain, 2B	Histone modification	Histone modification read	#	H1.4ac, H2Aac, H2Bac, H3ac, H4Kac	#
BCOR	BCL6 corepressor	None	Polycomb group (PcG) protein	#	#	#
BCORL1	BCL6 corepressor-like 1	Histone modification	Histone modification erase cofactor	Histone deacetylation	H3K36me2	#
BMI1	BMI1 proto-oncogene, polycomb ring finger	None	Polycomb group (PcG) protein	#	#	#
BPTF	bromodomain PHD finger transcription factor	Chromatin Remodelling	Chromatin remodeling	#	#	#
BRCA1	breast cancer 1, early onset	Histone modification	Histone modification write cofactor, TF	Histone acetylation, Histone methylation, Histone ubiquitination, TF activator, TF repressor	DNA motif	#
BRCA2	breast cancer 2, early onset	Histone modification	Histone modification write	Histone acetylation	H3, H4, ssDNA	#
BRCC3	BRCA1/BRCA2-containing complex, subunit 3	Histone modification	Histone modification erase	Histone deubiquitination	H2AK63, H2AXK63	H2A, H2AX
BRD1	bromodomain containing 1	Histone modification	Histone modification read	#	H3K36me3, H3	#
BRD2	bromodomain containing 2	Histone modification	Histone modification read	#	H3K9me2, H3K14me2, H4K5ac, H4K12ac	#
BRD3	bromodomain containing 3	Histone modification	Histone modification read	#	H3K9me2, H3K14me2, H4K5ac, H4K12ac	#
BRD4	bromodomain containing 4	Histone modification	Histone modification read	#	H3K9, H3K14, H4K5, H4K12	#
BRD7	bromodomain containing 7	Histone modification	Histone modification read	#	H3K9ac, H3K14ac, H3K8ac	#
BRD8	bromodomain containing 8	Histone modification	Histone modification read	#	#	#
BRD9	bromodomain containing 9	Histone modification	Histone modification read	#	H3	#
BRDT	bromodomain, testis-specific	Histone modification	Histone modification read	#	H4K5ac, H4K8ac	#
BRE	brain and reproductive organ-expressed (TNFRSF1A modulator)	Histone modification	Histone modification write cofactor	Histone ubiquitination	#	#
BRMS1	breast cancer metastasis suppressor 1	Chromatin Remodelling	Chromatin remodeling	#	#	#
BRMS1L	breast cancer metastasis-suppressor 1-like	Histone modification	Histone modification erase	Histone deacetylation	#	#
BRPF1	bromodomain and PHD finger containing, 1	Histone modification	Histone modification read	#	H3K36me3	#
BRPF3	bromodomain and PHD finger containing, 3	Histone modification	Histone modification write cofactor	Histone acetylation	#	#
BRWD1	bromodomain and WD repeat domain containing 1	Histone modification	Histone modification read	#	H3	#
BRWD3	bromodomain and WD repeat domain containing 3	Histone modification	Histone modification read	#	H3	#
BUB1	BUB1 mitotic checkpoint serine/threonine kinase	Histone modification	Histone modification write	Histone phosphorylation	H2AS121	H2AS121ph
C11orf30	chromosome 11 open reading frame 30	Histone modification	Histone modification write cofactor	Histone methylation	#	#
C14orf169	#	Histone modification	Histone modification erase	Histone methylation	H3K4me3, H3K4me1, H3K36me2	H3K4me2, H3K4, H3K36me1
C17orf49	chromosome 17 open reading frame 49	Histone modification	Histone modification read	#	H3K4me3	#
CARM1	coactivator-associated arginine methyltransferase 1	Histone modification	Histone modification write	Histone methylation	H3R17	H3R17me, H3R17me2a
CBX1	chromobox homolog 1	Histone modification	Histone modification read	#	H3K9me3, H3K27me3	#
CBX2	chromobox homolog 2	Histone modification	Histone modification read	#	H3K9me3, H3K27me3	#
CBX3	chromobox homolog 3	Histone modification	Histone modification read	#	H3K9me3	#
CBX4	chromobox homolog 4	Histone modification	Histone modification read	#	H3K9me3	#
CBX5	chromobox homolog 5	Histone modification	Histone modification read	#	H3K9me, H3K27me3	#
CBX6	chromobox homolog 6	Histone modification	Histone modification read	#	H3K9me3, H3K27me3	#
CBX7	chromobox homolog 7	Histone modification	Histone modification read	#	H3K9me3, H3K27me3	#
CBX8	chromobox homolog 8	Histone modification	Histone modification read	#	H3K9me3, H3K27me3	#
CCDC101	coiled-coil domain containing 101	Histone modification	Histone modification read	#	H3K4me, H3K4me3	#
CDC6	cell division cycle 6	Chromatin Remodelling	Chromatin remodeling	#	#	#
CDC73	cell division cycle 73	Histone modification	Histone modification write cofactor	Histone methylation	#	#
CDK1	cyclin-dependent kinase 1	Histone modification	Histone modification write	Histone phosphorylation	H1	H1ph
CDK17	cyclin-dependent kinase 17	Histone modification	Histone modification write	Histone phosphorylation	H1	#
CDK2	cyclin-dependent kinase 2	Histone modification	Histone modification write	Histone phosphorylation	H1S, H1T	H1Sph, H1Tph
CDK3	cyclin-dependent kinase 3	Histone modification	Histone modification write	Histone phosphorylation	H1	#
CDK5	cyclin-dependent kinase 5	Histone modification	Histone modification write	Histone phosphorylation	H1	#
CDK7	cyclin-dependent kinase 7	Histone modification	Histone modification write	Histone phosphorylation	H1	#
CDK9	cyclin-dependent kinase 9	Histone modification	Histone modification cofactor	#	#	#
CDY1	chromodomain protein, Y-linked, 1	Histone modification	Histone modification write	Histone acetylation	H4	#
CDY1B	chromodomain protein, Y-linked, 1B	Histone modification	Histone modification write	Histone acetylation	H4	#
CDY2A	chromodomain protein, Y-linked, 2A	Histone modification	Histone modification write	Histone acetylation	#	#
CDY2B	chromodomain protein, Y-linked, 2B	Histone modification	Histone modification write	Histone acetylation	#	#
CDYL	chromodomain protein, Y-like	Histone modification	Histone modification write	Histone acetylation	H4	#
CDYL2	chromodomain protein, Y-like 2	Histone modification	Histone modification read	#	H3K9me3	#
CECR2	cat eye syndrome chromosome region, candidate 2	Histone modification	Histone modification read	#	H2A, H3	#
CENPC	centromere protein C	DNA modification	DNA modification	DNA methylation	C	5mC
CHAF1A	chromatin assembly factor 1, subunit A (p150)	Chromatin Remodelling	Chromatin remodeling	#	H3, H4	#
CHAF1B	chromatin assembly factor 1, subunit B (p60)	Chromatin Remodelling	Chromatin remodeling	#	H3, H4	#
CHD1	chromodomain helicase DNA binding protein 1	Chromatin Remodelling	Chromatin remodeling	#	#	#
CHD1L	chromodomain helicase DNA binding protein 1-like	Chromatin Remodelling	Chromatin remodeling	#	#	#
CHD2	chromodomain helicase DNA binding protein 2	Chromatin Remodelling	Chromatin remodeling	#	#	#
CHD3	chromodomain helicase DNA binding protein 3	Chromatin Remodelling	Chromatin remodeling	#	#	#
CHD4	chromodomain helicase DNA binding protein 4	Chromatin Remodelling	Chromatin remodeling	#	#	#
CHD5	chromodomain helicase DNA binding protein 5	Chromatin Remodelling	Chromatin remodeling	#	H3K27me3, H3K4	#
CHD6	chromodomain helicase DNA binding protein 6	Chromatin Remodelling	Chromatin remodeling	#	#	#
CHD7	chromodomain helicase DNA binding protein 7	Chromatin Remodelling	Chromatin remodeling	#	#	#
CHD8	chromodomain helicase DNA binding protein 8	Chromatin Remodelling	Chromatin remodeling	#	H1	#
CHD9	chromodomain helicase DNA binding protein 9	Chromatin Remodelling	Chromatin remodeling	#	#	#
CHEK1	checkpoint kinase 1	Histone modification	Histone modification write	Histone phosphorylation	H3.1	H3.1ph
CHRAC1	chromatin accessibility complex 1	None	Histone chaperone	#	#	#
CHTOP	chromatin target of PRMT1	None	#	#	#	#
CHUK	conserved helix-loop-helix ubiquitous kinase	Histone modification	Histone modification write	Histone phosphorylation	H3	#
CIR1	corepressor interacting with RBPJ, 1	Histone modification	Histone modification read	#	#	#
CIT	citron rho-interacting serine/threonine kinase	Histone modification	Histone modification write cofactor, Histone modification write cofactor	Histone methylation, Histone phosphorylation	H3K9	H3K9me
CLNS1A	chloride channel, nucleotide-sensitive, 1A	Histone modification	Histone modification write cofactor	Histone methylation	#	#
CLOCK	clock circadian regulator	Histone modification	Histone modification write	Histone acetylation	H3, H4	#
CRB2	crumbs family member 2	Histone modification	Histone modification read	#	H4K20	#
CREBBP	CREB binding protein	Histone modification	Histone modification write	Histone acetylation	#	#
CSNK2A1	casein kinase 2, alpha 1 polypeptide	Histone modification	Histone modification	#	#	#
CSRP2BP	CSRP2 binding protein	Histone modification	Histone modification write	Histone acetylation	H4	#
CTBP1	C-terminal binding protein 1	Chromatin Remodelling	Chromatin remodeling	#	#	#
CTBP2	C-terminal binding protein 2	Histone modification	Histone modification write cofactor	Histone methylation	H3K9	H3K9me, H3K9me2
CTCF	CCCTC-binding factor (zinc finger protein)	Chromatin Remodelling	Chromatin remodeling, TF	TF activator	DNA motif	#
CTCFL	CCCTC-binding factor (zinc finger protein)-like	Chromatin Remodelling	Chromatin remodeling	#	#	#
CTR9	CTR9, Paf1/RNA polymerase II complex component	Histone modification	Histone modification cofactor	#	H3K36	#
CUL1	cullin 1	Chromatin Remodelling	Chromatin remodeling cofactor	#	H3K9me3, H3K36me3, H1.4K26me3	H3K9, H3K36, H1.4K26
CUL2	cullin 2	Chromatin Remodelling	Chromatin remodeling cofactor	#	HP1 (Heterochromatin protein 1)	#
CUL3	cullin 3	Histone modification	Histone modification write	Histone ubiquitination	MACROH2A	#
CUL4A	cullin 4A	Histone modification	Histone modification write	Histone ubiquitination	H3, H4	#
CUL4B	cullin 4B	Histone modification	Histone modification write	Histone ubiquitination	H3, H4	#
CUL5	cullin 5	DNA modification	DNA modification cofactor	DNA methylation	#	#
CXXC1	CXXC finger protein 1	Chromatin Remodelling	Chromatin remodeling, TF	#	CG, DNA motif	#
DAPK3	death-associated protein kinase 3	Histone modification	Histone modification write	Histone phosphorylation	H3T11	#
DAXX	death-domain associated protein	None	#	#	H3.3	#
DDB1	damage-specific DNA binding protein 1, 127kDa	Histone modification	Histone modification write	Histone ubiquitination	H2A	#
DDB2	damage-specific DNA binding protein 2, 48kDa	Histone modification	Histone modification write cofactor	Histone ubiquitination	#	#
DDX21	DEAD (Asp-Glu-Ala-Asp) box helicase 21	None	RNA modification	#	#	#
DDX50	DEAD (Asp-Glu-Ala-Asp) box polypeptide 50	None	RNA modification	#	#	#
DEK	DEK proto-oncogene	Chromatin Remodelling	Chromatin remodeling	#	H4	#
DMAP1	DNA methyltransferase 1 associated protein 1	Chromatin Remodelling	Chromatin remodeling	#	#	#
DNAJC1	DnaJ (Hsp40) homolog, subfamily C, member 1	Histone modification	Histone modification write cofactor, Histone modification erase cofactor	Histone acetylation, Histone deacetylation	#	#
DNAJC2	DnaJ (Hsp40) homolog, subfamily C, member 2	Histone modification	Histone modification read	#	H2A	#
DND1	DND microRNA-mediated repression inhibitor 1	None	RNA modification	#	#	#
DNMT1	DNA (cytosine-5-)-methyltransferase 1	DNA modification	DNA modification	DNA methylation	dhC	dhU
DNMT3A	DNA (cytosine-5-)-methyltransferase 3 alpha	DNA modification	DNA modification	DNA methylation	dhC	dhU
DNMT3B	DNA (cytosine-5-)-methyltransferase 3 beta	DNA modification	DNA modification	DNA methylation	dhC	dhU
DNMT3L	DNA (cytosine-5-)-methyltransferase 3-like	Histone modification	Histone modification read	#	H3K4	#
DNTTIP2	deoxynucleotidyltransferase, terminal, interacting protein 2	Chromatin Remodelling	Chromatin remodeling	#	H2A, H2B	#
DOT1L	DOT1-like histone H3K79 methyltransferase	Histone modification	Histone modification write	Histone methylation	H3K79	#
DPF1	D4, zinc and double PHD fingers family 1	Chromatin Remodelling	Chromatin remodeling cofactor	#	#	#
DPF2	D4, zinc and double PHD fingers family 2	Chromatin Remodelling	Chromatin remodeling	#	#	#
DPF3	D4, zinc and double PHD fingers, family 3	Chromatin Remodelling	Chromatin remodeling	#	H3, H4	#
DPPA3	developmental pluripotency associated 3	Histone modification	Histone modification read	#	H3K9me2	#
DPY30	dpy-30 homolog (C. elegans)	Histone modification	Histone modification write cofactor	Histone methylation	#	#
DR1	down-regulator of transcription 1, TBP-binding (negative cofactor 2)	None	Histone chaperone	#	#	#
DTX3L	deltex 3 like, E3 ubiquitin ligase	Histone modification	Histone modification write	Histone ubiquitination	H4K91	#
DZIP3	DAZ interacting zinc finger protein 3	Histone modification	Histone modification write	Histone ubiquitination	H2AK119	H2AK119ub
E2F6	E2F transcription factor 6	None	TF	TF repressor	DNA motif	#
EED	embryonic ectoderm development	None	Polycomb group (PcG) protein	#	#	#
EHMT1	euchromatic histone-lysine N-methyltransferase 1	Histone modification	Histone modification write	Histone methylation	H3K9	H3K9me1, H3K9me2
EHMT2	euchromatic histone-lysine N-methyltransferase 2	Histone modification	Histone modification write	Histone methylation	H3K9	H3K9me1, H3K9me2
EID1	EP300 interacting inhibitor of differentiation 1	Histone modification	Histone modification write cofactor	Histone acetylation	#	#
EID2	EP300 interacting inhibitor of differentiation 2	Histone modification	Histone modification write cofactor	Histone acetylation	#	#
EID2B	EP300 interacting inhibitor of differentiation 2B	Histone modification	Histone modification erase cofactor	Histone acetylation	#	#
ELP2	elongator acetyltransferase complex subunit 2	Histone modification	Histone modification write cofactor	Histone acetylation	#	#
ELP3	elongator acetyltransferase complex subunit 3	Histone modification	Histone modification write	Histone acetylation	H3, H4?	#
ELP4	elongator acetyltransferase complex subunit 4	Histone modification	Histone modification write cofactor	Histone acetylation	#	#
ELP5	elongator acetyltransferase complex subunit 5	Histone modification	Histone modification write cofactor	Histone acetylation	H3K14, H4K8	#
ELP6	elongator acetyltransferase complex subunit 6	Histone modification	Histone modification write cofactor	Histone acetylation	#	#
ENY2	enhancer of yellow 2 homolog (Drosophila)	Histone modification	Histone modification erase cofactor	Histone ubiquitination	#	#
EP300	E1A binding protein p300	Histone modification	Histone modification write	Histone acetylation	H2A, H2B, H3, H4	#
EP400	E1A binding protein p400	Histone modification	Chromatin remodeling, Histone modification write	Histone acetylation	#	#
EPC1	enhancer of polycomb homolog 1 (Drosophila)	None	Polycomb group (PcG) protein	#	#	#
EPC2	enhancer of polycomb homolog 2 (Drosophila)	Chromatin Remodelling	Chromatin remodeling	#	#	#
ERBB4	v-erb-b2 avian erythroblastic leukemia viral oncogene homolog 4	Histone modification	Histone modification cofactor	#	H3K9me3	#
ERCC6	excision repair cross-complementation group 6	Chromatin Remodelling	Chromatin remodeling	#	#	#
EXOSC1	exosome component 1	None	Scaffold protein, RNA modification	RNA degradation	#	#
EXOSC2	exosome component 2	None	Scaffold protein, RNA modification	RNA degradation	#	#
EXOSC3	exosome component 3	None	Scaffold protein, RNA modification	RNA degradation	#	#
EXOSC4	exosome component 4	None	Scaffold protein, RNA modification	RNA degradation	#	#
EXOSC5	exosome component 5	None	Scaffold protein, RNA modification	RNA degradation	#	#
EXOSC6	exosome component 6	None	Scaffold protein, RNA modification	RNA degradation	#	#
EXOSC7	exosome component 7	None	Scaffold protein, RNA modification	RNA degradation	#	#
EXOSC8	exosome component 8	None	Scaffold protein, RNA modification	RNA degradation	#	#
EXOSC9	exosome component 9	None	Scaffold protein, RNA modification	RNA degradation	#	#
EYA1	EYA transcriptional coactivator and phosphatase 1	Histone modification	Histone modification erase	Histone phosphorylation	H2AXT142	#
EYA2	EYA transcriptional coactivator and phosphatase 2	Histone modification	Histone modification erase	Histone phosphorylation	H2AXT142	#
EYA3	EYA transcriptional coactivator and phosphatase 3	Histone modification	Histone modification erase	Histone phosphorylation	H2AXT142	#
EYA4	EYA transcriptional coactivator and phosphatase 4	Histone modification	Histone modification erase	Histone phosphorylation	H2AXY142ph	H2AXY142
EZH1	enhancer of zeste 1 polycomb repressive complex 2 subunit	Histone modification	Histone modification write, Polycomb group (PcG) protein	Histone methylation	H3K27	H3K27me1, H3K27me2, H3K27me3
EZH2	enhancer of zeste 2 polycomb repressive complex 2 subunit	Histone modification	Histone modification write, Polycomb group (PcG) protein	Histone methylation	H3K27	H3K27me1, H3K27me2, H3K27me3
FAM175A	family with sequence similarity 175, member A	None	Scaffold protein	#	#	#
FAM175B	family with sequence similarity 175, member B	Histone modification	Histone modification erase cofactor	Histone ubiquitination	H2AK63	H2AK63ub
FBL	fibrillarin	Histone modification	Histone modification write	Histone methylation	H2AQ104	H2AQ104me
FBRS	fibrosin	Histone modification	Histone modification	#	#	#
FBRSL1	fibrosin-like 1	Histone modification	Histone modification	#	#	#
FOXA1	forkhead box A1	Chromatin Remodelling	Chromatin remodeling, TF	#	DNA motif	#
FOXO1	forkhead box O1	None	TF	#	DNA motif, H3, H4	#
FOXP1	forkhead box P1	None	TF	#	DNA motif	#
FOXP2	forkhead box P2	None	TF	#	DNA motif	#
FOXP3	forkhead box P3	None	TF	#	DNA motif	#
FOXP4	forkhead box P4	None	TF	#	DNA motif	#
GADD45A	growth arrest and DNA-damage-inducible, alpha	Chromatin Remodelling	Chromatin remodeling	#	H2A, H2B, H3, H4	#
GADD45B	growth arrest and DNA-damage-inducible, beta	Chromatin Remodelling	Chromatin remodeling	#	H2A, H2B, H3, H4	#
GADD45G	growth arrest and DNA-damage-inducible, gamma	Chromatin Remodelling	Chromatin remodeling	#	H2A, H2B, H3, H4	#
GATAD1	GATA zinc finger domain containing 1	Histone modification	Histone modification read	#	H3K4me3	#
GATAD2A	GATA zinc finger domain containing 2A	Histone modification	Histone modification read	#	H2A, H2B, H3, H4	#
GATAD2B	GATA zinc finger domain containing 2B	Histone modification	Histone modification read	#	H2A, H2B, H3, H4	#
GFI1	growth factor independent 1 transcription repressor	Chromatin Remodelling	Chromatin remodeling	#	#	#
GFI1B	growth factor independent 1B transcription repressor	Histone modification	Histone modification cofactor	#	#	#
GLYR1	glyoxylate reductase 1 homolog (Arabidopsis)	Histone modification	Histone modification read	#	H3K4me3	#
GSE1	Gse1 coiled-coil protein	Histone modification	Histone modification erase	Histone acetylation	#	#
GSG2	germ cell associated 2 (haspin)	Histone modification	Histone modification write	Histone phosphorylation	H3T3	H3T3ph
GTF2I	general transcription factor IIi	None	TF	#	DNA motif	#
GTF3C4	general transcription factor IIIC, polypeptide 4, 90kDa	Histone modification	Histone modification write	Histone acetylation	H3	#
HAT1	histone acetyltransferase 1	Histone modification	Histone modification write	Histone acetylation	H4, H2A	#
HCFC1	host cell factor C1	Chromatin Remodelling	Chromatin remodeling	#	#	#
HCFC2	host cell factor C2	Histone modification	Histone modification write cofactor, Histone modification write cofactor	Histone methylation, Histone acetylation	H3	#
HDAC1	histone deacetylase 1	Histone modification	Histone modification erase	Histone acetylation	H3, H4	#
HDAC10	histone deacetylase 10	Histone modification	Histone modification erase	Histone acetylation	H2AKac, H2BKac, H3Kac, H4Kac	H2AK, H2BK, H3K, H4K
HDAC11	histone deacetylase 11	Histone modification	Histone modification erase	Histone acetylation	H2AKac, H2BKac, H3Kac, H4Kac	H2AK, H2BK, H3K, H4K
HDAC2	histone deacetylase 2	Histone modification	Histone modification erase	Histone acetylation	H2AKac, H2BKac, H3Kac, H4Kac	H2AK, H2BK, H3K, H4K
HDAC3	histone deacetylase 3	Histone modification	Histone modification erase	Histone acetylation	H2AKac, H2BKac, H3Kac, H4Kac	H2AK, H2BK, H3K, H4K
HDAC4	histone deacetylase 4	Histone modification	Histone modification erase	Histone acetylation	H2AKac, H2BKac, H3Kac, H4Kac	H2AK, H2BK, H3K, H4K
HDAC5	histone deacetylase 5	Histone modification	Histone modification erase	Histone acetylation	H2AKac, H2BKac, H3Kac, H4Kac	H2AK, H2BK, H3K, H4K
HDAC6	histone deacetylase 6	Histone modification	Histone modification erase	Histone acetylation	H2AKac, H2BKac, H3Kac, H4Kac	H2AK, H2BK, H3K, H4K
HDAC7	histone deacetylase 7	Histone modification	Histone modification erase	Histone acetylation	H2AKac, H2BKac, H3Kac, H4Kac	H2AK, H2BK, H3K, H4K
HDAC8	histone deacetylase 8	Histone modification	Histone modification erase	Histone acetylation	H2AKac, H2BKac, H3Kac, H4Kac	H2AK, H2BK, H3K, H4K
HDAC9	histone deacetylase 9	Histone modification	Histone modification erase	Histone acetylation	H3Kac, H4Kac	H3K, H4K
HDGF	hepatoma-derived growth factor	Chromatin Remodelling	Chromatin remodeling, TF	TF repressor	DNA motif	#
HDGFL2	HDGF like 2	Histone modification	Histone modification read	#	H3K79me3, H4K20me3, H3K36me3	#
HELLS	helicase, lymphoid-specific	Chromatin Remodelling	Chromatin remodeling	#	#	#
HIF1AN	hypoxia inducible factor 1, alpha subunit inhibitor	Histone modification	Histone modification erase cofactor	Histone acetylation	#	#
HINFP	histone H4 transcription factor	Histone modification	Histone modification read, TF	TF activator, TF repressor	H4, DNA motif	#
HIRA	histone cell cycle regulator	Histone modification	Histone modification read	#	H2B, H4	#
HIRIP3	HIRA interacting protein 3	Histone modification	Histone modification read	#	H2A, H3	#
HJURP	Holliday junction recognition protein	None	Histone chaperone	#	H4	#
HLCS	holocarboxylase synthetase (biotin-(proprionyl-CoA-carboxylase (ATP-hydrolysing)) ligase)	Histone modification	Histone modification write	#	H1, H2A, H2B, H4	#
HLTF	helicase-like transcription factor	Chromatin Remodelling	Chromatin remodeling cofactor	#	#	#
HMG20A	high mobility group 20A	Chromatin Remodelling	Chromatin remodeling cofactor	#	H3K4	#
HMG20B	high mobility group 20B	Chromatin Remodelling	Chromatin remodeling	#	#	#
HMGB1	high mobility group box 1	Chromatin Remodelling	Chromatin remodeling	#	#	#
HMGN1	high mobility group nucleosome binding domain 1	Chromatin Remodelling	Chromatin remodeling	#	H1	#
HMGN2	high mobility group nucleosomal binding domain 2	Chromatin Remodelling	Chromatin remodeling	#	H1	#
HMGN3	high mobility group nucleosomal binding domain 3	Chromatin Remodelling	Chromatin remodeling	#	H1	#
HMGN4	high mobility group nucleosomal binding domain 4	Chromatin Remodelling	Chromatin remodeling	#	H1	#
HMGN5	high mobility group nucleosome binding domain 5	Chromatin Remodelling	Chromatin remodeling	#	H1	#
HP1BP3	heterochromatin protein 1, binding protein 3	Chromatin Remodelling	Chromatin remodeling	#	#	#
HR	hair growth associated	Histone modification	Histone modification erase	Histone methylation	H3K9me1, H3K9me2	H3K9
HSPA1A	heat shock 70kDa protein 1A	Histone modification	Histone modification write cofactor, Histone modification write cofactor	Histone methylation, Histone acetylation	#	#
HSPA1B	heat shock 70kDa protein 1B	Histone modification	Histone modification write cofactor, Histone modification write cofactor	Histone methylation, Histone acetylation	#	#
HUWE1	HECT, UBA and WWE domain containing 1, E3 ubiquitin protein ligase	Histone modification	Histone modification write	Histone ubiquitination	H3K9	#
IKBKAP	inhibitor of kappa light polypeptide gene enhancer in B-cells, kinase complex-associated protein	None	Scaffold protein	#	RNA	#
IKZF1	IKAROS family zinc finger 1 (Ikaros)	Chromatin Remodelling	Chromatin remodeling, TF	#	DNA motif	#
IKZF3	IKAROS family zinc finger 3 (Aiolos)	None	TF	#	DNA motif	#
ING1	inhibitor of growth family, member 1	Histone modification	Histone modification read	#	H3K4me3	#
ING2	inhibitor of growth family, member 2	Histone modification	Histone modification read	#	H3K4me3	#
ING3	inhibitor of growth family, member 3	Histone modification	Chromatin remodeling, Histone modification write cofactor	Histone acetylation	H2A, H4	#
ING4	inhibitor of growth family, member 4	Histone modification	Histone modification read	#	H3K4me3	#
ING5	inhibitor of growth family, member 5	Histone modification	Histone modification read	#	H3K4me3, H3K4me2	#
INO80	INO80 complex subunit	Chromatin Remodelling	Chromatin remodeling	#	#	#
INO80B	INO80 complex subunit B	Chromatin Remodelling	Chromatin remodeling cofactor	#	#	#
INO80C	INO80 complex subunit C	Chromatin Remodelling	Chromatin remodeling cofactor	#	#	#
INO80D	INO80 complex subunit D	Chromatin Remodelling	Chromatin remodeling cofactor	#	#	#
INO80E	INO80 complex subunit E	Chromatin Remodelling	Chromatin remodeling cofactor	#	#	#
JADE1	jade family PHD finger 1	Histone modification	Histone modification write	Histone acetylation	H3, H4	H3ac, H4ac
JADE2	jade family PHD finger 2	Histone modification	Histone modification write	Histone acetylation	H3, H4	H3ac, H4ac
JADE3	jade family PHD finger 3	Histone modification	Histone modification write	Histone acetylation	H3, H4	H3ac, H4ac
JAK2	Janus kinase 2	Histone modification	Histone modification write	Histone phosphorylation	H3T41	H3T41ph
JARID2	jumonji, AT rich interactive domain 2	Histone modification	Histone modification write cofactor	Histone methylation	H3K27, H3K9	#
JDP2	Jun dimerization protein 2	Histone modification	Chromatin remodeling, Histone modification erase cofactor	Histone acetylation	#	#
JMJD1C	jumonji domain containing 1C	Histone modification	Histone modification erase	Histone methylation	H3K9me	H3K9
JMJD6	jumonji domain containing 6	Histone modification	Histone modification erase	Histone methylation	H3R2me, H4R3me	H3R2, H4R3
KANSL1	KAT8 regulatory NSL complex subunit 1	Histone modification	Histone modification write cofactor, Histone modification write cofactor	Histone methylation, Histone acetylation	H4	H4ac
KANSL2	KAT8 regulatory NSL complex subunit 2	Histone modification	Histone modification write cofactor	Histone acetylation	H5	H4ac
KANSL3	KAT8 regulatory NSL complex subunit 3	Histone modification	Histone modification write cofactor	Histone acetylation	H6	H4ac
KAT2A	K(lysine) acetyltransferase 2A	Histone modification	Histone modification write	Histone acetylation	#	#
KAT2B	K(lysine) acetyltransferase 2B	Histone modification	Histone modification write	Histone acetylation	#	#
KAT5	K(lysine) acetyltransferase 5	Histone modification	Histone modification write	Histone acetylation	H2AK5, H3K14, H4K5,H4K8, H4K12, H4K16	H2AK5ac, H3K14ac, H4K5ac, H4K8ac, H4K12ac, H4K16ac
KAT6A	K(lysine) acetyltransferase 6A	Histone modification	Histone modification write	Histone acetylation	H3, H4	H3ac, H4ac
KAT6B	K(lysine) acetyltransferase 6B	Histone modification	Histone modification write	Histone acetylation	H3	H3ac
KAT7	K(lysine) acetyltransferase 7	Histone modification	Histone modification write	Histone acetylation	H4	H4ac
KAT8	K(lysine) acetyltransferase 8	Histone modification	Histone modification write	Histone acetylation	H2A, H3, H4	H2Aac, H3ac, H4ac
KDM1A	lysine (K)-specific demethylase 1A	Histone modification	Histone modification erase	Histone methylation	H3K4me1, H3K4me2, H3K9me	H3K4, H3K9
KDM1B	lysine (K)-specific demethylase 1B	Histone modification	Histone modification erase	Histone methylation	H3K4me1, H3K4me2	H3K4
KDM2A	lysine (K)-specific demethylase 2A	Histone modification	Histone modification erase	Histone methylation	H3K36me2	H3K36
KDM2B	lysine (K)-specific demethylase 2B	Histone modification	Histone modification erase	Histone methylation	H3K4me3, H3K36me2	H3K4, H3K36
KDM3A	lysine (K)-specific demethylase 3A	Histone modification	Histone modification erase	Histone methylation	H3K9me1, H3K9me2	H3K9
KDM3B	lysine (K)-specific demethylase 3B	Histone modification	Histone modification erase	Histone methylation	H3K9me1, H3K9me2	H3K9
KDM4A	lysine (K)-specific demethylase 4A	Histone modification	Histone modification erase	Histone methylation	H3K4me3, H3K36me3	H3K4me2, H3K36me2
KDM4B	lysine (K)-specific demethylase 4B	Histone modification	Histone modification erase	Histone methylation	H3K9me3	H3K9me1, H3K9me2
KDM4C	lysine (K)-specific demethylase 4C	Histone modification	Histone modification erase	Histone methylation	H3K9me3, H3K36me3	H3K9me1, H3K9me2
KDM4D	lysine (K)-specific demethylase 4D	Histone modification	Histone modification erase	Histone methylation	H3K9me3	H3K9me1, H3K9me2
KDM4E	lysine (K)-specific demethylase 4E	Histone modification	Histone modification erase	Histone methylation	H3K9me2, H3K9me3	H3K9
KDM5A	lysine (K)-specific demethylase 5A	Histone modification	Histone modification erase	Histone methylation	H3K4me3	H3K4
KDM5B	lysine (K)-specific demethylase 5B	Histone modification	Histone modification erase	Histone methylation	H3K4me3	H3K4
KDM5C	lysine (K)-specific demethylase 5C	Histone modification	Histone modification erase	Histone methylation	H3K4me3	H3K4me2, H3K4me1
KDM5D	lysine (K)-specific demethylase 5D	Histone modification	Histone modification erase	Histone methylation	H3K4me3, H3K4me2	H3K4
KDM6A	lysine (K)-specific demethylase 6A	Histone modification	Histone modification erase	Histone methylation	H3K27me2. H3K27me3	H3K27
KDM6B	lysine (K)-specific demethylase 6B	Histone modification	Histone modification erase	Histone methylation	H3K27me2. H3K27me4	H3K28
KDM7A	lysine (K)-specific demethylase 7A	Histone modification	Histone modification erase	Histone methylation	H3K9me2, H3K27me2, H4K20me1	H3K9, H3K27, H4K20
KDM8	lysine (K)-specific demethylase 8	Histone modification	Histone modification erase	Histone methylation	H3K36me2	H3K36
KEAP1	kelch-like ECH-associated protein 1	Chromatin Remodelling	Chromatin remodeling	#	#	#
KMT2A	lysine (K)-specific methyltransferase 2A	Histone modification	Histone modification write	Histone methylation	H3K4	H3K4me
KMT2B	lysine (K)-specific methyltransferase 2B	Histone modification	Histone modification write	Histone methylation	H3K4	H3K4me3
KMT2C	lysine (K)-specific methyltransferase 2C	Histone modification	Histone modification write	Histone methylation	H3K4	H3K4me
KMT2D	lysine (K)-specific methyltransferase 2D	Histone modification	Histone modification write	Histone methylation	H3K4	H3K4me
KMT2E	lysine (K)-specific methyltransferase 2E	Histone modification	Histone modification write	Histone methylation	H3K4	H3K4me1, H3K4me2
L3MBTL1	l(3)mbt-like 1 (Drosophila)	Histone modification	Histone modification read	#	H1BK26, H4K20	#
L3MBTL2	l(3)mbt-like 2 (Drosophila)	Histone modification	Histone modification read	#	H3K4, H3K9, H3K27, H4K20	#
L3MBTL3	l(3)mbt-like 3 (Drosophila)	Histone modification	Histone modification read	#	H4K20me	#
L3MBTL4	l(3)mbt-like 4 (Drosophila)	Histone modification	Histone modification read	#	HKme	#
LAS1L	LAS1-like (S. cerevisiae)	Histone modification	Histone modification write cofactor, Histone modification write cofactor	Histone methylation, Histone acetylation	H3K4, H3,H4,H2A	H3K4me, H3K4me2, H3Ac, H4Ac, H2AAc
LBR	lamin B receptor	None	#	#	#	#
LEO1	Leo1, Paf1/RNA polymerase II complex component, homolog (S. cerevisiae)	Histone modification	Histone modification write cofactor	Histone ubiquitination	#	#
LRWD1	leucine-rich repeats and WD repeat domain containing 1	Chromatin Remodelling	Chromatin remodeling	#	H3K9me3, H3K27me3	#
MAP3K7	mitogen-activated protein kinase kinase kinase 7	Histone modification	Histone modification write	#	#	#
MAPKAPK3	mitogen-activated protein kinase-activated protein kinase 3	Chromatin Remodelling	Chromatin remodeling	#	#	#
MASTL	microtubule associated serine/threonine kinase-like	Histone modification	Histone modification write	Histone phosphorylation	H1, H3	H1p, H3p
MAX	MYC associated factor X	Histone modification	Histone modification write cofactor, TF	Histone methylation, Histone acetylation, TF activator, TF repressor	DNA motif	#
MAZ	MYC-associated zinc finger protein (purine-binding transcription factor)	Chromatin Remodelling	Chromatin remodeling	#	#	#
MBD1	methyl-CpG binding domain protein 1	Histone modification	Histone modification write cofactor, TF	Histone methylation, TF repressor	mCG, DNA motif	#
MBD2	methyl-CpG binding domain protein 2	Histone modification	Histone modification write cofactor, Histone modification erase cofactor, TF	Histone methylation, Histone acetylation, TF repressor	mCG, DNA motif	#
MBD3	methyl-CpG binding domain protein 3	Histone modification	Histone modification erase cofactor	Histone acetylation	#	#
MBD4	methyl-CpG binding domain protein 4	DNA modification	DNA modification	#	G:T, G:U	#
MBD5	methyl-CpG binding domain protein 5	Chromatin Remodelling	Chromatin remodeling	#	#	#
MBD6	methyl-CpG binding domain protein 6	Chromatin Remodelling	Chromatin remodeling	#	#	#
MBIP	MAP3K12 binding inhibitory protein 1	Histone modification	Histone modification write cofactor	Histone acetylation	#	#
MBTD1	mbt domain containing 1	None	Polycomb group (PcG) protein	#	H4K20me1, H4K20me2	#
MCRS1	microspherule protein 1	Histone modification	Histone modification write	Histone acetylation	H4K5, H4K8, H4K16	H4K5ac, H4K8ac, H4K16ac
MDC1	mediator of DNA-damage checkpoint 1	Histone modification	Histone modification read	#	H2AX	#
MEAF6	MYST/Esa1-associated factor 6	Histone modification	Histone modification write cofactor	Histone acetylation	H2A, H3K14, H4K5, H4K8, H4K12	H2Aac, H3K14ac, H4K5ac, H4K8ac, H4K12ac
MECP2	methyl CpG binding protein 2	Histone modification	Histone modification write cofactor, Histone modification write cofactor, TF	Histone methylation, Histone acetylation, TF repressor	mCG, DNA motif	#
MEN1	multiple endocrine neoplasia I	Histone modification	Histone modification write cofactor	Histone methylation	H3K4	H3K4me
MGA	MGA, MAX dimerization protein	Histone modification	Histone modification write cofactor, TF	Histone methylation, Histone acetylation, TF activator, TF repressor	DNA motif	#
MGEA5	meningioma expressed antigen 5 (hyaluronidase)	Histone modification	Histone modification write	Histone acetylation	H3K14, H4K8	H3K14ac, H4K8ac
MINA	MYC induced nuclear antigen	Histone modification	Histone modification erase	Histone methylation	H3K9me3	H3K9
MLLT1	myeloid/lymphoid or mixed-lineage leukemia (trithorax homolog, Drosophila); translocated to, 1	Chromatin Remodelling	Chromatin remodeling cofactor	#	#	#
MLLT10	myeloid/lymphoid or mixed-lineage leukemia (trithorax homolog, Drosophila); translocated to, 10	Histone modification	Histone modification write cofactor	Histone methylation	H3K79	H3K79me3
MLLT6	myeloid/lymphoid or mixed-lineage leukemia (trithorax homolog, Drosophila); translocated to, 6	Histone modification	Histone modification write cofactor	Histone methylation	H3K79	H3K79me3
MORF4L1	mortality factor 4 like 1	Histone modification	Histone modification read	#	H4	#
MORF4L2	mortality factor 4 like 2	Histone modification	Histone modification erase cofactor	Histone acetylation	#	#
MOV10	Mov10 RISC complex RNA helicase	None	#	#	#	#
MPHOSPH8	M-phase phosphoprotein 8	Histone modification	Histone modification read	#	H3K9me3, H3K9me2	#
MRGBP	MRG/MORF4L binding protein	Histone modification	Histone modification write cofactor	Histone acetylation	#	#
MSH6	mutS homolog 6	Histone modification	Histone modification read	#	H3K36me3	#
MSL1	male-specific lethal 1 homolog (Drosophila)	Histone modification	Histone modification write	Histone ubiquitination	H2BK34	H2BK34ub
MSL2	male-specific lethal 2 homolog (Drosophila)	Histone modification	Histone modification write	Histone ubiquitination	H2BK34	H2BK34ub
MSL3	male-specific lethal 3 homolog (Drosophila)	Histone modification	Histone modification read	#	H4K20me1	#
MST1	macrophage stimulating 1 (hepatocyte growth factor-like)	Histone modification	Histone modification	#	#	#
MTA1	metastasis associated 1	Chromatin Remodelling	Chromatin remodeling cofactor	#	#	#
MTA2	metastasis associated 1 family, member 2	Histone modification	Histone modification erase cofactor	Histone acetylation	#	#
MTA3	metastasis associated 1 family, member 3	Chromatin Remodelling	Chromatin remodeling cofactor	#	#	#
MTF2	metal response element binding transcription factor 2	None	Polycomb group (PcG) protein	#	H3K36me3	#
MUM1	melanoma associated antigen (mutated) 1	Histone modification	Histone modification read	#	H3K36me, K3K79me, H4K20me	#
MYBBP1A	MYB binding protein (P160) 1a	Chromatin Remodelling	Chromatin remodeling cofactor	#	#	#
MYO1C	myosin IC	Chromatin Remodelling	Chromatin remodeling cofactor	#	#	#
MYSM1	Myb-like, SWIRM and MPN domains 1	Histone modification	Histone modification erase	Histone ubiquitination	H2Aub	H2A
NAA60	N(alpha)-acetyltransferase 60, NatF catalytic subunit	Histone modification	Histone modification write	Histone acetylation	H4K20, H4K79, H4K91	H4K20ac, H4K79ac, H4K91ac
NAP1L1	nucleosome assembly protein 1-like 1	None	Histone chaperone	#	#	#
NAP1L2	nucleosome assembly protein 1-like 2	Histone modification	Histone modification cofactor	#	H3, H4	#
NAP1L4	nucleosome assembly protein 1-like 4	Histone modification	Histone modification cofactor	#	H3, H4	#
NASP	nuclear autoantigenic sperm protein (histone-binding)	Chromatin Remodelling	Chromatin remodeling	#	H1	#
NAT10	N-acetyltransferase 10 (GCN5-related)	Histone modification	Histone modification write	Histone acetylation	#	#
NBN	nibrin	Chromatin Remodelling	Chromatin remodeling	#	H2AX	#
NCL	nucleolin	None	Histone chaperone	#	DNA motif, RNA motif	#
NCOA1	nuclear receptor coactivator 1	Histone modification	Histone modification write	Histone acetylation	H3, H4	#
NCOA2	nuclear receptor coactivator 2	Chromatin Remodelling	Chromatin remodeling cofactor	#	#	#
NCOA3	nuclear receptor coactivator 3	Histone modification	Histone modification write	Histone acetylation	#	#
NCOA6	nuclear receptor coactivator 6	Histone modification	Histone modification write cofactor	Histone methylation	#	#
NCOR1	nuclear receptor corepressor 1	Histone modification	Histone modification erase cofactor	Histone acetylation	#	#
NCOR2	nuclear receptor corepressor 2	Histone modification	Histone modification erase cofactor	Histone acetylation	#	#
NEK6	NIMA-related kinase 6	Histone modification	Histone modification write	Histone phosphorylation	H1, H3	H1ph, H3ph
NEK9	NIMA-related kinase 9	Histone modification	Histone modification write	Histone phosphorylation	H1	H1ph
NFRKB	nuclear factor related to kappaB binding protein	Chromatin Remodelling	Chromatin remodeling cofactor, TF	#	DNA motif	#
NFYB	nuclear transcription factor Y, beta	Chromatin Remodelling	Chromatin remodeling, TF	TF activator	DNA motif	#
NFYC	nuclear transcription factor Y, gamma	Histone modification	Histone modification	#	#	#
NIPBL	Nipped-B homolog (Drosophila)	Histone modification	Histone modification erase cofactor	Histone acetylation	#	#
NOC2L	nucleolar complex associated 2 homolog (S. cerevisiae)	Chromatin Remodelling	Chromatin remodeling, TF	TF repressor	H3	#
NPAS2	neuronal PAS domain protein 2	Chromatin Remodelling	Chromatin remodeling, TF	TF activator	DNA motif	#
NPM1	nucleophosmin (nucleolar phosphoprotein B23, numatrin)	None	Histone chaperone	#	H3, H2B, H4	#
NPM2	nucleophosmin/nucleoplasmin 2	None	Histone chaperone	#	H2A, H2B	#
NSD1	nuclear receptor binding SET domain protein 1	Histone modification	Histone modification write	Histone methylation	H3K36, H4K20	H3K36me, H4K20me
NSL1	NSL1, MIS12 kinetochore complex component	Histone modification	Histone modification write cofactor	Histone acetylation	H4K16	H4K16ac
OGT	O-linked N-acetylglucosamine (GlcNAc) transferase	Histone modification	Histone modification write	Histone GlcNAcylation	H2BS112	H2BS112GlcNa
PADI1	peptidyl arginine deiminase, type I	Histone modification	Histone modification	Histone citrullination	H2AR, H3R, H4R	H2ARci, H3Rci, H4Rci
PADI2	peptidyl arginine deiminase, type II	Histone modification	Histone modification	Histone citrullination	H2AR, H3R, H4R	H2ARci, H3Rci, H4Rci
PADI3	peptidyl arginine deiminase, type III	Histone modification	Histone modification	Histone citrullination	H2AR, H3R, H4R	H2ARci, H3Rci, H4Rci
PADI4	peptidyl arginine deiminase, type IV	Histone modification	Histone modification	Histone citrullination	H2AR, H3R2, H3R8, H3R17, H3R26, H4R	H2ARci, H3R2ci, H3R8ci, H3R17ci, H3R26ci, H4Rci
PAF1	Paf1, RNA polymerase II associated factor, homolog (S. cerevisiae)	Histone modification	Histone modification write cofactor	Histone ubiquitination	H2, H3	#
PAGR1	PAXIP1 associated glutamate-rich protein 1	Histone modification	Histone modification write cofactor, Histone modification write cofactor	Histone methylation, Histone acetylation	#	#
PAK2	p21 protein (Cdc42/Rac)-activated kinase 2	Histone modification	Histone modification write	Histone phosphorylation	H4S47	H4S47ph
PARG	poly (ADP-ribose) glycohydrolase	Chromatin Remodelling	Chromatin remodeling	#	H3K9	#
PARP1	poly (ADP-ribose) polymerase 1	Chromatin Remodelling	Chromatin remodeling	#	H1	#
PARP2	poly (ADP-ribose) polymerase 2	Chromatin Remodelling	Chromatin remodeling cofactor	#	#	#
PARP3	poly (ADP-ribose) polymerase family, member 3	None	Polycomb group (PcG) protein	#	#	#
PAXIP1	PAX interacting (with transcription-activation domain) protein 1	Histone modification	Histone modification write cofactor	Histone methylation	H3K4	H3K4me3
PBK	PDZ binding kinase	Histone modification	Histone modification write	Histone phosphorylation	H3S10	H3S10ph
PBRM1	polybromo 1	Histone modification	Histone modification read	#	H3	#
PCGF1	polycomb group ring finger 1	None	Polycomb group (PcG) protein	#	#	#
PCGF2	polycomb group ring finger 2	None	Polycomb group (PcG) protein	#	#	#
PCGF3	polycomb group ring finger 3	None	Polycomb group (PcG) protein	#	#	#
PCGF5	polycomb group ring finger 5	None	Polycomb group (PcG) protein	#	#	#
PCGF6	polycomb group ring finger 6	None	Polycomb group (PcG) protein	#	#	#
PCNA	proliferating cell nuclear antigen	Chromatin Remodelling	Chromatin remodeling	#	H2A, H2B	#
PDP1	pyruvate dehyrogenase phosphatase catalytic subunit 1	Histone modification	Histone modification read	#	H4K20me3	#
PELP1	proline, glutamate and leucine rich protein 1	Histone modification	Histone modification read, Histone modification write cofactor	Histone methylation, Histone acetylation	H1, H3, H4	#
PHC1	polyhomeotic homolog 1 (Drosophila)	None	Polycomb group (PcG) protein	#	#	#
PHC2	polyhomeotic homolog 2 (Drosophila)	None	Polycomb group (PcG) protein	#	#	#
PHC3	polyhomeotic homolog 3 (Drosophila)	None	Polycomb group (PcG) protein	#	#	#
PHF1	PHD finger protein 1	None	Polycomb group (PcG) protein	#	#	#
PHF10	PHD finger protein 10	Chromatin Remodelling	Chromatin remodeling	#	#	#
PHF12	PHD finger protein 12	Histone modification	Histone modification erase cofactor	Histone acetylation	#	#
PHF13	PHD finger protein 13	Histone modification	Histone modification read	#	H3K4me3	#
PHF14	PHD finger protein 14	Histone modification	Histone modification read	#	H2A, H2B, H3	H2Aac, H2Bac, H3ac
PHF19	PHD finger protein 19	Histone modification	Chromatin remodeling, Histone modification write cofactor	Histone acetylation	#	#
PHF2	PHD finger protein 2	Histone modification	Histone modification erase	Histone methylation	H3K9me2	H3K9
PHF20	PHD finger protein 20	Histone modification	Histone modification write	Histone acetylation	H4	H4ac
PHF20L1	PHD finger protein 20-like 1	Histone modification	Histone modification read	#	H3K4me	#
PHF21A	PHD finger protein 21A	Histone modification	Histone modification erase cofactor	Histone methylation	#	#
PHF8	PHD finger protein 8	Histone modification	Histone modification erase	Histone methylation	H3K9me1, H3K9me2, H3K27me2, H4K20me1, H3K36me2, H3K36me3, H3K4me3	H3K9, H3K27, H4K20, H3K36, H3K4
PHIP	pleckstrin homology domain interacting protein	Histone modification	Histone modification read	#	H3	#
PIWIL4	piwi-like RNA-mediated gene silencing 4	Histone modification	Chromatin remodeling, Histone modification erase cofactor	Histone methylation	H3K9	#
PKM	pyruvate kinase, muscle	Histone modification	Histone modification write cofactor	Histone phosphorylation	H3S10, H3S28, H2BS32	H3S10ph, H3S28ph, H2BS32ph, H3T11ph
PKN1	protein kinase N1	Histone modification	Histone modification write	Histone phosphorylation	H3T11	H3T11ph
POGZ	pogo transposable element with ZNF domain	Histone modification	Histone modification read	Histone methylation	H3K9me3	#
POLE3	polymerase (DNA directed), epsilon 3, accessory subunit	None	Histone chaperone	#	#	#
PPARGC1A	peroxisome proliferator-activated receptor gamma, coactivator 1 alpha	Histone modification	Histone modification cofactor	#	#	#
PPM1G	protein phosphatase, Mg2+/Mn2+ dependent, 1G	Chromatin Remodelling	Chromatin remodeling	#	#	#
PPP2CA	protein phosphatase 2, catalytic subunit, alpha isozyme	Histone modification	Histone modification write	Histone phosphorylation	H2AX	H2AXph
PPP4C	protein phosphatase 4, catalytic subunit	Histone modification	Histone modification erase	Histone phosphorylation	H2AXS139ph	H2AXS139
PPP4R2	protein phosphatase 4, regulatory subunit 2	Histone modification	Histone modification cofactor	#	#	#
PRDM1	PR domain containing 1, with ZNF domain	Histone modification	Histone modification write cofactor	Histone methylation	H3K9	H3K9me
PRDM11	PR domain containing 11	Histone modification	Histone modification write	Histone methylation	#	#
PRDM12	PR domain containing 12	Histone modification	Histone modification write cofactor	Histone methylation	H3K9	H3K9me
PRDM13	PR domain containing 13	Histone modification	Histone modification write	Histone methylation	#	#
PRDM14	PR domain containing 14	DNA modification	DNA modification	DNA demethylation	mC	#
PRDM16	PR domain containing 16	Histone modification	Histone modification write cofactor, TF	Histone methylation, TF repressor	H3K9, DNA motif	H3K9me
PRDM2	PR domain containing 2, with ZNF domain	Histone modification	Histone modification write	Histone methylation	H3K9	H3K9me
PRDM4	PR domain containing 4	Histone modification	Histone modification write	Histone methylation	H4R3	H4R3me2s
PRDM5	PR domain containing 5	Histone modification	Histone modification write	Histone methylation	H3K9	H3K9me
PRDM6	PR domain containing 6	Histone modification	Histone modification write	Histone methylation	H3R2, H4K20	H3R2me1, H3R2me2, H4K20me1
PRDM7	PR domain containing 7	Histone modification	Histone modification write	Histone methylation	#	#
PRDM8	PR domain containing 8	Histone modification	Histone modification write	Histone methylation	#	#
PRDM9	PR domain containing 9	Histone modification	Histone modification write	Histone methylation	H3K4	H3K4me3
PRKAA1	protein kinase, AMP-activated, alpha 1 catalytic subunit	Histone modification	Histone modification write	Histone phosphorylation	H2BS36	H2BS36ph
PRKAA2	protein kinase, AMP-activated, alpha 2 catalytic subunit	Histone modification	Histone modification write	Histone phosphorylation	H2BS36	H2BS36ph
PRKAB1	protein kinase, AMP-activated, beta 1 non-catalytic subunit	Histone modification	Histone modification write cofactor	Histone phosphorylation	#	#
PRKAB2	protein kinase, AMP-activated, beta 2 non-catalytic subunit	Histone modification	Histone modification write cofactor	Histone phosphorylation	#	#
PRKAG1	protein kinase, AMP-activated, gamma 1 non-catalytic subunit	Histone modification	Histone modification write cofactor	Histone phosphorylation	#	#
PRKAG2	protein kinase, AMP-activated, gamma 2 non-catalytic subunit	Histone modification	Histone modification write cofactor	Histone phosphorylation	#	#
PRKAG3	protein kinase, AMP-activated, gamma 3 non-catalytic subunit	Histone modification	Histone modification write cofactor	Histone phosphorylation	#	#
PRKCA	protein kinase C, alpha	Histone modification	Histone modification write cofactor	Histone phosphorylation	H3	#
PRKCB	protein kinase C, beta	Histone modification	Histone modification write	Histone methylation	H3T6	H3T6ph
PRKCD	protein kinase C, delta	Histone modification	Histone modification	#	#	#
PRKDC	protein kinase, DNA-activated, catalytic polypeptide	Histone modification	Histone modification write	Histone phosphorylation	H2AXS139, H2AFXS139	H2AXS139ph, H2AFXS139ph
PRMT1	protein arginine methyltransferase 1	Histone modification	Histone modification write	Histone methylation	H4R3	H4R3me1, H4R3me2a
PRMT2	protein arginine methyltransferase 2	Histone modification	Histone modification write	Histone methylation	H4	H4me
PRMT5	protein arginine methyltransferase 5	Histone modification	Histone modification write	Histone methylation	H3R8, H4R3	H3R8me, H4R3me
PRMT6	protein arginine methyltransferase 6	Histone modification	Histone modification write	Histone methylation	H2AR3, H3R2, H4R4	H2AR3me, H4R3me, H3R2me2a
PRMT7	protein arginine methyltransferase 7	Histone modification	Histone modification write	Histone methylation	H2A, H4R3	H2A, H4R3me2
PRMT8	protein arginine methyltransferase 8	Histone modification	Histone modification write	Histone methylation	H4R	H4Rme
PRMT9	protein arginine methyltransferase 9	Histone modification	Histone modification write	Histone methylation	H4R3	H4R3me2
PRPF31	pre-mRNA processing factor 31	Histone modification	Histone modification write cofactor, Histone modification write cofactor	Histone methylation, Histone acetylation	#	#
PRR14	proline rich 14	Histone modification	Histone modification write	Histone phosphorylation	H3K9me2, H3K9me3	#
PSIP1	PC4 and SFRS1 interacting protein 1	Chromatin Remodelling	Chromatin remodeling	#	#	#
RAD51	RAD51 recombinase	Histone modification	Histone modification erase	Histone ubiquitination	histone	#
RAD54B	RAD54 homolog B (S. cerevisiae)	Chromatin Remodelling	Chromatin remodeling	#	#	#
RAD54L	RAD54-like (S. cerevisiae)	Chromatin Remodelling	Chromatin remodeling	#	#	#
RAD54L2	RAD54-like 2 (S. cerevisiae)	Chromatin Remodelling	Chromatin remodeling	#	#	#
RAG1	recombination activating gene 1	Histone modification	Histone modification write	Histone ubiquitination	H3.3K, DNA motif	H3.3Kub
RAG2	recombination activating gene 2	Histone modification	Histone modification read	#	H3K4me3	#
RAI1	retinoic acid induced 1	Chromatin Remodelling	Chromatin remodeling	#	#	#
RARA	retinoic acid receptor, alpha	Histone modification	Histone modification write cofactor, TF	Histone methylation, TF activator, TF repressor	H3K4	H3K4me, H3K4me2
RB1	retinoblastoma 1	Histone modification	Chromatin remodeling, Histone modification write	Histone ubiquitination	#	#
RBBP4	retinoblastoma binding protein 4	None	Histone chaperone	#	H4	#
RBBP5	retinoblastoma binding protein 5	Histone modification	Histone modification write cofactor	Histone methylation	H3K4	H3K4me1, H3K4me2, H3K4me3
RBBP7	retinoblastoma binding protein 7	None	Histone chaperone	#	H4	#
RBX1	ring-box 1, E3 ubiquitin protein ligase	Histone modification	Histone modification write cofactor	Histone ubiquitination	H3, H4	H3ub, H4ub
RCC1	regulator of chromosome condensation 1	Chromatin Remodelling	Chromatin remodeling	#	H2A, H2B	#
RCOR1	REST corepressor 1	Histone modification	Histone modification erase cofactor, Histone modification erase cofactor	Histone acetylation, Histone methylation	#	#
RCOR3	REST corepressor 3	Histone modification	Histone modification erase cofactor	Histone acetylation	#	#
REST	RE1-silencing transcription factor	Histone modification	Histone modification erase cofactor, TF	Histone acetylation, TF activator, TF repressor	DNA motif	#
RING1	ring finger protein 1	Histone modification	Histone modification write, Polycomb group (PcG) protein	Histone ubiquitination	H2AK119	H2AK119ub
RLIM	ring finger protein, LIM domain interacting	Histone modification	Histone modification erase cofactor	Histone acetylation	#	#
RMI1	RecQ mediated genome instability 1	DNA modification	DNA modification	#	#	#
RNF168	ring finger protein 168, E3 ubiquitin protein ligase	Histone modification	Histone modification write	Histone ubiquitination	H2AK13, H2AK15, H2AXK13, H2AXK15	H2AK13ub, H2AK15ub, H2AXK13ub, H2AXK15ub
RNF2	ring finger protein 2	Histone modification	Histone modification write	Histone ubiquitination	H2AK119	H2AK119ub
RNF20	ring finger protein 20, E3 ubiquitin protein ligase	Histone modification	Histone modification write	Histone ubiquitination	H2BK120	H2BK120ub1
RNF40	ring finger protein 40, E3 ubiquitin protein ligase	Histone modification	Histone modification write cofactor	Histone ubiquitination	H2BK121	H2BK120ub2
RNF8	ring finger protein 8, E3 ubiquitin protein ligase	Histone modification	Histone modification write	Histone ubiquitination	H2AK63, H2AXK63, H2AK48, H2AXK48	H2AK63ub, H2AXK63ub, H2AK48ub, H2AXK48ub
RPS6KA3	ribosomal protein S6 kinase, 90kDa, polypeptide 3	Histone modification	Histone modification write cofactor	Histone phosphorylation	H3S10	H3S10ph
RPS6KA4	ribosomal protein S6 kinase, 90kDa, polypeptide 4	Histone modification	Histone modification write	Histone phosphorylation	H3S10, H3S28	H3S10ph, H3S28ph
RPS6KA5	ribosomal protein S6 kinase, 90kDa, polypeptide 5	Histone modification	Histone modification write	Histone phosphorylation	H2AS1, H3S10, H3S28	H2AS1ph, H3S10ph, H3S28ph
RRP8	ribosomal RNA processing 8, methyltransferase, homolog (yeast)	Histone modification	Histone modification cofactor	#	H3ac	H3K9me2
RSF1	remodeling and spacing factor 1	Histone modification	Histone modification read	#	#	#
RUVBL1	RuvB-like AAA ATPase 1	Histone modification	Chromatin remodeling, Histone modification write	Histone phosphorylation	#	#
RUVBL2	RuvB-like AAA ATPase 2	Chromatin Remodelling	Chromatin remodeling cofactor	#	#	#
RYBP	RING1 and YY1 binding protein	None	Polycomb group (PcG) protein	#	#	#
SAFB	scaffold attachment factor B	Chromatin Remodelling	Chromatin remodeling	#	#	#
SAP130	Sin3A-associated protein, 130kDa	Histone modification	Histone modification erase cofactor	Histone acetylation	#	#
SAP18	Sin3A-associated protein, 18kDa	Histone modification	Histone modification erase cofactor	Histone acetylation	#	#
SAP25	Sin3A-associated protein, 25kDa	Histone modification	Histone modification erase cofactor	Histone acetylation	#	#
SAP30	Sin3A-associated protein, 30kDa	Histone modification	Histone modification erase cofactor	Histone acetylation	#	#
SAP30L	SAP30-like	Histone modification	Histone modification erase cofactor	Histone acetylation	#	#
SATB1	SATB homeobox 1	Chromatin Remodelling	Chromatin remodeling cofactor	#	#	#
SATB2	SATB homeobox 2	Chromatin Remodelling	Chromatin remodeling cofactor	#	#	#
SCMH1	sex comb on midleg homolog 1 (Drosophila)	None	Polycomb group (PcG) protein	#	#	#
SCML2	sex comb on midleg-like 2 (Drosophila)	None	Polycomb group (PcG) protein	#	#	#
SCML4	sex comb on midleg-like 4 (Drosophila)	None	Polycomb group (PcG) protein	#	#	#
SENP1	SUMO1/sentrin specific peptidase 1	Histone modification	Histone modification erase cofactor	Histone sumoylation	H4	#
SENP3	SUMO1/sentrin/SMT3 specific peptidase 3	Histone modification	Histone modification erase, Histone modification write cofactor	Histone sumoylation, Histone acetylation	H3	H3ac
SET	SET nuclear proto-oncogene	Histone modification	Histone modification	#	#	#
SETD1A	SET domain containing 1A	Histone modification	Histone modification write	Histone methylation	H3K4	H3K4me
SETD1B	SET domain containing 1B	Histone modification	Histone modification write	Histone methylation	H3K4	H3K4me
SETD2	SET domain containing 2	Histone modification	Histone modification write	Histone methylation	H3K36me2	H3K36me3
SETD3	SET domain containing 3	Histone modification	Histone modification write	Histone methylation	H3K36	H3K36me
SETD5	SET domain containing 5	Histone modification	Histone modification write	Histone methylation	#	#
SETD6	SET domain containing 6	Histone modification	Chromatin remodeling, Histone modification write	Histone methylation	#	#
SETD7	SET domain containing (lysine methyltransferase) 7	Histone modification	Histone modification write	Histone methylation	H3K4	H3K4me1
SETD8	SET domain containing (lysine methyltransferase) 8	Histone modification	Histone modification write	Histone methylation	H4K20	H4K20me1
SETDB1	SET domain, bifurcated 1	Histone modification	Histone modification write	Histone methylation	H3K9	H3K9me3
SETDB2	SET domain, bifurcated 2	Histone modification	Histone modification write	Histone methylation	H3K9	H3K9me3
SETMAR	SET domain and mariner transposase fusion gene	Histone modification	Histone modification write	Histone methylation	H3K4, H3K36	H3K4me, H3K36me
SF3B1	splicing factor 3b, subunit 1, 155kDa	None	RNA modification	#	#	#
SF3B3	splicing factor 3b, subunit 3, 130kDa	None	RNA modification	#	#	#
SFMBT1	Scm-like with four mbt domains 1	None	Polycomb group (PcG) protein	#	H4K20	#
SFMBT2	Scm-like with four mbt domains 2	Histone modification	Histone modification read, Polycomb group (PcG) protein, TF	TF repressor	H3K9me2, H3K9me3, H3K27me3, H4K20me2, H4K20me3	H3, H4
SFPQ	splicing factor proline/glutamine-rich	None	Chromatin remodeling cofactor, RNA modification, TF	TF repressor	#	#
SHPRH	SNF2 histone linker PHD RING helicase, E3 ubiquitin protein ligase	Histone modification	Histone modification write cofactor	Histone ubiquitination	#	#
SIN3A	SIN3 transcription regulator family member A	Histone modification	Histone modification erase cofactor, TF	Histone acetylation, TF activator, TF repressor	DNA motif	#
SIN3B	SIN3 transcription regulator family member B	Histone modification	Histone modification erase cofactor, TF	Histone acetylation, TF repressor	DNA motif	#
SIRT1	sirtuin 1	Histone modification	Histone modification erase, Histone modification write cofactor	Histone acetylation, Histone methylation	H1K26ac, H3K9ac, H4K16ac	H1K26, H3K9, H4K16
SIRT2	sirtuin 2	Histone modification	Histone modification erase, Histone modification write cofactor	Histone acetylation, Histone methylation	H3K18ac, H3K56ac, H4K16ac, H4K20me1	H3K18, H3K56, H4K16, H4K20me2, H4K20me3
SIRT6	sirtuin 6	Histone modification	Histone modification erase	Histone acetylation	H3K9ac, H3K56ac	H3K9, H3K56
SIRT7	sirtuin 7	Histone modification	Histone modification erase	Histone acetylation	H3K18ac	H3K18
SKP1	S-phase kinase-associated protein 1	Histone modification	Histone modification write cofactor	Histone ubiquitination	#	#
SMARCA1	SWI/SNF related, matrix associated, actin dependent regulator of chromatin, subfamily a, member 1	Histone modification	Chromatin remodeling, Histone modification erase	Histone acetylation	#	#
SMARCA2	SWI/SNF related, matrix associated, actin dependent regulator of chromatin, subfamily a, member 2	Histone modification	Histone modification read, TF	TF activator	H3, DNA motif	#
SMARCA4	SWI/SNF related, matrix associated, actin dependent regulator of chromatin, subfamily a, member 4	Histone modification	Histone modification read, TF	TF activator	H3, H4	#
SMARCA5	SWI/SNF related, matrix associated, actin dependent regulator of chromatin, subfamily a, member 5	Chromatin Remodelling	Chromatin remodeling	#	#	#
SMARCAD1	SWI/SNF-related, matrix-associated actin-dependent regulator of chromatin, subfamily a, containing DEAD/H box 1	Chromatin Remodelling	Chromatin remodeling	#	#	#
SMARCAL1	SWI/SNF related, matrix associated, actin dependent regulator of chromatin, subfamily a-like 1	Chromatin Remodelling	Chromatin remodeling	#	#	#
SMARCB1	SWI/SNF related, matrix associated, actin dependent regulator of chromatin, subfamily b, member 1	Histone modification	Histone modification read	#	H3K56	#
SMARCC1	SWI/SNF related, matrix associated, actin dependent regulator of chromatin, subfamily c, member 1	Chromatin Remodelling	Chromatin remodeling cofactor	#	#	#
SMARCC2	SWI/SNF related, matrix associated, actin dependent regulator of chromatin, subfamily c, member 2	Chromatin Remodelling	Chromatin remodeling cofactor	#	#	#
SMARCD1	SWI/SNF related, matrix associated, actin dependent regulator of chromatin, subfamily d, member 1	Chromatin Remodelling	Chromatin remodeling	#	#	#
SMARCD2	SWI/SNF related, matrix associated, actin dependent regulator of chromatin, subfamily d, member 2	Chromatin Remodelling	Chromatin remodeling cofactor	#	#	#
SMARCD3	SWI/SNF related, matrix associated, actin dependent regulator of chromatin, subfamily d, member 3	Chromatin Remodelling	Chromatin remodeling cofactor	#	#	#
SMARCE1	SWI/SNF related, matrix associated, actin dependent regulator of chromatin, subfamily e, member 1	Chromatin Remodelling	Chromatin remodeling cofactor	#	#	#
SMEK1	SMEK homolog 1, suppressor of mek1 (Dictyostelium)	Histone modification	Histone modification erase cofactor	Histone phosphorylation	H2AFX	#
SMEK2	SMEK homolog 2, suppressor of mek1 (Dictyostelium)	Histone modification	Histone modification erase cofactor	Histone phosphorylation	H2AFX	#
SMYD1	SET and MYND domain containing 1	Histone modification	Histone modification write	Histone methylation	H3K4	H3K4me
SMYD2	SET and MYND domain containing 2	Histone modification	Histone modification write	Histone methylation	H3K4, H3K36	H3K4me, H3K36me2
SMYD3	SET and MYND domain containing 3	Histone modification	Histone modification write	Histone methylation	H3K4, H3K5	H3K4me2, H3K4me3, H3K5me2, H3K5me3
SMYD4	SET and MYND domain containing 4	Histone modification	Histone modification erase cofactor	Histone acetylation	#	#
SNAI2	snail family zinc finger 2	Histone modification	Histone modification erase cofactor	#	#	#
SP1	Sp1 transcription factor	Chromatin Remodelling	Chromatin remodeling, TF	TF activator, TF repressor	DNA motif	#
SP100	SP100 nuclear antigen	Chromatin Remodelling	Chromatin remodeling cofactor	#	#	#
SP140	SP140 nuclear body protein	Histone modification	Histone modification read, TF	#	H3	#
SPEN	spen family transcriptional repressor	Histone modification	Histone modification erase cofactor, TF	Histone acetylation, TF activator, TF repressor	#	#
SPOP	speckle-type POZ protein	Histone modification	Histone modification write	Histone ubiquitination	MacroH2A1	MacroH2A1ub
SRCAP	Snf2-related CREBBP activator protein	Histone modification	Chromatin remodeling, Histone modification erase	Histone acetylation	H2A.Z	#
SRSF1	serine/arginine-rich splicing factor 1	None	RNA modification	#	#	#
SRSF3	serine/arginine-rich splicing factor 3	None	RNA modification	#	#	#
SS18L1	synovial sarcoma translocation gene on chromosome 18-like 1	Chromatin Remodelling	Chromatin remodeling	#	#	#
SS18L2	synovial sarcoma translocation gene on chromosome 18-like 2	Chromatin Remodelling	Chromatin remodeling	#	#	#
SSRP1	structure specific recognition protein 1	Chromatin Remodelling	Chromatin remodeling	#	H3, H4	#
STK4	serine/threonine kinase 4	Histone modification	Histone modification write	Histone phosphorylation	H2AS14	H2BS14ph
SUDS3	suppressor of defective silencing 3 homolog (S. cerevisiae)	Histone modification	Histone modification erase cofactor	Histone acetylation	#	#
SUPT16H	suppressor of Ty 16 homolog (S. cerevisiae)	Histone modification	Histone modification read	#	H2A, H2B	#
SUPT3H	suppressor of Ty 3 homolog (S. cerevisiae)	Histone modification	Histone modification write cofactor	Histone acetylation	#	#
SUPT6H	suppressor of Ty 6 homolog (S. cerevisiae)	Histone modification	Histone modification erase cofactor	Histone methylation	#	#
SUPT7L	suppressor of Ty 7 (S. cerevisiae)-like	None	Histone chaperone	#	#	#
SUV39H1	suppressor of variegation 3-9 homolog 1 (Drosophila)	Histone modification	Histone modification write, Histone modification write	Histone methylation, Histone phosphorylation	H3S10, H3K9me1, H4	H3K9me3
SUV39H2	suppressor of variegation 3-9 homolog 2 (Drosophila)	Histone modification	Histone modification write	Histone methylation	H3K9me1	H3K9me3
SUV420H1	suppressor of variegation 4-20 homolog 1 (Drosophila)	Histone modification	Histone modification write	Histone methylation	H4K20	H4K20me3
SUV420H2	suppressor of variegation 4-20 homolog 2 (Drosophila)	Histone modification	Histone modification write	Histone methylation	H4K20	H4K20me3
SUZ12	SUZ12 polycomb repressive complex 2 subunit	Histone modification	Histone modification write cofactor, Histone modification write cofactor, Polycomb group (PcG) protein, TF	Histone methylation, Histone ubiquitination, TF repressor	DNA motif	#
SYNCRIP	synaptotagmin binding, cytoplasmic RNA interacting protein	None	RNA modification	mRNA editing	mRNA	#
TADA1	transcriptional adaptor 1	None	Histone chaperone	#	H2A	#
TADA2A	transcriptional adaptor 2A	Histone modification	Histone modification read, TF	TF activator	H3	#
TADA2B	transcriptional adaptor 2B	Histone modification	Histone modification write cofactor	Histone acetylation	#	#
TADA3	transcriptional adaptor 3	Histone modification	Histone modification write cofactor	Histone acetylation	#	#
TAF1	TAF1 RNA polymerase II, TATA box binding protein (TBP)-associated factor, 250kDa	Histone modification	Histone modification write	Histone acetylation	H3, H4	H3ac, H4ac
TAF10	TAF10 RNA polymerase II, TATA box binding protein (TBP)-associated factor, 30kDa	Histone modification	Histone chaperone, Histone modification write	Histone acetylation	H3, H4	#
TAF12	TAF12 RNA polymerase II, TATA box binding protein (TBP)-associated factor, 20kDa	Histone modification	Histone chaperone, Histone modification write	Histone acetylation	#	#
TAF1L	TAF1 RNA polymerase II, TATA box binding protein (TBP)-associated factor, 210kDa-like	Histone modification	Histone modification read	#	H1.4ac, H2Aac, H2Bac, H3ac, H4ac	#
TAF2	TAF2 RNA polymerase II, TATA box binding protein (TBP)-associated factor, 150kDa	None	TF	#	DNA motif	#
TAF3	TAF3 RNA polymerase II, TATA box binding protein (TBP)-associated factor, 140kDa	Histone modification	Histone modification read	#	H3K4me	#
TAF4	TAF4 RNA polymerase II, TATA box binding protein (TBP)-associated factor, 135kDa	None	Histone chaperone	#	#	#
TAF5	TAF5 RNA polymerase II, TATA box binding protein (TBP)-associated factor, 100kDa	Histone modification	Histone modification write cofactor	Histone acetylation	#	#
TAF5L	TAF5-like RNA polymerase II, p300/CBP-associated factor (PCAF)-associated factor, 65kDa	Histone modification	Histone modification write cofactor	Histone acetylation	#	#
TAF6	TAF6 RNA polymerase II, TATA box binding protein (TBP)-associated factor, 80kDa	None	Histone chaperone	#	#	#
TAF6L	TAF6-like RNA polymerase II, p300/CBP-associated factor (PCAF)-associated factor, 65kDa	None	Histone chaperone	#	#	#
TAF7	TAF7 RNA polymerase II, TATA box binding protein (TBP)-associated factor, 55kDa	Histone modification	Histone modification write cofactor, Histone modification write cofactor	Histone methylation, Histone acetylation	#	#
TAF8	TAF8 RNA polymerase II, TATA box binding protein (TBP)-associated factor, 43kDa	None	Histone chaperone	#	#	#
TAF9	TAF9 RNA polymerase II, TATA box binding protein (TBP)-associated factor, 32kDa	None	Histone chaperone	#	#	#
TAF9B	TAF9B RNA polymerase II, TATA box binding protein (TBP)-associated factor, 31kDa	None	Histone chaperone	#	#	#
TBL1XR1	transducin (beta)-like 1 X-linked receptor 1	None	#	#	#	#
TDG	thymine-DNA glycosylase	DNA modification	DNA modification	DNA hydroxymethylation	G:U, G:T, G:hmU	C, 5mC, 5hmC
TDRD3	tudor domain containing 3	Histone modification	Histone modification read	#	H3R17me2a, H4R3me2a	#
TDRD7	tudor domain containing 7	Histone modification	Histone modification read	#	H3K9	#
TDRKH	tudor and KH domain containing	None	RNA modification	#	piRNA	#
TET1	tet methylcytosine dioxygenase 1	DNA modification	DNA modification	DNA hydroxymethylation	mC	hmC
TET2	tet methylcytosine dioxygenase 2	DNA modification	DNA modification	DNA hydroxymethylation	mC	hmC
TET3	tet methylcytosine dioxygenase 3	DNA modification	DNA modification	DNA hydroxymethylation	mC	hmC
TEX10	testis expressed 10	Histone modification	Histone modification write cofactor, Histone modification write cofactor	Histone methylation, Histone acetylation	#	#
TFDP1	transcription factor Dp-1	Histone modification	Histone modification	#	#	#
TFPT	TCF3 (E2A) fusion partner (in childhood Leukemia)	DNA modification	Chromatin remodeling cofactor, DNA modification	DNA hydroxymethylation	#	#
TLE1	transducin-like enhancer of split 1 (E(sp1) homolog, Drosophila)	Histone modification	Chromatin remodeling, Histone modification cofactor	#	H3	#
TLE2	transducin-like enhancer of split 2	Histone modification	Histone modification cofactor	#	H3	H3K4, H3K9, H3K27me
TLE4	transducin-like enhancer of split 4	Histone modification	Histone modification erase cofactor, TF	#	H3ac, H4ac	#
TLK1	tousled-like kinase 1	Histone modification	Histone modification write	Histone phosphorylation	H3S10	H3S10ph
TLK2	tousled-like kinase 2	Histone modification	Histone modification write	Histone phosphorylation	#	#
TNP1	transition protein 1 (during histone to protamine replacement)	Chromatin Remodelling	Chromatin remodeling	#	#	#
TNP2	transition protein 2 (during histone to protamine replacement)	Chromatin Remodelling	Chromatin remodeling	#	#	#
TONSL	tonsoku-like, DNA repair protein	Chromatin Remodelling	Chromatin remodeling	#	#	#
TOP2A	topoisomerase (DNA) II alpha 170kDa	Chromatin Remodelling	Chromatin remodeling	#	DNA	#
TOP2B	topoisomerase (DNA) II beta 180kDa	Chromatin Remodelling	Chromatin remodeling	#	#	#
TP53	tumor protein p53	Histone modification	Histone modification write cofactor, TF	Histone acetylation, TF activator, TF repressor	H3	#
TP53BP1	tumor protein p53 binding protein 1	Histone modification	Histone modification read	#	H4K79me2, H4K20me2	#
TRIM16	tripartite motif containing 16	Histone modification	Histone modification write	Histone acetylation	#	#
TRIM24	tripartite motif containing 24	Histone modification	Histone modification read	#	H3K4, H3K23ac	#
TRIM27	tripartite motif containing 27	Histone modification	Histone modification erase cofactor	Histone acetylation	#	#
TRIM28	tripartite motif containing 28	Histone modification	Histone modification read	#	H3	#
TRIM33	tripartite motif containing 33	Histone modification	Histone modification read	#	H3K9me3, H3K18ac	#
TRRAP	transformation/transcription domain-associated protein	Histone modification	Histone modification write cofactor	Histone acetylation	#	#
TSSK6	testis-specific serine kinase 6	Histone modification	Histone modification write	Histone phosphorylation	H1, H2A, H2AX, H3	#
TTK	TTK protein kinase	Histone modification	Histone modification write cofactor	Histone phosphorylation	H2AT120	H2AT120ph
TYW5	tRNA-yW synthesizing protein 5	None	RNA modification	#	#	#
UBE2A	ubiquitin-conjugating enzyme E2A	Histone modification	Histone modification write	Histone ubiquitination	H2A, H2BK120	H2BK120ub1
UBE2B	ubiquitin-conjugating enzyme E2B	Histone modification	Histone modification write	Histone ubiquitination	H2A, H2BK121	H2BK120ub2
UBE2D1	ubiquitin-conjugating enzyme E2D 1	Histone modification	Histone modification write	Histone ubiquitination	H2BK48	H2BK48ub
UBE2D3	ubiquitin-conjugating enzyme E2D 3	Histone modification	Histone modification write	Histone ubiquitination	H2AK119	H2AK119ub
UBE2E1	ubiquitin-conjugating enzyme E2E 1	Histone modification	Histone modification write	Histone ubiquitination	H2BK120	H2BK120ub
UBE2H	ubiquitin-conjugating enzyme E2H	Histone modification	Histone modification write	Histone ubiquitination	H2A, H2B	H2Aub, H2Bub
UBE2N	ubiquitin-conjugating enzyme E2N	Histone modification	Histone modification write	Histone ubiquitination	H2AX	H2AXub
UBE2T	ubiquitin-conjugating enzyme E2T (putative)	Histone modification	Histone modification write	Histone ubiquitination	#	#
UBN1	ubinuclein 1	Histone modification	Histone modification write cofactor	Histone methylation	#	#
UBR2	ubiquitin protein ligase E3 component n-recognin 2	Histone modification	Histone modification write	Histone ubiquitination	H2A	#
UBR5	ubiquitin protein ligase E3 component n-recognin 5	Histone modification	Chromatin remodeling, Histone modification write cofactor	Histone ubiquitination	H2A, H2AX	H2Aub, H2AXub
UBR7	ubiquitin protein ligase E3 component n-recognin 7 (putative)	DNA modification	DNA modification cofactor	DNA methylation	#	#
UCHL5	ubiquitin carboxyl-terminal hydrolase L5	Histone modification	Histone modification erase cofactor	Histone ubiquitination	#	#
UHRF1	ubiquitin-like with PHD and ring finger domains 1	Histone modification	Histone modification read, Histone modification write cofactor	Histone ubiquitination	H3K9me3, H3R2, H3, mCG	H3ub
UHRF2	ubiquitin-like with PHD and ring finger domains 2, E3 ubiquitin protein ligase	Histone modification	Histone modification read	#	H3K9me3, mCG	#
UIMC1	ubiquitin interaction motif containing 1	Histone modification	Histone modification read	#	H2AK63ub, H2AXK63ub, H2BK63ub	#
USP11	ubiquitin specific peptidase 11	Histone modification	Histone modification erase cofactor	Histone ubiquitination	#	#
USP12	ubiquitin specific peptidase 12	Histone modification	Histone modification erase	Histone ubiquitination	H2Aub	H2A
USP15	ubiquitin specific peptidase 15	Histone modification	Histone modification erase	Histone ubiquitination	H2BK120ub	H2BK120
USP16	ubiquitin specific peptidase 16	Histone modification	Histone modification erase	Histone ubiquitination	H2Aub	H2A
USP17L2	ubiquitin specific peptidase 17-like family member 2	Histone modification	Histone modification erase cofactor	Histone ubiquitination	#	#
USP21	ubiquitin specific peptidase 21	Histone modification	Histone modification erase	Histone ubiquitination	H2Aub	H2A
USP22	ubiquitin specific peptidase 22	Histone modification	Histone modification write cofactor	Histone ubiquitination	H2Aub, H2Bub	H2A, H2B
USP3	ubiquitin specific peptidase 3	Histone modification	Histone modification write	Histone ubiquitination	H2Aub, H2Bub	H2A, H2B
USP36	ubiquitin specific peptidase 36	Histone modification	Histone modification write cofactor	Histone ubiquitination	H2Bub	H2B
USP44	ubiquitin specific peptidase 44	Histone modification	Histone modification erase	Histone ubiquitination	H2Bub1	H2B
USP46	ubiquitin specific peptidase 46	Histone modification	Histone modification erase	Histone ubiquitination	H2Aub	H2A
USP49	ubiquitin specific peptidase 49	Histone modification	Histone modification erase	Histone ubiquitination	H2Bub	H2B
USP7	ubiquitin specific peptidase 7 (herpes virus-associated)	Histone modification	Histone modification erase, DNA modification cofactor	Histone ubiquitination, DNA methylation	H2Bub	H2B
UTY	ubiquitously transcribed tetratricopeptide repeat containing, Y-linked	Histone modification	Histone modification erase	Histone ubiquitination	H3K27me	#
VDR	vitamin D (1,25- dihydroxyvitamin D3) receptor	Chromatin Remodelling	Chromatin remodeling cofactor, TF	#	H2BK12ac, H3K14ac, H4K16ac	#
VPS72	vacuolar protein sorting 72 homolog (S. cerevisiae)	Histone modification	Histone modification write cofactor	Histone acetylation	#	#
VRK1	vaccinia related kinase 1	Histone modification	Histone modification write	Histone phosphorylation	H3S10, H3T3	H3S10ph, H3T3ph
WAC	WW domain containing adaptor with coiled-coil	Histone modification	Histone modification write cofactor	Histone ubiquitination	#	#
WDR5	WD repeat domain 5	Histone modification	Histone modification read	#	H3K4, H3K4me1, H3K4me2, H3K4me3	#
WDR77	WD repeat domain 77	Histone modification	Histone modification write	Histone methylation	H2A, H4	H2Ame, H4me
WDR82	WD repeat domain 82	Histone modification	Histone modification write cofactor	Histone methylation	#	#
WHSC1	Wolf-Hirschhorn syndrome candidate 1	Histone modification	Histone modification write	Histone methylation	H3K27	H3K27me
WHSC1L1	Wolf-Hirschhorn syndrome candidate 1-like 1	Chromatin Remodelling	Chromatin remodeling cofactor, TF	#	H3K4, H3K27	#
WSB2	WD repeat and SOCS box containing 2	Histone modification	Histone modification write	Histone ubiquitination	#	#
YAF2	YY1 associated factor 2	Chromatin Remodelling	Chromatin remodeling cofactor	#	#	#
YEATS2	YEATS domain containing 2	None	Histone chaperone	#	#	#
YEATS4	YEATS domain containing 4	Histone modification	Histone modification write cofactor	Histone acetylation	#	#
YWHAB	tyrosine 3-monooxygenase/tryptophan 5-monooxygenase activation protein, beta	Histone modification	Histone modification erase cofactor	Histone acetylation	#	#
YWHAE	tyrosine 3-monooxygenase/tryptophan 5-monooxygenase activation protein, epsilon	Histone modification	Histone modification erase cofactor	Histone acetylation	#	#
YWHAZ	tyrosine 3-monooxygenase/tryptophan 5-monooxygenase activation protein, zeta	Histone modification	Histone modification read	#	H3	#
YY1	YY1 transcription factor	Chromatin Remodelling	Chromatin remodeling cofactor, TF	TF repressor	DNA motif	#
ZBTB16	zinc finger and BTB domain containing 16	Histone modification	Histone modification erase cofactor	Histone acetylation	#	#
ZBTB33	zinc finger and BTB domain containing 33	Histone modification	Histone modification write cofactor, Histone modification erase cofactor, TF	Histone acetylation, Histone methylation, TF repressor	CG, mCG, DNA motif	#
ZBTB7C	zinc finger and BTB domain containing 7C	Histone modification	Histone modification cofactor	#	#	#
ZCWPW1	zinc finger, CW type with PWWP domain 1	Histone modification	Histone modification read	#	H3K4me	#
ZFP57	ZFP57 zinc finger protein	None	TF	TF repressor	mC, DNA motif	#
ZGPAT	zinc finger, CCCH-type with G patch domain	None	TF	TF repressor	DNA motif	#
ZHX1	zinc fingers and homeoboxes 1	Histone modification	Chromatin remodeling, Histone modification write cofactor	Histone acetylation, Histone methylation	#	#
ZMYM2	zinc finger, MYM-type 2	Histone modification	Histone modification erase cofactor, TF	Histone acetylation	DNA motif	#
ZMYM3	zinc finger, MYM-type 3	Histone modification	Histone modification erase cofactor	Histone acetylation	#	#
ZMYND11	zinc finger, MYND-type containing 11	Histone modification	Histone modification read	Histone methylation	H3.3K36me3	#
ZMYND8	zinc finger, MYND-type containing 8	Histone modification	Histone modification erase cofactor	Histone acetylation	#	#
ZNF217	zinc finger protein 217	Histone modification	Histone modification erase cofactor, TF	Histone acetylation, TF repressor	#	#
ZNF516	zinc finger protein 516	Histone modification	Histone modification erase cofactor, TF	Histone acetylation, TF repressor	#	#
ZNF532	zinc finger protein 532	Histone modification	Histone modification erase cofactor	Histone acetylation	#	#
ZNF541	zinc finger protein 541	Chromatin Remodelling	Chromatin remodeling	#	#	#
ZNF592	zinc finger protein 592	Histone modification	Histone modification erase cofactor	Histone acetylation	#	#
ZNF687	zinc finger protein 687	Histone modification	Histone modification erase cofactor	Histone acetylation	#	#
ZNF711	zinc finger protein 711	Histone modification	Histone modification erase cofactor	Histone acetylation	#	#
ZNHIT1	zinc finger, HIT-type containing 1	Histone modification	Chromatin remodeling cofactor, Histone modification erase cofactor	Histone acetylation	#	#
ZRANB3	zinc finger, RAN-binding domain containing 3	Histone modification	Chromatin remodeling, Histone modification read cofactor	Histone methylation	#	#
ZZZ3	zinc finger, ZZ-type containing 3	Histone modification	Histone modification read	#	#	#

## Sheet: epifactors_cosmic
Supplementary Data 2: Epifactors (100 out of 720) that are mutated in cancer based on the COSMIC database
gene_symbol	function_of_the_encoded_protein	Entrez GeneId	Genome Location	Tier	Hallmark	Chr Band	Somatic	Germline	Tumour Types(Somatic)	Tumour Types(Germline)	Cancer Syndrome	Tissue Type	Molecular Genetics	Role in Cancer	Mutation Types	Translocation Partner	Other Germline Mut	Other Syndrome	Synonyms
A1CF	RNA modification	29974	10:50799421-50885675	2	NA	11.23	yes	NA	melanoma	NA	NA	E	NA	oncogene	Mis	NA	NA	NA	29974,A1CF,ACF,ACF64,ACF65,APOBEC1CF,ASP,ENSG00000148584.14
APOBEC3B	DNA modification, RNA modification	9582	22:38982409-38992784	1	Yes	13.1	NA	yes	NA	breast cancer	NA	E	Rec	oncogene, TSG	D	NA	NA	NA	9582,APOBEC3B,ENSG00000179750.15,FLJ21201,PHRBNL,Q9UH17
ARID1A	Chromatin remodeling cofactor	8289	1:26696033-26782110	1	Yes	36.11	yes	NA	clear cell ovarian carcinoma, RCC, breast	NA	NA	E	Rec	TSG, fusion	Mis, N, F, S, D, T	MAST2	NA	NA	8289,ARID1A,B120,BAF250,BAF250a,C10rf4,C1orf4,ENSG00000117713.19,O14497,P270,SMARCF1
ARID1B	Histone modification write	57492	6:156777374-157210779	1	Yes	25.3	yes	NA	breast, hepatocellular carcinoma, clear cell ovarian carcinoma	NA	NA	E	Rec	TSG	Mis, F, N, O	NA	NA	NA	57492,6A3-5,ARID1B,BAF250b,DAN15,ELD/OSA1,ENSG00000049618.22,KIAA1235,Q8NFD5,p250R
ARID2	Chromatin remodeling cofactor	196528	12:45729665-45908040	1	Yes	12	yes	NA	hepatocellular carcinoma	NA	NA	E	Rec	TSG	N, S, F	NA	NA	NA	196528,ARID2,BAF200,DKFZp686G052,ENSG00000189079.15,FLJ30619,KIAA1557,Q68CP9
ASXL1	Histone modification erase, Polycomb group (PcG) protein	171023	20:32358330-32439319	1	Yes	11.21	yes	NA	MDS, CMML	NA	NA	L	Rec	TSG	F, N, Mis	NA	yes	Bohring-Opitz syndrome	171023,ASXL1,ENSG00000171456.17,KIAA0978,Q8IXJ9
ASXL2	Histone modification read	55252	2:25741925-25780309	2	NA	23.3	yes	NA	melanoma, CCRCC, AML	NA	NA	E, L	NA	TSG	O,N, F	NA	NA	NA	55252,ASXH2,ASXL2,ENSG00000143970.16,FLJ10898,KIAA1685,Q76L83
ATM	Histone modification write	472	11:108222832-108369099	1	Yes	22.3	yes	yes	T-PLL	leukaemia, lymphoma, medulloblastoma, glioma	ataxia-telangiectasia	L, O	Rec	TSG	D, Mis, N, F, S	NA	NA	NA	472,ATA,ATC,ATD,ATDC,ATM,ENSG00000149311.18,Q13315,TEL1,TELO1
ATR	Histone modification write	545	3:142449237-142578826	1	Yes	23	yes	yes	endometrial, gastric, epithelial ovarian, myeloma	oropharyngeal	familial cutaneous telangiectasia and cancer syndrome	E, L	Dom	TSG	F, Mis	NA	yes	Seckel syndrome 1	545,ATR,ENSG00000175054.14,FRP1,MEC1,Q13535,SCKL,SCKL1
ATRX	Chromatin remodeling	546	X:77504878-77786269	1	Yes	21.1	yes	NA	pancreatic neuroendocrine tumours, paediatric GBM	NA	NA	E	Rec	TSG	Mis, F, N	NA	yes	ATR-X (alpha thalassemia/mental retardation) syndrome	546,ATRX,ENSG00000085224.21,JMS,MRX52,P46100,RAD54,XH2,XNP
BAP1	Histone modification erase, Polycomb group (PcG) protein	8314	3:52401013-52410350	1	Yes	21.1	yes	yes	uveal melanoma, breast, NSCLC, RCC	mesothelioma, skin and uveal melanoma, kidney cancer	BAP1 tumor predisposition syndrome	E	Rec	TSG	N, Mis, F, S, O	NA	NA	NA	8314,BAP1,ENSG00000163930.9,KIAA0272,Q92560,UCHL2,hucep-6
BARD1	Histone modification write	580	2:214725646-214809704	1	Yes	35	yes	yes	breast cancer	ovarian cancer, breast cancer, endometrioid cancer	NA	E	NA	TSG	Mis	NA	NA	NA	580,BARD1,ENSG00000138376.10,Q99728
BAZ1A	Histone chaperone	11177	14:34752737-34875647	2	NA	13.2	yes	NA	uterine carcinosarcoma, colon cancer	NA	NA	E	NA	TSG	D	NA	NA	NA	11177,ACF1,BAZ1A,ENSG00000198604.10,Q9NRL2,WALp1,WCRF180,hACF1
BCOR	Polycomb group (PcG) protein	54880	X:40051248-40097403	1	Yes	11.4	yes	NA	retinoblastoma, AML, APL (translocation)	NA	NA	L, M	Rec	TSG, fusion	F, N, S, T	RARA	yes	Oculo-facio-cardio-dental genetic	54880,BCOR,ENSG00000183337.16,FLJ20285,KIAA1575,Q6W2J9
BCORL1	Histone modification erase cofactor	63035	X:130005188-130058083	1	Yes	26.1	yes	NA	AML, HNSCC	NA	NA	E, L	NA	oncogene, TSG	Mis, N, F	NA	NA	NA	63035,BCORL1,CXorf10,ENSG00000085185.15,FLJ11362,Q5H9F3
BRCA1	Histone modification write cofactor, TF	672	17:43044295-43125483	1	Yes	21.31	yes	yes	ovarian	breast, ovarian	hereditary breast/ovarian cancer	E	Rec	TSG	D, Mis, N, F, S	NA	NA	NA	672,BRCA1,BRCC1,ENSG00000012048.21,FANCS,P38398,PPP1R53,RNF53
BRCA2	Histone modification write	675	13:32315474-32400266	1	Yes	13.1	yes	yes	breast, ovarian, pancreatic	breast, ovarian, pancreatic, leukaemia (FANCB, FANCD1)	hereditary breast/ovarian cancer	L, E	Rec	TSG	D, Mis, N, F, S	NA	NA	NA	675,BRCA2,BRCC2,ENSG00000139618.14,FACD,FAD,FAD1,FANCD,FANCD1,P51587,XRCC11
BRD3	Histone modification read	8019	9:134030305-134068017	1	NA	34.2	yes	NA	lethal midline carcinoma of young people	NA	NA	E	Dom	oncogene, fusion	T	NUTM1	NA	NA	8019,BRD3,ENSG00000169925.16,KIAA0043,ORFX,Q15059,RING3L
BRD4	Histone modification read	23476	19:15235519-15280451	1	Yes	13.12	yes	NA	lethal midline carcinoma of young people	NA	NA	E	Dom	oncogene, fusion	T	NUTM1	NA	NA	23476,BRD4,CAP,ENSG00000141867.17,HUNK1,HUNKI,MCAP,O60885
CDC73	Histone modification write cofactor	79577	1:193122017-193253901	1	Yes	31.2	yes	yes	parathyroid adenoma	parathyroid adenoma, multiple ossifying jaw fibroma	hyperparathyroidism-jaw tumour syndrome	E, M	Rec	TSG	Mis, N, F	NA	NA	NA	79577,C1orf28,CDC73,ENSG00000134371.11,FIHP,HRPT1,HRPT2,Q6P1J9,parafibromin
CHD2	Chromatin remodeling	1106	15:92900320-93028005	2	NA	26.1	yes	NA	melanoma, large intestine, CLL, monoclonal B lymphocytosis	NA	NA	E, L	NA	TSG	Mis, F, N	NA	NA	NA	1106,CHD2,DKFZp547I1315,DKFZp686E01200,DKFZp781D1727,ENSG00000173575.20,FLJ38614,O14647
CHD4	Chromatin remodeling	1108	12:6570088-6607476	1	Yes	13.31	yes	NA	uterine serous carcinoma	NA	NA	E	Dom	oncogene	Mis, F, N	NA	NA	NA	1108,CHD4,ENSG00000111642.15,Mi-2b,Mi2-BETA
CREBBP	Histone modification write	1387	16:3725054-3880726	1	Yes	13.3	yes	NA	ALL, AML, DLBCL, B-NHL	NA	NA	L	Dom/Rec	oncogene, TSG, fusion	T, N, F, Mis, O	KMT2A, MORF, KAT6A	yes	Rubinstein-Taybi syndrome	1387,CBP,CREBBP,ENSG00000005339.14,KAT3A,Q92793,RSTS,RTS
CTCF	Chromatin remodeling, TF	10664	16:67562467-67639176	1	Yes	22.1	yes	NA	endometrial, breast, head and neck cancer	NA	NA	E	Dom	TSG	Mis, N	NA	NA	Mental retardation, autosomal dominant 21	10664,CTCF,ENSG00000102974.15
CUL3	Histone modification write	8452	2:224470150-224585348	2	NA	36.2	yes	NA	lung cancer	NA	NA	E	NA	TSG	N	NA	NA	NA	8452,CUL3,ENSG00000036257.12,Q13618
DAXX	#	1616	6:33318558-33323014	1	Yes	21.32	yes	NA	pancreatic neuroendocrine tumour, paediatric glioblastoma	NA	NA	E	Rec	oncogene, TSG	Mis, F, N	NA	NA	NA	1616,DAP6,DAXX,ENSG00000204209.12,Q9UER7
DDB2	Histone modification write cofactor	1643	11:47214942-47239240	1	Yes	11.2	NA	yes	NA	skin basal cell, skin squamous cell, melanoma	xeroderma pigmentosum (E)	E	Rec	oncogene, TSG	Mis, N	NA	NA	NA	1643,DDB2,DDBB,ENSG00000134574.11,FLJ34321,Q92466,UV-DDB2,XPE
DEK	Chromatin remodeling	7913	6:18223868-18264823	1	NA	22.3	yes	NA	AML	NA	NA	L	Dom	oncogene, fusion	T	NUP214	NA	NA	7913,D6S231E,DEK,ENSG00000124795.14,P35659
DNMT3A	DNA modification	1788	2:25227855-25342590	1	Yes	23.3	yes	NA	AML	NA	NA	L	Dom	TSG	Mis, F, N, S	NA	NA	NA	1788,DNMT3A,ENSG00000119772.16,Q9Y6K1
EED	Polycomb group (PcG) protein	8726	11:86245223-86278813	2	NA	14.2	yes	NA	malignant peripheral nerve sheath tumours, MDS and related, lung adenocarcinoma	NA	NA	E, L	NA	TSG	Mis, F	NA	NA	NA	8726,EED,ENSG00000074266.19,HEED,O75530,WAIT-1
EP300	Histone modification write	2033	22:41091786-41180079	1	Yes	13.2	yes	NA	colorectal, breast, pancreatic, AML, ALL, DLBCL	NA	NA	L, E	Rec	TSG, fusion	T, N, F, Mis, O	KMT2A, KAT6A	NA	NA	2033,ENSG00000100393.12,EP300,KAT3B,Q09472,p300
ERBB4	Histone modification cofactor	2066	2:211375717-212538841	1	Yes	34	yes	yes	melanoma, gastric, NSCLC	NA	NA	E	Dom	oncogene, TSG	Mis, N	NA	yes	Amyotrophic lateral sclerosis 19	2066,ALS19,ENSG00000178568.14,ERBB4,HER4,Q15303
EZH2	Histone modification write, Polycomb group (PcG) protein	2146	7:148807385-148884278	1	Yes	36.1	yes	NA	DLBCL	NA	NA	L	Dom	oncogene, TSG	Mis	NA	NA	NA	2146,ENSG00000106462.10,ENX-1,EZH1,EZH2,KMT6,KMT6A,Q15910
FOXA1	Chromatin remodeling, TF	3169	14:37589984-37595034	1	Yes	21.1	yes	NA	breast, prostate	NA	NA	E	Dom	oncogene	Mis, F	NA	NA	NA	3169,ENSG00000129514.5,FOXA1,HNF3A,P55317
FOXO1	TF	2308	13:40555667-40666597	1	NA	14.11	yes	NA	alveolar rhabdomyosarcoma	NA	NA	M	Dom	oncogene, TSG, fusion	T	PAX3, PAX7	NA	NA	2308,ENSG00000150907.7,FKH1,FKHR,FOXO1,FOXO1A,Q12778
FOXP1	TF	27086	3:70954715-71583989	1	NA	13	yes	NA	ALL	NA	NA	L	Dom	oncogene, fusion	T	PAX5	NA	NA	12CC4,27086,ENSG00000114861.19,FOXP1,HSPC215,Q9H334,QRF1,hFKH1B
IKZF1	Chromatin remodeling, TF	10320	7:50304669-50405101	1	Yes	12.2	yes	NA	ALL, DLBCL	NA	NA	L	Dom/Rec	TSG, fusion	D,T	BCL6	NA	NA	10320,ENSG00000185811.18,Hs.54452,IKAROS,IKZF1,LyF-1,PPP1R92,ZNFN1A1,hIk-1
IKZF3	TF	22806	17:39757715-39864188	1	NA	21.1	yes	NA	B-ALL, CLL, breast cancer, colorectal cancer	NA	NA	L, E	NA	oncogene, TSG, fusion	D, Mis, F, N, T	NAGLU, VAPB	NA	NA	22806,Aiolos,ENSG00000161405.16,IKZF3,Q9UKT9,ZNFN1A3
JAK2	Histone modification write	3717	9:4985245-5128183	1	Yes	24.1	yes	NA	ALL, AML, MPN, CML	NA	NA	L	Dom	oncogene, fusion	T, Mis, O	ETV6, PCM1, BCR	NA	NA	3717,ENSG00000096968.13,JAK2,JTK10,O60674
KAT6A	Histone modification write	7994	8:41929479-42051987	1	NA	11.21	yes	NA	AML	NA	NA	L	Dom	oncogene, fusion	T, A	CREBBP, NCOA2, EP300	NA	NA	7994,ENSG00000083168.9,KAT6A,MOZ,MYST3,Q92794,RUNXBP2,ZC2HC6A,ZNF220
KAT6B	Histone modification write	23522	10:74826625-75032622	1	NA	22.2	yes	NA	AML, leiomyoma	NA	NA	L, M	Dom	TSG, fusion	T	CREBBP, KANSL1	NA	Genitopatellar syndrome, Say-Barber-Biesecker/Young-Simpson syndrome	23522,ENSG00000156650.12,KAT6B,MOZ2,MYST4,Morf,Q8WYB5,ZC2HC6B,qkf,querkopf
KAT7	Histone modification write	11143	17:49788555-49835030	2	NA	21.33	yes	NA	CCRCC	NA	NA	E	NA	oncogene	Mis	NA	NA	NA	11143,ENSG00000136504.11,HBO1,HBOA,KAT7,MYST2,O95251,ZC2HC7
KDM5A	Histone modification erase	5927	12:280129-389454	1	NA	13.33	yes	NA	AML	NA	NA	L	Dom	oncogene, fusion	T	NUP98	NA	NA	5927,ENSG00000073614.12,JARID1A,KDM5A,P29375,RBBP2
KDM5C	Histone modification erase	8242	X:53192152-53225422	1	Yes	11.22	yes	NA	clear cell renal carcinoma	NA	NA	E	Rec	TSG	N, F, S, Mis	NA	yes	X-linked mental retardation syndromic Claes-Jensen-type.	8242,DXS1272E,ENSG00000126012.11,JARID1C,KDM5C,MRX13,P41229,SMCX,XE169
KDM6A	Histone modification erase	7403	X:44873511-45112602	1	Yes	11.3	yes	NA	renal cell carcinoma, bladder carcinoma, oesophageal SCC, MM, medulloblastoma, T-ALL, other tumour types	NA	NA	E, L	Rec	oncogene, TSG	D, N, F, S	NA	yes	Kabuki syndrome	7403,ENSG00000147050.14,KDM6A,O15550,UTX
KEAP1	Chromatin remodeling	9817	19:10486120-10503741	1	Yes	13.2	yes	NA	NSCLC, breast carcinoma	NA	NA	E	NA	TSG	Mis, N, F	NA	NA	NA	9817,ENSG00000079999.13,INrf2,KEAP1,KIAA0132,KLHL19,MGC10630,MGC1114,MGC20887,MGC4407,MGC9454,Q14145
KMT2A	Histone modification write	4297	11:118436490-118526832	1	Yes	23.3	yes	NA	AML, ALL	NA	NA	L	Dom	oncogene, fusion	T, O	KMT2A, MLLT1, AFF1, MLLT3, MLLT4, FOXO4, MLLT10, MLLT6, ELL, EPS15, MLLT11, CREBBP, SH3GL1, FNBP1, SEPT5, SEPT9, GPHN, GMPS, ABI1, ARHGEF12, GAS7, FOXO3, AFF3, TET1, SEPT6, LPP, RUNX1T1, ARHGAP26, EP300, PICALM, CLP1, PRRC1, DAB2IP, MAPRE1, KIAA1524, SEPT2, SARNP, ZFYVE19, TOP3A, CASC5, EEFSEC, FRYL, SORBS2, ABI2, LASP1, CASP8AP2, AFF4, NRIP3, NCKIPSD, CBL, ACTN4, PDS5A, CT45A2, MYO1F, KIAA0284, …	NA	NA	4297,ALL-1,CXXC7,ENSG00000118058.20,HRX,HTRX1,KMT2A,MLL,MLL1A,Q03164,TRX1
KMT2C	Histone modification write	58508	7:152134925-152436005	1	Yes	36.1	yes	NA	medulloblastoma	NA	NA	O	Rec	TSG	N	NA	NA	NA	58508,ENSG00000055609.17,HALR,KIAA1506,KMT2C,MLL3,Q8NEZ4
KMT2D	Histone modification write	8085	12:49018975-49055324	1	Yes	13.12	yes	NA	medulloblastoma, renal	NA	NA	O, E	Rec	oncogene, TSG	N, F, Mis	NA	NA	NA	8085,ALR,CAGL114,ENSG00000167548.14,KMT2D,MLL2,MLL4,O14686,TNRC21
MAX	Histone modification write cofactor, TF	4149	14:65075544-65102470	1	Yes	23.3	yes	yes	pheochromocytoma, endometrioid carcinoma, colon carcinoma	pheochromocytoma	NA	E, O	Rec	TSG	Mis, N, F	NA	NA	NA	4149,ENSG00000125952.18,MAX,P61244,bHLHd4,bHLHd5,bHLHd6,bHLHd7,bHLHd8
MEN1	Histone modification write cofactor	4221	11:64803524-64811294	1	Yes	13.1	yes	yes	parathyroid tumours, pancreatic neuroendocrine tumour	parathyroid adenoma, pituitary adenoma, pancreatic islet cell, carcinoid	multiple endocrine neoplasia type 1	E	Rec	TSG	D, Mis, N, F, S	NA	NA	NA	4221,ENSG00000133895.14,MEN1,O00255
MLLT1	Chromatin remodeling cofactor	4298	19:6210379-6279948	1	NA	13.3	yes	NA	AL	NA	NA	L	Dom	fusion	T	KMT2A	NA	NA	4298,ENL,ENSG00000130382.8,LTG19,MLLT1,Q03111,YEATS1
MLLT10	Histone modification write cofactor	8028	10:21534343-21743630	1	Yes	12.31	yes	NA	AL	NA	NA	L	Dom	oncogene, fusion	T	KMT2A, PICALM, CDK6	NA	NA	8028,AF10,ENSG00000078403.16,MLLT10,P55197
MLLT6	Histone modification write cofactor	4302	17:38705542-38729803	1	NA	12	yes	NA	AL	NA	NA	L	Dom	fusion	T	KMT2A	NA	NA	4302,AF17,ENSG00000275023.4,FLJ23480,MLLT6,P55198
MSH6	Histone modification read	2956	2:47783082-47810101	1	Yes	16.3	yes	yes	colorectal	colorectal, endometrial, ovarian	hereditary non-polyposis colorectal cancer	E	Rec	TSG	Mis, N, F, S	NA	NA	NA	2956,ENSG00000116062.14,GTBP,MSH6,P52701
NBN	Chromatin remodeling	4683	8:89933336-89984716	1	NA	21.3	NA	yes	NA	NHL, glioma, medulloblastoma, rhabdomyosarcoma	Nijmegen breakage syndrome	L, E, M, O	Rec	TSG	Mis, N, F	NA	NA	NA	4683,AT-V1,AT-V2,ATV,ENSG00000104320.13,NBN,NBS,NBS1,O60934
NCOA1	Histone modification write	8648	2:24491932-24770702	1	NA	23.3	yes	NA	alveolar rhabdomyosarcoma	NA	NA	M	Dom	fusion	T	PAX3	NA	NA	8648,ENSG00000084676.15,F-SRC-1,KAT13A,NCOA1,NCoA-1,Q15788,RIP160,SRC1,bHLHe74
NCOA2	Chromatin remodeling cofactor	10499	8:70109762-70403805	1	Yes	13.3	yes	NA	AML, chondrosarcoma, rhabdomyosarcoma	NA	NA	L, M	Dom	oncogene, fusion	T	KAT6A, HEY1, NCOA2	NA	NA	10499,ENSG00000140396.12,GRIP1,KAT13C,NCOA2,NCoA-2,Q15596,TIF2,bHLHe75
NCOR1	Histone modification erase cofactor	9611	17:16029157-16215549	1	Yes	12	yes	NA	breast	NA	NA	E	Rec	TSG	Mis, F, N, O	NA	yes	Ulnar-mammary syndrome	9611,ENSG00000141027.20,KIAA1047,MGC104216,N-CoR,NCOR1,O75376,PPP1R109,TRAC1,hCIT529I10,hN-CoR
NCOR2	Histone modification erase cofactor	9612	12:124324415-124495252	1	Yes	24.31	yes	NA	prostate	NA	NA	E	Dom	TSG	Mis, F, N, O	NA	NA	NA	9612,CTG26,ENSG00000196498.13,NCOR2,SMRT,SMRTE,TNRC14,TRAC-1
NPM1	Histone chaperone	4869	5:171387648-171411137	1	Yes	35.1	yes	NA	NHL, APL, AML	NA	NA	L	Dom	oncogene, fusion	T, F	ALK, RARA, MLF1	NA	NA	4869,B23,ENSG00000181163.13,NPM,NPM1,P06748
NSD1	Histone modification write	64324	5:177133925-177300215	1	NA	35.3	yes	NA	AML	NA	NA	L	Dom	fusion	T	NUP98	yes	Sotos Syndrome	64324,ARA267,ENSG00000165671.20,FLJ22263,KMT3B,NSD1,Q96L73,STO
PBRM1	Histone modification read	55193	3:52547841-52685836	1	Yes	21.1	yes	NA	clear cell renal carcinoma, breast	NA	NA	E	Rec	TSG	Mis, N, F, S, D, O	NA	NA	NA	55193,BAF180,ENSG00000163939.18,PB1,PBRM1,Q86U86
PRDM1	Histone modification write cofactor	639	6:106086320-106109938	1	NA	21	yes	NA	DLBCL	NA	NA	L	Rec	TSG	D, N, Mis, F, S	NA	NA	NA	639,BLIMP1,ENSG00000057657.15,O75626,PRDI-BF1,PRDM1
PRDM16	Histone modification write cofactor, TF	63976	1:3069211-3438621	1	Yes	36.32	yes	NA	MDS, AML	NA	NA	L	Dom	oncogene, fusion	T	MECOM	NA	NA	63976,ENSG00000142611.16,KIAA1675,KMT8F,MEL1,MGC166915,PFM13,PRDM16,Q9HAZ2
PRDM2	Histone modification write	7799	1:13704855-13825079	2	NA	36.21	yes	NA	glioma, colon adenocarcinoma, gastric carcinoma, ovarian carcinoma, HNSCC	NA	NA	E, O	NA	TSG	O, F	NA	NA	NA	7799,ENSG00000116731.22,HUMHOXY1,KMT8,KMT8A,MTB-ZF,PRDM2,Q13029,RIZ,RIZ1,RIZ2
PRKCB	Histone modification write	5579	16:23835983-24220611	2	NA	12.2	yes	NA	adult T-cell lymphoma-leukaemia	NA	NA	L	NA	NA	Mis	NA	NA	NA	5579,ENSG00000166501.13,PKCB,PKC?,PRKCB,PRKCB1,PRKCB2
PSIP1	Chromatin remodeling	11168	9:15464066-15511019	1	Yes	22.3	yes	NA	AML	NA	NA	L	Dom	oncogene, fusion	T	NUP98	NA	NA	11168,DFS70,ENSG00000164985.14,LEDGF,O75475,PSIP1,PSIP2,p52,p75
RARA	Histone modification write cofactor, TF	5914	17:40309194-40356796	1	NA	21.2	yes	NA	APL	NA	NA	L	Dom	oncogene, fusion	T	PML, ZBTB16, TRIM24, NUMA1, NPM1	NA	NA	5914,ENSG00000131759.17,NR1B1,P10276,RAR,RARA
RB1	Chromatin remodeling, Histone modification write	5925	13:48303726-48481890	1	Yes	14.2	yes	yes	retinoblastoma, sarcoma, breast, small cell lung carcinoma	retinoblastoma, sarcoma, breast, small cell lung carcinoma	familial retinoblastoma	L, E, M, O	Rec	TSG	D, Mis, N, F, S	NA	NA	NA	5925,ENSG00000139687.14,OSRC,P06400,PPP1R130,RB,RB1
SET	Histone modification	6418	9:128683655-128696400	1	NA	34.11	yes	NA	T-ALL	NA	NA	L	Dom	oncogene, fusion	T	NUP214	NA	NA	2PP2A,6418,ENSG00000119335.16,IGAAD,IPP2A2,PHAPII,Q01105,SET,TAF-I,TAF-IBETA
SETD1B	Histone modification write	23067	12:121804180-121830239	2	NA	24.31	yes	NA	CRC, endometrium	NA	NA	E	NA	TSG	D, F	NA	NA	NA	23067,ENSG00000139718.10,KIAA1076,KMT2G,Q9UPS6,SETD1B,Set1B
SETD2	Histone modification write	29072	3:47016689-47163967	1	NA	21.31	yes	NA	clear cell renal carcinoma	NA	NA	E	Rec	TSG	N, F, S, Mis	NA	NA	NA	29072,ENSG00000181555.20,FLJ23184,HIF-1,HYPB,KIAA1732,KMT3A,Q9BYW2,SETD2
SETDB1	Histone modification write	9869	1:150926339-150964735	2	NA	21.3	yes	NA	malignant mesothelioma	NA	NA	E	NA	oncogene	F, Mis	NA	NA	NA	9869,ENSG00000143379.12,ESET,KG1T,KIAA0067,KMT1E,Q15047,SETDB1,TDRD21
SF3B1	RNA modification	23451	2:197389784-197435091	1	Yes	33.1	yes	NA	myelodysplastic syndrome	NA	NA	L	Dom	oncogene	Mis	NA	NA	NA	23451,ENSG00000115524.15,Hsh155,O75533,PRPF10,Prp10,SAP155,SF3B1,SF3b155
SFPQ	Chromatin remodeling cofactor, RNA modification, TF	6421	1:35182932-35193148	1	Yes	34.3	yes	NA	papillary renal	NA	NA	E	Dom	TSG, fusion	T	TFE3	NA	NA	6421,ENSG00000116560.10,P23246,PPP1R140,PSF,SFPQ
SMARCA4	Histone modification read, TF	6597	19:10960825-11062282	1	NA	13.2	yes	NA	NSCLC, SCCOHT	NA	NA	E	Rec	TSG	F, N, Mis, S	NA	NA	NA	6597,BAF190,BRG1,ENSG00000127616.18,FLJ39786,P51532,SMARCA4,SNF2,SNF2-BETA,SNF2L4,SNF2LB,SWI2,hSNF2b
SMARCB1	Histone modification read	6598	22:23786963-23834505	1	NA	11.23	yes	yes	malignant rhabdoid	malignant rhabdoid	rhabdoid predisposition syndrome	M	Rec	TSG	D, N, F, S	NA	NA	NA	6598,BAF47,ENSG00000099956.19,Ini1,PPP1R144,RDT,SMARCB1,SNF5,SNF5L1,Sfh1p,Snr1,hSNFS
SMARCD1	Chromatin remodeling	6602	12:50084972-50100712	1	NA	13.12	yes	NA	breast	NA	NA	E	Rec	TSG	N	NA	NA	NA	6602,BAF60A,CRACD1,ENSG00000066117.14,Q96GM5,Rsc6p,SMARCD1
SMARCE1	Chromatin remodeling cofactor	6605	17:40624962-40648864	1	NA	21.2	NA	yes	NA	meningioma	NA	O	Rec	TSG	F, Mis, N	NA	NA	NA	6605,BAF57,ENSG00000073584.19,Q969G3,SMARCE1
SPEN	Histone modification erase cofactor, TF	23013	1:15847864-15940460	1	NA	36.21	yes	NA	SMZL, adenoid cystic carcinoma, DLBCL	NA	NA	L	Rec	TSG	F, Mis, N	NA	NA	NA	23013,ENSG00000065526.10,KIAA0929,MINT,Q96T58,RBM15C,SHARP,SPEN
SPOP	Histone modification write	8405	17:49598884-49678110	1	Yes	21.33	yes	yes	prostate, endometrial	prostate cancer	NA	E	Rec	TSG	Mis	NA	NA	NA	8405,BTBD32,ENSG00000121067.17,O43791,SPOP,TEF2
SRSF3	RNA modification	6428	6:36594368-36605600	1	NA	21.31	yes	NA	follicular lymphoma	NA	NA	L	Dom	oncogene, fusion	T	BCL6	NA	NA	6428,ENSG00000112081.16,P84103,SFRS3,SRSF3,SRp20
SS18L1	Chromatin remodeling	26039	20:62143795-62182484	1	NA	13.33	yes	NA	synovial sarcoma	NA	NA	M	Dom	fusion	T	SSX1	NA	NA	26039,CREST,ENSG00000184402.14,KIAA0693,O75177,SS18L1
SUZ12	Histone modification write cofactor, Histone modification write cofactor, Polycomb group (PcG) protein, TF	23512	17:31937018-32001045	1	Yes	11.2	yes	NA	endometrial stromal tumour	NA	NA	M	Dom	oncogene, TSG, fusion	T	JAZF1	NA	NA	23512,CHET9,ENSG00000178691.10,JJAZ1,KIAA0160,Q15022,SUZ12
TBL1XR1	#	79718	3:177019355-177196478	1	Yes	26.32	yes	NA	splenic marginal zone lymphoma, primary central nervous system lymphoma, colorectal carcinoma, gallbladder carcinoma	NA	NA	L, E, M	Rec	oncogene, TSG, fusion	F, Mis	NA	NA	NA	79718,C21,DC42,ENSG00000177565.16,FLJ12894,IRA1,Q9BZK7,TBL1XR1,TBLR1
TET1	DNA modification	80312	10:68560656-68694482	1	Yes	21.3	yes	NA	AML	NA	NA	L	Dom	oncogene, TSG, fusion	T	KMT2A	NA	NA	80312,CXXC6,ENSG00000138336.8,KIAA1676,LCX,Q8NFU7,TET1,bA119F7.1
TET2	DNA modification	54790	4:105146293-105279816	1	Yes	24	yes	NA	MDS	NA	NA	L	Rec	TSG	Mis, N, F	NA	NA	NA	54790,ENSG00000168769.13,FLJ20032,KIAA1546,Q6N021,TET2
TFPT	Chromatin remodeling cofactor, DNA modification	29844	19:54107013-54115675	2	NA	13.42	yes	NA	pre-B ALL	NA	NA	L	Dom	fusion	T	TCF3	NA	NA	29844,ENSG00000105619.13,FB1,INO80F,P0C1Z6,TFPT,amida
TP53	Histone modification write cofactor, TF	7157	17:7668402-7687538	1	Yes	13.1	yes	yes	breast, colorectal, lung, sarcoma, adrenocortical, glioma, Spitzoid tumour, multiple other tumour types	breast, sarcoma, adrenocortical carcinoma, glioma, multiple other tumour types	Li-Fraumeni syndrome	L, E, M, O	Rec	oncogene, TSG, fusion	Mis, N, F, T	NTRK1	NA	NA	7157,ENSG00000141510.16,LFS1,P04637,TP53,p53
TRIM24	Histone modification read	8805	7:138460334-138589993	1	NA	34	yes	NA	APL	NA	NA	L	Dom	oncogene, TSG, fusion	T	RARA	NA	NA	8805,ENSG00000122779.17,O15164,RNF82,TIF1,TIF1A,TRIM24,Tif1a,hTIF1
TRIM27	Histone modification erase cofactor	5987	6:28903002-28923989	1	NA	22.1	yes	NA	papillary thyroid	NA	NA	E	Dom	oncogene, fusion	T	RET	NA	NA	5987,ENSG00000204713.10,P14373,RFP,RNF76,TRIM27
TRIM33	Histone modification read	51592	1:114392777-114511160	1	NA	13.2	yes	NA	papillary thyroid	NA	NA	E	Dom	TSG, fusion	T	RET	NA	NA	51592,ENSG00000197323.11,FLJ11429,KIAA1113,PTC7,Q9UPN9,RFG7,TF1G,TIF1G,TIF1GAMMA,TIFGAMMA,TRIM33
TRRAP	Histone modification write cofactor	8295	7:98878490-99013243	1	NA	22.1	yes	NA	melanoma	NA	NA	E	Dom	oncogene	Mis	NA	NA	NA	8295,ENSG00000196367.13,PAF400,Q9Y4A5,TR-AP,TRRAP,Tra1
UBR5	Chromatin remodeling, Histone modification write cofactor	51366	8:102253012-102412841	1	Yes	22.3	yes	NA	mantle cell lymphoma, gastric, colorectal	NA	NA	L, E	Rec	oncogene	F, N, Mis, S	NA	NA	NA	51366,DD5,EDD,EDD1,ENSG00000104517.12,HYD,KIAA0896,O95071,UBR5
USP44	Histone modification erase	84101	12:95516560-95551490	2	NA	22	yes	NA	lung cancer, colon cancer	NA	NA	E	NA	TSG	D	NA	NA	NA	84101,ENSG00000136014.11,FLJ14528,Q9H0E7,USP44
YWHAE	Histone modification erase cofactor	7531	17:1344272-1400378	1	NA	13.3	yes	NA	endometrial stromal sarcoma	NA	NA	M	Dom	TSG, fusion	T	NUTM2A, NUTM2B	yes	Miller-Dieker lissencephaly syndrome	7531,ENSG00000108953.16,FLJ45465,P62258,YWHAE
ZBTB16	Histone modification erase cofactor	7704	11:114059593-114250676	1	Yes	23.2	yes	NA	APL	NA	NA	L	Dom	TSG, fusion	T	RARA	NA	NA	7704,ENSG00000109906.13,PLZF,Q05516,ZBTB16,ZNF145
ZMYM2	Histone modification erase cofactor, TF	7750	13:19958670-20091829	1	NA	12.11	yes	NA	MPN, NHL	NA	NA	L	Dom	fusion	T	FGFR1	NA	NA	7750,ENSG00000121741.16,FIM,MYM,Q9UBW7,RAMP,ZMYM2,ZNF198
ZMYM3	Histone modification erase cofactor	9203	X:71239624-71254140	2	NA	13.1	yes	NA	CRC, breast cancer	NA	NA	E	NA	TSG	F	NA	NA	NA	9203,DXS6673E,ENSG00000147130.14,KIAA0385,MYM,Q14202,ZMYM3,ZNF198L2,ZNF261

## Sheet: epifactors_oncokb
Supplementary Data 2: Epifactors (158 out of 720) that are mutated in cancer based on the OncokB database
gene_symbol	function_of_the_encoded_protein	Entrez Gene ID	GRCh37 Isoform	GRCh37 RefSeq	GRCh38 Isoform	GRCh38 RefSeq	# of occurrence within resources (Column D-J)	OncoKB Annotated	Is Oncogene	Is Tumor Suppressor Gene	MSK-IMPACT	MSK-HEME	FOUNDATION ONE	FOUNDATION ONE HEME	Vogelstein	SANGER CGC(05/30/2017)	Gene Aliases
ACTB	Chromatin remodeling cofactor	60	NA	NA	NA	NA	1	No	No	No	No	No	No	Yes	No	No	NA
APOBEC3B	DNA modification, RNA modification	9582	NA	NA	NA	NA	1	No	No	No	No	No	No	No	No	Yes	FLJ21201, PHRBNL
ARID1A	Chromatin remodeling cofactor	8289	ENST00000324856	NM_006015.4	ENST00000324856	NM_006015.4	7	Yes	No	Yes	Yes	Yes	Yes	Yes	Yes	Yes	B120, BAF250, BAF250a, C10rf4, C1orf4, P270, SMARCF1
ARID1B	Histone modification write	57492	ENST00000346085	NM_020732.3	ENST00000647938	NM_020732.3	5	Yes	No	Yes	Yes	Yes	No	No	Yes	Yes	6A3-5, BAF250b, DAN15, ELD/OSA1, KIAA1235, p250R
ARID2	Chromatin remodeling cofactor	196528	ENST00000334344	NM_152641.2	ENST00000334344	NM_152641.2	6	Yes	No	Yes	Yes	Yes	No	Yes	Yes	Yes	BAF200, DKFZp686G052, FLJ30619, KIAA1557
ARID4A	Histone modification write cofactor	5926	ENST00000355431	NM_002892.3	ENST00000355431	NM_002892.3	2	Yes	No	Yes	No	Yes	No	No	No	No	RBBP1, RBP-1
ARID4B	Histone modification write cofactor	51742	ENST00000264183	NM_001206794.1	ENST00000264183	NM_001206794.1	2	Yes	No	Yes	No	Yes	No	No	No	No	BCAA, BRCAA1, RBP1L1, SAP180
ASXL1	Histone modification erase, Polycomb group (PcG) protein	171023	ENST00000375687	NM_015338.5	ENST00000375687	NM_015338.5	7	Yes	No	Yes	Yes	Yes	Yes	Yes	Yes	Yes	KIAA0978
ASXL2	Histone modification read	55252	ENST00000435504	NM_018263.4	ENST00000435504	NM_018263.4	3	Yes	No	Yes	Yes	Yes	No	No	No	No	ASXH2, FLJ10898, KIAA1685
ATM	Histone modification write	472	ENST00000278616	NM_000051.3	ENST00000278616	NM_000051.3	7	Yes	No	Yes	Yes	Yes	Yes	Yes	Yes	Yes	ATA, ATC, ATD, ATDC, TEL1, TELO1
ATR	Histone modification write	545	ENST00000350721	NM_001184.3	ENST00000350721	NM_001184.3	6	Yes	No	Yes	Yes	Yes	Yes	Yes	No	Yes	FRP1, MEC1, SCKL, SCKL1
ATRX	Chromatin remodeling	546	ENST00000373344	NM_000489.3	ENST00000373344	NM_000489.3	7	Yes	No	Yes	Yes	Yes	Yes	Yes	Yes	Yes	JMS, MRX52, RAD54, XH2, XNP
ATXN7	Histone modification write cofactor	6314	ENST00000295900	NM_000333.3	ENST00000295900	NM_000333.3	2	Yes	Yes	No	Yes	No	No	No	No	No	ADCAII, OPCA3, SCA7, SGF73
AURKA	Histone modification write	6790	ENST00000312783	NM_003600.2	ENST00000312783	NM_003600.2	5	Yes	Yes	No	Yes	Yes	Yes	Yes	No	No	AIK, ARK1, AurA, BTAK, PPP1R47, STK15, STK6
AURKB	Histone modification write	9212	ENST00000585124	NM_004217.3	ENST00000585124	NM_004217.3	5	Yes	Yes	No	Yes	Yes	Yes	Yes	No	No	ARK2, Aik2, AurB, IPL1, PPP1R48, STK12, STK5
BABAM1	Histone modification erase cofactor	29086	ENST00000359435	NM_001033549.1	ENST00000359435	NM_001033549.1	3	Yes	No	No	Yes	Yes	No	No	No	No	C19orf62, FLJ20571, HSPC142, MERIT40, NBA1
BAP1	Histone modification erase, Polycomb group (PcG) protein	8314	ENST00000460680	NM_004656.3	ENST00000460680	NM_004656.3	7	Yes	No	Yes	Yes	Yes	Yes	Yes	Yes	Yes	KIAA0272, UCHL2, hucep-6
BARD1	Histone modification write	580	ENST00000260947	NM_000465.2	ENST00000260947	NM_000465.2	6	Yes	No	Yes	Yes	Yes	Yes	Yes	No	Yes	NA
BCOR	Polycomb group (PcG) protein	54880	ENST00000378444	NM_001123385.1	ENST00000378444	NM_001123385.1	7	Yes	No	Yes	Yes	Yes	Yes	Yes	Yes	Yes	FLJ20285, KIAA1575
BCORL1	Histone modification erase cofactor	63035	ENST00000218147	NA	ENST00000218147	NA	5	Yes	No	Yes	No	Yes	Yes	Yes	No	Yes	CXorf10, FLJ11362
BRCA1	Histone modification write cofactor, TF	672	ENST00000357654	NM_007294.3	ENST00000357654	NM_007294.3	7	Yes	No	Yes	Yes	Yes	Yes	Yes	Yes	Yes	FANCS, PPP1R53, RNF53
BRCA2	Histone modification write	675	ENST00000380152	NM_000059.3	ENST00000380152	NM_000059.3	7	Yes	No	Yes	Yes	Yes	Yes	Yes	Yes	Yes	FAD1, FANCD1, XRCC11
BRD3	Histone modification read	8019	NA	NA	NA	NA	1	No	No	No	No	No	No	No	No	Yes	KIAA0043, ORFX, RING3L
BRD4	Histone modification read	23476	ENST00000263377	NM_058243.2	ENST00000263377	NM_058243.2	6	Yes	Yes	No	Yes	Yes	Yes	Yes	No	Yes	HUNK1, HUNKI, MCAP
CARM1	Histone modification write	10498	ENST00000327064	NM_199141.1	ENST00000327064	NM_199141.1	3	Yes	No	No	Yes	Yes	No	No	No	No	PRMT4
CDC73	Histone modification write cofactor	79577	ENST00000367435	NM_024529.4	ENST00000367435	NM_024529.4	7	Yes	No	Yes	Yes	Yes	Yes	Yes	Yes	Yes	C1orf28, FIHP, HRPT1, HRPT2, parafibromin
CHD2	Chromatin remodeling	1106	NA	NA	NA	NA	1	No	No	No	No	No	No	Yes	No	No	DKFZp547I1315, DKFZp686E01200, DKFZp781D1727, FLJ38614
CHD4	Chromatin remodeling	1108	NA	NA	NA	NA	1	No	No	No	No	No	No	No	No	Yes	Mi-2b, Mi2-BETA
CHEK1	Histone modification write	1111	ENST00000428830	NM_001274.5	ENST00000428830	NM_001274.5	5	Yes	No	Yes	Yes	Yes	Yes	Yes	No	No	CHK1
CREBBP	Histone modification write	1387	ENST00000262367	NM_004380.2	ENST00000262367	NM_004380.2	7	Yes	No	Yes	Yes	Yes	Yes	Yes	Yes	Yes	KAT3A, RSTS, RTS
CTCF	Chromatin remodeling, TF	10664	ENST00000264010	NM_006565.3	ENST00000264010	NM_006565.3	6	Yes	No	Yes	Yes	Yes	Yes	Yes	No	Yes	CFAP108, FAP108
CTR9	Histone modification cofactor	9646	ENST00000361367	NM_014633.4	ENST00000361367	NM_014633.4	2	Yes	No	Yes	Yes	No	No	No	No	No	KIAA0155, SH2BP1, p150TSP
CUL3	Histone modification write	8452	ENST00000264414	NM_003590.4	ENST00000264414	NM_003590.4	4	Yes	No	Yes	Yes	Yes	Yes	No	No	No	NA
CUL4A	Histone modification write	8451	NA	NA	NA	NA	1	No	No	No	No	No	Yes	No	No	No	NA
DAXX	#	1616	ENST00000374542	NM_001141970.1	ENST00000266000	NM_001141970.1	7	Yes	No	Yes	Yes	Yes	Yes	Yes	Yes	Yes	DAP6
DDB2	Histone modification write cofactor	1643	NA	NA	NA	NA	1	No	No	No	No	No	No	No	No	Yes	DDBB, FLJ34321, UV-DDB2, XPE
DEK	Chromatin remodeling	7913	ENST00000397239	NM_003472.3	ENST00000652689	NM_003472.3	3	Yes	Yes	No	No	No	No	Yes	No	Yes	D6S231E
DNMT1	DNA modification	1786	ENST00000340748	NM_001379.2	ENST00000340748	NM_001379.2	4	Yes	Yes	No	Yes	Yes	No	No	Yes	No	CXXC9, DNMT, MCMT
DNMT3A	DNA modification	1788	ENST00000264709	NM_022552.4	ENST00000264709	NM_022552.4	7	Yes	No	Yes	Yes	Yes	Yes	Yes	Yes	Yes	NA
DNMT3B	DNA modification	1789	ENST00000328111	NM_006892.3	ENST00000328111	NM_006892.3	3	Yes	No	Yes	Yes	Yes	No	No	No	No	NA
DOT1L	Histone modification write	84444	ENST00000398665	NM_032482.2	ENST00000398665	NM_032482.2	5	Yes	Yes	No	Yes	Yes	Yes	Yes	No	No	DOT1, KIAA1814, KMT4
EED	Polycomb group (PcG) protein	8726	ENST00000263360	NM_003797.3	ENST00000263360	NM_003797.3	5	Yes	No	Yes	Yes	Yes	Yes	Yes	No	No	HEED, WAIT-1
ELP2	Histone modification write cofactor	55250	NA	NA	NA	NA	1	No	No	No	No	No	No	Yes	No	No	FLJ10879, STATIP1, StIP
EP300	Histone modification write	2033	ENST00000263253	NM_001429.3	ENST00000263253	NM_001429.3	7	Yes	No	Yes	Yes	Yes	Yes	Yes	Yes	Yes	KAT3B, p300
EP400	Chromatin remodeling, Histone modification write	57634	ENST00000389561	NM_015409.3	ENST00000389561	NM_015409.3	2	Yes	No	Yes	No	Yes	No	No	No	No	CAGH32, DKFZP434I225, KIAA1498, KIAA1818, P400, TNRC12
ERBB4	Histone modification cofactor	2066	ENST00000342788	NM_005235.2	ENST00000342788	NM_005235.2	6	Yes	Yes	No	Yes	Yes	Yes	Yes	No	Yes	ALS19, HER4
EXOSC6	Scaffold protein, RNA modification	118460	NA	NA	NA	NA	1	No	No	No	No	No	No	Yes	No	No	EAP4, MTR3, Mtr3p, hMtr3p, p11
EZH1	Histone modification write, Polycomb group (PcG) protein	2145	ENST00000428826	NM_001991.3	ENST00000428826	NM_001991.3	3	Yes	Yes	No	Yes	Yes	No	No	No	No	KIAA0388, KMT6B
EZH2	Histone modification write, Polycomb group (PcG) protein	2146	ENST00000320356	NM_004456.4	ENST00000320356	NM_004456.4	7	Yes	Yes	Yes	Yes	Yes	Yes	Yes	Yes	Yes	ENX-1, KMT6, KMT6A
FOXA1	Chromatin remodeling, TF	3169	ENST00000250448	NM_004496.3	ENST00000250448	NM_004496.3	4	Yes	Yes	Yes	Yes	Yes	No	No	No	Yes	HNF3A
FOXO1	TF	2308	ENST00000379561	NM_002015.3	ENST00000379561	NM_002015.3	5	Yes	No	Yes	Yes	Yes	No	Yes	No	Yes	FKH1, FKHR, FOXO1A
FOXP1	TF	27086	ENST00000318789	NM_001244814.1	ENST00000318789	NM_001244814.1	5	Yes	Yes	Yes	Yes	Yes	No	Yes	No	Yes	12CC4, HSPC215, QRF1, hFKH1B
GADD45B	Chromatin remodeling	4616	NA	NA	NA	NA	1	No	No	No	No	No	No	Yes	No	No	DKFZP566B133, GADD45BETA, MYD118
GTF2I	TF	2969	ENST00000324896	NM_032999.3	ENST00000573035	NM_032999.3	2	Yes	Yes	No	No	Yes	No	No	No	No	BAP-135, BTKAP1, DIWS, IB291, TFII-I, WBSCR6
HDAC1	Histone modification erase	3065	ENST00000373548	NM_004964.2	ENST00000373548	NM_004964.2	4	Yes	Yes	No	No	Yes	Yes	Yes	No	No	GON-10, HD1, KDAC1, RPD3L1
HDAC4	Histone modification erase	9759	ENST00000345617	NM_006037.3	ENST00000345617	NM_006037.3	3	Yes	Yes	Yes	No	Yes	No	Yes	No	No	BDMR, HA6116, HD4, HDAC-4, HDAC-A, HDACA, KIAA0288
HDAC7	Histone modification erase	51564	ENST00000427332	XM_011538481.1	ENST00000427332	XM_011538481.1	3	Yes	Yes	No	No	Yes	No	Yes	No	No	DKFZP586J0917, HDAC7A
HIRA	Histone modification read	7290	NA	NA	NA	NA	1	No	No	No	No	Yes	No	No	No	No	DGCR1, TUP1, TUPLE1
IKZF1	Chromatin remodeling, TF	10320	ENST00000331340	NM_006060.4	ENST00000331340	NM_006060.4	6	Yes	No	No	Yes	Yes	Yes	Yes	No	Yes	Hs.54452, IKAROS, LyF-1, PPP1R92, ZNFN1A1, hIk-1
IKZF3	TF	22806	ENST00000346872	NM_012481.4	ENST00000346872	NM_012481.4	3	Yes	Yes	Yes	No	Yes	No	Yes	No	No	Aiolos, ZNFN1A3
JAK2	Histone modification write	3717	ENST00000381652	NM_004972.3	ENST00000381652	NM_004972.3	7	Yes	Yes	No	Yes	Yes	Yes	Yes	Yes	Yes	JTK10
JARID2	Histone modification write cofactor	3720	ENST00000341776	NM_004973.3	ENST00000341776	NM_004973.3	3	Yes	Yes	Yes	No	Yes	No	Yes	No	No	JMJ
KAT6A	Histone modification write	7994	ENST00000265713	NM_006766.4	ENST00000265713	NM_006766.4	3	Yes	No	No	No	No	No	Yes	No	Yes	MOZ, MYST3, RUNXBP2, ZC2HC6A, ZNF220
KAT6B	Histone modification write	23522	NA	NA	NA	NA	1	No	No	No	No	No	No	No	No	Yes	MOZ2, MYST4, Morf, ZC2HC6B, qkf, querkopf
KDM2B	Histone modification erase	84678	NA	NA	NA	NA	1	No	No	No	No	No	No	Yes	No	No	CXXC2, FBXL10, Fbl10, JHDM1B, PCCX2
KDM4C	Histone modification erase	23081	NA	NA	NA	NA	1	No	No	No	No	No	No	Yes	No	No	GASC1, JMJD2C, KIAA0780, TDRD14C
KDM5A	Histone modification erase	5927	ENST00000399788	NM_001042603.1	ENST00000399788	NM_001042603.1	6	Yes	Yes	No	Yes	Yes	Yes	Yes	No	Yes	JARID1A, RBBP2
KDM5C	Histone modification erase	8242	ENST00000375401	NM_004187.3	ENST00000375401	NM_004187.3	7	Yes	No	Yes	Yes	Yes	Yes	Yes	Yes	Yes	DXS1272E, JARID1C, MRX13, SMCX, XE169
KDM6A	Histone modification erase	7403	ENST00000377967	NM_021140.2	ENST00000377967	NM_021140.2	7	Yes	No	Yes	Yes	Yes	Yes	Yes	Yes	Yes	UTX
KEAP1	Chromatin remodeling	9817	ENST00000171111	NM_203500.1	ENST00000171111	NM_203500.1	6	Yes	No	Yes	Yes	Yes	Yes	Yes	No	Yes	INrf2, KIAA0132, KLHL19, MGC10630, MGC1114, MGC20887, MGC4407, MGC9454
KMT2A	Histone modification write	4297	ENST00000534358	NM_001197104.1	ENST00000534358	NM_001197104.1	6	Yes	No	Yes	Yes	Yes	Yes	Yes	No	Yes	ALL-1, CXXC7, HRX, HTRX1, MLL, MLL1A, TRX1
KMT2B	Histone modification write	9757	ENST00000222270	NM_014727.1	ENST00000420124	NM_014727.1	3	Yes	No	Yes	Yes	Yes	No	No	No	No	CXXC10, HRX2, KIAA0304, MLL1B, MLL4, TRX2, WBP7
KMT2C	Histone modification write	58508	ENST00000262189	NM_170606.2	ENST00000262189	NM_170606.2	6	Yes	No	Yes	Yes	Yes	No	Yes	Yes	Yes	HALR, KIAA1506, MLL3
KMT2D	Histone modification write	8085	ENST00000301067	NM_003482.3	ENST00000301067	NM_003482.3	7	Yes	No	Yes	Yes	Yes	Yes	Yes	Yes	Yes	ALR, CAGL114, MLL2, TNRC21
MAP3K7	Histone modification write	6885	NA	NA	NA	NA	1	No	No	No	No	No	No	Yes	No	No	MEKK7, TAK1
MAX	Histone modification write cofactor, TF	4149	ENST00000358664	NM_002382.4	ENST00000358664	NM_002382.4	4	Yes	No	Yes	Yes	Yes	No	No	No	Yes	bHLHd4, bHLHd5, bHLHd6, bHLHd7, bHLHd8
MBD6	Chromatin remodeling	114785	ENST00000355673	NM_052897.3	ENST00000355673	NM_052897.3	1	Yes	No	Yes	No	No	No	No	No	No	KIAA1887
MDC1	Histone modification read	9656	ENST00000376406	NM_014641.2	ENST00000376406	NM_014641.2	3	Yes	No	No	Yes	Yes	No	No	No	No	Em:AB023051.5, KIAA0170, NFBD1
MEN1	Histone modification write cofactor	4221	ENST00000312049	NM_130799.2	ENST00000312049	NM_130799.2	7	Yes	No	Yes	Yes	Yes	Yes	Yes	Yes	Yes	NA
MGA	Histone modification write cofactor, TF	23269	ENST00000219905	NM_001164273.1	ENST00000219905	NM_001164273.1	3	Yes	No	Yes	Yes	Yes	No	No	No	No	FLJ12634, KIAA0518, MAD5, MXD5
MLLT1	Chromatin remodeling cofactor	4298	ENST00000252674	NM_005934.3	ENST00000252674	NM_005934.3	4	Yes	No	No	Yes	No	No	Yes	No	Yes	ENL, LTG19, YEATS1
MLLT10	Histone modification write cofactor	8028	ENST00000307729	NM_001195626.1	ENST00000307729	NM_001195626.1	3	Yes	Yes	No	No	No	No	Yes	No	Yes	AF10
MLLT6	Histone modification write cofactor	4302	NA	NA	NA	NA	2	No	No	No	No	No	No	Yes	No	Yes	AF17, FLJ23480
MSH6	Histone modification read	2956	ENST00000234420	NM_000179.2	ENST00000234420	NM_000179.2	7	Yes	No	Yes	Yes	Yes	Yes	Yes	Yes	Yes	GTBP
MST1	Histone modification	4485	ENST00000449682	NM_020998.3	ENST00000449682	NM_020998.3	3	Yes	No	Yes	Yes	Yes	No	No	No	No	D3F15S2, DNF15S2, HGFL, NF15S2
NBN	Chromatin remodeling	4683	ENST00000265433	NM_002485.4	ENST00000265433	NM_002485.4	5	Yes	No	Yes	Yes	Yes	Yes	No	No	Yes	AT-V1, AT-V2, ATV, NBS, NBS1
NCOA1	Histone modification write	8648	NA	NA	NA	NA	1	No	No	No	No	No	No	No	No	Yes	F-SRC-1, KAT13A, NCoA-1, RIP160, bHLHe74
NCOA2	Chromatin remodeling cofactor	10499	NA	NA	NA	NA	2	No	No	No	No	No	No	Yes	No	Yes	KAT13C, NCoA-2, TIF2, bHLHe75
NCOA3	Histone modification write	8202	ENST00000371998	NM_181659.2	ENST00000371998	NM_181659.2	3	Yes	Yes	No	Yes	Yes	No	No	No	No	ACTR, AIB1, CAGH16, KAT13B, SRC-3, SRC3, TNRC16, TRAM-1, bHLHe42, p/CIP
NCOR1	Histone modification erase cofactor	9611	ENST00000268712	NM_006311.3	ENST00000268712	NM_006311.3	5	Yes	No	Yes	Yes	Yes	No	No	Yes	Yes	KIAA1047, MGC104216, N-CoR, PPP1R109, TRAC1, hCIT529I10, hN-CoR
NCOR2	Histone modification erase cofactor	9612	ENST00000405201	NM_006312.6	ENST00000405201	NM_006312.6	4	Yes	No	No	No	Yes	No	Yes	No	Yes	CTG26, SMRT, SMRTE, TNRC14, TRAC-1
NPM1	Histone chaperone	4869	ENST00000296930	NM_002520.6	ENST00000296930	NM_002520.6	7	Yes	No	Yes	Yes	Yes	Yes	Yes	Yes	Yes	B23, NPM
NSD1	Histone modification write	64324	ENST00000439151	NM_022455.4	ENST00000439151	NM_022455.4	5	Yes	Yes	Yes	Yes	Yes	No	Yes	No	Yes	ARA267, FLJ22263, KMT3B, STO
PARP1	Chromatin remodeling	142	ENST00000366794	NM_001618.3	ENST00000366794	NM_001618.3	4	Yes	No	Yes	Yes	Yes	Yes	No	No	No	ADPRT, ARTD1, PARP, PPOL
PARP2	Chromatin remodeling cofactor	10038	NA	NA	NA	NA	1	No	No	No	No	No	Yes	No	No	No	ADPRTL2, ARTD2
PARP3	Polycomb group (PcG) protein	10039	NA	NA	NA	NA	1	No	No	No	No	No	Yes	No	No	No	ADPRT3, ADPRTL3, ARTD3, IRT1, hPARP-3, pADPRT-3
PBRM1	Histone modification read	55193	ENST00000394830	NM_018313.4	ENST00000394830	NM_018313.4	7	Yes	No	Yes	Yes	Yes	Yes	Yes	Yes	Yes	BAF180, PB1
PHF1	Polycomb group (PcG) protein	5252	NA	NA	NA	NA	1	No	No	No	No	No	No	Yes	No	No	MTF2L2, PCL1, TDRD19C
PPP4R2	Histone modification cofactor	151987	ENST00000356692	NM_174907.2	ENST00000356692	NM_174907.2	3	Yes	No	No	Yes	Yes	No	No	No	No	NA
PRDM1	Histone modification write cofactor	639	ENST00000369096	NM_001198.3	ENST00000369096	NM_001198.3	7	Yes	No	Yes	Yes	Yes	Yes	Yes	Yes	Yes	BLIMP1, PRDI-BF1
PRDM14	DNA modification	63978	ENST00000276594	NM_024504.3	ENST00000276594	NM_024504.3	3	Yes	No	No	Yes	Yes	No	No	No	No	NA
PRDM16	Histone modification write cofactor, TF	63976	NA	NA	NA	NA	2	No	No	No	No	No	No	Yes	No	Yes	KIAA1675, KMT8F, MEL1, MGC166915, PFM13
PRKDC	Histone modification write	5591	NA	NA	NA	NA	1	No	No	No	No	No	No	Yes	No	No	DNA-PKC, DNA-PKcs, DNAPK, DNAPKc, DNPK1, HYRC, HYRC1, XRCC7, p350, p460
PSIP1	Chromatin remodeling	11168	NA	NA	NA	NA	2	No	No	No	No	No	No	Yes	No	Yes	DFS70, LEDGF, PSIP2
RAD51	Histone modification erase	5888	ENST00000267868	NM_002875.4	ENST00000267868	NM_002875.4	5	Yes	No	Yes	Yes	Yes	Yes	Yes	No	No	BRCC5, FANCR, HsRad51, HsT16930, RAD51A, RECA
RAD54L	Chromatin remodeling	8438	ENST00000371975	NM_001142548.1	ENST00000371975	NM_001142548.1	4	Yes	No	No	Yes	Yes	Yes	No	No	No	RAD54A, hHR54, hRAD54
RARA	Histone modification write cofactor, TF	5914	ENST00000254066	NM_000964.3	ENST00000254066	NM_000964.3	6	Yes	No	No	Yes	Yes	Yes	Yes	No	Yes	NR1B1
RB1	Chromatin remodeling, Histone modification write	5925	ENST00000267163	NM_000321.2	ENST00000267163	NM_000321.2	7	Yes	No	Yes	Yes	Yes	Yes	Yes	Yes	Yes	OSRC, PPP1R130, RB
REST	Histone modification erase cofactor, TF	5978	ENST00000309042	NM_001193508.1	ENST00000309042	NM_001193508.1	2	Yes	No	Yes	Yes	No	No	No	No	No	DFNA27, NRSF, XBR
RPS6KA4	Histone modification write	8986	ENST00000334205	NM_003942.2	ENST00000334205	NM_003942.2	3	Yes	Yes	No	Yes	Yes	No	No	No	No	MSK2, RSK-B
RYBP	Polycomb group (PcG) protein	23429	ENST00000477973	NM_012234.5	ENST00000477973	NM_012234.5	3	Yes	No	Yes	Yes	Yes	No	No	No	No	AAP1, DEDAF, YEAF1
SET	Histone modification	6418	NA	NA	NA	NA	2	No	No	No	No	No	No	Yes	No	Yes	2PP2A, IGAAD, IPP2A2, PHAPII, TAF-I, TAF-IBETA
SETD1A	Histone modification write	9739	ENST00000262519	NM_014712.2	ENST00000262519	NM_014712.2	2	Yes	Yes	No	No	Yes	No	No	No	No	KIAA0339, KMT2F, SET1A, Set1
SETD1B	Histone modification write	23067	ENST00000604567	XM_005253858.3	ENST00000604567	XM_005253858.3	2	Yes	No	No	No	Yes	No	No	No	No	KIAA1076, KMT2G, Set1B
SETD2	Histone modification write	29072	ENST00000409792	NM_014159.6	ENST00000409792	NM_014159.6	7	Yes	No	Yes	Yes	Yes	Yes	Yes	Yes	Yes	FLJ23184, HIF-1, HYPB, KIAA1732, KMT3A
SETD3	Histone modification write	84193	ENST00000331768	NM_032233.2	ENST00000331768	NM_032233.2	2	Yes	No	No	No	Yes	No	No	No	No	C14orf154, FLJ23027
SETD5	Histone modification write	55209	ENST00000402198	NM_001080517.2	ENST00000402198	NM_001080517.2	2	Yes	No	No	No	Yes	No	No	No	No	FLJ10707
SETD6	Chromatin remodeling, Histone modification write	79918	ENST00000219315	NM_001160305.1	ENST00000219315	NM_001160305.1	2	Yes	No	No	No	Yes	No	No	No	No	FLJ21148
SETD7	Histone modification write	80854	ENST00000274031	NM_001306199.1	ENST00000274031	NM_001306199.1	2	Yes	No	No	No	Yes	No	No	No	No	KIAA1717, KMT7, SET7, SET7/9, Set9
SETDB1	Histone modification write	9869	ENST00000271640	NM_001145415.1	ENST00000271640	NM_001145415.1	3	Yes	Yes	Yes	Yes	Yes	No	No	No	No	ESET, KG1T, KIAA0067, KMT1E, TDRD21
SETDB2	Histone modification write	83852	ENST00000354234	NM_031915.2	ENST00000317257	NM_031915.2	2	Yes	No	Yes	No	Yes	No	No	No	No	C13orf4, CLLD8, CLLL8, KMT1F
SF3B1	RNA modification	23451	ENST00000335508	NM_012433.2	ENST00000335508	NM_012433.2	7	Yes	Yes	No	Yes	Yes	Yes	Yes	Yes	Yes	Hsh155, PRPF10, Prp10, SAP155, SF3b155
SFPQ	Chromatin remodeling cofactor, RNA modification, TF	6421	NA	NA	NA	NA	1	No	No	No	No	No	No	No	No	Yes	PPP1R140
SMARCA1	Chromatin remodeling, Histone modification erase	6594	NA	NA	NA	NA	1	No	No	No	No	No	No	Yes	No	No	ISWI, NURF140, SNF2L, SNF2L1, SNF2LB, SWI, hSNF2L
SMARCA2	Histone modification read, TF	6595	ENST00000349721	NM_001289396.1	ENST00000349721	NM_001289396.1	2	Yes	No	Yes	Yes	No	No	No	No	No	BAF190, BRM, SNF2, SNF2L2, SNF2LA, SWI2, Sth1p, hBRM, hSNF2a
SMARCA4	Histone modification read, TF	6597	ENST00000358026	NM_001128849.1	ENST00000646693	NM_001128849.1	7	Yes	No	Yes	Yes	Yes	Yes	Yes	Yes	Yes	BRG1, FLJ39786, SNF2-BETA, SNF2L4, hSNF2b
SMARCB1	Histone modification read	6598	ENST00000263121	NM_003073.3	ENST00000618915	NM_003073.3	7	Yes	No	Yes	Yes	Yes	Yes	Yes	Yes	Yes	BAF47, Ini1, PPP1R144, RDT, SNF5, SNF5L1, Sfh1p, Snr1, hSNFS
SMARCD1	Chromatin remodeling	6602	ENST00000394963	NM_003076.4	ENST00000394963	NM_003076.4	4	Yes	No	No	Yes	Yes	No	No	No	Yes	BAF60A, CRACD1, Rsc6p
SMARCE1	Chromatin remodeling cofactor	6605	ENST00000348513	NM_003079.4	ENST00000348513	NM_003079.4	3	Yes	Yes	Yes	Yes	No	No	No	No	Yes	BAF57
SMYD3	Histone modification write	64754	ENST00000388985	NM_001167740.1	ENST00000490107	NM_001167740.1	3	Yes	Yes	No	Yes	Yes	No	No	No	No	KMT3E, ZMYND1, ZNFN3A1
SP140	Histone modification read, TF	11262	ENST00000392045	NM_007237.4	ENST00000392045	NM_007237.4	2	Yes	No	Yes	No	Yes	No	No	No	No	LYSP100-A, LYSP100-B
SPEN	Histone modification erase cofactor, TF	23013	ENST00000375759	NM_015001.2	ENST00000375759	NM_015001.2	6	Yes	No	Yes	Yes	Yes	Yes	Yes	No	Yes	KIAA0929, MINT, RBM15C, SHARP
SPOP	Histone modification write	8405	ENST00000347630	NM_001007228.1	ENST00000347630	NM_001007228.1	7	Yes	No	Yes	Yes	Yes	Yes	Yes	Yes	Yes	BTBD32, TEF2
SRSF3	RNA modification	6428	NA	NA	NA	NA	2	No	No	No	No	No	No	Yes	No	Yes	SFRS3, SRp20
SS18L1	Chromatin remodeling	26039	NA	NA	NA	NA	1	No	No	No	No	No	No	No	No	Yes	CREST, KIAA0693
SUZ12	Histone modification write cofactor, Histone modification write cofactor, Polycomb group (PcG) protein, TF	23512	ENST00000322652	NM_015355.2	ENST00000322652	NM_015355.2	5	Yes	No	Yes	Yes	Yes	No	Yes	No	Yes	CHET9, JJAZ1, KIAA0160
TAF1	Histone modification write	6872	NA	NA	NA	NA	1	No	No	No	No	No	No	Yes	No	No	BA2R, CCG1, CCGS, DYT3, DYT3/TAF1, KAT4, NSCL2, TAFII250
TBL1XR1	#	79718	ENST00000430069	NM_024665.4	ENST00000430069	NM_024665.4	4	Yes	No	Yes	No	Yes	No	Yes	No	Yes	C21, DC42, FLJ12894, IRA1, TBLR1
TET1	DNA modification	80312	ENST00000373644	NM_030625.2	ENST00000373644	NM_030625.2	5	Yes	No	Yes	Yes	Yes	No	Yes	No	Yes	CXXC6, KIAA1676, LCX, bA119F7.1
TET2	DNA modification	54790	ENST00000380013	NM_001127208.2	ENST00000380013	NM_001127208.2	7	Yes	No	Yes	Yes	Yes	Yes	Yes	Yes	Yes	FLJ20032, KIAA1546
TET3	DNA modification	200424	ENST00000409262	NM_144993	ENST00000409262	NM_144993	2	Yes	No	Yes	No	Yes	No	No	No	No	MGC22014, hCG_40738
TFPT	Chromatin remodeling cofactor, DNA modification	29844	NA	NA	NA	NA	1	No	No	No	No	No	No	Yes	No	No	FB1, INO80F, amida
TLE1	Chromatin remodeling, Histone modification cofactor	7088	ENST00000376499	NM_001303103.1	ENST00000376499	NM_001303103.1	1	Yes	No	No	No	No	No	No	No	No	ESG1, GRG1
TLE2	Histone modification cofactor	7089	ENST00000262953	NM_003260.4	ENST00000262953	NM_003260.4	1	Yes	No	No	No	No	No	No	No	No	ESG, ESG2, FLJ41188, GRG2
TLE4	Histone modification erase cofactor, TF	7091	ENST00000376552	NM_007005.4	ENST00000376552	NM_007005.4	1	Yes	No	No	No	No	No	No	No	No	E(spl), GRG4
TP53	Histone modification write cofactor, TF	7157	ENST00000269305	NM_000546.5	ENST00000269305	NM_000546.5	7	Yes	No	Yes	Yes	Yes	Yes	Yes	Yes	Yes	LFS1, p53
TP53BP1	Histone modification read	7158	ENST00000382044	NM_001141980.1	ENST00000382044	NM_001141980.1	3	Yes	No	Yes	Yes	Yes	No	No	No	No	53BP1, TDRD30, p202
TRIM24	Histone modification read	8805	NA	NA	NA	NA	2	No	No	No	No	No	No	Yes	No	Yes	RNF82, TIF1, TIF1A, Tif1a, hTIF1
TRIM27	Histone modification erase cofactor	5987	NA	NA	NA	NA	1	No	No	No	No	No	No	No	No	Yes	RFP, RNF76
TRIM33	Histone modification read	51592	NA	NA	NA	NA	1	No	No	No	No	No	No	No	No	Yes	FLJ11429, KIAA1113, PTC7, RFG7, TF1G, TIF1G, TIF1GAMMA, TIFGAMMA
TRRAP	Histone modification write cofactor	8295	NA	NA	NA	NA	1	No	No	No	No	No	No	No	No	Yes	PAF400, TR-AP, Tra1
UBR5	Chromatin remodeling, Histone modification write cofactor	51366	ENST00000520539	NM_015902.5	ENST00000520539	NM_015902.5	3	Yes	Yes	No	No	Yes	No	No	No	Yes	DD5, EDD, EDD1, HYD, KIAA0896
YWHAE	Histone modification erase cofactor	7531	NA	NA	NA	NA	1	No	No	No	No	No	No	No	No	Yes	FLJ45465
YY1	Chromatin remodeling cofactor, TF	7528	ENST00000262238	NM_003403.4	ENST00000262238	NM_003403.4	1	Yes	Yes	No	No	No	No	No	No	No	INO80S, UCRBP, YIN-YANG-1
ZBTB16	Histone modification erase cofactor	7704	NA	NA	NA	NA	2	No	No	No	No	No	No	Yes	No	Yes	PLZF, ZNF145
ZMYM2	Histone modification erase cofactor, TF	7750	NA	NA	NA	NA	2	No	No	No	No	No	No	Yes	No	Yes	FIM, RAMP, ZNF198
ZMYM3	Histone modification erase cofactor	9203	NA	NA	NA	NA	1	No	No	No	No	No	No	Yes	No	No	DXS6673E, KIAA0385, ZNF198L2, ZNF261
ZNF217	Histone modification erase cofactor, TF	7764	NA	NA	NA	NA	2	No	No	No	No	No	Yes	Yes	No	No	ZABC1

## Sheet: epifactor complex group
Supplementary Data 2: Assignment of epifactors to different protein complex groups
complex_group	gene_symbol	complex_group_size	gene_freq
WMM	CBLL1	6	1
WMM	METTL14	6	1
WMM	METTL3	6	1
WMM	VIRMA	6	1
WMM	WTAP	6	1
WMM	ZC3H13	6	1
SWR	RUVBL1	8	4
SWR	RUVBL2	8	4
SWR	BRD8	8	2
SWR	EP400	8	2
SWR	ING3	8	2
SWR	KAT5	8	2
SWR	TRRAP	8	2
SWR	ANP32E	8	1
SWI/SNF	ACTL6A	33	4
SWI/SNF	HDAC1	33	4
SWI/SNF	RBBP4	33	4
SWI/SNF	HDAC2	33	3
SWI/SNF	ACTB	33	2
SWI/SNF	BAZ1B	33	2
SWI/SNF	CECR2	33	2
SWI/SNF	CHAF1B	33	2
SWI/SNF	SIN3A	33	2
SWI/SNF	SMARCA1	33	2
SWI/SNF	SMARCA4	33	2
SWI/SNF	SUPT16H	33	2
SWI/SNF	ACTL6B	33	1
SWI/SNF	ARID1A	33	1
SWI/SNF	ARID1B	33	1
SWI/SNF	ARID2	33	1
SWI/SNF	BRD7	33	1
SWI/SNF	BRD9	33	1
SWI/SNF	DPF1	33	1
SWI/SNF	DPF2	33	1
SWI/SNF	DPF3	33	1
SWI/SNF	MLLT1	33	1
SWI/SNF	PBRM1	33	1
SWI/SNF	PHF10	33	1
SWI/SNF	SMARCA2	33	1
SWI/SNF	SMARCB1	33	1
SWI/SNF	SMARCC1	33	1
SWI/SNF	SMARCC2	33	1
SWI/SNF	SMARCD1	33	1
SWI/SNF	SMARCD2	33	1
SWI/SNF	SMARCD3	33	1
SWI/SNF	SMARCE1	33	1
SWI/SNF	TOP2B	33	1
SRCAP	ACTL6A	8	4
SRCAP	RUVBL1	8	4
SRCAP	RUVBL2	8	4
SRCAP	DMAP1	8	2
SRCAP	SRCAP	8	2
SRCAP	YEATS4	8	2
SRCAP	ACTR6	8	1
SRCAP	ZNHIT1	8	1
PP	PPP4C	3	1
PP	PPP4R2	3	1
PP	SMEK1	3	1
PcG and PcG-like	WDR5	16	4
PcG and PcG-like	CBX3	16	2
PcG and PcG-like	AEBP2	16	1
PcG and PcG-like	CSNK2A1	16	1
PcG and PcG-like	E2F6	16	1
PcG and PcG-like	EED	16	1
PcG and PcG-like	KDM2B	16	1
PcG and PcG-like	L3MBTL2	16	1
PcG and PcG-like	MGA	16	1
PcG and PcG-like	PCGF1	16	1
PcG and PcG-like	PCGF6	16	1
PcG and PcG-like	PHC2	16	1
PcG and PcG-like	SKP1	16	1
PcG and PcG-like	SUZ12	16	1
PcG and PcG-like	TFDP1	16	1
PcG and PcG-like	USP7	16	1
MLL	WDR5	14	4
MLL	HCFC1	14	3
MLL	ASH2L	14	2
MLL	DPY30	14	2
MLL	KAT8	14	2
MLL	KMT2A	14	2
MLL	MEN1	14	2
MLL	RBBP5	14	2
MLL	CHD8	14	1
MLL	KDM6A	14	1
MLL	KMT2D	14	1
MLL	NCOA6	14	1
MLL	PAGR1	14	1
MLL	PAXIP1	14	1
Mis18	MIS18A	3	1
Mis18	MIS18BP1	3	1
Mis18	OIP5	3	1
L3MBTL1	CBX3	3	2
L3MBTL1	RB1	3	2
L3MBTL1	L3MBTL1	3	1
ISWI	RBBP4	19	4
ISWI	BAZ1B	19	2
ISWI	CECR2	19	2
ISWI	RBBP7	19	2
ISWI	SMARCA1	19	2
ISWI	BAZ1A	19	1
ISWI	BAZ2A	19	1
ISWI	BPTF	19	1
ISWI	CHRAC1	19	1
ISWI	DDX21	19	1
ISWI	DEK	19	1
ISWI	ERCC6	19	1
ISWI	MYBBP1A	19	1
ISWI	MYO1C	19	1
ISWI	POLE3	19	1
ISWI	RSF1	19	1
ISWI	SF3B1	19	1
ISWI	SIRT7	19	1
ISWI	SMARCA5	19	1
Ino80	ACTL6A	14	4
Ino80	RUVBL1	14	4
Ino80	RUVBL2	14	4
Ino80	MCRS1	14	2
Ino80	ACTR5	14	1
Ino80	ACTR8	14	1
Ino80	INO80	14	1
Ino80	INO80B	14	1
Ino80	INO80C	14	1
Ino80	INO80D	14	1
Ino80	NFRKB	14	1
Ino80	TFPT	14	1
Ino80	UCHL5	14	1
Ino80	YY1	14	1
HMT	WDR5	17	4
HMT	HCFC1	17	3
HMT	ASH2L	17	2
HMT	DPY30	17	2
HMT	KMT2A	17	2
HMT	MEN1	17	2
HMT	RBBP5	17	2
HMT	CLNS1A	17	1
HMT	CXXC1	17	1
HMT	HCFC2	17	1
HMT	KMT2B	17	1
HMT	PRMT5	17	1
HMT	RRP8	17	1
HMT	SIRT1	17	1
HMT	SUV39H1	17	1
HMT	WDR77	17	1
HMT	WDR82	17	1
HDAC	HDAC1	25	4
HDAC	RBBP4	25	4
HDAC	HDAC2	25	3
HDAC	HMG20B	25	2
HDAC	KDM1A	25	2
HDAC	PHF21A	25	2
HDAC	RBBP7	25	2
HDAC	RCOR1	25	2
HDAC	SIN3A	25	2
HDAC	ARID4A	25	1
HDAC	ARID4B	25	1
HDAC	BRMS1	25	1
HDAC	BRMS1L	25	1
HDAC	CHD3	25	1
HDAC	CHD4	25	1
HDAC	ING2	25	1
HDAC	MBD2	25	1
HDAC	MBD3	25	1
HDAC	MTA1	25	1
HDAC	MTA2	25	1
HDAC	MTA3	25	1
HDAC	SAP18	25	1
HDAC	SAP30	25	1
HDAC	SIN3B	25	1
HDAC	SUDS3	25	1
HAT	ACTL6A	66	4
HAT	RUVBL1	66	4
HAT	RUVBL2	66	4
HAT	WDR5	66	4
HAT	HCFC1	66	3
HAT	ACTB	66	2
HAT	BRD8	66	2
HAT	DMAP1	66	2
HAT	EP400	66	2
HAT	ING3	66	2
HAT	KAT5	66	2
HAT	KAT8	66	2
HAT	MCRS1	66	2
HAT	SRCAP	66	2
HAT	TRRAP	66	2
HAT	YEATS4	66	2
HAT	ATXN7	66	1
HAT	ATXN7L3	66	1
HAT	CCDC101	66	1
HAT	CSRP2BP	66	1
HAT	DR1	66	1
HAT	ELP2	66	1
HAT	ELP3	66	1
HAT	ELP4	66	1
HAT	ELP5	66	1
HAT	ELP6	66	1
HAT	ENY2	66	1
HAT	EPC1	66	1
HAT	IKBKAP	66	1
HAT	ING5	66	1
HAT	KANSL1	66	1
HAT	KANSL2	66	1
HAT	KANSL3	66	1
HAT	KAT2A	66	1
HAT	KAT6A	66	1
HAT	KAT6B	66	1
HAT	KAT7	66	1
HAT	MBIP	66	1
HAT	MEAF6	66	1
HAT	MORF4L1	66	1
HAT	MORF4L2	66	1
HAT	MRGBP	66	1
HAT	MSL1	66	1
HAT	MSL2	66	1
HAT	OGT	66	1
HAT	PHF20	66	1
HAT	SUPT3H	66	1
HAT	SUPT7L	66	1
HAT	TADA1	66	1
HAT	TADA2A	66	1
HAT	TADA2B	66	1
HAT	TADA3	66	1
HAT	TAF10	66	1
HAT	TAF12	66	1
HAT	TAF2	66	1
HAT	TAF4	66	1
HAT	TAF5	66	1
HAT	TAF5L	66	1
HAT	TAF6	66	1
HAT	TAF6L	66	1
HAT	TAF9	66	1
HAT	TAF9B	66	1
HAT	USP22	66	1
HAT	VPS72	66	1
HAT	YEATS2	66	1
HAT	ZZZ3	66	1
FACT	SUPT16H	2	2
FACT	SSRP1	2	1
Exosome	EXOSC1	9	1
Exosome	EXOSC2	9	1
Exosome	EXOSC3	9	1
Exosome	EXOSC4	9	1
Exosome	EXOSC5	9	1
Exosome	EXOSC6	9	1
Exosome	EXOSC7	9	1
Exosome	EXOSC8	9	1
Exosome	EXOSC9	9	1
DUB	ASXL1	12	1
DUB	BABAM1	12	1
DUB	BAP1	12	1
DUB	BARD1	12	1
DUB	BRCA1	12	1
DUB	BRCA2	12	1
DUB	BRCC3	12	1
DUB	BRE	12	1
DUB	FAM175A	12	1
DUB	FAM175B	12	1
DUB	RAD51	12	1
DUB	UIMC1	12	1
CRL4-DDB2 E3 ubiquitin ligase complex	CUL4A	CUL4B variants	CUL4A
CRL4-DDB2 E3 ubiquitin ligase complex	CUL4A	CUL4B variants	CUL4B
CRL4-DDB2 E3 ubiquitin ligase complex	CUL4A	CUL4B variants	DDB1
CRL4-DDB2 E3 ubiquitin ligase complex	CUL4A	CUL4B variants	DDB2
CRL4-DDB2 E3 ubiquitin ligase complex	CUL4A	CUL4B variants	RBX1
CREST-BRG1	HDAC1	5	4
CREST-BRG1	RB1	5	2
CREST-BRG1	SMARCA4	5	2
CREST-BRG1	SP1	5	1
CREST-BRG1	SS18L1	5	1
CoREST	HDAC1	14	4
CoREST	HDAC2	14	3
CoREST	HMG20B	14	2
CoREST	KDM1A	14	2
CoREST	PHF21A	14	2
CoREST	RCOR1	14	2
CoREST	CTBP1	14	1
CoREST	GSE1	14	1
CoREST	HMG20A	14	1
CoREST	RCOR3	14	1
CoREST	SFMBT1	14	1
CoREST	ZMYM2	14	1
CoREST	ZNF217	14	1
CoREST	ZNF516	14	1
CAF-1	RBBP4	3	4
CAF-1	CHAF1B	3	2
CAF-1	CHAF1A	3	1
APOB mRNA editosome	A1CF	7	1
APOB mRNA editosome	AICDA	7	1
APOB mRNA editosome	APOBEC1	7	1
APOB mRNA editosome	APOBEC3F	7	1
APOB mRNA editosome	APOBEC3G	7	1
APOB mRNA editosome	APOBEC3H	7	1
APOB mRNA editosome	SYNCRIP	7	1
