# Supplementary material for: Pan-cancer landscape of epigenetic factor expression predicts tumor outcome
Source: Commun Biol. 2023 Nov 16;6:1138. doi: 10.1038/s42003-023-05459-w (PMC10654613; doi:10.1038/s42003-023-05459-w)
Supplement: Supplementary file 5 — Supplementary Data 3 [file 42003_2023_5459_MOESM5_ESM.xlsx]

## Sheet: patient_cluster_information
Supplementary Data 3: Clustering and clinical information for the patient cohort from each of the 24 cancer types
patient_id	case_submitter_id	NMF_cluster	gender	age	grade	stage	ethnicity	race	cancer_type	case_id	project_id	age_is_obfuscated	cause_of_death	cause_of_death_source	country_of_residence_at_enrollment	days_to_birth	days_to_death	occupation_duration_years	premature_at_birth	vital_status	weeks_gestation_at_birth	year_of_birth	year_of_death	age_at_diagnosis	ajcc_clinical_m	ajcc_clinical_n	ajcc_clinical_stage	ajcc_clinical_t	ajcc_pathologic_m	ajcc_pathologic_n	ajcc_pathologic_stage	ajcc_pathologic_t	ajcc_staging_system_edition	anaplasia_present	anaplasia_present_type	ann_arbor_b_symptoms	ann_arbor_clinical_stage	ann_arbor_extranodal_involvement	ann_arbor_pathologic_stage	best_overall_response	breslow_thickness	burkitt_lymphoma_clinical_variant	child_pugh_classification	circumferential_resection_margin	classification_of_tumor	cog_liver_stage	cog_neuroblastoma_risk_group	cog_renal_stage	cog_rhabdomyosarcoma_risk_group
TCGA.OR.A5J1.01A	TCGA.OR.A5J1	1	male	58	NA	Stage II	not reported	white	TCGA_ACC	b3164f7b-c826-4e08-9ee6-8ff96d29b913	TCGA-ACC	'--	'--	'--	'--	-21496	1355	'--	'--	Dead	'--	1942	2003	21496	M0	'--	'--	'--	'--	N0	Stage II	T2	'--	'--	'--	'--	'--	'--	'--	'--	'--	'--	'--	'--	not reported	'--	'--	'--	'--
TCGA.OR.A5J2.01A	TCGA.OR.A5J2	1	female	44	NA	Stage IV	hispanic or latino	white	TCGA_ACC	8e7c2e31-d085-4b75-a970-162526dd07a0	TCGA-ACC	'--	'--	'--	'--	-16090	1677	'--	'--	Dead	'--	1960	2008	16090	M1	'--	'--	'--	'--	N0	Stage IV	T3	'--	'--	'--	'--	'--	'--	'--	'--	'--	'--	'--	'--	not reported	'--	'--	'--	'--
TCGA.OR.A5J3.01A	TCGA.OR.A5J3	1	female	23	NA	Stage III	hispanic or latino	white	TCGA_ACC	dfd687bc-6e69-42f7-af94-d17fc150d1a1	TCGA-ACC	'--	'--	'--	'--	-8624	'--	'--	'--	Alive	'--	1985	'--	8624	M0	'--	'--	'--	'--	N0	Stage III	T3	'--	'--	'--	'--	'--	'--	'--	'--	'--	'--	'--	'--	not reported	'--	'--	'--	'--
TCGA.OR.A5J5.01A	TCGA.OR.A5J5	1	male	30	NA	Stage III	hispanic or latino	white	TCGA_ACC	802dbd0d-ef07-4c91-ab8d-1dd39532e947	TCGA-ACC	'--	'--	'--	'--	-11171	365	'--	'--	Dead	'--	1970	2001	11171	M0	'--	'--	'--	'--	N0	Stage III	T4	'--	'--	'--	'--	'--	'--	'--	'--	'--	'--	'--	'--	not reported	'--	'--	'--	'--
TCGA.OR.A5J6.01A	TCGA.OR.A5J6	2	female	29	NA	Stage II	hispanic or latino	black or african american	TCGA_ACC	c8898b42-b704-45a0-9829-144b98f416e0	TCGA-ACC	'--	'--	'--	'--	-10839	'--	'--	'--	Alive	'--	1977	'--	10839	M0	'--	'--	'--	'--	N0	Stage II	T2	'--	'--	'--	'--	'--	'--	'--	'--	'--	'--	'--	'--	not reported	'--	'--	'--	'--
TCGA.OR.A5J7.01A	TCGA.OR.A5J7	1	female	30	NA	Stage III	hispanic or latino	white	TCGA_ACC	075dbfd0-9cf4-4877-884f-ae858902c79e	TCGA-ACC	'--	'--	'--	'--	-11279	490	'--	'--	Dead	'--	1979	2010	11279	M0	'--	'--	'--	'--	N0	Stage III	T3	'--	'--	'--	'--	'--	'--	'--	'--	'--	'--	'--	'--	not reported	'--	'--	'--	'--
TCGA.OR.A5J9.01A	TCGA.OR.A5J9	1	female	22	NA	Stage II	hispanic or latino	white	TCGA_ACC	a53e9117-0a49-40d8-af40-7867370b671a	TCGA-ACC	'--	'--	'--	'--	-8175	'--	'--	'--	Alive	'--	1988	'--	8175	M0	'--	'--	'--	'--	N0	Stage II	T2	'--	'--	'--	'--	'--	'--	'--	'--	'--	'--	'--	'--	not reported	'--	'--	'--	'--
TCGA.OR.A5JA.01A	TCGA.OR.A5JA	1	female	53	NA	Stage IV	not reported	white	TCGA_ACC	48402d61-3a6b-4603-bfa0-b1a38a47d34d	TCGA-ACC	'--	'--	'--	'--	-19436	922	'--	'--	Dead	'--	1951	2006	19436	M1	'--	'--	'--	'--	N0	Stage IV	T4	'--	'--	'--	'--	'--	'--	'--	'--	'--	'--	'--	'--	not reported	'--	'--	'--	'--
TCGA.OR.A5JB.01A	TCGA.OR.A5JB	1	male	52	NA	Stage IV	not reported	white	TCGA_ACC	d63f2f1e-1970-445f-907b-23cf4d9efd83	TCGA-ACC	'--	'--	'--	'--	-19172	551	'--	'--	Dead	'--	1948	2001	19172	M1	'--	'--	'--	'--	N0	Stage IV	T4	'--	'--	'--	'--	'--	'--	'--	'--	'--	'--	'--	'--	not reported	'--	'--	'--	'--
TCGA.OR.A5JC.01A	TCGA.OR.A5JC	1	male	37	NA	NA	not reported	white	TCGA_ACC	bdfcd747-f6a2-42e2-bc9b-483112205fa8	TCGA-ACC	'--	'--	'--	'--	-13862	1750	'--	'--	Dead	'--	1964	2005	13862	'--	'--	'--	'--	'--	'--	'--	'--	'--	'--	'--	'--	'--	'--	'--	'--	'--	'--	'--	'--	not reported	'--	'--	'--	'--
TCGA.OR.A5JD.01A	TCGA.OR.A5JD	2	female	57	NA	Stage II	not reported	white	TCGA_ACC	240dca72-76e0-4d57-978d-1242e6e7ed68	TCGA-ACC	'--	'--	'--	'--	-20989	'--	'--	'--	Alive	'--	1948	'--	20989	M0	'--	'--	'--	'--	N0	Stage II	T2	'--	'--	'--	'--	'--	'--	'--	'--	'--	'--	'--	'--	not reported	'--	'--	'--	'--
TCGA.OR.A5JE.01A	TCGA.OR.A5JE	1	female	17	NA	Stage I	not reported	white	TCGA_ACC	bafe2638-4adc-4957-9d62-d7eebe5dd2f9	TCGA-ACC	'--	'--	'--	'--	-6455	2105	'--	'--	Dead	'--	1988	2010	6455	M0	'--	'--	'--	'--	N0	Stage I	T1	'--	'--	'--	'--	'--	'--	'--	'--	'--	'--	'--	'--	not reported	'--	'--	'--	'--
TCGA.OR.A5JF.01A	TCGA.OR.A5JF	2	female	69	NA	Stage II	not reported	white	TCGA_ACC	dafb9844-1a5c-4af8-b382-59c751942bb8	TCGA-ACC	'--	'--	'--	'--	-25502	'--	'--	'--	Alive	'--	1938	'--	25502	M0	'--	'--	'--	'--	N0	Stage II	T2	'--	'--	'--	'--	'--	'--	'--	'--	'--	'--	'--	'--	not reported	'--	'--	'--	'--
TCGA.OR.A5JG.01A	TCGA.OR.A5JG	1	male	61	NA	Stage IV	not reported	white	TCGA_ACC	71892706-f8b6-44e6-8de4-6cbb43f612e0	TCGA-ACC	'--	'--	'--	'--	-22390	541	'--	'--	Dead	'--	1947	2009	22390	M1	'--	'--	'--	'--	N1	Stage IV	T4	'--	'--	'--	'--	'--	'--	'--	'--	'--	'--	'--	'--	not reported	'--	'--	'--	'--
TCGA.OR.A5JI.01A	TCGA.OR.A5JI	2	male	22	NA	Stage I	not reported	white	TCGA_ACC	b7adb786-1f81-43ca-ac72-7243966cd439	TCGA-ACC	'--	'--	'--	'--	-8177	'--	'--	'--	Alive	'--	1986	'--	8177	M0	'--	'--	'--	'--	N0	Stage I	T1	'--	'--	'--	'--	'--	'--	'--	'--	'--	'--	'--	'--	not reported	'--	'--	'--	'--
TCGA.OR.A5JJ.01A	TCGA.OR.A5JJ	1	male	65	NA	Stage IV	not reported	white	TCGA_ACC	9ec86c06-e7a9-4ea6-b36d-6f832909054b	TCGA-ACC	'--	'--	'--	'--	-24082	490	'--	'--	Dead	'--	1944	'--	24082	M1	'--	'--	'--	'--	N1	Stage IV	T4	'--	'--	'--	'--	'--	'--	'--	'--	'--	'--	'--	'--	not reported	'--	'--	'--	'--
TCGA.OR.A5JK.01A	TCGA.OR.A5JK	2	male	49	NA	Stage IV	not reported	white	TCGA_ACC	a477b55d-a591-482f-a554-d8ef7298c23d	TCGA-ACC	'--	'--	'--	'--	-18214	'--	'--	'--	Alive	'--	1960	'--	18214	M1	'--	'--	'--	'--	N0	Stage IV	T4	'--	'--	'--	'--	'--	'--	'--	'--	'--	'--	'--	'--	not reported	'--	'--	'--	'--
TCGA.OR.A5JL.01A	TCGA.OR.A5JL	2	female	36	NA	Stage I	not reported	white	TCGA_ACC	0acc28bc-d348-41df-8f49-bc0332eb9be4	TCGA-ACC	'--	'--	'--	'--	-13155	'--	'--	'--	Alive	'--	1973	'--	13155	M0	'--	'--	'--	'--	N0	Stage I	T1	'--	'--	'--	'--	'--	'--	'--	'--	'--	'--	'--	'--	not reported	'--	'--	'--	'--
TCGA.OR.A5JM.01A	TCGA.OR.A5JM	1	female	25	NA	Stage IV	not reported	white	TCGA_ACC	fb54458d-c373-46c2-841e-82663e13efaa	TCGA-ACC	'--	'--	'--	'--	-9359	562	'--	'--	Dead	'--	1986	2012	9359	M1	'--	'--	'--	'--	N0	Stage IV	T4	'--	'--	'--	'--	'--	'--	'--	'--	'--	'--	'--	'--	not reported	'--	'--	'--	'--
TCGA.OR.A5JO.01A	TCGA.OR.A5JO	2	female	26	NA	Stage I	not reported	white	TCGA_ACC	4fbbbe43-3c0e-4475-bcf8-3745bd7195eb	TCGA-ACC	'--	'--	'--	'--	-9547	'--	'--	'--	Alive	'--	1979	'--	9547	M0	'--	'--	'--	'--	N0	Stage I	T1	'--	'--	'--	'--	'--	'--	'--	'--	'--	'--	'--	'--	not reported	'--	'--	'--	'--
TCGA.OR.A5JP.01A	TCGA.OR.A5JP	1	male	40	NA	Stage II	not reported	white	TCGA_ACC	0b73cbba-5520-4610-b649-912d76114033	TCGA-ACC	'--	'--	'--	'--	-14667	'--	'--	'--	Alive	'--	1972	'--	14667	M0	'--	'--	'--	'--	N0	Stage II	T2	'--	'--	'--	'--	'--	'--	'--	'--	'--	'--	'--	'--	not reported	'--	'--	'--	'--
TCGA.OR.A5JQ.01A	TCGA.OR.A5JQ	2	female	26	NA	Stage II	not reported	white	TCGA_ACC	199560cb-15e5-4276-865a-7d44d47c856c	TCGA-ACC	'--	'--	'--	'--	-9667	'--	'--	'--	Alive	'--	1980	'--	9667	M0	'--	'--	'--	'--	N0	Stage II	T2	'--	'--	'--	'--	'--	'--	'--	'--	'--	'--	'--	'--	not reported	'--	'--	'--	'--
TCGA.OR.A5JR.01A	TCGA.OR.A5JR	2	male	45	NA	Stage I	not reported	white	TCGA_ACC	a19104d6-b6a6-4878-af2c-783679070a05	TCGA-ACC	'--	'--	'--	'--	-16604	'--	'--	'--	Alive	'--	1957	'--	16604	M0	'--	'--	'--	'--	N0	Stage I	T1	'--	'--	'--	'--	'--	'--	'--	'--	'--	'--	'--	'--	not reported	'--	'--	'--	'--
TCGA.OR.A5JS.01A	TCGA.OR.A5JS	1	female	65	NA	Stage II	not reported	white	TCGA_ACC	82940e94-ac74-4a9b-9da5-9e4b7d4d45c0	TCGA-ACC	'--	'--	'--	'--	-24017	'--	'--	'--	Alive	'--	1946	'--	24017	M0	'--	'--	'--	'--	N0	Stage II	T2	'--	'--	'--	'--	'--	'--	'--	'--	'--	'--	'--	'--	not reported	'--	'--	'--	'--
TCGA.OR.A5JT.01A	TCGA.OR.A5JT	2	female	65	NA	Stage II	not reported	white	TCGA_ACC	c0e1a036-be4c-4fb5-bb50-e2431be60ed4	TCGA-ACC	'--	'--	'--	'--	-23794	'--	'--	'--	Alive	'--	1946	'--	23794	M0	'--	'--	'--	'--	N0	Stage II	T2	'--	'--	'--	'--	'--	'--	'--	'--	'--	'--	'--	'--	not reported	'--	'--	'--	'--
TCGA.OR.A5JW.01A	TCGA.OR.A5JW	2	male	47	NA	Stage II	not reported	white	TCGA_ACC	63b7b596-cb55-41dc-b862-a6c3a058dfe2	TCGA-ACC	'--	'--	'--	'--	-17513	'--	'--	'--	Alive	'--	1961	'--	17513	M0	'--	'--	'--	'--	N0	Stage II	T2	'--	'--	'--	'--	'--	'--	'--	'--	'--	'--	'--	'--	not reported	'--	'--	'--	'--
TCGA.OR.A5JX.01A	TCGA.OR.A5JX	2	male	50	NA	Stage III	not reported	white	TCGA_ACC	42f69b2b-f3aa-4f4e-ac3a-149e14789927	TCGA-ACC	'--	'--	'--	'--	-18402	'--	'--	'--	Alive	'--	1959	'--	18402	M0	'--	'--	'--	'--	N0	Stage III	T3	'--	'--	'--	'--	'--	'--	'--	'--	'--	'--	'--	'--	not reported	'--	'--	'--	'--
TCGA.OR.A5JY.01A	TCGA.OR.A5JY	1	female	68	NA	Stage IV	not reported	white	TCGA_ACC	344f7ea4-2bd4-4f2d-89f2-9fc7f572a3d6	TCGA-ACC	'--	'--	'--	'--	-25190	552	'--	'--	Dead	'--	1943	2012	25190	M1	'--	'--	'--	'--	N1	Stage IV	T4	'--	'--	'--	'--	'--	'--	'--	'--	'--	'--	'--	'--	not reported	'--	'--	'--	'--
TCGA.OR.A5JZ.01A	TCGA.OR.A5JZ	2	male	60	NA	Stage II	not reported	white	TCGA_ACC	94cdac79-2b4e-483a-8f17-3e0c9be589d0	TCGA-ACC	'--	'--	'--	'--	-22218	'--	'--	'--	Alive	'--	1951	'--	22218	M0	'--	'--	'--	'--	N0	Stage II	T2	'--	'--	'--	'--	'--	'--	'--	'--	'--	'--	'--	'--	not reported	'--	'--	'--	'--
TCGA.OR.A5K0.01A	TCGA.OR.A5K0	1	female	69	NA	Stage II	not reported	white	TCGA_ACC	edc62c30-cacc-457d-96ba-d05ed35432a3	TCGA-ACC	'--	'--	'--	'--	-25400	'--	'--	'--	Alive	'--	1940	'--	25400	M0	'--	'--	'--	'--	N0	Stage II	T2	'--	'--	'--	'--	'--	'--	'--	'--	'--	'--	'--	'--	not reported	'--	'--	'--	'--
TCGA.OR.A5K1.01A	TCGA.OR.A5K1	2	male	48	NA	Stage II	not reported	white	TCGA_ACC	f8e77bb6-e521-4a6a-9cb4-4b58ee38ca7f	TCGA-ACC	'--	'--	'--	'--	-17596	'--	'--	'--	Alive	'--	1958	'--	17596	M0	'--	'--	'--	'--	N0	Stage II	T2	'--	'--	'--	'--	'--	'--	'--	'--	'--	'--	'--	'--	not reported	'--	'--	'--	'--
TCGA.OR.A5K2.01A	TCGA.OR.A5K2	1	female	32	NA	Stage III	not reported	white	TCGA_ACC	6d980941-219e-40a0-9b41-e84c3fb0bd1a	TCGA-ACC	'--	'--	'--	'--	-11970	994	'--	'--	Dead	'--	1978	2012	11970	M0	'--	'--	'--	'--	N0	Stage III	T4	'--	'--	'--	'--	'--	'--	'--	'--	'--	'--	'--	'--	not reported	'--	'--	'--	'--
TCGA.OR.A5K3.01A	TCGA.OR.A5K3	2	male	53	NA	Stage II	not reported	white	TCGA_ACC	c72b973b-4719-46ab-ac99-05d14088d3bc	TCGA-ACC	'--	'--	'--	'--	-19375	'--	'--	'--	Alive	'--	1952	'--	19375	M0	'--	'--	'--	'--	N0	Stage II	T2	'--	'--	'--	'--	'--	'--	'--	'--	'--	'--	'--	'--	not reported	'--	'--	'--	'--
TCGA.OR.A5K4.01A	TCGA.OR.A5K4	2	female	64	NA	Stage III	not reported	white	TCGA_ACC	70f1569e-f8f5-4f1d-bf18-d0586b29077d	TCGA-ACC	'--	'--	'--	'--	-23481	'--	'--	'--	Alive	'--	1947	'--	23481	M0	'--	'--	'--	'--	N0	Stage III	T4	'--	'--	'--	'--	'--	'--	'--	'--	'--	'--	'--	'--	not reported	'--	'--	'--	'--
TCGA.OR.A5K5.01A	TCGA.OR.A5K5	1	female	59	NA	Stage III	not reported	white	TCGA_ACC	cf332daa-f335-4af1-81de-cbfdafb0f764	TCGA-ACC	'--	'--	'--	'--	-21907	498	'--	'--	Dead	'--	1953	'--	21907	M0	'--	'--	'--	'--	N0	Stage III	T3	'--	'--	'--	'--	'--	'--	'--	'--	'--	'--	'--	'--	not reported	'--	'--	'--	'--
TCGA.OR.A5K6.01A	TCGA.OR.A5K6	1	female	56	NA	Stage II	not hispanic or latino	white	TCGA_ACC	28153e3e-8515-4852-aaa0-247f86399f27	TCGA-ACC	'--	'--	'--	'--	-20657	'--	'--	'--	Alive	'--	1954	'--	20657	M0	'--	'--	'--	'--	N0	Stage II	T2	'--	'--	'--	'--	'--	'--	'--	'--	'--	'--	'--	'--	not reported	'--	'--	'--	'--
TCGA.OR.A5K8.01A	TCGA.OR.A5K8	1	male	39	NA	Stage II	not hispanic or latino	white	TCGA_ACC	1ae9cd13-73ef-4b1a-a734-4c465c73bc8e	TCGA-ACC	'--	'--	'--	'--	-14435	'--	'--	'--	Alive	'--	1973	'--	14435	M0	'--	'--	'--	'--	N0	Stage II	T2	'--	'--	'--	'--	'--	'--	'--	'--	'--	'--	'--	'--	not reported	'--	'--	'--	'--
TCGA.OR.A5K9.01A	TCGA.OR.A5K9	1	female	61	NA	Stage II	not reported	white	TCGA_ACC	d890cbf7-41d8-4992-99c2-24c60c77b156	TCGA-ACC	'--	'--	'--	'--	-22596	344	'--	'--	Dead	'--	1941	2002	22596	M0	'--	'--	'--	'--	N0	Stage II	T2	'--	'--	'--	'--	'--	'--	'--	'--	'--	'--	'--	'--	not reported	'--	'--	'--	'--
TCGA.OR.A5KO.01A	TCGA.OR.A5KO	1	female	39	NA	Stage IV	not hispanic or latino	white	TCGA_ACC	b4b41a43-ee45-4aa3-abf0-100db752a6ac	TCGA-ACC	'--	'--	'--	'--	-14606	'--	'--	'--	Alive	'--	1970	'--	14606	M1	'--	'--	'--	'--	N0	Stage IV	T4	'--	'--	'--	'--	'--	'--	'--	'--	'--	'--	'--	'--	not reported	'--	'--	'--	'--
TCGA.OR.A5KT.01A	TCGA.OR.A5KT	1	female	44	NA	Stage I	not hispanic or latino	white	TCGA_ACC	de7f06aa-9638-4389-ac8e-711adfa0f2a5	TCGA-ACC	'--	'--	'--	'--	-16217	'--	'--	'--	Alive	'--	1962	'--	16217	M0	'--	'--	'--	'--	N0	Stage I	T1	'--	'--	'--	'--	'--	'--	'--	'--	'--	'--	'--	'--	not reported	'--	'--	'--	'--
TCGA.OR.A5KU.01A	TCGA.OR.A5KU	1	female	37	NA	Stage II	not hispanic or latino	white	TCGA_ACC	424a497a-48b9-4507-b234-c4fd08c8acad	TCGA-ACC	'--	'--	'--	'--	-13559	'--	'--	'--	Alive	'--	1963	'--	13559	M0	'--	'--	'--	'--	N0	Stage II	T2	'--	'--	'--	'--	'--	'--	'--	'--	'--	'--	'--	'--	not reported	'--	'--	'--	'--
TCGA.OR.A5KV.01A	TCGA.OR.A5KV	1	female	17	NA	Stage III	not hispanic or latino	white	TCGA_ACC	202f7a77-9e5a-4f12-8ffe-78ae5527a746	TCGA-ACC	'--	'--	'--	'--	-6250	'--	'--	'--	Alive	'--	1986	'--	6250	M0	'--	'--	'--	'--	N1	Stage III	T2	'--	'--	'--	'--	'--	'--	'--	'--	'--	'--	'--	'--	not reported	'--	'--	'--	'--
TCGA.OR.A5KW.01A	TCGA.OR.A5KW	1	female	55	NA	Stage III	not hispanic or latino	white	TCGA_ACC	69f4f19c-08c8-4001-92a8-fed155c3b4fe	TCGA-ACC	'--	'--	'--	'--	-20328	'--	'--	'--	Alive	'--	1954	'--	20328	M0	'--	'--	'--	'--	N1	Stage III	T2	'--	'--	'--	'--	'--	'--	'--	'--	'--	'--	'--	'--	not reported	'--	'--	'--	'--
TCGA.OR.A5KX.01A	TCGA.OR.A5KX	1	female	25	NA	Stage III	not hispanic or latino	white	TCGA_ACC	33c02ece-911b-4f45-b410-9df07e9b189e	TCGA-ACC	'--	'--	'--	'--	-9298	'--	'--	'--	Alive	'--	1985	'--	9298	M0	'--	'--	'--	'--	N1	Stage III	T2	'--	'--	'--	'--	'--	'--	'--	'--	'--	'--	'--	'--	not reported	'--	'--	'--	'--
TCGA.OR.A5KY.01A	TCGA.OR.A5KY	1	female	23	NA	Stage IV	not hispanic or latino	white	TCGA_ACC	5f461197-15ed-43cf-9331-9e0efc4622a4	TCGA-ACC	'--	'--	'--	'--	-8745	391	'--	'--	Dead	'--	1987	2011	8745	M1	'--	'--	'--	'--	N1	Stage IV	T4	'--	'--	'--	'--	'--	'--	'--	'--	'--	'--	'--	'--	not reported	'--	'--	'--	'--
TCGA.OR.A5KZ.01A	TCGA.OR.A5KZ	1	male	42	NA	Stage II	not hispanic or latino	white	TCGA_ACC	99f86b57-3894-45c5-bfbe-c757c69a3050	TCGA-ACC	'--	'--	'--	'--	-15594	125	'--	'--	Dead	'--	1970	2012	15594	M0	'--	'--	'--	'--	N0	Stage II	T2	'--	'--	'--	'--	'--	'--	'--	'--	'--	'--	'--	'--	not reported	'--	'--	'--	'--
TCGA.OR.A5L3.01A	TCGA.OR.A5L3	2	female	67	NA	Stage I	not hispanic or latino	white	TCGA_ACC	a9a57127-94d3-425f-a4c5-5cbcf24a9a35	TCGA-ACC	'--	'--	'--	'--	-24763	'--	'--	'--	Alive	'--	1933	'--	24763	M0	'--	'--	'--	'--	N0	Stage I	T1	'--	'--	'--	'--	'--	'--	'--	'--	'--	'--	'--	'--	not reported	'--	'--	'--	'--
TCGA.OR.A5L4.01A	TCGA.OR.A5L4	1	female	48	NA	Stage III	not hispanic or latino	white	TCGA_ACC	905368c2-ba60-4dda-b32d-a51a203b5e4d	TCGA-ACC	'--	'--	'--	'--	-17819	'--	'--	'--	Alive	'--	1963	'--	17819	M0	'--	'--	'--	'--	N0	Stage III	T4	'--	'--	'--	'--	'--	'--	'--	'--	'--	'--	'--	'--	not reported	'--	'--	'--	'--
TCGA.OR.A5L5.01A	TCGA.OR.A5L5	2	female	77	NA	Stage I	not hispanic or latino	white	TCGA_ACC	2f04e760-8a64-49f2-a1d6-3d390604745c	TCGA-ACC	'--	'--	'--	'--	-28270	'--	'--	'--	Alive	'--	1933	'--	28270	M0	'--	'--	'--	'--	N0	Stage I	T1	'--	'--	'--	'--	'--	'--	'--	'--	'--	'--	'--	'--	not reported	'--	'--	'--	'--
TCGA.OR.A5L8.01A	TCGA.OR.A5L8	1	female	36	NA	Stage II	not hispanic or latino	white	TCGA_ACC	5e086192-ab74-4aa3-bf6b-b34ab19995db	TCGA-ACC	'--	'--	'--	'--	-13472	'--	'--	'--	Alive	'--	1975	'--	13472	M0	'--	'--	'--	'--	N0	Stage II	T2	'--	'--	'--	'--	'--	'--	'--	'--	'--	'--	'--	'--	not reported	'--	'--	'--	'--
TCGA.OR.A5L9.01A	TCGA.OR.A5L9	2	female	53	NA	Stage II	not hispanic or latino	white	TCGA_ACC	c6312de5-dd56-4025-80d1-dbdd8568d047	TCGA-ACC	'--	'--	'--	'--	-19526	'--	'--	'--	Alive	'--	1958	'--	19526	M0	'--	'--	'--	'--	N0	Stage II	T2	'--	'--	'--	'--	'--	'--	'--	'--	'--	'--	'--	'--	not reported	'--	'--	'--	'--
TCGA.OR.A5LA.01A	TCGA.OR.A5LA	2	female	52	NA	Stage II	not hispanic or latino	white	TCGA_ACC	e93ca89f-ca48-43ca-bf1c-adc7491c0fe5	TCGA-ACC	'--	'--	'--	'--	-19242	'--	'--	'--	Alive	'--	1960	'--	19242	M0	'--	'--	'--	'--	N0	Stage II	T2	'--	'--	'--	'--	'--	'--	'--	'--	'--	'--	'--	'--	not reported	'--	'--	'--	'--
TCGA.OR.A5LB.01A	TCGA.OR.A5LB	2	male	59	NA	Stage IV	not hispanic or latino	white	TCGA_ACC	fb504e55-1859-48ee-aec7-a3fcb082785e	TCGA-ACC	'--	'--	'--	'--	-21565	1204	'--	'--	Dead	'--	1947	2009	21565	M1	'--	'--	'--	'--	N0	Stage IV	T4	'--	'--	'--	'--	'--	'--	'--	'--	'--	'--	'--	'--	not reported	'--	'--	'--	'--
TCGA.OR.A5LC.01A	TCGA.OR.A5LC	1	female	71	NA	Stage IV	not hispanic or latino	white	TCGA_ACC	f8954241-e541-406f-a09d-c3c987473732	TCGA-ACC	'--	'--	'--	'--	-26084	159	'--	'--	Dead	'--	1940	2011	26084	M1	'--	'--	'--	'--	N0	Stage IV	T4	'--	'--	'--	'--	'--	'--	'--	'--	'--	'--	'--	'--	not reported	'--	'--	'--	'--
TCGA.OR.A5LD.01A	TCGA.OR.A5LD	1	male	52	NA	Stage III	not hispanic or latino	white	TCGA_ACC	d885b720-e813-4828-a731-b3cdcbd20687	TCGA-ACC	'--	'--	'--	'--	-19111	1197	'--	'--	Dead	'--	1946	2001	19111	M0	'--	'--	'--	'--	N0	Stage III	T4	'--	'--	'--	'--	'--	'--	'--	'--	'--	'--	'--	'--	not reported	'--	'--	'--	'--
TCGA.OR.A5LE.01A	TCGA.OR.A5LE	1	male	14	NA	Stage II	not hispanic or latino	white	TCGA_ACC	c4dd9501-c193-45fb-8535-a9d901520bdd	TCGA-ACC	'--	'--	'--	'--	-5383	662	'--	'--	Dead	'--	1983	1998	5383	M0	'--	'--	'--	'--	N0	Stage II	T2	'--	'--	'--	'--	'--	'--	'--	'--	'--	'--	'--	'--	not reported	'--	'--	'--	'--
TCGA.OR.A5LG.01A	TCGA.OR.A5LG	1	male	46	NA	Stage III	not hispanic or latino	white	TCGA_ACC	fad4b7e6-510c-4968-83df-3140ed5a0549	TCGA-ACC	'--	'--	'--	'--	-16875	'--	'--	'--	Alive	'--	1962	'--	16875	M0	'--	'--	'--	'--	N0	Stage III	T3	'--	'--	'--	'--	'--	'--	'--	'--	'--	'--	'--	'--	not reported	'--	'--	'--	'--
TCGA.OR.A5LJ.01A	TCGA.OR.A5LJ	1	female	54	NA	Stage IV	not hispanic or latino	white	TCGA_ACC	fc83ab27-929e-4ad4-ba18-abb0694f1e43	TCGA-ACC	'--	'--	'--	'--	-20069	1105	'--	'--	Dead	'--	1951	2008	20069	M1	'--	'--	'--	'--	N1	Stage IV	T2	'--	'--	'--	'--	'--	'--	'--	'--	'--	'--	'--	'--	not reported	'--	'--	'--	'--
TCGA.OR.A5LK.01A	TCGA.OR.A5LK	2	male	62	NA	Stage II	not reported	not reported	TCGA_ACC	9c87dcee-d422-4df1-82e1-3fa201473e31	TCGA-ACC	'--	'--	'--	'--	-22919	'--	'--	'--	Alive	'--	1945	'--	22919	M0	'--	'--	'--	'--	N0	Stage II	T2	'--	'--	'--	'--	'--	'--	'--	'--	'--	'--	'--	'--	not reported	'--	'--	'--	'--
TCGA.OR.A5LL.01A	TCGA.OR.A5LL	2	female	75	NA	Stage II	not reported	not reported	TCGA_ACC	0304b12d-7640-4150-a581-2eea2b1f2ad5	TCGA-ACC	'--	'--	'--	'--	-27607	1613	'--	'--	Dead	'--	1932	2011	27607	M0	'--	'--	'--	'--	N0	Stage II	T2	'--	'--	'--	'--	'--	'--	'--	'--	'--	'--	'--	'--	not reported	'--	'--	'--	'--
TCGA.OR.A5LM.01A	TCGA.OR.A5LM	2	male	23	NA	Stage II	not reported	not reported	TCGA_ACC	e612ef6e-f3f2-44be-ab15-8e4095687cd6	TCGA-ACC	'--	'--	'--	'--	-8735	'--	'--	'--	Alive	'--	1985	'--	8735	M0	'--	'--	'--	'--	N0	Stage II	T2	'--	'--	'--	'--	'--	'--	'--	'--	'--	'--	'--	'--	not reported	'--	'--	'--	'--
TCGA.OR.A5LN.01A	TCGA.OR.A5LN	2	female	31	NA	Stage II	not reported	not reported	TCGA_ACC	56cdbba2-327e-4acd-a1eb-0f313a77834f	TCGA-ACC	'--	'--	'--	'--	-11414	'--	'--	'--	Alive	'--	1977	'--	11414	M0	'--	'--	'--	'--	N0	Stage II	T2	'--	'--	'--	'--	'--	'--	'--	'--	'--	'--	'--	'--	not reported	'--	'--	'--	'--
TCGA.OR.A5LP.01A	TCGA.OR.A5LP	2	female	37	NA	Stage II	not reported	not reported	TCGA_ACC	dfef51c8-6050-4ebb-b25c-e74919397244	TCGA-ACC	'--	'--	'--	'--	-13574	'--	'--	'--	Alive	'--	1972	'--	13574	M0	'--	'--	'--	'--	N0	Stage II	T2	'--	'--	'--	'--	'--	'--	'--	'--	'--	'--	'--	'--	not reported	'--	'--	'--	'--
TCGA.OR.A5LR.01A	TCGA.OR.A5LR	2	female	30	NA	Stage II	not reported	not reported	TCGA_ACC	723eb689-7b4f-4758-bcdf-426b12508935	TCGA-ACC	'--	'--	'--	'--	-11261	'--	'--	'--	Alive	'--	1981	'--	11261	M0	'--	'--	'--	'--	N0	Stage II	T2	'--	'--	'--	'--	'--	'--	'--	'--	'--	'--	'--	'--	not reported	'--	'--	'--	'--
TCGA.OR.A5LS.01A	TCGA.OR.A5LS	1	female	34	NA	Stage II	not reported	not reported	TCGA_ACC	f63946ec-ddcb-469a-8f5e-74366b7f419b	TCGA-ACC	'--	'--	'--	'--	-12663	'--	'--	'--	Alive	'--	1977	'--	12663	M0	'--	'--	'--	'--	N0	Stage II	T2	'--	'--	'--	'--	'--	'--	'--	'--	'--	'--	'--	'--	not reported	'--	'--	'--	'--
TCGA.OR.A5LT.01A	TCGA.OR.A5LT	1	male	57	NA	Stage III	not reported	not reported	TCGA_ACC	15fb07ae-101c-4553-891d-539cee89a5e9	TCGA-ACC	'--	'--	'--	'--	-21032	'--	'--	'--	Alive	'--	1955	'--	21032	M0	'--	'--	'--	'--	N0	Stage III	T3	'--	'--	'--	'--	'--	'--	'--	'--	'--	'--	'--	'--	not reported	'--	'--	'--	'--
TCGA.OU.A5PI.01A	TCGA.OU.A5PI	2	female	53	NA	Stage IV	not hispanic or latino	white	TCGA_ACC	a5be4e42-cb6c-4e67-8547-45dbd058bb95	TCGA-ACC	'--	'--	'--	'--	-19492	'--	'--	'--	Alive	'--	1958	'--	19492	M1	'--	'--	'--	'--	N1	Stage IV	T2	'--	'--	'--	'--	'--	'--	'--	'--	'--	'--	'--	'--	not reported	'--	'--	'--	'--
TCGA.PA.A5YG.01A	TCGA.PA.A5YG	2	male	51	NA	Stage II	not hispanic or latino	white	TCGA_ACC	8b3649e3-16e2-4044-8ab8-f4d28a87e513	TCGA-ACC	'--	'--	'--	'--	-18926	'--	'--	'--	Alive	'--	1961	'--	18926	M0	'--	'--	'--	'--	N0	Stage II	T2	'--	'--	'--	'--	'--	'--	'--	'--	'--	'--	'--	'--	not reported	'--	'--	'--	'--
TCGA.PK.A5H9.01A	TCGA.PK.A5H9	2	female	27	NA	Stage II	not hispanic or latino	asian	TCGA_ACC	83e7b9f8-04a4-440f-aafc-7a8e9ddff284	TCGA-ACC	'--	'--	'--	'--	-10173	'--	'--	'--	Alive	'--	1985	'--	10173	M0	'--	'--	'--	'--	N0	Stage II	T2	'--	'--	'--	'--	'--	'--	'--	'--	'--	'--	'--	'--	not reported	'--	'--	'--	'--
TCGA.PK.A5HA.01A	TCGA.PK.A5HA	2	male	63	NA	Stage I	not reported	not reported	TCGA_ACC	5eb5ee1f-ecff-4427-b717-b91380c043ae	TCGA-ACC	'--	'--	'--	'--	-23345	'--	'--	'--	Alive	'--	1948	'--	23345	M0	'--	'--	'--	'--	N0	Stage I	T1	'--	'--	'--	'--	'--	'--	'--	'--	'--	'--	'--	'--	not reported	'--	'--	'--	'--
TCGA.PK.A5HB.01A	TCGA.PK.A5HB	1	male	63	NA	NA	not reported	not reported	TCGA_ACC	9a8ea017-0152-48b2-accb-d040deb1c6b6	TCGA-ACC	'--	'--	'--	'--	-23293	'--	'--	'--	Alive	'--	1940	'--	23293	'--	'--	'--	'--	'--	'--	'--	'--	'--	'--	'--	'--	'--	'--	'--	'--	'--	'--	'--	'--	not reported	'--	'--	'--	'--
TCGA.BL.A0C8.01A	TCGA.BL.A0C8	1	Male	73.4264	High Grade	Stage I	not hispanic or latino	white	TCGA_BLCA	a6003b1c-56a9-430a-a5e2-b70af3f81bdb	TCGA-BLCA	'--	'--	'--	'--	-26819	'--	'--	'--	Alive	'--	1936	'--	26819	'--	'--	'--	'--	M0	NX	Stage I	T1	'--	'--	'--	'--	'--	'--	'--	'--	'--	'--	'--	'--	not reported	'--	'--	'--	'--
TCGA.BL.A13J.01A	TCGA.BL.A13J	1	Male	65.5086	High Grade	Stage IV	not hispanic or latino	white	TCGA_BLCA	556fcbc8-172a-4af1-8822-ae036e8d68e8	TCGA-BLCA	'--	'--	'--	'--	-23927	81	'--	'--	Dead	'--	1945	2010	23927	'--	'--	'--	'--	M0	N2	Stage IV	T4	'--	'--	'--	'--	'--	'--	'--	'--	'--	'--	'--	'--	not reported	'--	'--	'--	'--
TCGA.BL.A3JM.01A	TCGA.BL.A3JM	2	Male	62.9706	High Grade	Stage III	not hispanic or latino	white	TCGA_BLCA	0f4fb205-b13c-4a85-97b3-779429e6ccdd	TCGA-BLCA	'--	'--	'--	'--	-23000	205	'--	'--	Dead	'--	1948	2010	23000	'--	'--	'--	'--	M0	N0	Stage III	T3	7th	'--	'--	'--	'--	'--	'--	'--	'--	'--	'--	'--	not reported	'--	'--	'--	'--
TCGA.BT.A0YX.01A	TCGA.BT.A0YX	2	Female	70.0068	High Grade	Stage III	not hispanic or latino	white	TCGA_BLCA	22473ad4-df39-4716-b558-3c1409d5fa0e	TCGA-BLCA	'--	'--	'--	'--	-25570	400	'--	'--	Dead	'--	1939	'--	25570	'--	'--	'--	T3b	M0	N0	Stage III	T3b	6th	'--	'--	'--	'--	'--	'--	'--	'--	'--	'--	'--	not reported	'--	'--	'--	'--
TCGA.BT.A20N.01A	TCGA.BT.A20N	2	Male	72.4326	High Grade	Stage III	not reported	not reported	TCGA_BLCA	ebedab7c-dd7c-448e-8324-78c86f13be8b	TCGA-BLCA	'--	'--	'--	'--	-26456	795	'--	'--	Dead	'--	1931	2005	26456	'--	'--	'--	T3a	MX	N0	Stage III	T3a	6th	'--	'--	'--	'--	'--	'--	'--	'--	'--	'--	'--	not reported	'--	'--	'--	'--
TCGA.BT.A20P.01A	TCGA.BT.A20P	1	Female	81.1335	High Grade	Stage III	not hispanic or latino	white	TCGA_BLCA	f48937ed-e294-41f0-8872-7010391167a9	TCGA-BLCA	'--	'--	'--	'--	-29634	544	'--	'--	Dead	'--	1924	2006	29634	'--	'--	'--	T3a	M0	N0	Stage III	T3a	6th	'--	'--	'--	'--	'--	'--	'--	'--	'--	'--	'--	not reported	'--	'--	'--	'--
TCGA.BT.A20Q.01A	TCGA.BT.A20Q	1	Male	73.3142	High Grade	Stage IV	not hispanic or latino	white	TCGA_BLCA	419deaac-ea45-4bdd-9fa0-b5cd8429b44f	TCGA-BLCA	'--	'--	'--	'--	-26778	593	'--	'--	Dead	'--	1933	2007	26778	'--	'--	'--	T3b	M0	N2	Stage IV	T3b	6th	'--	'--	'--	'--	'--	'--	'--	'--	'--	'--	'--	not reported	'--	'--	'--	'--
TCGA.BT.A20T.01A	TCGA.BT.A20T	1	Male	63.5729	High Grade	Stage IV	not hispanic or latino	white	TCGA_BLCA	096b4f32-10c1-4737-a0dd-cae04c54ee33	TCGA-BLCA	'--	'--	'--	'--	-23220	453	'--	'--	Dead	'--	1944	2008	23220	'--	'--	'--	T3	M0	N1	Stage IV	T3b	6th	'--	'--	'--	'--	'--	'--	'--	'--	'--	'--	'--	not reported	'--	'--	'--	'--
TCGA.BT.A20W.01A	TCGA.BT.A20W	1	Male	71.3977	High Grade	Stage II	not hispanic or latino	white	TCGA_BLCA	4dc5cffe-ed8c-47ab-b5fc-f9615b5414f7	TCGA-BLCA	'--	'--	'--	'--	-26078	254	'--	'--	Dead	'--	1938	2009	26078	'--	'--	'--	T2b	M0	N0	Stage II	T2b	6th	'--	'--	'--	'--	'--	'--	'--	'--	'--	'--	'--	not reported	'--	'--	'--	'--
TCGA.BT.A3PH.01A	TCGA.BT.A3PH	1	Male	76.742	High Grade	Stage IV	not hispanic or latino	white	TCGA_BLCA	932bcdd4-5145-49e8-9a95-8a546396f572	TCGA-BLCA	'--	'--	'--	'--	-28030	142	'--	'--	Dead	'--	1934	2010	28030	'--	'--	'--	T3b	MX	N2	Stage IV	T3b	7th	'--	'--	'--	'--	'--	'--	'--	'--	'--	'--	'--	not reported	'--	'--	'--	'--
TCGA.BT.A3PJ.01A	TCGA.BT.A3PJ	2	Male	76.1697	High Grade	Stage III	not hispanic or latino	white	TCGA_BLCA	cb664eef-be6f-44ef-aa90-6f6da0e6440a	TCGA-BLCA	'--	'--	'--	'--	-27821	'--	'--	'--	Alive	'--	1935	'--	27821	'--	'--	'--	'--	M0	N0	Stage III	T3b	7th	'--	'--	'--	'--	'--	'--	'--	'--	'--	'--	'--	not reported	'--	'--	'--	'--
TCGA.BT.A42C.01A	TCGA.BT.A42C	1	Male	64.5695	High Grade	Stage II	not hispanic or latino	white	TCGA_BLCA	b9808ef9-e917-45f9-9e0f-b86f7834b5ff	TCGA-BLCA	'--	'--	'--	'--	-23584	'--	'--	'--	Alive	'--	1947	'--	23584	'--	'--	'--	T2a	M0	N0	Stage II	'--	7th	'--	'--	'--	'--	'--	'--	'--	'--	'--	'--	'--	not reported	'--	'--	'--	'--
TCGA.C4.A0F1.01A	TCGA.C4.A0F1	2	Male	71.6715	High Grade	Stage III	not reported	not reported	TCGA_BLCA	ab20d2d5-ea10-4aba-b495-fbe7b18bb394	TCGA-BLCA	'--	'--	'--	'--	-26178	'--	'--	'--	Alive	'--	1935	'--	26178	'--	'--	'--	'--	M0	N0	Stage III	T3b	5th	'--	'--	'--	'--	'--	'--	'--	'--	'--	'--	'--	not reported	'--	'--	'--	'--
TCGA.C4.A0F6.01A	TCGA.C4.A0F6	1	Female	82.0014	High Grade	Stage III	not reported	not reported	TCGA_BLCA	4ff9b4f2-6d04-4fed-8796-155902a8bf28	TCGA-BLCA	'--	'--	'--	'--	-29951	'--	'--	'--	Alive	'--	1926	'--	29951	'--	'--	'--	'--	M0	N0	Stage III	T3b	6th	'--	'--	'--	'--	'--	'--	'--	'--	'--	'--	'--	not reported	'--	'--	'--	'--
TCGA.C4.A0F7.01A	TCGA.C4.A0F7	2	Male	77.8316	High Grade	Stage IV	not reported	not reported	TCGA_BLCA	ca554128-da9d-4f37-9560-ca083509e01d	TCGA-BLCA	'--	'--	'--	'--	-28428	62	'--	'--	Dead	'--	1931	2008	28428	'--	'--	'--	'--	M0	N2	Stage IV	T4b	6th	'--	'--	'--	'--	'--	'--	'--	'--	'--	'--	'--	not reported	'--	'--	'--	'--
TCGA.CF.A3MF.01A	TCGA.CF.A3MF	1	Male	34.3792	Low Grade	Stage III	not hispanic or latino	asian	TCGA_BLCA	1e308b12-0590-4dae-94d0-a539fcf25df7	TCGA-BLCA	'--	'--	'--	'--	-12557	'--	'--	'--	Alive	'--	1977	'--	12557	'--	'--	'--	'--	M0	N0	Stage III	T3	7th	'--	'--	'--	'--	'--	'--	'--	'--	'--	'--	'--	not reported	'--	'--	'--	'--
TCGA.CF.A3MG.01A	TCGA.CF.A3MG	1	Male	48.1862	Low Grade	Stage II	not hispanic or latino	asian	TCGA_BLCA	39efa06a-ffe5-40b3-8f8a-a2d7071bc9e3	TCGA-BLCA	'--	'--	'--	'--	-17600	'--	'--	'--	Alive	'--	1963	'--	17600	'--	'--	'--	'--	M0	N0	Stage II	T2	7th	'--	'--	'--	'--	'--	'--	'--	'--	'--	'--	'--	not reported	'--	'--	'--	'--
TCGA.CF.A3MH.01A	TCGA.CF.A3MH	1	Male	75.1759	Low Grade	Stage II	not hispanic or latino	asian	TCGA_BLCA	b8a8d2fc-421b-4393-8d5a-946cf72cb496	TCGA-BLCA	'--	'--	'--	'--	-27458	'--	'--	'--	Alive	'--	1936	'--	27458	'--	'--	'--	'--	M0	N0	Stage II	T2	7th	'--	'--	'--	'--	'--	'--	'--	'--	'--	'--	'--	not reported	'--	'--	'--	'--
TCGA.CF.A3MI.01A	TCGA.CF.A3MI	1	Male	62.193	Low Grade	Stage II	not hispanic or latino	asian	TCGA_BLCA	f1ebf96b-8df9-4e59-acef-7ad433e40214	TCGA-BLCA	'--	'--	'--	'--	-22716	'--	'--	'--	Alive	'--	1949	'--	22716	'--	'--	'--	'--	M0	N0	Stage II	T2	7th	'--	'--	'--	'--	'--	'--	'--	'--	'--	'--	'--	not reported	'--	'--	'--	'--
TCGA.CU.A3KJ.01A	TCGA.CU.A3KJ	2	Male	75.8166	High Grade	Stage III	not hispanic or latino	white	TCGA_BLCA	a75584bc-bef7-48f6-b4b3-c1472a3af768	TCGA-BLCA	'--	'--	'--	'--	-27692	'--	'--	'--	Alive	'--	1936	'--	27692	'--	'--	'--	'--	M0	N0	Stage III	T3b	7th	'--	'--	'--	'--	'--	'--	'--	'--	'--	'--	'--	not reported	'--	'--	'--	'--
TCGA.CU.A3QU.01A	TCGA.CU.A3QU	1	Male	58.1328	High Grade	Stage IV	not hispanic or latino	white	TCGA_BLCA	ae6d853b-a7f0-4465-b7bf-5a45006ab3b3	TCGA-BLCA	'--	'--	'--	'--	-21233	'--	'--	'--	Alive	'--	1953	'--	21233	'--	'--	'--	'--	M0	N1	Stage IV	T2b	7th	'--	'--	'--	'--	'--	'--	'--	'--	'--	'--	'--	not reported	'--	'--	'--	'--
TCGA.CU.A3YL.01A	TCGA.CU.A3YL	1	Male	67.1431	High Grade	Stage III	not hispanic or latino	white	TCGA_BLCA	087a7f70-2fa8-4a16-b130-4df10a70c662	TCGA-BLCA	'--	'--	'--	'--	-24524	'--	'--	'--	Alive	'--	1944	'--	24524	'--	'--	'--	'--	M0	N0	Stage III	T4a	7th	'--	'--	'--	'--	'--	'--	'--	'--	'--	'--	'--	not reported	'--	'--	'--	'--
TCGA.DK.A1A5.01A	TCGA.DK.A1A5	1	Male	79.7016	High Grade	Stage II	not hispanic or latino	white	TCGA_BLCA	904a8757-e0c5-41ef-b583-c8f170caaac1	TCGA-BLCA	'--	'--	'--	'--	-29111	65	'--	'--	Dead	'--	1931	2010	29111	'--	'--	'--	'--	M0	N0	Stage II	T2b	6th	'--	'--	'--	'--	'--	'--	'--	'--	'--	'--	'--	not reported	'--	'--	'--	'--
TCGA.DK.A1A6.01A	TCGA.DK.A1A6	1	Male	53.5359	High Grade	Stage IV	not reported	white	TCGA_BLCA	9c274536-3ca1-4f0e-93a8-1688074d862f	TCGA-BLCA	'--	'--	'--	'--	-19554	'--	'--	'--	Alive	'--	1955	'--	19554	'--	'--	'--	'--	M0	N1	Stage IV	T2a	6th	'--	'--	'--	'--	'--	'--	'--	'--	'--	'--	'--	not reported	'--	'--	'--	'--
TCGA.DK.A1A7.01A	TCGA.DK.A1A7	1	Female	67.0746	High Grade	Stage IV	not hispanic or latino	white	TCGA_BLCA	3ed614e7-f356-4d87-985b-d3bbbae3bb40	TCGA-BLCA	'--	'--	'--	'--	-24499	'--	'--	'--	Alive	'--	1943	'--	24499	'--	'--	'--	'--	M0	N2	Stage IV	T3	6th	'--	'--	'--	'--	'--	'--	'--	'--	'--	'--	'--	not reported	'--	'--	'--	'--
TCGA.DK.A1AG.01A	TCGA.DK.A1AG	1	Male	65.9685	High Grade	Stage III	not hispanic or latino	white	TCGA_BLCA	f8c0a69c-df53-4a0a-a30e-4424c0ce3dd5	TCGA-BLCA	'--	'--	'--	'--	-24095	'--	'--	'--	Alive	'--	1945	'--	24095	'--	'--	'--	'--	M0	N0	Stage III	T3	6th	'--	'--	'--	'--	'--	'--	'--	'--	'--	'--	'--	not reported	'--	'--	'--	'--
TCGA.DK.A2HX.01A	TCGA.DK.A2HX	2	Female	80.3066	High Grade	Stage IV	not hispanic or latino	white	TCGA_BLCA	c728fac9-5452-4759-a4ed-a366e0f757cb	TCGA-BLCA	'--	'--	'--	'--	-29332	1420	'--	'--	Dead	'--	1930	'--	29332	'--	'--	'--	'--	M0	N2	Stage IV	T3	6th	'--	'--	'--	'--	'--	'--	'--	'--	'--	'--	'--	not reported	'--	'--	'--	'--
TCGA.DK.A2I6.01A	TCGA.DK.A2I6	2	Male	81.5578	High Grade	Stage IV	not hispanic or latino	white	TCGA_BLCA	de810af0-4c18-4e8f-9836-f8abc425e3eb	TCGA-BLCA	'--	'--	'--	'--	-29789	'--	'--	'--	Alive	'--	1924	'--	29789	'--	'--	'--	'--	M0	N1	Stage IV	T2b	6th	'--	'--	'--	'--	'--	'--	'--	'--	'--	'--	'--	not reported	'--	'--	'--	'--
TCGA.DK.A3IL.01A	TCGA.DK.A3IL	1	Female	79.5263	High Grade	Stage IV	not hispanic or latino	white	TCGA_BLCA	178b28cd-99c3-48dc-8d09-1ef71b4cee80	TCGA-BLCA	'--	'--	'--	'--	-29047	413	'--	'--	Dead	'--	1932	'--	29047	'--	'--	'--	'--	M0	N2	Stage IV	T3	6th	'--	'--	'--	'--	'--	'--	'--	'--	'--	'--	'--	not reported	'--	'--	'--	'--
TCGA.DK.A3IM.01A	TCGA.DK.A3IM	2	Male	76.95	High Grade	Stage III	not hispanic or latino	white	TCGA_BLCA	41b59716-116f-4942-8b63-409870a87e26	TCGA-BLCA	'--	'--	'--	'--	-28106	248	'--	'--	Dead	'--	1935	'--	28106	'--	'--	'--	'--	M0	N0	Stage III	T3	6th	'--	'--	'--	'--	'--	'--	'--	'--	'--	'--	'--	not reported	'--	'--	'--	'--
TCGA.DK.A3IN.01A	TCGA.DK.A3IN	2	Male	72.7228	High Grade	Stage III	not hispanic or latino	white	TCGA_BLCA	fc0032db-b6d8-4da3-bd1b-beec4196abf0	TCGA-BLCA	'--	'--	'--	'--	-26562	250	'--	'--	Dead	'--	1939	2011	26562	'--	'--	'--	'--	M0	N0	Stage III	T4a	7th	'--	'--	'--	'--	'--	'--	'--	'--	'--	'--	'--	not reported	'--	'--	'--	'--
TCGA.DK.A3WY.01A	TCGA.DK.A3WY	2	Female	67.1759	High Grade	Stage III	not hispanic or latino	white	TCGA_BLCA	9bb5d187-033e-4e86-a76e-e1a6d20488f7	TCGA-BLCA	'--	'--	'--	'--	-24536	'--	'--	'--	Alive	'--	1934	'--	24536	'--	'--	'--	'--	M0	N0	Stage III	T3	5th	'--	'--	'--	'--	'--	'--	'--	'--	'--	'--	'--	not reported	'--	'--	'--	'--
TCGA.DK.A3X1.01A	TCGA.DK.A3X1	1	Female	78.7324	High Grade	Stage III	not hispanic or latino	white	TCGA_BLCA	6bddafde-7004-49b6-80cf-8081cd4b7d44	TCGA-BLCA	'--	'--	'--	'--	-28757	'--	'--	'--	Alive	'--	1931	'--	28757	'--	'--	'--	'--	M0	N0	Stage III	T3	6th	'--	'--	'--	'--	'--	'--	'--	'--	'--	'--	'--	not reported	'--	'--	'--	'--
TCGA.DK.A3X2.01A	TCGA.DK.A3X2	2	Male	85.2731	High Grade	Stage IV	not hispanic or latino	white	TCGA_BLCA	40551d53-388b-4067-9341-76e94d023703	TCGA-BLCA	'--	'--	'--	'--	-31160	547	'--	'--	Dead	'--	1925	2011	31160	'--	'--	'--	'--	M0	N2	Stage IV	T3	6th	'--	'--	'--	'--	'--	'--	'--	'--	'--	'--	'--	not reported	'--	'--	'--	'--
TCGA.E5.A2PC.01A	TCGA.E5.A2PC	1	Female	61.076	High Grade	Stage IV	not hispanic or latino	white	TCGA_BLCA	4107ae6f-502c-4bdc-bf14-e4b3711cba38	TCGA-BLCA	'--	'--	'--	'--	-22308	'--	'--	'--	Alive	'--	1947	'--	22308	'--	'--	'--	'--	MX	N1	Stage IV	T2b	6th	'--	'--	'--	'--	'--	'--	'--	'--	'--	'--	'--	not reported	'--	'--	'--	'--
TCGA.E7.A3Y1.01A	TCGA.E7.A3Y1	1	Male	57.2676	Low Grade	Stage II	not hispanic or latino	white	TCGA_BLCA	f7c891eb-3b09-4e01-bb8a-53d570518cbe	TCGA-BLCA	'--	'--	'--	'--	-20917	'--	'--	'--	Alive	'--	1955	'--	20917	'--	'--	'--	T2a	M0	N0	Stage II	'--	7th	'--	'--	'--	'--	'--	'--	'--	'--	'--	'--	'--	not reported	'--	'--	'--	'--
TCGA.FD.A3B5.01A	TCGA.FD.A3B5	2	Male	86.0835	High Grade	Stage IV	not hispanic or latino	black or african american	TCGA_BLCA	462d5a6b-9f39-4aae-a35b-d06a7811d053	TCGA-BLCA	'--	'--	'--	'--	-31442	272	'--	'--	Dead	'--	1925	2011	31442	'--	'--	'--	T2	MX	N1	Stage IV	T2b	7th	'--	'--	'--	'--	'--	'--	'--	'--	'--	'--	'--	not reported	'--	'--	'--	'--
TCGA.FD.A3B8.01A	TCGA.FD.A3B8	2	Male	56.2765	High Grade	Stage II	hispanic or latino	white	TCGA_BLCA	537ca5d1-5b26-496f-b7b4-05fea7b46353	TCGA-BLCA	'--	'--	'--	'--	-20555	'--	'--	'--	Alive	'--	1955	'--	20555	'--	'--	'--	T2	MX	N0	Stage II	T2b	7th	'--	'--	'--	'--	'--	'--	'--	'--	'--	'--	'--	not reported	'--	'--	'--	'--
TCGA.FD.A3N5.01A	TCGA.FD.A3N5	2	Male	69.3826	High Grade	Stage II	not hispanic or latino	black or african american	TCGA_BLCA	a658becf-3934-49f2-9e74-291dca61d4bb	TCGA-BLCA	'--	'--	'--	'--	-25342	685	'--	'--	Dead	'--	1942	'--	25342	'--	'--	'--	'--	MX	N0	Stage II	T2b	7th	'--	'--	'--	'--	'--	'--	'--	'--	'--	'--	'--	not reported	'--	'--	'--	'--
TCGA.FD.A3SJ.01A	TCGA.FD.A3SJ	1	Male	59.1786	High Grade	Stage IV	not hispanic or latino	white	TCGA_BLCA	6d8d8169-0c1a-4cdb-be6f-9761c981a369	TCGA-BLCA	'--	'--	'--	'--	-21615	739	'--	'--	Dead	'--	1951	2012	21615	'--	'--	'--	'--	MX	N2	Stage IV	T2b	7th	'--	'--	'--	'--	'--	'--	'--	'--	'--	'--	'--	not reported	'--	'--	'--	'--
TCGA.FD.A3SM.01A	TCGA.FD.A3SM	1	Male	70.7789	High Grade	Stage IV	not hispanic or latino	white	TCGA_BLCA	474582f2-8dec-4fbc-803f-4fd9ba2e0957	TCGA-BLCA	'--	'--	'--	'--	-25852	547	'--	'--	Dead	'--	1941	'--	25852	'--	'--	'--	'--	M1	N2	Stage IV	T3a	7th	'--	'--	'--	'--	'--	'--	'--	'--	'--	'--	'--	not reported	'--	'--	'--	'--
TCGA.FD.A3SN.01A	TCGA.FD.A3SN	1	Male	79.8604	High Grade	Stage IV	hispanic or latino	white	TCGA_BLCA	0fb043d3-d86b-4cd8-8c01-9e2b3e965bb0	TCGA-BLCA	'--	'--	'--	'--	-29169	'--	'--	'--	Alive	'--	1932	'--	29169	'--	'--	'--	'--	MX	N0	Stage III	T3b	7th	'--	'--	'--	'--	'--	'--	'--	'--	'--	'--	'--	not reported	'--	'--	'--	'--
TCGA.FD.A3SR.01A	TCGA.FD.A3SR	2	Male	68.3888	High Grade	Stage IV	not hispanic or latino	white	TCGA_BLCA	72d6e9aa-4a99-4fc9-a67b-4631e95fb043	TCGA-BLCA	'--	'--	'--	'--	-24979	602	'--	'--	Dead	'--	1942	2011	24979	'--	'--	'--	'--	MX	N2	Stage IV	T4a	7th	'--	'--	'--	'--	'--	'--	'--	'--	'--	'--	'--	not reported	'--	'--	'--	'--
TCGA.FD.A3SS.01A	TCGA.FD.A3SS	2	Male	66.8255	High Grade	Stage IV	not hispanic or latino	white	TCGA_BLCA	7b98b829-fdc7-4719-bee9-c83f6154019c	TCGA-BLCA	'--	'--	'--	'--	-24408	391	'--	'--	Dead	'--	1946	'--	24408	'--	'--	'--	'--	MX	N3	Stage IV	T4	7th	'--	'--	'--	'--	'--	'--	'--	'--	'--	'--	'--	not reported	'--	'--	'--	'--
TCGA.FJ.A3ZE.01A	TCGA.FJ.A3ZE	1	Male	65.3415	High Grade	Stage IV	not hispanic or latino	white	TCGA_BLCA	917961e2-78ad-4182-9cdb-5efb09808111	TCGA-BLCA	'--	'--	'--	'--	-23866	324	'--	'--	Dead	'--	1947	'--	23866	'--	'--	'--	T2	M1	N3	Stage IV	'--	7th	'--	'--	'--	'--	'--	'--	'--	'--	'--	'--	'--	not reported	'--	'--	'--	'--
TCGA.FJ.A3ZF.01A	TCGA.FJ.A3ZF	1	Male	73.4429	High Grade	Stage III	not hispanic or latino	white	TCGA_BLCA	fae38579-5fe2-4d81-9729-39fde866d18c	TCGA-BLCA	'--	'--	'--	'--	-26825	'--	'--	'--	Alive	'--	1939	'--	26825	'--	'--	'--	T3b	M0	N0	Stage III	'--	7th	'--	'--	'--	'--	'--	'--	'--	'--	'--	'--	'--	not reported	'--	'--	'--	'--
TCGA.FT.A3EE.01A	TCGA.FT.A3EE	1	Female	80.1999	High Grade	Stage III	not hispanic or latino	white	TCGA_BLCA	cce62116-3dcd-400d-ada0-9839ca02466e	TCGA-BLCA	'--	'--	'--	'--	-29293	99	'--	'--	Dead	'--	1931	2011	29293	'--	'--	'--	'--	MX	N0	Stage III	T4a	7th	'--	'--	'--	'--	'--	'--	'--	'--	'--	'--	'--	not reported	'--	'--	'--	'--
TCGA.G2.A2EF.01A	TCGA.G2.A2EF	2	Male	50.5599	High Grade	Stage II	not hispanic or latino	white	TCGA_BLCA	2a142731-119c-495d-ad30-eb0b48bacb46	TCGA-BLCA	'--	'--	'--	'--	-18467	'--	'--	'--	Alive	'--	1957	'--	18467	'--	'--	'--	T2a	M0	N0	Stage II	'--	6th	'--	'--	'--	'--	'--	'--	'--	'--	'--	'--	'--	not reported	'--	'--	'--	'--
TCGA.G2.A3IB.01A	TCGA.G2.A3IB	2	Male	66.1164	High Grade	Stage II	not hispanic or latino	black or african american	TCGA_BLCA	af53d51e-0b5c-437f-a1c0-ec5f55c49364	TCGA-BLCA	'--	'--	'--	'--	-24149	220	'--	'--	Dead	'--	1942	'--	24149	'--	'--	'--	T2a	MX	NX	Stage II	'--	6th	'--	'--	'--	'--	'--	'--	'--	'--	'--	'--	'--	not reported	'--	'--	'--	'--
TCGA.G2.A3IE.01A	TCGA.G2.A3IE	1	Male	51.9726	High Grade	Stage II	not hispanic or latino	white	TCGA_BLCA	c65ba2b8-e867-42e8-bbd0-c2cdf5130cfb	TCGA-BLCA	'--	'--	'--	'--	-18983	612	'--	'--	Dead	'--	1956	2008	18983	'--	'--	'--	T2a	MX	NX	Stage II	'--	6th	'--	'--	'--	'--	'--	'--	'--	'--	'--	'--	'--	not reported	'--	'--	'--	'--
TCGA.G2.A3VY.01A	TCGA.G2.A3VY	1	Male	66.0151	High Grade	Stage II	not hispanic or latino	asian	TCGA_BLCA	cd50c69f-0f45-4c57-b61a-8c6b41ab4f7e	TCGA-BLCA	'--	'--	'--	'--	-24112	'--	'--	'--	Alive	'--	1946	'--	24112	'--	'--	'--	T2	'--	'--	Stage II	'--	7th	'--	'--	'--	'--	'--	'--	'--	'--	'--	'--	'--	not reported	'--	'--	'--	'--
TCGA.GC.A3BM.01A	TCGA.GC.A3BM	1	Male	70.1519	High Grade	Stage II	not hispanic or latino	white	TCGA_BLCA	7840aea9-40c4-473e-be33-8fa0b9f332c9	TCGA-BLCA	'--	'--	'--	'--	-25609	651	'--	'--	Dead	'--	1940	'--	25609	'--	'--	'--	'--	M0	N0	Stage II	T2b	7th	'--	'--	'--	'--	'--	'--	'--	'--	'--	'--	'--	not reported	'--	'--	'--	'--
TCGA.GC.A3I6.01A	TCGA.GC.A3I6	2	Male	45.2238	High Grade	Stage III	not hispanic or latino	white	TCGA_BLCA	74cbb078-9aae-422a-a7af-dd29ebca949e	TCGA-BLCA	'--	'--	'--	'--	-16504	630	'--	'--	Dead	'--	1966	'--	16504	'--	'--	'--	'--	M0	N0	Stage III	T3a	7th	'--	'--	'--	'--	'--	'--	'--	'--	'--	'--	'--	not reported	'--	'--	'--	'--
TCGA.GC.A3RB.01A	TCGA.GC.A3RB	1	Male	54.8528	High Grade	Stage III	not hispanic or latino	white	TCGA_BLCA	a0bcf1b1-4dd4-4d7f-b63e-b49296671451	TCGA-BLCA	'--	'--	'--	'--	-20021	'--	'--	'--	Alive	'--	1957	'--	20021	'--	'--	'--	T3b	M0	N0	Stage III	T3b	7th	'--	'--	'--	'--	'--	'--	'--	'--	'--	'--	'--	not reported	'--	'--	'--	'--
TCGA.GC.A3RD.01A	TCGA.GC.A3RD	1	Female	83.5838	High Grade	Stage III	not hispanic or latino	white	TCGA_BLCA	6a2155b3-915c-41b1-b730-32e55e0c1fbd	TCGA-BLCA	'--	'--	'--	'--	-30529	'--	'--	'--	Alive	'--	1928	'--	30529	'--	'--	'--	'--	M0	N0	Stage III	T3a	7th	'--	'--	'--	'--	'--	'--	'--	'--	'--	'--	'--	not reported	'--	'--	'--	'--
TCGA.GC.A3YS.01A	TCGA.GC.A3YS	2	Male	61.681	High Grade	Stage IV	not hispanic or latino	white	TCGA_BLCA	4d323b18-ce5a-4516-862d-7ed1fdf1f008	TCGA-BLCA	'--	'--	'--	'--	-22515	'--	'--	'--	Alive	'--	1951	'--	22515	'--	'--	'--	'--	MX	N1	Stage IV	T3a	7th	'--	'--	'--	'--	'--	'--	'--	'--	'--	'--	'--	not reported	'--	'--	'--	'--
TCGA.GD.A2C5.01A	TCGA.GD.A2C5	1	Female	53.3826	High Grade	Stage IV	not hispanic or latino	white	TCGA_BLCA	5d54c742-5a8e-4c40-8d62-95e75e210ab8	TCGA-BLCA	'--	'--	'--	'--	-19498	'--	'--	'--	Alive	'--	1958	'--	19498	'--	'--	'--	'--	MX	N2	Stage IV	T3a	7th	'--	'--	'--	'--	'--	'--	'--	'--	'--	'--	'--	not reported	'--	'--	'--	'--
TCGA.GD.A3OP.01A	TCGA.GD.A3OP	1	Female	84.7529	High Grade	Stage IV	not hispanic or latino	white	TCGA_BLCA	31da07bb-6752-49a3-a7ea-5427c04a9458	TCGA-BLCA	'--	'--	'--	'--	-30956	'--	'--	'--	Alive	'--	1927	'--	30956	'--	'--	'--	'--	MX	N2	Stage IV	T4a	7th	'--	'--	'--	'--	'--	'--	'--	'--	'--	'--	'--	not reported	'--	'--	'--	'--
TCGA.GD.A3OQ.01A	TCGA.GD.A3OQ	1	Male	48.4107	High Grade	Stage IV	not hispanic or latino	white	TCGA_BLCA	2e85c30c-c4c4-4096-9eef-4eb2c7d991a3	TCGA-BLCA	'--	'--	'--	'--	-17682	'--	'--	'--	Alive	'--	1963	'--	17682	'--	'--	'--	T2	MX	N1	Stage IV	T4a	7th	'--	'--	'--	'--	'--	'--	'--	'--	'--	'--	'--	not reported	'--	'--	'--	'--
TCGA.GD.A3OS.01A	TCGA.GD.A3OS	2	Female	54.1437	High Grade	Stage II	not hispanic or latino	white	TCGA_BLCA	2a41b7d4-132f-4fb6-87b5-487c445379c7	TCGA-BLCA	'--	'--	'--	'--	-19776	'--	'--	'--	Alive	'--	1957	'--	19776	'--	'--	'--	T2a	MX	NX	Stage II	'--	7th	'--	'--	'--	'--	'--	'--	'--	'--	'--	'--	'--	not reported	'--	'--	'--	'--
TCGA.GV.A3JV.01A	TCGA.GV.A3JV	1	Male	66.3737	High Grade	Stage IV	not hispanic or latino	white	TCGA_BLCA	01ee41ef-1894-4408-9e96-a22a1f068190	TCGA-BLCA	'--	'--	'--	'--	-24243	434	'--	'--	Dead	'--	1945	'--	24243	'--	'--	'--	T3	MX	N1	Stage IV	T3b	7th	'--	'--	'--	'--	'--	'--	'--	'--	'--	'--	'--	not reported	'--	'--	'--	'--
TCGA.GV.A3JW.01A	TCGA.GV.A3JW	1	Male	74.1711	High Grade	Stage II	not hispanic or latino	white	TCGA_BLCA	3d644eaf-82fc-4bc7-93b7-3e600e8c6511	TCGA-BLCA	'--	'--	'--	'--	-27091	'--	'--	'--	Alive	'--	1937	'--	27091	'--	'--	'--	T2	MX	NX	Stage II	T2	7th	'--	'--	'--	'--	'--	'--	'--	'--	'--	'--	'--	not reported	'--	'--	'--	'--
TCGA.GV.A3JX.01A	TCGA.GV.A3JX	2	Male	59.9261	High Grade	Stage III	not hispanic or latino	white	TCGA_BLCA	d9dcbb57-f6c2-4465-8a60-afe876e113ca	TCGA-BLCA	'--	'--	'--	'--	-21888	'--	'--	'--	Alive	'--	1952	'--	21888	'--	'--	'--	'--	MX	N0	Stage III	T3b	7th	'--	'--	'--	'--	'--	'--	'--	'--	'--	'--	'--	not reported	'--	'--	'--	'--
TCGA.GV.A3JZ.01A	TCGA.GV.A3JZ	2	Male	55.9069	High Grade	Stage IV	not hispanic or latino	white	TCGA_BLCA	9cc92795-7a24-4875-87f0-3efccbfcc970	TCGA-BLCA	'--	'--	'--	'--	-20420	'--	'--	'--	Alive	'--	1956	'--	20420	'--	'--	'--	'--	MX	N3	Stage IV	T4a	7th	'--	'--	'--	'--	'--	'--	'--	'--	'--	'--	'--	not reported	'--	'--	'--	'--
TCGA.GV.A3QF.01A	TCGA.GV.A3QF	1	Male	79.0965	High Grade	Stage IV	not hispanic or latino	white	TCGA_BLCA	47990d5e-a0e1-4752-86f5-4f5b84e219df	TCGA-BLCA	'--	'--	'--	'--	-28890	617	'--	'--	Dead	'--	1932	'--	28890	'--	'--	'--	'--	MX	N2	Stage IV	T3b	7th	'--	'--	'--	'--	'--	'--	'--	'--	'--	'--	'--	not reported	'--	'--	'--	'--
TCGA.GV.A3QH.01A	TCGA.GV.A3QH	1	Male	67.5729	High Grade	Stage II	not hispanic or latino	white	TCGA_BLCA	33bc6a7c-9844-41e3-96b3-1e34bb3fedd5	TCGA-BLCA	'--	'--	'--	'--	-24681	258	'--	'--	Dead	'--	1944	'--	24681	'--	'--	'--	T2	MX	NX	Stage II	'--	7th	'--	'--	'--	'--	'--	'--	'--	'--	'--	'--	'--	not reported	'--	'--	'--	'--
TCGA.GV.A3QI.01A	TCGA.GV.A3QI	2	Male	47.5921	High Grade	Stage III	not hispanic or latino	white	TCGA_BLCA	06f936e9-5a90-40d3-b91a-713f2b4e6e11	TCGA-BLCA	'--	'--	'--	'--	-17383	'--	'--	'--	Alive	'--	1964	'--	17383	'--	'--	'--	'--	MX	N0	Stage III	T3b	7th	'--	'--	'--	'--	'--	'--	'--	'--	'--	'--	'--	not reported	'--	'--	'--	'--
TCGA.GV.A40G.01A	TCGA.GV.A40G	1	Male	77.2183	High Grade	Stage II	not hispanic or latino	white	TCGA_BLCA	10422fe9-8d70-40a9-9875-3fe9fab68823	TCGA-BLCA	'--	'--	'--	'--	-28204	'--	'--	'--	Alive	'--	1935	'--	28204	'--	'--	'--	'--	MX	N0	Stage II	T2a	7th	'--	'--	'--	'--	'--	'--	'--	'--	'--	'--	'--	not reported	'--	'--	'--	'--
TCGA.H4.A2HO.01A	TCGA.H4.A2HO	1	Male	53.744	High Grade	Stage III	not hispanic or latino	white	TCGA_BLCA	86d1e388-b30f-48fd-9647-3848eb6134f1	TCGA-BLCA	'--	'--	'--	'--	-19630	'--	'--	'--	Alive	'--	1957	'--	19630	'--	'--	'--	'--	MX	N0	Stage III	T4a	7th	'--	'--	'--	'--	'--	'--	'--	'--	'--	'--	'--	not reported	'--	'--	'--	'--
TCGA.HQ.A2OE.01A	TCGA.HQ.A2OE	1	Male	69	NA	NA	not reported	not reported	TCGA_BLCA	353c5fcc-9c6a-4ac6-99dc-fb4573b2ae6c	TCGA-BLCA	'--	'--	'--	'--	'--	'--	'--	'--	Alive	'--	1938	'--	'--	'--	'--	'--	'--	MX	N2	'--	T2a	6th	'--	'--	'--	'--	'--	'--	'--	'--	'--	'--	'--	not reported	'--	'--	'--	'--
TCGA.K4.A3WV.01A	TCGA.K4.A3WV	1	Female	77.8754	High Grade	Stage II	hispanic or latino	white	TCGA_BLCA	d53eade8-a845-4252-aece-92f3573486a7	TCGA-BLCA	'--	'--	'--	'--	-28444	'--	'--	'--	Alive	'--	1934	'--	28444	'--	'--	'--	'--	MX	N0	Stage II	T2b	7th	'--	'--	'--	'--	'--	'--	'--	'--	'--	'--	'--	not reported	'--	'--	'--	'--
TCGA.A1.A0SB.01A	TCGA.A1.A0SB	2	FEMALE	70	NA	Stage I	not hispanic or latino	white	TCGA_BRCA	0045349c-69d9-4306-a403-c9c1fa836644	TCGA-BRCA	'--	'--	'--	'--	-25833	'--	'--	'--	Alive	'--	1938	'--	25833	'--	'--	'--	'--	M0	N0	Stage I	T1c	6th	'--	'--	'--	'--	'--	'--	'--	'--	'--	'--	'--	not reported	'--	'--	'--	'--
TCGA.A1.A0SE.01A	TCGA.A1.A0SE	1	FEMALE	56	NA	Stage I	not hispanic or latino	white	TCGA_BRCA	c397e6c2-ba3a-4f5e-a258-c140611192fe	TCGA-BRCA	'--	'--	'--	'--	-20717	'--	'--	'--	Alive	'--	1949	'--	20717	'--	'--	'--	'--	M0	N0 (i-)	Stage I	T1c	6th	'--	'--	'--	'--	'--	'--	'--	'--	'--	'--	'--	not reported	'--	'--	'--	'--
TCGA.A1.A0SF.01A	TCGA.A1.A0SF	1	FEMALE	54	NA	Stage IIA	not hispanic or latino	white	TCGA_BRCA	4b620966-b4c7-4615-bf58-ca9d3226b9bd	TCGA-BRCA	'--	'--	'--	'--	-19731	'--	'--	'--	Alive	'--	1952	'--	19731	'--	'--	'--	'--	M0	N0	Stage IIA	T2	6th	'--	'--	'--	'--	'--	'--	'--	'--	'--	'--	'--	not reported	'--	'--	'--	'--
TCGA.A1.A0SG.01A	TCGA.A1.A0SG	1	FEMALE	61	NA	Stage IIB	not hispanic or latino	white	TCGA_BRCA	0ed9ad26-7fdc-4d75-93f9-d029eee94993	TCGA-BRCA	'--	'--	'--	'--	-22380	'--	'--	'--	Alive	'--	1945	'--	22380	'--	'--	'--	'--	M0	N1a	Stage IIB	T2	6th	'--	'--	'--	'--	'--	'--	'--	'--	'--	'--	'--	not reported	'--	'--	'--	'--
TCGA.A1.A0SJ.01A	TCGA.A1.A0SJ	1	FEMALE	39	NA	Stage IIIA	not hispanic or latino	black or african american	TCGA_BRCA	a2db9dd1-44d5-48b5-817c-a21a85fadb21	TCGA-BRCA	'--	'--	'--	'--	-14383	'--	'--	'--	Alive	'--	1967	'--	14383	'--	'--	'--	'--	M0	N1a	Stage IIIA	T3	6th	'--	'--	'--	'--	'--	'--	'--	'--	'--	'--	'--	not reported	'--	'--	'--	'--
TCGA.A1.A0SK.01A	TCGA.A1.A0SK	2	FEMALE	54	NA	Stage IIA	not hispanic or latino	asian	TCGA_BRCA	a5b44d66-c162-46b5-9df2-86305f0385c5	TCGA-BRCA	'--	'--	'--	'--	-20048	967	'--	'--	Dead	'--	1953	2009	20048	'--	'--	'--	'--	M0	N0 (i-)	Stage IIA	T2	6th	'--	'--	'--	'--	'--	'--	'--	'--	'--	'--	'--	not reported	'--	'--	'--	'--
TCGA.A1.A0SM.01A	TCGA.A1.A0SM	1	MALE	77	NA	Stage IIA	not hispanic or latino	white	TCGA_BRCA	784de7ac-8424-42eb-83d4-a1bebaa42b97	TCGA-BRCA	'--	'--	'--	'--	-28198	'--	'--	'--	Alive	'--	1930	'--	28198	'--	'--	'--	'--	M0	N0 (i-)	Stage IIA	T2	6th	'--	'--	'--	'--	'--	'--	'--	'--	'--	'--	'--	not reported	'--	'--	'--	'--
TCGA.A1.A0SN.01A	TCGA.A1.A0SN	2	FEMALE	50	NA	Stage IIIA	not hispanic or latino	white	TCGA_BRCA	0dc337fa-da8b-42c4-b9a7-fb76d81c161f	TCGA-BRCA	'--	'--	'--	'--	-18401	'--	'--	'--	Alive	'--	1957	'--	18401	'--	'--	'--	'--	MX	N1	Stage IIA	T1c	6th	'--	'--	'--	'--	'--	'--	'--	'--	'--	'--	'--	not reported	'--	'--	'--	'--
TCGA.A1.A0SO.01A	TCGA.A1.A0SO	2	FEMALE	67	NA	Stage IIB	not hispanic or latino	white	TCGA_BRCA	6644fd4e-d2fe-4785-a73c-0f36fcc740e2	TCGA-BRCA	'--	'--	'--	'--	-24826	'--	'--	'--	Alive	'--	1940	'--	24826	'--	'--	'--	'--	M0	N1	Stage IIB	T2	6th	'--	'--	'--	'--	'--	'--	'--	'--	'--	'--	'--	not reported	'--	'--	'--	'--
TCGA.A2.A04N.01A	TCGA.A2.A04N	1	FEMALE	66	NA	Stage IA	hispanic or latino	white	TCGA_BRCA	197428f7-bd77-4c5f-8119-87157b5c35b9	TCGA-BRCA	'--	'--	'--	'--	-24155	'--	'--	'--	Alive	'--	1936	'--	24155	'--	'--	'--	'--	M0	N0 (i-)	Stage IA	T1c	5th	'--	'--	'--	'--	'--	'--	'--	'--	'--	'--	'--	not reported	'--	'--	'--	'--
TCGA.A2.A04P.01A	TCGA.A2.A04P	2	FEMALE	36	NA	Stage IIIC	not reported	black or african american	TCGA_BRCA	ccd4a24b-d8cc-4686-9dee-c98b0c5a8d21	TCGA-BRCA	'--	'--	'--	'--	-13238	548	'--	'--	Dead	'--	1967	2004	13238	'--	'--	'--	'--	M0	N3c	Stage IIIC	T2	6th	'--	'--	'--	'--	'--	'--	'--	'--	'--	'--	'--	not reported	'--	'--	'--	'--
TCGA.A2.A04R.01A	TCGA.A2.A04R	1	FEMALE	36	NA	Stage IA	not hispanic or latino	black or african american	TCGA_BRCA	f3a058b9-fb7f-4098-8f0e-83c2acfa1ed5	TCGA-BRCA	'--	'--	'--	'--	-13483	'--	'--	'--	Alive	'--	1968	'--	13483	'--	'--	'--	'--	M0	N0 (i-)	Stage IA	T1	6th	'--	'--	'--	'--	'--	'--	'--	'--	'--	'--	'--	not reported	'--	'--	'--	'--
TCGA.A2.A04T.01A	TCGA.A2.A04T	2	FEMALE	62	NA	Stage IIA	not reported	white	TCGA_BRCA	b58ad350-5140-4fa8-bc2c-24bca8395f3a	TCGA-BRCA	'--	'--	'--	'--	-22707	'--	'--	'--	Alive	'--	1942	'--	22707	'--	'--	'--	'--	M0	N0 (i-)	Stage IIA	T2	6th	'--	'--	'--	'--	'--	'--	'--	'--	'--	'--	'--	not reported	'--	'--	'--	'--
TCGA.A2.A04U.01A	TCGA.A2.A04U	2	FEMALE	47	NA	Stage IIA	not hispanic or latino	white	TCGA_BRCA	1c3610f7-e0aa-48d7-9a27-0dbaf6e244f9	TCGA-BRCA	'--	'--	'--	'--	-17474	'--	'--	'--	Alive	'--	1957	'--	17474	'--	'--	'--	'--	M0	N0 (i+)	Stage IIA	T2	6th	'--	'--	'--	'--	'--	'--	'--	'--	'--	'--	'--	not reported	'--	'--	'--	'--
TCGA.A2.A04V.01A	TCGA.A2.A04V	1	FEMALE	39	NA	Stage IIA	not hispanic or latino	white	TCGA_BRCA	64f67506-f2df-4f0a-b7be-29b4949e986a	TCGA-BRCA	'--	'--	'--	'--	-14250	1920	'--	'--	Dead	'--	1966	2010	14250	'--	'--	'--	'--	M0	N0 (i-)	Stage IIA	T2	6th	'--	'--	'--	'--	'--	'--	'--	'--	'--	'--	'--	not reported	'--	'--	'--	'--
TCGA.A2.A04W.01A	TCGA.A2.A04W	2	FEMALE	50	NA	Stage IIB	not hispanic or latino	white	TCGA_BRCA	00807dae-9f4a-4fd1-aac2-82eb11bf2afb	TCGA-BRCA	'--	'--	'--	'--	-18345	'--	'--	'--	Alive	'--	1955	'--	18345	'--	'--	'--	'--	M0	N1mi	Stage IIB	T2	6th	'--	'--	'--	'--	'--	'--	'--	'--	'--	'--	'--	not reported	'--	'--	'--	'--
TCGA.A2.A04X.01A	TCGA.A2.A04X	1	FEMALE	34	NA	Stage IIA	not reported	white	TCGA_BRCA	733a2a0f-b37a-4b81-b49e-3c0f30d1eb37	TCGA-BRCA	'--	'--	'--	'--	-12642	'--	'--	'--	Alive	'--	1972	'--	12642	'--	'--	'--	'--	M0	N0 (i-)	Stage IIA	T2	6th	'--	'--	'--	'--	'--	'--	'--	'--	'--	'--	'--	not reported	'--	'--	'--	'--
TCGA.A2.A04Y.01A	TCGA.A2.A04Y	2	FEMALE	53	NA	Stage IIB	not reported	white	TCGA_BRCA	9ce7ce09-4409-4fa3-9f78-b2b24716f860	TCGA-BRCA	'--	'--	'--	'--	-19533	'--	'--	'--	Alive	'--	1955	'--	19533	'--	'--	'--	'--	M0	N1mi	Stage IIB	T2	6th	'--	'--	'--	'--	'--	'--	'--	'--	'--	'--	'--	not reported	'--	'--	'--	'--
TCGA.A2.A0CP.01A	TCGA.A2.A0CP	1	FEMALE	60	NA	Stage IA	not hispanic or latino	white	TCGA_BRCA	fe15c48b-116d-461e-9b40-68514730fd18	TCGA-BRCA	'--	'--	'--	'--	-22133	'--	'--	'--	Alive	'--	1943	'--	22133	'--	'--	'--	'--	M0	N0 (i-)	Stage IA	T1c	6th	'--	'--	'--	'--	'--	'--	'--	'--	'--	'--	'--	not reported	'--	'--	'--	'--
TCGA.A2.A0CQ.01A	TCGA.A2.A0CQ	1	FEMALE	62	NA	Stage IA	not hispanic or latino	black or african american	TCGA_BRCA	ab34a9a2-d72d-4106-94fb-118844b1b60b	TCGA-BRCA	'--	'--	'--	'--	-22810	'--	'--	'--	Alive	'--	1941	'--	22810	'--	'--	'--	'--	M0	N0 (i-)	Stage IA	T1	6th	'--	'--	'--	'--	'--	'--	'--	'--	'--	'--	'--	not reported	'--	'--	'--	'--
TCGA.A2.A0CS.01A	TCGA.A2.A0CS	1	FEMALE	73	NA	Stage IV	not hispanic or latino	white	TCGA_BRCA	d071c16b-7cee-45ed-8ec9-612418143815	TCGA-BRCA	'--	'--	'--	'--	-26817	2348	'--	'--	Dead	'--	1931	'--	26817	'--	'--	'--	'--	M1	N3a	Stage IV	T4b	'--	'--	'--	'--	'--	'--	'--	'--	'--	'--	'--	'--	not reported	'--	'--	'--	'--
TCGA.A2.A0CT.01A	TCGA.A2.A0CT	1	FEMALE	71	NA	Stage IIA	not hispanic or latino	white	TCGA_BRCA	378778d2-b331-4867-a93b-c64028c8b4c7	TCGA-BRCA	'--	'--	'--	'--	-25959	'--	'--	'--	Alive	'--	1934	'--	25959	'--	'--	'--	'--	M0	N0 (i-)	Stage IIA	T2	6th	'--	'--	'--	'--	'--	'--	'--	'--	'--	'--	'--	not reported	'--	'--	'--	'--
TCGA.A2.A0CU.01A	TCGA.A2.A0CU	1	FEMALE	73	NA	Stage IIA	not hispanic or latino	white	TCGA_BRCA	332423a7-8866-4ee3-b08f-3c8d7c16af80	TCGA-BRCA	'--	'--	'--	'--	-26823	158	'--	'--	Dead	'--	1932	2005	26823	'--	'--	'--	'--	M0	N0 (i+)	Stage IIA	T2	6th	'--	'--	'--	'--	'--	'--	'--	'--	'--	'--	'--	not reported	'--	'--	'--	'--
TCGA.A2.A0CV.01A	TCGA.A2.A0CV	1	FEMALE	41	NA	Stage IIB	not hispanic or latino	asian	TCGA_BRCA	ad7fcc89-82a3-48aa-8461-581c1a857677	TCGA-BRCA	'--	'--	'--	'--	-15289	'--	'--	'--	Alive	'--	1964	'--	15289	'--	'--	'--	'--	M0	N1a	Stage IIB	T2	6th	'--	'--	'--	'--	'--	'--	'--	'--	'--	'--	'--	not reported	'--	'--	'--	'--
TCGA.A2.A0CW.01A	TCGA.A2.A0CW	2	FEMALE	67	NA	Stage IIB	not hispanic or latino	white	TCGA_BRCA	32efa6e8-6b19-480a-9d04-ace02e93318a	TCGA-BRCA	'--	'--	'--	'--	-24541	'--	'--	'--	Alive	'--	1939	'--	24541	'--	'--	'--	'--	M0	N1a	Stage IIB	T2	6th	'--	'--	'--	'--	'--	'--	'--	'--	'--	'--	'--	not reported	'--	'--	'--	'--
TCGA.A2.A0D0.01A	TCGA.A2.A0D0	2	FEMALE	60	NA	Stage IIA	not hispanic or latino	black or african american	TCGA_BRCA	324bcba2-f6a4-45a6-807c-215bdffcca21	TCGA-BRCA	'--	'--	'--	'--	-22115	'--	'--	'--	Alive	'--	1948	'--	22115	'--	'--	'--	'--	M0	N0 (i-)	Stage IIA	T2	6th	'--	'--	'--	'--	'--	'--	'--	'--	'--	'--	'--	not reported	'--	'--	'--	'--
TCGA.A2.A0D1.01A	TCGA.A2.A0D1	2	FEMALE	76	NA	Stage IIA	not hispanic or latino	white	TCGA_BRCA	084c6aec-94f7-4090-8f3f-59fa9e89721a	TCGA-BRCA	'--	'--	'--	'--	-28084	'--	'--	'--	Alive	'--	1932	'--	28084	'--	'--	'--	'--	M0	N0 (i-)	Stage IIA	T2	6th	'--	'--	'--	'--	'--	'--	'--	'--	'--	'--	'--	not reported	'--	'--	'--	'--
TCGA.A2.A0D2.01A	TCGA.A2.A0D2	2	FEMALE	45	NA	Stage IIB	not hispanic or latino	white	TCGA_BRCA	99e32c59-aa73-43fa-88c9-399ddadb2c72	TCGA-BRCA	'--	'--	'--	'--	-16623	'--	'--	'--	Alive	'--	1963	'--	16623	'--	'--	'--	'--	M0	N0 (i+)	Stage IIA	T2	6th	'--	'--	'--	'--	'--	'--	'--	'--	'--	'--	'--	not reported	'--	'--	'--	'--
TCGA.A2.A0D3.01A	TCGA.A2.A0D3	1	FEMALE	42	NA	Stage IA	not hispanic or latino	white	TCGA_BRCA	4a16429b-884f-4c95-8683-feeedf0d6a55	TCGA-BRCA	'--	'--	'--	'--	-15524	'--	'--	'--	Alive	'--	1966	'--	15524	'--	'--	'--	'--	M0	N0 (i-)	Stage IA	T1c	6th	'--	'--	'--	'--	'--	'--	'--	'--	'--	'--	'--	not reported	'--	'--	'--	'--
TCGA.A2.A0D4.01A	TCGA.A2.A0D4	1	FEMALE	37	NA	Stage IIB	not hispanic or latino	black or african american	TCGA_BRCA	75113445-d2d6-44a0-866c-c9175e6d214b	TCGA-BRCA	'--	'--	'--	'--	-13805	'--	'--	'--	Alive	'--	1972	'--	13805	'--	'--	'--	'--	M0	N1a	Stage IIB	T2	6th	'--	'--	'--	'--	'--	'--	'--	'--	'--	'--	'--	not reported	'--	'--	'--	'--
TCGA.A2.A0EM.01A	TCGA.A2.A0EM	1	FEMALE	73	NA	Stage IA	not hispanic or latino	white	TCGA_BRCA	2fdfd287-d13c-4910-9788-73987d45908a	TCGA-BRCA	'--	'--	'--	'--	-26845	'--	'--	'--	Alive	'--	1929	'--	26845	'--	'--	'--	'--	M0	N0 (i-)	Stage IA	T1	5th	'--	'--	'--	'--	'--	'--	'--	'--	'--	'--	'--	not reported	'--	'--	'--	'--
TCGA.A2.A0ER.01A	TCGA.A2.A0ER	1	FEMALE	63	NA	Stage IB	not hispanic or latino	white	TCGA_BRCA	7455d832-ad66-40df-85d7-3a7051c4498d	TCGA-BRCA	'--	'--	'--	'--	-23021	'--	'--	'--	Alive	'--	1942	'--	23021	'--	'--	'--	'--	M0	N1mi	Stage IB	T1c	6th	'--	'--	'--	'--	'--	'--	'--	'--	'--	'--	'--	not reported	'--	'--	'--	'--
TCGA.A2.A0ES.01A	TCGA.A2.A0ES	1	FEMALE	52	NA	Stage IIA	not hispanic or latino	white	TCGA_BRCA	a2934508-3daf-49e2-b14f-ed9b7693f96f	TCGA-BRCA	'--	'--	'--	'--	-19160	'--	'--	'--	Alive	'--	1956	'--	19160	'--	'--	'--	'--	M0	N0 (i-)	Stage IIA	T2	6th	'--	'--	'--	'--	'--	'--	'--	'--	'--	'--	'--	not reported	'--	'--	'--	'--
TCGA.A2.A0ET.01A	TCGA.A2.A0ET	1	FEMALE	58	NA	Stage IIIA	not hispanic or latino	white	TCGA_BRCA	96f23d8a-be0f-4925-ba00-805dc293414c	TCGA-BRCA	'--	'--	'--	'--	-21464	'--	'--	'--	Alive	'--	1950	'--	21464	'--	'--	'--	'--	M0	N2a	Stage IIIA	T2	6th	'--	'--	'--	'--	'--	'--	'--	'--	'--	'--	'--	not reported	'--	'--	'--	'--
TCGA.A2.A0EU.01A	TCGA.A2.A0EU	1	FEMALE	79	NA	Stage IA	not hispanic or latino	white	TCGA_BRCA	c0427237-b476-4af4-b664-7bd479922ea5	TCGA-BRCA	'--	'--	'--	'--	-29144	'--	'--	'--	Alive	'--	1929	'--	29144	'--	'--	'--	'--	M0	N0 (i-)	Stage IA	T1c	6th	'--	'--	'--	'--	'--	'--	'--	'--	'--	'--	'--	not reported	'--	'--	'--	'--
TCGA.A2.A0EY.01A	TCGA.A2.A0EY	1	FEMALE	62	NA	Stage IIB	not hispanic or latino	white	TCGA_BRCA	d67cd793-2931-429a-9084-2f3c4c8be7ad	TCGA-BRCA	'--	'--	'--	'--	-22872	'--	'--	'--	Alive	'--	1947	'--	22872	'--	'--	'--	'--	M0	N1a	Stage IIB	T2	6th	'--	'--	'--	'--	'--	'--	'--	'--	'--	'--	'--	not reported	'--	'--	'--	'--
TCGA.A2.A0SU.01A	TCGA.A2.A0SU	1	FEMALE	66	NA	Stage IIA	not hispanic or latino	white	TCGA_BRCA	c632675e-e8af-43cd-8744-5be3754c1c14	TCGA-BRCA	'--	'--	'--	'--	-24219	'--	'--	'--	Alive	'--	1940	'--	24219	'--	'--	'--	'--	M0	N0 (i+)	Stage IIA	T2	'--	'--	'--	'--	'--	'--	'--	'--	'--	'--	'--	'--	not reported	'--	'--	'--	'--
TCGA.A2.A0SY.01A	TCGA.A2.A0SY	1	FEMALE	62	NA	Stage IIIA	not hispanic or latino	white	TCGA_BRCA	dc696e3c-f448-468f-a576-f4429be0338a	TCGA-BRCA	'--	'--	'--	'--	-22928	'--	'--	'--	Alive	'--	1945	'--	22928	'--	'--	'--	'--	M0	N1	Stage IIIA	T3	'--	'--	'--	'--	'--	'--	'--	'--	'--	'--	'--	'--	not reported	'--	'--	'--	'--
TCGA.A2.A0T0.01A	TCGA.A2.A0T0	2	FEMALE	59	NA	Stage IIB	not hispanic or latino	white	TCGA_BRCA	95c53f69-0f05-4348-822a-571f3d757001	TCGA-BRCA	'--	'--	'--	'--	-21575	'--	'--	'--	Alive	'--	1950	'--	21575	'--	'--	'--	'--	M0	N1	Stage IIB	T2	6th	'--	'--	'--	'--	'--	'--	'--	'--	'--	'--	'--	not reported	'--	'--	'--	'--
TCGA.A2.A0T2.01A	TCGA.A2.A0T2	2	FEMALE	66	NA	Stage IV	not hispanic or latino	white	TCGA_BRCA	128d198e-9b22-427c-90db-3714455f3a17	TCGA-BRCA	'--	'--	'--	'--	-24235	255	'--	'--	Dead	'--	1943	2009	24235	'--	'--	'--	'--	M1	N3	Stage IV	T3	'--	'--	'--	'--	'--	'--	'--	'--	'--	'--	'--	'--	not reported	'--	'--	'--	'--
TCGA.A2.A0T3.01A	TCGA.A2.A0T3	2	FEMALE	37	NA	Stage IA	not hispanic or latino	white	TCGA_BRCA	058dcb78-bed1-40c3-a6c2-a0cc40065531	TCGA-BRCA	'--	'--	'--	'--	-13680	'--	'--	'--	Alive	'--	1972	'--	13680	'--	'--	'--	'--	M0	N1mi	Stage IB	T1c	7th	'--	'--	'--	'--	'--	'--	'--	'--	'--	'--	'--	not reported	'--	'--	'--	'--
TCGA.A2.A0T5.01A	TCGA.A2.A0T5	1	FEMALE	39	NA	Stage IIB	not hispanic or latino	white	TCGA_BRCA	36d77496-99f8-4911-ba7c-89fae32662aa	TCGA-BRCA	'--	'--	'--	'--	-14503	'--	'--	'--	Alive	'--	1970	'--	14503	'--	'--	'--	'--	M0	N0 (i-)	Stage IIA	T2	'--	'--	'--	'--	'--	'--	'--	'--	'--	'--	'--	'--	not reported	'--	'--	'--	'--
TCGA.A2.A0T6.01A	TCGA.A2.A0T6	1	FEMALE	50	NA	Stage IIB	not hispanic or latino	white	TCGA_BRCA	08306ede-e74b-4be9-b768-7fd98647b6ac	TCGA-BRCA	'--	'--	'--	'--	-18334	'--	'--	'--	Alive	'--	1959	'--	18334	'--	'--	'--	'--	M0	N0 (i-)	Stage IIB	T3	'--	'--	'--	'--	'--	'--	'--	'--	'--	'--	'--	'--	not reported	'--	'--	'--	'--
TCGA.A2.A0T7.01A	TCGA.A2.A0T7	1	FEMALE	51	NA	Stage IIA	not hispanic or latino	white	TCGA_BRCA	43d5632e-7272-4aad-9496-7f5a99671223	TCGA-BRCA	'--	'--	'--	'--	-18756	'--	'--	'--	Alive	'--	1958	'--	18756	'--	'--	'--	'--	M0	N0 (i+)	Stage IIA	T2	'--	'--	'--	'--	'--	'--	'--	'--	'--	'--	'--	'--	not reported	'--	'--	'--	'--
TCGA.A2.A0YC.01A	TCGA.A2.A0YC	1	FEMALE	59	NA	Stage IIB	not hispanic or latino	white	TCGA_BRCA	a1872011-b928-4189-ac02-e87506c20bca	TCGA-BRCA	'--	'--	'--	'--	-21685	'--	'--	'--	Alive	'--	1949	'--	21685	'--	'--	'--	'--	M0	N1mi	Stage IIB	T2	'--	'--	'--	'--	'--	'--	'--	'--	'--	'--	'--	'--	not reported	'--	'--	'--	'--
TCGA.A2.A0YD.01A	TCGA.A2.A0YD	1	FEMALE	63	NA	Stage IIB	not hispanic or latino	white	TCGA_BRCA	2c6adb12-380d-4710-a7e6-93d5a0e53289	TCGA-BRCA	'--	'--	'--	'--	-23021	'--	'--	'--	Alive	'--	1946	'--	23021	'--	'--	'--	'--	M0	N0 (i+)	Stage IIB	T3	'--	'--	'--	'--	'--	'--	'--	'--	'--	'--	'--	'--	not reported	'--	'--	'--	'--
TCGA.A2.A0YE.01A	TCGA.A2.A0YE	2	FEMALE	48	NA	Stage IIB	not hispanic or latino	white	TCGA_BRCA	84a88e8d-1e65-4b88-aae6-bf4c7a7e4c33	TCGA-BRCA	'--	'--	'--	'--	-17727	'--	'--	'--	Alive	'--	1962	'--	17727	'--	'--	'--	'--	M0	N1a	Stage IIB	T2	'--	'--	'--	'--	'--	'--	'--	'--	'--	'--	'--	'--	not reported	'--	'--	'--	'--
TCGA.A2.A0YF.01A	TCGA.A2.A0YF	1	FEMALE	67	NA	Stage IA	not hispanic or latino	black or african american	TCGA_BRCA	ae8c77fe-e6c8-44d5-8265-4a38c637bbef	TCGA-BRCA	'--	'--	'--	'--	-24660	'--	'--	'--	Alive	'--	1942	'--	24660	'--	'--	'--	'--	M0	N0 (i+)	Stage I	T1b	6th	'--	'--	'--	'--	'--	'--	'--	'--	'--	'--	'--	not reported	'--	'--	'--	'--
TCGA.A2.A0YG.01A	TCGA.A2.A0YG	2	FEMALE	63	NA	Stage IIIC	not hispanic or latino	white	TCGA_BRCA	c0892598-1f7b-4f23-9cd8-731f797753d5	TCGA-BRCA	'--	'--	'--	'--	-23058	'--	'--	'--	Alive	'--	1946	'--	23058	'--	'--	'--	'--	M0	N3a	Stage IIIC	T2	'--	'--	'--	'--	'--	'--	'--	'--	'--	'--	'--	'--	not reported	'--	'--	'--	'--
TCGA.A2.A0YJ.01A	TCGA.A2.A0YJ	2	FEMALE	39	NA	Stage IIIA	not hispanic or latino	white	TCGA_BRCA	796b593f-5886-4a27-bf94-7ea8df325e1a	TCGA-BRCA	'--	'--	'--	'--	-14448	'--	'--	'--	Alive	'--	1971	'--	14448	'--	'--	'--	'--	M0	N2a	Stage IIIA	T3	'--	'--	'--	'--	'--	'--	'--	'--	'--	'--	'--	'--	not reported	'--	'--	'--	'--
TCGA.A2.A0YL.01A	TCGA.A2.A0YL	1	FEMALE	48	NA	Stage IIIA	not hispanic or latino	white	TCGA_BRCA	b205c89f-af62-4186-acad-ed23d243fa98	TCGA-BRCA	'--	'--	'--	'--	-17702	'--	'--	'--	Alive	'--	1962	'--	17702	'--	'--	'--	'--	M0	N2a	Stage IIIA	T3	'--	'--	'--	'--	'--	'--	'--	'--	'--	'--	'--	'--	not reported	'--	'--	'--	'--
TCGA.A2.A0YM.01A	TCGA.A2.A0YM	2	FEMALE	67	NA	Stage IIA	not hispanic or latino	white	TCGA_BRCA	5cbf0aea-ebb4-4005-bdd5-14ef2dc6826c	TCGA-BRCA	'--	'--	'--	'--	-24831	'--	'--	'--	Alive	'--	1941	'--	24831	'--	'--	'--	'--	M0	N0 (i-)	Stage IIA	T2	'--	'--	'--	'--	'--	'--	'--	'--	'--	'--	'--	'--	not reported	'--	'--	'--	'--
TCGA.A2.A0YT.01A	TCGA.A2.A0YT	2	FEMALE	56	NA	Stage IIIB	not hispanic or latino	white	TCGA_BRCA	14b95463-2108-4921-afc2-e29eef52b18f	TCGA-BRCA	'--	'--	'--	'--	-20482	723	'--	'--	Dead	'--	1952	2009	20482	'--	'--	'--	'--	M0	N2a	Stage IIIB	T4b	'--	'--	'--	'--	'--	'--	'--	'--	'--	'--	'--	'--	not reported	'--	'--	'--	'--
TCGA.A2.A1FV.01A	TCGA.A2.A1FV	1	FEMALE	74	NA	Stage IIB	not hispanic or latino	white	TCGA_BRCA	cd0c96a4-6414-4efb-879b-7408b62ed5b6	TCGA-BRCA	'--	'--	'--	'--	-27287	'--	'--	'--	Alive	'--	1936	'--	27287	'--	'--	'--	'--	M0	N0 (i+)	Stage IIB	T3	7th	'--	'--	'--	'--	'--	'--	'--	'--	'--	'--	'--	not reported	'--	'--	'--	'--
TCGA.A2.A1FW.01A	TCGA.A2.A1FW	1	FEMALE	62	NA	Stage IIIA	not hispanic or latino	white	TCGA_BRCA	54883111-d475-4515-ba3f-fece8a71e79e	TCGA-BRCA	'--	'--	'--	'--	-22779	'--	'--	'--	Alive	'--	1948	'--	22779	'--	'--	'--	'--	M0	N2a	Stage IIIA	T3	7th	'--	'--	'--	'--	'--	'--	'--	'--	'--	'--	'--	not reported	'--	'--	'--	'--
TCGA.A2.A1FX.01A	TCGA.A2.A1FX	1	FEMALE	61	NA	Stage IIIA	not hispanic or latino	white	TCGA_BRCA	ac6d3ba9-f84f-4657-aa85-4d66fb7c09da	TCGA-BRCA	'--	'--	'--	'--	-22344	'--	'--	'--	Alive	'--	1947	'--	22344	'--	'--	'--	'--	M0	N2a	Stage IIIA	T3	6th	'--	'--	'--	'--	'--	'--	'--	'--	'--	'--	'--	not reported	'--	'--	'--	'--
TCGA.A2.A1FZ.01A	TCGA.A2.A1FZ	1	FEMALE	63	NA	Stage IIA	not hispanic or latino	white	TCGA_BRCA	805bfe39-3695-43c2-93e4-d66d0559b89f	TCGA-BRCA	'--	'--	'--	'--	-23055	'--	'--	'--	Alive	'--	1947	'--	23055	'--	'--	'--	'--	M0	N0 (i-)	Stage IIA	T2	7th	'--	'--	'--	'--	'--	'--	'--	'--	'--	'--	'--	not reported	'--	'--	'--	'--
TCGA.A2.A1G0.01A	TCGA.A2.A1G0	1	FEMALE	49	NA	Stage IIB	not hispanic or latino	white	TCGA_BRCA	2e538802-2a31-4774-89a8-c6e4381a887d	TCGA-BRCA	'--	'--	'--	'--	-18002	'--	'--	'--	Alive	'--	1961	'--	18002	'--	'--	'--	'--	M0	N1a	Stage IIB	T2	7th	'--	'--	'--	'--	'--	'--	'--	'--	'--	'--	'--	not reported	'--	'--	'--	'--
TCGA.A2.A1G4.01A	TCGA.A2.A1G4	1	FEMALE	71	NA	Stage IIIA	not hispanic or latino	white	TCGA_BRCA	e3b555aa-7f0a-49c6-9b13-182c61a144c1	TCGA-BRCA	'--	'--	'--	'--	-25966	'--	'--	'--	Alive	'--	1939	'--	25966	'--	'--	'--	'--	M0	N1a	Stage IIIA	T3	7th	'--	'--	'--	'--	'--	'--	'--	'--	'--	'--	'--	not reported	'--	'--	'--	'--
TCGA.A2.A1G6.01A	TCGA.A2.A1G6	1	FEMALE	50	NA	Stage IIIA	not hispanic or latino	white	TCGA_BRCA	295cf595-4a29-46a3-a0c5-e5f08f947031	TCGA-BRCA	'--	'--	'--	'--	-18514	'--	'--	'--	Alive	'--	1960	'--	18514	'--	'--	'--	'--	M0	N2a	Stage IIIA	T2	7th	'--	'--	'--	'--	'--	'--	'--	'--	'--	'--	'--	not reported	'--	'--	'--	'--
TCGA.A2.A25B.01A	TCGA.A2.A25B	2	FEMALE	39	NA	Stage IIB	not hispanic or latino	black or african american	TCGA_BRCA	eadf8482-e60e-4307-adb7-d5c3b9fa6cae	TCGA-BRCA	'--	'--	'--	'--	-14454	'--	'--	'--	Alive	'--	1971	'--	14454	'--	'--	'--	'--	M0	N1	Stage IIB	T2	7th	'--	'--	'--	'--	'--	'--	'--	'--	'--	'--	'--	not reported	'--	'--	'--	'--
TCGA.A2.A25C.01A	TCGA.A2.A25C	1	FEMALE	50	NA	Stage IIB	not hispanic or latino	white	TCGA_BRCA	7aedb46a-48ec-4e0e-8baa-c9ea4c4a7cf1	TCGA-BRCA	'--	'--	'--	'--	-18508	'--	'--	'--	Alive	'--	1960	'--	18508	'--	'--	'--	'--	M0	N1a	Stage IIB	T2	7th	'--	'--	'--	'--	'--	'--	'--	'--	'--	'--	'--	not reported	'--	'--	'--	'--
TCGA.A2.A25E.01A	TCGA.A2.A25E	1	FEMALE	34	NA	Stage IIIA	not hispanic or latino	black or african american	TCGA_BRCA	ba89cb4f-cd63-47b1-9550-76fdaff89f2e	TCGA-BRCA	'--	'--	'--	'--	-12601	'--	'--	'--	Alive	'--	1970	'--	12601	'--	'--	'--	'--	M0	N2a	Stage IIIA	T2	6th	'--	'--	'--	'--	'--	'--	'--	'--	'--	'--	'--	not reported	'--	'--	'--	'--
TCGA.A7.A0CD.01A	TCGA.A7.A0CD	1	FEMALE	66	NA	Stage IA	not hispanic or latino	white	TCGA_BRCA	09765b0a-94f6-47d2-af56-93368084ac3a	TCGA-BRCA	'--	'--	'--	'--	-24242	'--	'--	'--	Alive	'--	1943	'--	24242	'--	'--	'--	'--	M0	N0	Stage I	T1	6th	'--	'--	'--	'--	'--	'--	'--	'--	'--	'--	'--	not reported	'--	'--	'--	'--
TCGA.A7.A0CE.01A	TCGA.A7.A0CE	2	FEMALE	57	NA	Stage IIA	not hispanic or latino	white	TCGA_BRCA	9d95a65b-e41d-4f93-92d4-99dce29ff40d	TCGA-BRCA	'--	'--	'--	'--	-20863	'--	'--	'--	Alive	'--	1952	'--	20863	'--	'--	'--	'--	M0	N0 (i-)	Stage IIA	T2	'--	'--	'--	'--	'--	'--	'--	'--	'--	'--	'--	'--	not reported	'--	'--	'--	'--
TCGA.A7.A0CH.01A	TCGA.A7.A0CH	1	FEMALE	79	NA	Stage IIA	not hispanic or latino	white	TCGA_BRCA	9de678e5-67ed-4453-a98b-7ac351d5d0f1	TCGA-BRCA	'--	'--	'--	'--	-29104	'--	'--	'--	Alive	'--	1930	'--	29104	'--	'--	'--	'--	M0	N0 (i-)	Stage IIA	T2	'--	'--	'--	'--	'--	'--	'--	'--	'--	'--	'--	'--	not reported	'--	'--	'--	'--
TCGA.A7.A0CJ.01A	TCGA.A7.A0CJ	1	FEMALE	57	NA	Stage IIA	not hispanic or latino	white	TCGA_BRCA	d69e59a8-b10b-46f5-b859-b6c178d90506	TCGA-BRCA	'--	'--	'--	'--	-21014	'--	'--	'--	Alive	'--	1953	'--	21014	'--	'--	'--	'--	M0	N0 (i-)	Stage IIA	T2	'--	'--	'--	'--	'--	'--	'--	'--	'--	'--	'--	'--	not reported	'--	'--	'--	'--
TCGA.A7.A0D9.01A	TCGA.A7.A0D9	1	FEMALE	37	NA	Stage IIA	not hispanic or latino	white	TCGA_BRCA	17baef7c-d97d-4b98-ab53-503ef856523d	TCGA-BRCA	'--	'--	'--	'--	-13836	'--	'--	'--	Alive	'--	1972	'--	13836	'--	'--	'--	'--	M0	N0 (i-)	Stage IIA	T2	'--	'--	'--	'--	'--	'--	'--	'--	'--	'--	'--	'--	not reported	'--	'--	'--	'--
TCGA.A7.A0DA.01A	TCGA.A7.A0DA	2	FEMALE	62	NA	Stage IIA	not hispanic or latino	white	TCGA_BRCA	3afa1e93-1df8-4e4c-aaa4-557463f4bb77	TCGA-BRCA	'--	'--	'--	'--	-22708	'--	'--	'--	Alive	'--	1947	'--	22708	'--	'--	'--	'--	M0	N0 (i-)	Stage IIA	T2	'--	'--	'--	'--	'--	'--	'--	'--	'--	'--	'--	'--	not reported	'--	'--	'--	'--
TCGA.A7.A0DC.01A	TCGA.A7.A0DC	1	FEMALE	63	NA	Stage IA	not hispanic or latino	white	TCGA_BRCA	cb9f5e50-f49d-4899-8895-9367afcc1015	TCGA-BRCA	'--	'--	'--	'--	-23294	'--	'--	'--	Alive	'--	1946	'--	23294	'--	'--	'--	'--	M0	N0 (i-)	Stage IA	T1c	'--	'--	'--	'--	'--	'--	'--	'--	'--	'--	'--	'--	not reported	'--	'--	'--	'--
TCGA.A7.A13D.01A	TCGA.A7.A13D	2	FEMALE	46	NA	Stage IIA	not hispanic or latino	black or african american	TCGA_BRCA	8785012f-f73e-4d68-87cf-1d804af32782	TCGA-BRCA	'--	'--	'--	'--	-17070	'--	'--	'--	Alive	'--	1964	'--	17070	'--	'--	'--	'--	M0	N0 (i-)	Stage IIA	T2	'--	'--	'--	'--	'--	'--	'--	'--	'--	'--	'--	'--	not reported	'--	'--	'--	'--
TCGA.A7.A13E.01A	TCGA.A7.A13E	2	FEMALE	62	NA	Stage IIB	not hispanic or latino	white	TCGA_BRCA	8c7e74e0-71ef-49b8-9217-94b8ef740ef9	TCGA-BRCA	'--	'--	'--	'--	-22690	614	'--	'--	Dead	'--	1948	'--	22690	'--	'--	'--	'--	MX	N1	Stage IIB	T2	'--	'--	'--	'--	'--	'--	'--	'--	'--	'--	'--	'--	not reported	'--	'--	'--	'--
TCGA.A7.A13F.01A	TCGA.A7.A13F	1	FEMALE	44	NA	Stage IIIA	not hispanic or latino	white	TCGA_BRCA	2cf68894-168b-458b-af4f-53cad72989a8	TCGA-BRCA	'--	'--	'--	'--	-16363	'--	'--	'--	Alive	'--	1966	'--	16363	'--	'--	'--	'--	M0	N1a	Stage IIIA	T3	'--	'--	'--	'--	'--	'--	'--	'--	'--	'--	'--	'--	not reported	'--	'--	'--	'--
TCGA.A7.A26E.01A	TCGA.A7.A26E	1	FEMALE	71	NA	Stage IIIA	not hispanic or latino	white	TCGA_BRCA	011b9b2d-ebe5-42bf-9662-d922faccc7a1	TCGA-BRCA	'--	'--	'--	'--	-26274	'--	'--	'--	Alive	'--	1939	'--	26274	'--	'--	'--	'--	MX	N1a	Stage IIIA	T3	7th	'--	'--	'--	'--	'--	'--	'--	'--	'--	'--	'--	not reported	'--	'--	'--	'--
TCGA.A7.A26H.01A	TCGA.A7.A26H	1	FEMALE	72	NA	Stage IIA	not hispanic or latino	white	TCGA_BRCA	dddd8e2f-e540-418a-b02e-698d18a12c14	TCGA-BRCA	'--	'--	'--	'--	-26423	'--	'--	'--	Alive	'--	1939	'--	26423	'--	'--	'--	'--	M0	N1a	Stage IIA	T1	7th	'--	'--	'--	'--	'--	'--	'--	'--	'--	'--	'--	not reported	'--	'--	'--	'--
TCGA.A7.A26J.01A	TCGA.A7.A26J	1	FEMALE	49	NA	Stage IIA	not hispanic or latino	white	TCGA_BRCA	6cb6f179-defd-4661-af0a-c353b74c0c49	TCGA-BRCA	'--	'--	'--	'--	-17930	'--	'--	'--	Alive	'--	1962	'--	17930	'--	'--	'--	'--	M0	N0	Stage IIA	T2	7th	'--	'--	'--	'--	'--	'--	'--	'--	'--	'--	'--	not reported	'--	'--	'--	'--
TCGA.A8.A06N.01A	TCGA.A8.A06N	1	FEMALE	66	NA	Stage IIIB	not reported	not reported	TCGA_BRCA	3a711140-1b89-4611-9992-3861e3d0e01a	TCGA-BRCA	'--	'--	'--	'--	-24288	'--	'--	'--	Alive	'--	1943	'--	24288	'--	'--	'--	'--	M0	N0	Stage IIIB	T4b	6th	'--	'--	'--	'--	'--	'--	'--	'--	'--	'--	'--	not reported	'--	'--	'--	'--
TCGA.A8.A06O.01A	TCGA.A8.A06O	1	FEMALE	60	NA	Stage I	not reported	not reported	TCGA_BRCA	69054195-9e93-49e5-b820-69b0091cc2d4	TCGA-BRCA	'--	'--	'--	'--	-22157	'--	'--	'--	Alive	'--	1949	'--	22157	'--	'--	'--	'--	M0	N0	Stage I	T1c	6th	'--	'--	'--	'--	'--	'--	'--	'--	'--	'--	'--	not reported	'--	'--	'--	'--
TCGA.A8.A06Q.01A	TCGA.A8.A06Q	1	FEMALE	63	NA	Stage IIIA	not reported	not reported	TCGA_BRCA	281f70c5-876f-44b3-84fb-f2302f85e74c	TCGA-BRCA	'--	'--	'--	'--	-23164	'--	'--	'--	Alive	'--	1944	'--	23164	'--	'--	'--	'--	M0	N2	Stage IIIA	T3	5th	'--	'--	'--	'--	'--	'--	'--	'--	'--	'--	'--	not reported	'--	'--	'--	'--
TCGA.A8.A06R.01A	TCGA.A8.A06R	2	FEMALE	69	NA	Stage IIB	not reported	not reported	TCGA_BRCA	f3ba71f9-25f3-4784-bf2d-3aa522a0cba8	TCGA-BRCA	'--	'--	'--	'--	-25477	'--	'--	'--	Alive	'--	1938	'--	25477	'--	'--	'--	'--	M0	N1a	Stage IIB	T2	5th	'--	'--	'--	'--	'--	'--	'--	'--	'--	'--	'--	not reported	'--	'--	'--	'--
TCGA.A8.A06T.01A	TCGA.A8.A06T	1	FEMALE	75	NA	Stage IIIA	not reported	not reported	TCGA_BRCA	2c04a2f5-321e-4dea-8e00-268325da65cb	TCGA-BRCA	'--	'--	'--	'--	-27393	'--	'--	'--	Alive	'--	1932	'--	27393	'--	'--	'--	'--	M0	N1a	Stage IIIA	T3	6th	'--	'--	'--	'--	'--	'--	'--	'--	'--	'--	'--	not reported	'--	'--	'--	'--
TCGA.A8.A06U.01A	TCGA.A8.A06U	1	FEMALE	80	NA	Stage IIB	not reported	not reported	TCGA_BRCA	6bc4c56d-aac5-49a2-9913-9538d06d898f	TCGA-BRCA	'--	'--	'--	'--	-29525	883	'--	'--	Dead	'--	1928	2010	29525	'--	'--	'--	'--	M0	N1a	Stage IIB	T2	6th	'--	'--	'--	'--	'--	'--	'--	'--	'--	'--	'--	not reported	'--	'--	'--	'--
TCGA.A8.A06X.01A	TCGA.A8.A06X	2	FEMALE	77	NA	Stage IIB	not reported	not reported	TCGA_BRCA	70931617-b3df-4a12-8e3f-2b2307602f48	TCGA-BRCA	'--	'--	'--	'--	-28338	943	'--	'--	Dead	'--	1929	2008	28338	'--	'--	'--	'--	M0	N0	Stage IIB	T3	6th	'--	'--	'--	'--	'--	'--	'--	'--	'--	'--	'--	not reported	'--	'--	'--	'--
TCGA.A8.A06Y.01A	TCGA.A8.A06Y	1	FEMALE	66	NA	Stage IIA	not reported	not reported	TCGA_BRCA	515b1400-e896-4f2a-81bd-70895441a0bd	TCGA-BRCA	'--	'--	'--	'--	-24442	'--	'--	'--	Alive	'--	1942	'--	24442	'--	'--	'--	'--	M0	N0	Stage IIA	T2	6th	'--	'--	'--	'--	'--	'--	'--	'--	'--	'--	'--	not reported	'--	'--	'--	'--
TCGA.A8.A06Z.01A	TCGA.A8.A06Z	1	FEMALE	84	NA	Stage IIB	not reported	not reported	TCGA_BRCA	2399caeb-ead2-4003-af38-809db4ac2e2b	TCGA-BRCA	'--	'--	'--	'--	-30984	'--	'--	'--	Alive	'--	1923	'--	30984	'--	'--	'--	'--	M0	N0	Stage IIB	T3	6th	'--	'--	'--	'--	'--	'--	'--	'--	'--	'--	'--	not reported	'--	'--	'--	'--
TCGA.A8.A076.01A	TCGA.A8.A076	1	FEMALE	66	NA	Stage IIA	not reported	not reported	TCGA_BRCA	23dabeef-8e3c-44bc-9a12-a9522d17be5c	TCGA-BRCA	'--	'--	'--	'--	-24230	'--	'--	'--	Alive	'--	1940	'--	24230	'--	'--	'--	'--	M0	N0	Stage IIA	T2	5th	'--	'--	'--	'--	'--	'--	'--	'--	'--	'--	'--	not reported	'--	'--	'--	'--
TCGA.A8.A079.01A	TCGA.A8.A079	1	FEMALE	69	NA	Stage IIIB	not reported	not reported	TCGA_BRCA	31c31cce-1b4d-4f12-922f-84f389403170	TCGA-BRCA	'--	'--	'--	'--	-25294	'--	'--	'--	Alive	'--	1938	'--	25294	'--	'--	'--	'--	M0	N3	Stage IIIB	T4b	5th	'--	'--	'--	'--	'--	'--	'--	'--	'--	'--	'--	not reported	'--	'--	'--	'--
TCGA.A8.A07B.01A	TCGA.A8.A07B	2	FEMALE	69	NA	Stage IIA	not reported	not reported	TCGA_BRCA	b43e41af-1d82-4b5f-b8f1-add0510e6b86	TCGA-BRCA	'--	'--	'--	'--	-25475	'--	'--	'--	Alive	'--	1938	'--	25475	'--	'--	'--	'--	M0	N0	Stage IIA	T2	6th	'--	'--	'--	'--	'--	'--	'--	'--	'--	'--	'--	not reported	'--	'--	'--	'--
TCGA.A8.A07F.01A	TCGA.A8.A07F	1	FEMALE	65	NA	Stage IIB	not reported	not reported	TCGA_BRCA	5d688049-f271-40ef-813a-d37240ffe21c	TCGA-BRCA	'--	'--	'--	'--	-23742	'--	'--	'--	Alive	'--	1944	'--	23742	'--	'--	'--	'--	M0	N1a	Stage IIB	T2	6th	'--	'--	'--	'--	'--	'--	'--	'--	'--	'--	'--	not reported	'--	'--	'--	'--
TCGA.A8.A07I.01A	TCGA.A8.A07I	2	FEMALE	69	NA	Stage IIIA	not reported	not reported	TCGA_BRCA	566792ae-f853-4a47-856d-f02cdcfcb18a	TCGA-BRCA	'--	'--	'--	'--	-25263	'--	'--	'--	Alive	'--	1940	'--	25263	'--	'--	'--	'--	M0	N2a	Stage IIIA	T2	6th	'--	'--	'--	'--	'--	'--	'--	'--	'--	'--	'--	not reported	'--	'--	'--	'--
TCGA.A8.A07L.01A	TCGA.A8.A07L	1	FEMALE	58	NA	Stage IIIA	not reported	not reported	TCGA_BRCA	e89a9deb-6321-4e61-b412-b4993d4277dd	TCGA-BRCA	'--	'--	'--	'--	-21428	'--	'--	'--	Alive	'--	1951	'--	21428	'--	'--	'--	'--	M0	N1a	Stage IIIA	T3	6th	'--	'--	'--	'--	'--	'--	'--	'--	'--	'--	'--	not reported	'--	'--	'--	'--
TCGA.A8.A07O.01A	TCGA.A8.A07O	2	FEMALE	51	NA	Stage IIA	not reported	not reported	TCGA_BRCA	cf9db1af-17f0-490e-8139-142bd704763a	TCGA-BRCA	'--	'--	'--	'--	-18870	'--	'--	'--	Alive	'--	1958	'--	18870	'--	'--	'--	'--	M0	N0	Stage IIA	T2	6th	'--	'--	'--	'--	'--	'--	'--	'--	'--	'--	'--	not reported	'--	'--	'--	'--
TCGA.A8.A07P.01A	TCGA.A8.A07P	1	FEMALE	68	NA	Stage IIB	not reported	not reported	TCGA_BRCA	8cccf160-93e9-48a5-9b8b-54aa50153142	TCGA-BRCA	'--	'--	'--	'--	-24929	'--	'--	'--	Alive	'--	1941	'--	24929	'--	'--	'--	'--	M0	N1	Stage IIB	T2	6th	'--	'--	'--	'--	'--	'--	'--	'--	'--	'--	'--	not reported	'--	'--	'--	'--
TCGA.A8.A07R.01A	TCGA.A8.A07R	2	FEMALE	80	NA	Stage IIIC	not reported	not reported	TCGA_BRCA	72e486b8-a866-4916-b2e4-8b4bb5dcd92d	TCGA-BRCA	'--	'--	'--	'--	-29251	'--	'--	'--	Alive	'--	1929	'--	29251	'--	'--	'--	'--	M0	N3a	Stage IIIC	T2	6th	'--	'--	'--	'--	'--	'--	'--	'--	'--	'--	'--	not reported	'--	'--	'--	'--
TCGA.A8.A07W.01A	TCGA.A8.A07W	2	FEMALE	76	NA	Stage IV	not reported	not reported	TCGA_BRCA	01263518-5f7c-49dc-8d7e-84b0c03a6a63	TCGA-BRCA	'--	'--	'--	'--	-27942	'--	'--	'--	Alive	'--	1933	'--	27942	'--	'--	'--	'--	M1	NX	Stage IV	T2	6th	'--	'--	'--	'--	'--	'--	'--	'--	'--	'--	'--	not reported	'--	'--	'--	'--
TCGA.A8.A07Z.01A	TCGA.A8.A07Z	1	FEMALE	85	NA	Stage IIA	not reported	not reported	TCGA_BRCA	a272171b-44f5-47a5-89be-7520413c01ad	TCGA-BRCA	'--	'--	'--	'--	-31351	'--	'--	'--	Alive	'--	1923	'--	31351	'--	'--	'--	'--	M0	N0	Stage IIA	T2	6th	'--	'--	'--	'--	'--	'--	'--	'--	'--	'--	'--	not reported	'--	'--	'--	'--
TCGA.A8.A081.01A	TCGA.A8.A081	2	FEMALE	80	NA	Stage IIA	not reported	not reported	TCGA_BRCA	9d876f05-5080-4c4e-9bf5-45f631d381e5	TCGA-BRCA	'--	'--	'--	'--	-29555	'--	'--	'--	Alive	'--	1928	'--	29555	'--	'--	'--	'--	M0	N0	Stage IIA	T2	6th	'--	'--	'--	'--	'--	'--	'--	'--	'--	'--	'--	not reported	'--	'--	'--	'--
TCGA.A8.A082.01A	TCGA.A8.A082	1	FEMALE	58	NA	Stage IIB	not reported	not reported	TCGA_BRCA	5e4187c9-98f8-4bdb-a8da-6a914e96f47a	TCGA-BRCA	'--	'--	'--	'--	-21338	'--	'--	'--	Alive	'--	1950	'--	21338	'--	'--	'--	'--	M0	N1a	Stage IIB	T2	6th	'--	'--	'--	'--	'--	'--	'--	'--	'--	'--	'--	not reported	'--	'--	'--	'--
TCGA.A8.A083.01A	TCGA.A8.A083	1	FEMALE	67	NA	Stage IIB	not reported	not reported	TCGA_BRCA	afb9418e-91eb-4db1-aacf-12bd946c9ba0	TCGA-BRCA	'--	'--	'--	'--	-24746	'--	'--	'--	Alive	'--	1941	'--	24746	'--	'--	'--	'--	M0	N0	Stage IIB	T3	6th	'--	'--	'--	'--	'--	'--	'--	'--	'--	'--	'--	not reported	'--	'--	'--	'--
TCGA.A8.A084.01A	TCGA.A8.A084	1	FEMALE	81	NA	Stage IIB	not reported	not reported	TCGA_BRCA	3dbe99d1-e3b8-4ee2-b6a8-2e2e12c6fbe9	TCGA-BRCA	'--	'--	'--	'--	-29858	'--	'--	'--	Alive	'--	1926	'--	29858	'--	'--	'--	'--	M0	N1a	Stage IIB	T2	5th	'--	'--	'--	'--	'--	'--	'--	'--	'--	'--	'--	not reported	'--	'--	'--	'--
TCGA.A8.A085.01A	TCGA.A8.A085	1	MALE	44	NA	Stage IIB	not reported	not reported	TCGA_BRCA	3c08aabd-d5b5-4bbe-857c-38a7527b2163	TCGA-BRCA	'--	'--	'--	'--	-16377	'--	'--	'--	Alive	'--	1964	'--	16377	'--	'--	'--	'--	M0	N1a	Stage IIB	T2	6th	'--	'--	'--	'--	'--	'--	'--	'--	'--	'--	'--	not reported	'--	'--	'--	'--
TCGA.A8.A086.01A	TCGA.A8.A086	1	FEMALE	59	NA	Stage IIA	not reported	not reported	TCGA_BRCA	f9eb88f7-9293-46bf-ace4-a746e4ff80dc	TCGA-BRCA	'--	'--	'--	'--	-21731	'--	'--	'--	Alive	'--	1950	'--	21731	'--	'--	'--	'--	M0	N1a	Stage IIA	T1c	6th	'--	'--	'--	'--	'--	'--	'--	'--	'--	'--	'--	not reported	'--	'--	'--	'--
TCGA.A8.A08B.01A	TCGA.A8.A08B	2	FEMALE	52	NA	Stage IIA	not reported	not reported	TCGA_BRCA	d8d7a6c2-6427-4f47-968c-6c3affba4617	TCGA-BRCA	'--	'--	'--	'--	-19114	'--	'--	'--	Alive	'--	1956	'--	19114	'--	'--	'--	'--	M0	N0	Stage IIA	T2	6th	'--	'--	'--	'--	'--	'--	'--	'--	'--	'--	'--	not reported	'--	'--	'--	'--
TCGA.A8.A08C.01A	TCGA.A8.A08C	1	FEMALE	65	NA	Stage IIA	not reported	not reported	TCGA_BRCA	78e1da41-127c-4e9c-aaaa-77a0d94c31d0	TCGA-BRCA	'--	'--	'--	'--	-24017	'--	'--	'--	Alive	'--	1943	'--	24017	'--	'--	'--	'--	M0	N0	Stage IIA	T2	6th	'--	'--	'--	'--	'--	'--	'--	'--	'--	'--	'--	not reported	'--	'--	'--	'--
TCGA.A8.A08F.01A	TCGA.A8.A08F	2	FEMALE	59	NA	Stage IIIC	not reported	not reported	TCGA_BRCA	0a017f15-1c6b-45e7-8d55-e0a71df1b2e8	TCGA-BRCA	'--	'--	'--	'--	-21641	'--	'--	'--	Alive	'--	1949	'--	21641	'--	'--	'--	'--	M0	N3a	Stage IIIC	T2	6th	'--	'--	'--	'--	'--	'--	'--	'--	'--	'--	'--	not reported	'--	'--	'--	'--
TCGA.A8.A08G.01A	TCGA.A8.A08G	1	FEMALE	41	NA	Stage IIA	not reported	not reported	TCGA_BRCA	719082cc-1ebe-4a51-a659-85a59db1d77d	TCGA-BRCA	'--	'--	'--	'--	-14976	'--	'--	'--	Alive	'--	1968	'--	14976	'--	'--	'--	'--	M0	N0	Stage IIA	T2	6th	'--	'--	'--	'--	'--	'--	'--	'--	'--	'--	'--	not reported	'--	'--	'--	'--
TCGA.A8.A08H.01A	TCGA.A8.A08H	2	FEMALE	66	NA	Stage IIA	not reported	not reported	TCGA_BRCA	db8d38ab-cc61-49ee-863d-40060112f2af	TCGA-BRCA	'--	'--	'--	'--	-24137	'--	'--	'--	Alive	'--	1941	'--	24137	'--	'--	'--	'--	M0	N0	Stage IIA	T2	6th	'--	'--	'--	'--	'--	'--	'--	'--	'--	'--	'--	not reported	'--	'--	'--	'--
TCGA.A8.A08I.01A	TCGA.A8.A08I	1	FEMALE	53	NA	Stage IIA	not reported	not reported	TCGA_BRCA	7acf33e7-c386-45fd-8c9a-469600378687	TCGA-BRCA	'--	'--	'--	'--	-19389	'--	'--	'--	Alive	'--	1956	'--	19389	'--	'--	'--	'--	M0	N0	Stage IIA	T2	6th	'--	'--	'--	'--	'--	'--	'--	'--	'--	'--	'--	not reported	'--	'--	'--	'--
TCGA.A8.A08J.01A	TCGA.A8.A08J	1	FEMALE	52	NA	Stage IV	not reported	not reported	TCGA_BRCA	68177e92-4784-45d9-af14-4ce0c00eae74	TCGA-BRCA	'--	'--	'--	'--	-19266	1127	'--	'--	Dead	'--	1953	2008	19266	'--	'--	'--	'--	M1	N3	Stage IV	T4b	6th	'--	'--	'--	'--	'--	'--	'--	'--	'--	'--	'--	not reported	'--	'--	'--	'--
TCGA.A8.A08L.01A	TCGA.A8.A08L	2	FEMALE	89	NA	Stage IIIA	not reported	not reported	TCGA_BRCA	8bd68696-5eeb-46d7-9dc6-c39c849029a4	TCGA-BRCA	'--	'--	'--	'--	-32842	30	'--	'--	Dead	'--	1919	2008	32842	'--	'--	'--	'--	M0	N2a	Stage IIIA	T3	6th	'--	'--	'--	'--	'--	'--	'--	'--	'--	'--	'--	not reported	'--	'--	'--	'--
TCGA.A8.A08O.01A	TCGA.A8.A08O	1	FEMALE	45	NA	Stage IV	not reported	not reported	TCGA_BRCA	5f5964a8-8e07-4620-98f0-93d162dbc31e	TCGA-BRCA	'--	'--	'--	'--	-16681	'--	'--	'--	Alive	'--	1963	'--	16681	'--	'--	'--	'--	M1	N3a	Stage IV	T2	6th	'--	'--	'--	'--	'--	'--	'--	'--	'--	'--	'--	not reported	'--	'--	'--	'--
TCGA.A8.A08S.01A	TCGA.A8.A08S	1	FEMALE	71	NA	Stage IIA	not reported	not reported	TCGA_BRCA	2779fa01-ac93-4e80-a997-3385f72172c3	TCGA-BRCA	'--	'--	'--	'--	-25994	'--	'--	'--	Alive	'--	1937	'--	25994	'--	'--	'--	'--	M0	N1	Stage IIA	T1c	6th	'--	'--	'--	'--	'--	'--	'--	'--	'--	'--	'--	not reported	'--	'--	'--	'--
TCGA.A8.A08T.01A	TCGA.A8.A08T	1	FEMALE	64	NA	Stage IV	not reported	not reported	TCGA_BRCA	32bc7cc4-d185-4594-bbee-4b96410be512	TCGA-BRCA	'--	'--	'--	'--	-23560	3409	'--	'--	Dead	'--	1938	'--	23560	'--	'--	'--	'--	M1	N1a	Stage IV	T2	6th	'--	'--	'--	'--	'--	'--	'--	'--	'--	'--	'--	not reported	'--	'--	'--	'--
TCGA.A8.A08Z.01A	TCGA.A8.A08Z	1	FEMALE	76	NA	Stage IIIB	not reported	not reported	TCGA_BRCA	d7808cbc-4b8c-467b-b2c3-f48d05b9ecab	TCGA-BRCA	'--	'--	'--	'--	-28003	'--	'--	'--	Alive	'--	1928	'--	28003	'--	'--	'--	'--	M0	N3a	'--	T4b	6th	'--	'--	'--	'--	'--	'--	'--	'--	'--	'--	'--	not reported	'--	'--	'--	'--
TCGA.A8.A090.01A	TCGA.A8.A090	1	FEMALE	74	NA	Stage IIA	not reported	not reported	TCGA_BRCA	f4b69043-4a67-48e3-a4d1-72a21ae2d175	TCGA-BRCA	'--	'--	'--	'--	-27121	'--	'--	'--	Alive	'--	1934	'--	27121	'--	'--	'--	'--	M0	N0	Stage IIA	T2	6th	'--	'--	'--	'--	'--	'--	'--	'--	'--	'--	'--	not reported	'--	'--	'--	'--
TCGA.A8.A091.01A	TCGA.A8.A091	1	FEMALE	61	NA	Stage IIA	not reported	not reported	TCGA_BRCA	f39edd06-1016-4e8e-a42e-12f7e699ddc5	TCGA-BRCA	'--	'--	'--	'--	-22554	'--	'--	'--	Alive	'--	1947	'--	22554	'--	'--	'--	'--	M0	N0	Stage IIA	T2	6th	'--	'--	'--	'--	'--	'--	'--	'--	'--	'--	'--	not reported	'--	'--	'--	'--
TCGA.A8.A092.01A	TCGA.A8.A092	2	FEMALE	48	NA	Stage IIIA	not reported	not reported	TCGA_BRCA	38a8b734-9acc-42f9-b5b7-e51b0dfc6504	TCGA-BRCA	'--	'--	'--	'--	-17807	'--	'--	'--	Alive	'--	1960	'--	17807	'--	'--	'--	'--	M0	N2a	Stage IIIA	T2	6th	'--	'--	'--	'--	'--	'--	'--	'--	'--	'--	'--	not reported	'--	'--	'--	'--
TCGA.A8.A093.01A	TCGA.A8.A093	1	FEMALE	61	NA	Stage IIA	not reported	not reported	TCGA_BRCA	02f5ae33-a563-4ecb-9e33-dfa500a44931	TCGA-BRCA	'--	'--	'--	'--	-22373	'--	'--	'--	Alive	'--	1948	'--	22373	'--	'--	'--	'--	M0	N0	Stage IIA	T2	6th	'--	'--	'--	'--	'--	'--	'--	'--	'--	'--	'--	not reported	'--	'--	'--	'--
TCGA.A8.A095.01A	TCGA.A8.A095	1	FEMALE	45	NA	Stage I	not reported	not reported	TCGA_BRCA	29df128d-ace2-40cf-88ee-3f6f2170f159	TCGA-BRCA	'--	'--	'--	'--	-16742	'--	'--	'--	Alive	'--	1962	'--	16742	'--	'--	'--	'--	M0	N0	Stage I	T1c	6th	'--	'--	'--	'--	'--	'--	'--	'--	'--	'--	'--	not reported	'--	'--	'--	'--
TCGA.A8.A099.01A	TCGA.A8.A099	1	FEMALE	76	NA	Stage X	not reported	not reported	TCGA_BRCA	e98b69bc-766a-485f-b5e8-9166b8d457b3	TCGA-BRCA	'--	'--	'--	'--	-28063	'--	'--	'--	Alive	'--	1933	'--	28063	'--	'--	'--	'--	MX	N3a	Stage X	T4b	6th	'--	'--	'--	'--	'--	'--	'--	'--	'--	'--	'--	not reported	'--	'--	'--	'--
TCGA.A8.A09B.01A	TCGA.A8.A09B	1	FEMALE	58	NA	Stage IIIB	not reported	not reported	TCGA_BRCA	3828b534-908e-4953-a3fb-07d01cf49c7d	TCGA-BRCA	'--	'--	'--	'--	-21520	'--	'--	'--	Alive	'--	1951	'--	21520	'--	'--	'--	'--	M0	N1a	Stage IIIB	T4b	6th	'--	'--	'--	'--	'--	'--	'--	'--	'--	'--	'--	not reported	'--	'--	'--	'--
TCGA.A8.A09D.01A	TCGA.A8.A09D	1	FEMALE	47	NA	Stage IIB	not reported	not reported	TCGA_BRCA	36449392-de76-4ee9-bc09-627a07e18727	TCGA-BRCA	'--	'--	'--	'--	-17440	'--	'--	'--	Alive	'--	1960	'--	17440	'--	'--	'--	'--	M0	N1	Stage IIB	T2	5th	'--	'--	'--	'--	'--	'--	'--	'--	'--	'--	'--	not reported	'--	'--	'--	'--
TCGA.A8.A09E.01A	TCGA.A8.A09E	1	FEMALE	73	NA	Stage IIIB	not reported	not reported	TCGA_BRCA	dfefb76a-ec6b-4cd2-9d45-2e1e4befc7ea	TCGA-BRCA	'--	'--	'--	'--	-26724	'--	'--	'--	Alive	'--	1935	'--	26724	'--	'--	'--	'--	M0	N1a	Stage IIIB	T4b	6th	'--	'--	'--	'--	'--	'--	'--	'--	'--	'--	'--	not reported	'--	'--	'--	'--
TCGA.A8.A09G.01A	TCGA.A8.A09G	2	FEMALE	79	NA	Stage IIIC	not reported	not reported	TCGA_BRCA	3927f736-3b5c-48c8-9d9e-83669ec44770	TCGA-BRCA	'--	'--	'--	'--	-29006	'--	'--	'--	Alive	'--	1929	'--	29006	'--	'--	'--	'--	M0	N3a	Stage IIIC	T3	6th	'--	'--	'--	'--	'--	'--	'--	'--	'--	'--	'--	not reported	'--	'--	'--	'--
TCGA.A8.A09I.01A	TCGA.A8.A09I	2	FEMALE	84	NA	Stage IIA	not reported	not reported	TCGA_BRCA	1557183c-aedd-4df6-b98a-3654667f7b69	TCGA-BRCA	'--	'--	'--	'--	-30711	'--	'--	'--	Alive	'--	1924	'--	30711	'--	'--	'--	'--	M0	N0	Stage IIA	T2	6th	'--	'--	'--	'--	'--	'--	'--	'--	'--	'--	'--	not reported	'--	'--	'--	'--
TCGA.A8.A09K.01A	TCGA.A8.A09K	1	FEMALE	68	NA	Stage IIA	not reported	not reported	TCGA_BRCA	6f959c92-b79f-4f84-9ee5-d07d3212d52d	TCGA-BRCA	'--	'--	'--	'--	-24960	'--	'--	'--	Alive	'--	1940	'--	24960	'--	'--	'--	'--	M0	N1	Stage IIA	T1c	6th	'--	'--	'--	'--	'--	'--	'--	'--	'--	'--	'--	not reported	'--	'--	'--	'--
TCGA.A8.A09M.01A	TCGA.A8.A09M	1	FEMALE	75	NA	Stage IIIC	not reported	not reported	TCGA_BRCA	626b4ff0-2188-4a14-aac8-6703c624917f	TCGA-BRCA	'--	'--	'--	'--	-27455	'--	'--	'--	Alive	'--	1934	'--	27455	'--	'--	'--	'--	M0	N3a	Stage IIIC	T2	6th	'--	'--	'--	'--	'--	'--	'--	'--	'--	'--	'--	not reported	'--	'--	'--	'--
TCGA.A8.A09N.01A	TCGA.A8.A09N	1	FEMALE	57	NA	Stage IIIC	not reported	not reported	TCGA_BRCA	33919e92-4ea9-47e5-a6f4-36e51845d50f	TCGA-BRCA	'--	'--	'--	'--	-21002	'--	'--	'--	Alive	'--	1949	'--	21002	'--	'--	'--	'--	M0	N3a	Stage IIIC	T2	6th	'--	'--	'--	'--	'--	'--	'--	'--	'--	'--	'--	not reported	'--	'--	'--	'--
TCGA.A8.A09Q.01A	TCGA.A8.A09Q	1	FEMALE	83	NA	Stage IIIB	not reported	not reported	TCGA_BRCA	09c2bc35-c21f-4aa4-ac30-0d8db02ad811	TCGA-BRCA	'--	'--	'--	'--	-30528	'--	'--	'--	Alive	'--	1925	'--	30528	'--	'--	'--	'--	M0	N2a	Stage IIIB	T4b	6th	'--	'--	'--	'--	'--	'--	'--	'--	'--	'--	'--	not reported	'--	'--	'--	'--
TCGA.A8.A09T.01A	TCGA.A8.A09T	1	FEMALE	68	NA	Stage X	not reported	not reported	TCGA_BRCA	0adf59c6-581a-475d-a2f4-40aa40060b5b	TCGA-BRCA	'--	'--	'--	'--	-25110	'--	'--	'--	Alive	'--	1941	'--	25110	'--	'--	'--	'--	MX	N0	'--	T1c	6th	'--	'--	'--	'--	'--	'--	'--	'--	'--	'--	'--	not reported	'--	'--	'--	'--
TCGA.A8.A09V.01A	TCGA.A8.A09V	1	FEMALE	51	NA	Stage IIA	not reported	not reported	TCGA_BRCA	cc348a26-ee11-47a4-8b51-de922967e175	TCGA-BRCA	'--	'--	'--	'--	-18628	'--	'--	'--	Alive	'--	1958	'--	18628	'--	'--	'--	'--	M0	N0	Stage IIA	T2	6th	'--	'--	'--	'--	'--	'--	'--	'--	'--	'--	'--	not reported	'--	'--	'--	'--
TCGA.A8.A09W.01A	TCGA.A8.A09W	2	FEMALE	70	NA	Stage IIIB	not reported	not reported	TCGA_BRCA	452672e8-b6d9-45b5-bb02-e88e03e2dd66	TCGA-BRCA	'--	'--	'--	'--	-25659	'--	'--	'--	Alive	'--	1937	'--	25659	'--	'--	'--	'--	M0	N3	Stage IIIB	T2	5th	'--	'--	'--	'--	'--	'--	'--	'--	'--	'--	'--	not reported	'--	'--	'--	'--
TCGA.A8.A09Z.01A	TCGA.A8.A09Z	1	FEMALE	83	NA	Stage IIB	not reported	not reported	TCGA_BRCA	81e7a3d3-be70-4834-8018-4d2cc077a4e6	TCGA-BRCA	'--	'--	'--	'--	-30590	'--	'--	'--	Alive	'--	1925	'--	30590	'--	'--	'--	'--	M0	N0	Stage IIB	T3	6th	'--	'--	'--	'--	'--	'--	'--	'--	'--	'--	'--	not reported	'--	'--	'--	'--
TCGA.A8.A0A1.01A	TCGA.A8.A0A1	1	FEMALE	84	NA	Stage IIA	not reported	not reported	TCGA_BRCA	3efa245d-177d-4ef9-94f7-f554c54e345e	TCGA-BRCA	'--	'--	'--	'--	-30742	'--	'--	'--	Alive	'--	1925	'--	30742	'--	'--	'--	'--	M0	N0	Stage IIA	T2	6th	'--	'--	'--	'--	'--	'--	'--	'--	'--	'--	'--	not reported	'--	'--	'--	'--
TCGA.A8.A0A2.01A	TCGA.A8.A0A2	1	FEMALE	66	NA	Stage IIA	not reported	not reported	TCGA_BRCA	34d5a193-85e5-4399-8a9b-e92858eafdfe	TCGA-BRCA	'--	'--	'--	'--	-24380	'--	'--	'--	Alive	'--	1943	'--	24380	'--	'--	'--	'--	M0	N0	Stage IIA	T2	6th	'--	'--	'--	'--	'--	'--	'--	'--	'--	'--	'--	not reported	'--	'--	'--	'--
TCGA.A8.A0A4.01A	TCGA.A8.A0A4	1	FEMALE	73	NA	Stage IIA	not reported	not reported	TCGA_BRCA	2cb8c866-9296-4c70-a3ea-f9a9b707895c	TCGA-BRCA	'--	'--	'--	'--	-26693	'--	'--	'--	Alive	'--	1936	'--	26693	'--	'--	'--	'--	M0	N0	Stage IIA	T2	6th	'--	'--	'--	'--	'--	'--	'--	'--	'--	'--	'--	not reported	'--	'--	'--	'--
TCGA.A8.A0A9.01A	TCGA.A8.A0A9	1	FEMALE	80	NA	Stage IIA	not reported	not reported	TCGA_BRCA	7b605fb6-d077-401e-b870-b87ddf505f82	TCGA-BRCA	'--	'--	'--	'--	-29370	'--	'--	'--	Alive	'--	1929	'--	29370	'--	'--	'--	'--	M0	N0	Stage IIA	T2	6th	'--	'--	'--	'--	'--	'--	'--	'--	'--	'--	'--	not reported	'--	'--	'--	'--
TCGA.A8.A0AB.01A	TCGA.A8.A0AB	1	FEMALE	54	NA	Stage IIA	not reported	not reported	TCGA_BRCA	22eaba28-be67-4730-9846-860bc1fca29a	TCGA-BRCA	'--	'--	'--	'--	-19814	'--	'--	'--	Alive	'--	1955	'--	19814	'--	'--	'--	'--	M0	N0	Stage IIA	T2	6th	'--	'--	'--	'--	'--	'--	'--	'--	'--	'--	'--	not reported	'--	'--	'--	'--
TCGA.A8.A0AD.01A	TCGA.A8.A0AD	1	FEMALE	83	NA	Stage I	not reported	not reported	TCGA_BRCA	af5453a9-cf1f-40de-aec4-0e0710908fb7	TCGA-BRCA	'--	'--	'--	'--	-30407	'--	'--	'--	Alive	'--	1924	'--	30407	'--	'--	'--	'--	M0	N0	Stage I	T1c	6th	'--	'--	'--	'--	'--	'--	'--	'--	'--	'--	'--	not reported	'--	'--	'--	'--
TCGA.AC.A2FB.01A	TCGA.AC.A2FB	1	NA	NA	NA	NA	not hispanic or latino	white	TCGA_BRCA	02bbb632-0f7f-439d-b8f0-c86a06237424	TCGA-BRCA	'--	'--	'--	'--	-23851	'--	'--	'--	Alive	'--	1944	'--	23851	'--	'--	'--	'--	MX	N0	Stage IIA	T2	6th	'--	'--	'--	'--	'--	'--	'--	'--	'--	'--	'--	not reported	'--	'--	'--	'--
TCGA.AC.A2FG.01A	TCGA.AC.A2FG	1	NA	NA	NA	NA	not reported	white	TCGA_BRCA	39cda4c9-e1c8-44c2-bab7-f5849c12f879	TCGA-BRCA	'--	'--	'--	'--	-29211	'--	'--	'--	Alive	'--	1928	'--	29211	'--	'--	'--	'--	MX	N1a	Stage IIB	T2	6th	'--	'--	'--	'--	'--	'--	'--	'--	'--	'--	'--	not reported	'--	'--	'--	'--
TCGA.AN.A03Y.01A	TCGA.AN.A03Y	1	FEMALE	66	NA	Stage IIA	not hispanic or latino	white	TCGA_BRCA	a991644b-3ee6-4cda-acf0-e37de48a49fc	TCGA-BRCA	'--	'--	'--	'--	-24232	'--	'--	'--	Alive	'--	1944	'--	24232	'--	'--	'--	'--	M0	N0	Stage IIA	T2	'--	'--	'--	'--	'--	'--	'--	'--	'--	'--	'--	'--	not reported	'--	'--	'--	'--
TCGA.AN.A041.01A	TCGA.AN.A041	1	FEMALE	29	NA	Stage IIB	not hispanic or latino	white	TCGA_BRCA	316e021c-5175-4ab3-bdb6-2bf9683f657a	TCGA-BRCA	'--	'--	'--	'--	-10812	'--	'--	'--	Alive	'--	1981	'--	10812	'--	'--	'--	'--	M0	N1a	Stage IIB	T2	7th	'--	'--	'--	'--	'--	'--	'--	'--	'--	'--	'--	not reported	'--	'--	'--	'--
TCGA.AN.A046.01A	TCGA.AN.A046	1	FEMALE	68	NA	Stage IIA	not hispanic or latino	white	TCGA_BRCA	dcd5860c-7e3a-44f3-a732-fe92fe3fe300	TCGA-BRCA	'--	'--	'--	'--	-25158	'--	'--	'--	Alive	'--	1942	'--	25158	'--	'--	'--	'--	M0	N0	Stage IIA	T2	'--	'--	'--	'--	'--	'--	'--	'--	'--	'--	'--	'--	not reported	'--	'--	'--	'--
TCGA.AN.A04A.01A	TCGA.AN.A04A	1	FEMALE	36	NA	Stage IIIA	not hispanic or latino	white	TCGA_BRCA	e5aae05a-478e-4a55-a27c-12b2b4be302a	TCGA-BRCA	'--	'--	'--	'--	-13445	'--	'--	'--	Alive	'--	1972	'--	13445	'--	'--	'--	'--	M0	N2	Stage IIIA	T2	7th	'--	'--	'--	'--	'--	'--	'--	'--	'--	'--	'--	not reported	'--	'--	'--	'--
TCGA.AN.A04C.01A	TCGA.AN.A04C	2	FEMALE	51	NA	Stage IIB	not hispanic or latino	white	TCGA_BRCA	66072c06-f251-4f0b-b6ae-12b407c52cc6	TCGA-BRCA	'--	'--	'--	'--	-18851	'--	'--	'--	Alive	'--	1957	'--	18851	'--	'--	'--	'--	M0	N1	Stage IIB	T2	'--	'--	'--	'--	'--	'--	'--	'--	'--	'--	'--	'--	not reported	'--	'--	'--	'--
TCGA.AN.A04D.01A	TCGA.AN.A04D	2	FEMALE	58	NA	Stage IIB	not hispanic or latino	white	TCGA_BRCA	49717f75-0f2d-4e1c-9a12-f1cd7877b80a	TCGA-BRCA	'--	'--	'--	'--	-21426	'--	'--	'--	Alive	'--	1950	'--	21426	'--	'--	'--	'--	M0	N1	Stage IIB	T2	'--	'--	'--	'--	'--	'--	'--	'--	'--	'--	'--	'--	not reported	'--	'--	'--	'--
TCGA.AN.A0AJ.01A	TCGA.AN.A0AJ	2	FEMALE	79	NA	Stage IIB	not hispanic or latino	white	TCGA_BRCA	9646160a-f1f9-437b-8c7d-efb0b57bfb97	TCGA-BRCA	'--	'--	'--	'--	-29131	'--	'--	'--	Alive	'--	1931	'--	29131	'--	'--	'--	'--	M0	N0	Stage IIB	T3	'--	'--	'--	'--	'--	'--	'--	'--	'--	'--	'--	'--	not reported	'--	'--	'--	'--
TCGA.AN.A0AK.01A	TCGA.AN.A0AK	2	FEMALE	76	NA	Stage IIA	not hispanic or latino	white	TCGA_BRCA	9e894662-b718-40f8-8899-b5e036cfbd76	TCGA-BRCA	'--	'--	'--	'--	-27977	'--	'--	'--	Alive	'--	1934	'--	27977	'--	'--	'--	'--	M0	N0	Stage IIA	T2	'--	'--	'--	'--	'--	'--	'--	'--	'--	'--	'--	'--	not reported	'--	'--	'--	'--
TCGA.AN.A0AL.01A	TCGA.AN.A0AL	2	FEMALE	41	NA	Stage IIIB	not hispanic or latino	white	TCGA_BRCA	3e9f93c0-aa79-4b4c-bd6c-b3325912362a	TCGA-BRCA	'--	'--	'--	'--	-15286	'--	'--	'--	Alive	'--	1969	'--	15286	'--	'--	'--	'--	M0	N0	Stage IIIB	T4	7th	'--	'--	'--	'--	'--	'--	'--	'--	'--	'--	'--	not reported	'--	'--	'--	'--
TCGA.AN.A0AM.01A	TCGA.AN.A0AM	2	FEMALE	56	NA	Stage IIA	not hispanic or latino	white	TCGA_BRCA	00a2d166-78c9-4687-a195-3d6315c27574	TCGA-BRCA	'--	'--	'--	'--	-20713	'--	'--	'--	Alive	'--	1954	'--	20713	'--	'--	'--	'--	M0	N0	Stage IIA	T2	'--	'--	'--	'--	'--	'--	'--	'--	'--	'--	'--	'--	not reported	'--	'--	'--	'--
TCGA.AN.A0AR.01A	TCGA.AN.A0AR	2	FEMALE	55	NA	Stage IIA	not hispanic or latino	white	TCGA_BRCA	ebc460c2-df88-4dc0-a2c0-aca8072b75ad	TCGA-BRCA	'--	'--	'--	'--	-20152	'--	'--	'--	Alive	'--	1955	'--	20152	'--	'--	'--	'--	M0	N0	Stage IIA	T2	'--	'--	'--	'--	'--	'--	'--	'--	'--	'--	'--	'--	not reported	'--	'--	'--	'--
TCGA.AN.A0AT.01A	TCGA.AN.A0AT	2	FEMALE	62	NA	Stage IIA	not hispanic or latino	white	TCGA_BRCA	05506f4c-e701-4a9d-ae06-97f066aade43	TCGA-BRCA	'--	'--	'--	'--	-22798	'--	'--	'--	Alive	'--	1948	'--	22798	'--	'--	'--	'--	M0	N0	Stage IIA	T2	'--	'--	'--	'--	'--	'--	'--	'--	'--	'--	'--	'--	not reported	'--	'--	'--	'--
TCGA.AN.A0FD.01A	TCGA.AN.A0FD	1	FEMALE	71	NA	Stage IIA	not hispanic or latino	white	TCGA_BRCA	c6086936-7544-4da0-8c0c-114166848483	TCGA-BRCA	'--	'--	'--	'--	-26007	'--	'--	'--	Alive	'--	1939	'--	26007	'--	'--	'--	'--	M0	N0	Stage IIA	T2	'--	'--	'--	'--	'--	'--	'--	'--	'--	'--	'--	'--	not reported	'--	'--	'--	'--
TCGA.AN.A0FF.01A	TCGA.AN.A0FF	1	FEMALE	32	NA	Stage IA	not hispanic or latino	white	TCGA_BRCA	d5cab7f5-e4f1-40ee-a0c8-4c8004c1c9a0	TCGA-BRCA	'--	'--	'--	'--	-11929	'--	'--	'--	Alive	'--	1978	'--	11929	'--	'--	'--	'--	M0	N0	Stage IA	T1b	'--	'--	'--	'--	'--	'--	'--	'--	'--	'--	'--	'--	not reported	'--	'--	'--	'--
TCGA.AN.A0FJ.01A	TCGA.AN.A0FJ	2	FEMALE	59	NA	Stage IV	not hispanic or latino	white	TCGA_BRCA	546248b0-22a0-4b70-a437-76fb0a238a0d	TCGA-BRCA	'--	'--	'--	'--	-21910	'--	'--	'--	Alive	'--	1951	'--	21910	'--	'--	'--	'--	M1	N2	Stage IV	T2	'--	'--	'--	'--	'--	'--	'--	'--	'--	'--	'--	'--	not reported	'--	'--	'--	'--
TCGA.AN.A0FK.01A	TCGA.AN.A0FK	1	FEMALE	88	NA	Stage IIIB	not hispanic or latino	white	TCGA_BRCA	2f4cbedf-ed7e-45a2-bf34-f1d1e696bdde	TCGA-BRCA	'--	'--	'--	'--	-32462	'--	'--	'--	Alive	'--	1922	'--	32462	'--	'--	'--	'--	M0	N0	Stage IIIB	T4	'--	'--	'--	'--	'--	'--	'--	'--	'--	'--	'--	'--	not reported	'--	'--	'--	'--
TCGA.AN.A0FL.01A	TCGA.AN.A0FL	2	FEMALE	62	NA	Stage IIA	not hispanic or latino	white	TCGA_BRCA	baf1207d-7d1a-4cad-ba58-62c26be2415e	TCGA-BRCA	'--	'--	'--	'--	-22805	'--	'--	'--	Alive	'--	1948	'--	22805	'--	'--	'--	'--	M0	N0	Stage IIA	T2	'--	'--	'--	'--	'--	'--	'--	'--	'--	'--	'--	'--	not reported	'--	'--	'--	'--
TCGA.AN.A0FS.01A	TCGA.AN.A0FS	1	FEMALE	55	NA	Stage IB	not hispanic or latino	white	TCGA_BRCA	10c9be1e-2cc0-45e4-8d2c-c013ea63ef05	TCGA-BRCA	'--	'--	'--	'--	-20352	'--	'--	'--	Alive	'--	1955	'--	20352	'--	'--	'--	'--	M0	N0	Stage IA	T1c	7th	'--	'--	'--	'--	'--	'--	'--	'--	'--	'--	'--	not reported	'--	'--	'--	'--
TCGA.AN.A0FT.01A	TCGA.AN.A0FT	1	FEMALE	63	NA	Stage IIB	not hispanic or latino	white	TCGA_BRCA	baf5e81f-2322-41ec-9053-b9559a7993bc	TCGA-BRCA	'--	'--	'--	'--	-23300	'--	'--	'--	Alive	'--	1947	'--	23300	'--	'--	'--	'--	M0	N1	Stage IIB	T2	'--	'--	'--	'--	'--	'--	'--	'--	'--	'--	'--	'--	not reported	'--	'--	'--	'--
TCGA.AN.A0FV.01A	TCGA.AN.A0FV	2	FEMALE	58	NA	Stage IIA	not hispanic or latino	white	TCGA_BRCA	2e8e70f2-c781-44c2-8f12-1f8c2f536aa3	TCGA-BRCA	'--	'--	'--	'--	-21479	'--	'--	'--	Alive	'--	1952	'--	21479	'--	'--	'--	'--	M0	N0	Stage IIA	T2	7th	'--	'--	'--	'--	'--	'--	'--	'--	'--	'--	'--	not reported	'--	'--	'--	'--
TCGA.AN.A0FW.01A	TCGA.AN.A0FW	1	FEMALE	67	NA	Stage IIIA	not hispanic or latino	white	TCGA_BRCA	e112b452-8850-4353-bfed-0dbdc243290b	TCGA-BRCA	'--	'--	'--	'--	-24692	'--	'--	'--	Alive	'--	1943	'--	24692	'--	'--	'--	'--	M0	N2	Stage IIIA	T2	'--	'--	'--	'--	'--	'--	'--	'--	'--	'--	'--	'--	not reported	'--	'--	'--	'--
TCGA.AN.A0FX.01A	TCGA.AN.A0FX	2	FEMALE	52	NA	Stage IIA	not hispanic or latino	white	TCGA_BRCA	13b860c3-8048-4dc9-9eb0-7480bc660837	TCGA-BRCA	'--	'--	'--	'--	-19309	'--	'--	'--	Alive	'--	1958	'--	19309	'--	'--	'--	'--	M0	N0	Stage IIA	T2	'--	'--	'--	'--	'--	'--	'--	'--	'--	'--	'--	'--	not reported	'--	'--	'--	'--
TCGA.AN.A0FY.01A	TCGA.AN.A0FY	2	FEMALE	55	NA	Stage IB	not hispanic or latino	white	TCGA_BRCA	de75d0b9-0f47-4732-8df5-05c350cfcd32	TCGA-BRCA	'--	'--	'--	'--	-20347	'--	'--	'--	Alive	'--	1955	'--	20347	'--	'--	'--	'--	M0	N0	Stage IA	T1c	7th	'--	'--	'--	'--	'--	'--	'--	'--	'--	'--	'--	not reported	'--	'--	'--	'--
TCGA.AN.A0FZ.01A	TCGA.AN.A0FZ	1	FEMALE	45	NA	Stage IIIA	not hispanic or latino	white	TCGA_BRCA	8240c4ae-f878-4882-aa07-7857c7ac52cf	TCGA-BRCA	'--	'--	'--	'--	-16533	'--	'--	'--	Alive	'--	1965	'--	16533	'--	'--	'--	'--	M0	N2	Stage IIIA	T2	'--	'--	'--	'--	'--	'--	'--	'--	'--	'--	'--	'--	not reported	'--	'--	'--	'--
TCGA.AN.A0G0.01A	TCGA.AN.A0G0	2	FEMALE	56	NA	Stage IIA	not hispanic or latino	white	TCGA_BRCA	96312510-c126-485d-8109-ed81844a1dc3	TCGA-BRCA	'--	'--	'--	'--	-20504	'--	'--	'--	Alive	'--	1954	'--	20504	'--	'--	'--	'--	M0	N0	Stage IIA	T2	'--	'--	'--	'--	'--	'--	'--	'--	'--	'--	'--	'--	not reported	'--	'--	'--	'--
TCGA.AN.A0XO.01A	TCGA.AN.A0XO	1	FEMALE	59	NA	Stage IIIA	not hispanic or latino	white	TCGA_BRCA	195b6731-6ae6-416e-a345-0eb8874a0ca2	TCGA-BRCA	'--	'--	'--	'--	-21640	'--	'--	'--	Alive	'--	1951	'--	21640	'--	'--	'--	'--	M0	N2	Stage IIIA	T2	7th	'--	'--	'--	'--	'--	'--	'--	'--	'--	'--	'--	not reported	'--	'--	'--	'--
TCGA.AN.A0XP.01A	TCGA.AN.A0XP	1	FEMALE	69	NA	Stage IIIA	not hispanic or latino	white	TCGA_BRCA	cf0e7e4e-b857-4db5-9ae2-551a899f77be	TCGA-BRCA	'--	'--	'--	'--	-25305	'--	'--	'--	Alive	'--	1941	'--	25305	'--	'--	'--	'--	M0	N2	Stage IIIA	T2	7th	'--	'--	'--	'--	'--	'--	'--	'--	'--	'--	'--	not reported	'--	'--	'--	'--
TCGA.AN.A0XR.01A	TCGA.AN.A0XR	1	FEMALE	55	NA	Stage IIIA	not hispanic or latino	white	TCGA_BRCA	f51af6db-2655-47fb-9ffc-83a503a728ea	TCGA-BRCA	'--	'--	'--	'--	-20381	'--	'--	'--	Alive	'--	1955	'--	20381	'--	'--	'--	'--	M0	N2	Stage IIIA	T2	7th	'--	'--	'--	'--	'--	'--	'--	'--	'--	'--	'--	not reported	'--	'--	'--	'--
TCGA.AN.A0XS.01A	TCGA.AN.A0XS	1	FEMALE	63	NA	Stage IIIA	not hispanic or latino	white	TCGA_BRCA	95e949d3-b1f3-46c6-9451-8fe92c99e4cf	TCGA-BRCA	'--	'--	'--	'--	-23358	'--	'--	'--	Alive	'--	1947	'--	23358	'--	'--	'--	'--	M0	N2	Stage IIIA	T2	7th	'--	'--	'--	'--	'--	'--	'--	'--	'--	'--	'--	not reported	'--	'--	'--	'--
TCGA.AN.A0XT.01A	TCGA.AN.A0XT	1	FEMALE	54	NA	Stage IIIA	not hispanic or latino	white	TCGA_BRCA	3e25056d-d137-49f5-abaa-f68509426600	TCGA-BRCA	'--	'--	'--	'--	-19794	'--	'--	'--	Alive	'--	1956	'--	19794	'--	'--	'--	'--	M0	N2	Stage IIIA	T2	7th	'--	'--	'--	'--	'--	'--	'--	'--	'--	'--	'--	not reported	'--	'--	'--	'--
TCGA.AN.A0XU.01A	TCGA.AN.A0XU	2	FEMALE	54	NA	Stage IIA	not hispanic or latino	white	TCGA_BRCA	a1da9db1-db11-4f4d-a249-c738db81b87e	TCGA-BRCA	'--	'--	'--	'--	-20052	'--	'--	'--	Alive	'--	1956	'--	20052	'--	'--	'--	'--	M0	N0	Stage IIA	T2	7th	'--	'--	'--	'--	'--	'--	'--	'--	'--	'--	'--	not reported	'--	'--	'--	'--
TCGA.AN.A0XV.01A	TCGA.AN.A0XV	1	FEMALE	67	NA	Stage IIIA	not hispanic or latino	white	TCGA_BRCA	ac18b3a3-8d52-4e35-8625-673171a7fd92	TCGA-BRCA	'--	'--	'--	'--	-24779	'--	'--	'--	Alive	'--	1943	'--	24779	'--	'--	'--	'--	M0	N2	Stage IIIA	T2	7th	'--	'--	'--	'--	'--	'--	'--	'--	'--	'--	'--	not reported	'--	'--	'--	'--
TCGA.AO.A03L.01A	TCGA.AO.A03L	2	FEMALE	34	NA	Stage IIIA	not hispanic or latino	asian	TCGA_BRCA	1174f6e4-ffbe-4e59-a000-8d861c968369	TCGA-BRCA	'--	'--	'--	'--	-12443	'--	'--	'--	Alive	'--	1969	'--	12443	'--	'--	'--	'--	M0	N2	Stage IIIA	T3	6th	'--	'--	'--	'--	'--	'--	'--	'--	'--	'--	'--	not reported	'--	'--	'--	'--
TCGA.AO.A03O.01A	TCGA.AO.A03O	2	FEMALE	69	NA	Stage IIA	not hispanic or latino	black or african american	TCGA_BRCA	1111fb30-46ce-4722-98da-ec9ba2323d90	TCGA-BRCA	'--	'--	'--	'--	-25362	2483	'--	'--	Dead	'--	1933	2008	25362	'--	'--	'--	'--	M0	N0 (i-)	Stage IIA	T2	'--	'--	'--	'--	'--	'--	'--	'--	'--	'--	'--	'--	not reported	'--	'--	'--	'--
TCGA.AO.A03P.01A	TCGA.AO.A03P	1	FEMALE	54	NA	Stage IIA	not hispanic or latino	black or african american	TCGA_BRCA	2d4c778c-7f77-4f0a-8261-2086accf15fd	TCGA-BRCA	'--	'--	'--	'--	-19724	2911	'--	'--	Dead	'--	1949	'--	19724	'--	'--	'--	'--	M0	N1	Stage IIB	T2	6th	'--	'--	'--	'--	'--	'--	'--	'--	'--	'--	'--	not reported	'--	'--	'--	'--
TCGA.AO.A03R.01A	TCGA.AO.A03R	2	FEMALE	57	NA	Stage IIB	not hispanic or latino	white	TCGA_BRCA	2e82e576-3095-4aee-9853-65f676647c34	TCGA-BRCA	'--	'--	'--	'--	-20930	'--	'--	'--	Alive	'--	1948	'--	20930	'--	'--	'--	'--	M0	N1a	Stage IIB	T2	'--	'--	'--	'--	'--	'--	'--	'--	'--	'--	'--	'--	not reported	'--	'--	'--	'--
TCGA.AO.A03T.01A	TCGA.AO.A03T	2	FEMALE	42	NA	Stage IIB	not hispanic or latino	white	TCGA_BRCA	dd6b64a8-d546-4fd1-bbbd-ac9703791cae	TCGA-BRCA	'--	'--	'--	'--	-15540	'--	'--	'--	Alive	'--	1965	'--	15540	'--	'--	'--	'--	M0	N1a	Stage IIB	T2	6th	'--	'--	'--	'--	'--	'--	'--	'--	'--	'--	'--	not reported	'--	'--	'--	'--
TCGA.AO.A03V.01A	TCGA.AO.A03V	1	FEMALE	41	NA	Stage IA	not hispanic or latino	white	TCGA_BRCA	a6cb373a-1604-4e25-bd81-da6c3e4f06ee	TCGA-BRCA	'--	'--	'--	'--	-15284	'--	'--	'--	Alive	'--	1967	'--	15284	'--	'--	'--	'--	M0	N0 (i-)	Stage I	T1c	6th	'--	'--	'--	'--	'--	'--	'--	'--	'--	'--	'--	not reported	'--	'--	'--	'--
TCGA.AO.A0J2.01A	TCGA.AO.A0J2	2	FEMALE	41	NA	Stage IA	not hispanic or latino	white	TCGA_BRCA	d2f2560c-ec80-4fea-9474-c47a2e85ea95	TCGA-BRCA	'--	'--	'--	'--	-15324	'--	'--	'--	Alive	'--	1967	'--	15324	'--	'--	'--	'--	M0	N0 (i-)	Stage IA	T1c	'--	'--	'--	'--	'--	'--	'--	'--	'--	'--	'--	'--	not reported	'--	'--	'--	'--
TCGA.AO.A0J3.01A	TCGA.AO.A0J3	1	FEMALE	67	NA	Stage IIB	not hispanic or latino	white	TCGA_BRCA	39cde586-df95-435f-b9a6-73b0c0ee5e92	TCGA-BRCA	'--	'--	'--	'--	-24519	'--	'--	'--	Alive	'--	1942	'--	24519	'--	'--	'--	'--	M0	N1b	Stage IIB	T2	'--	'--	'--	'--	'--	'--	'--	'--	'--	'--	'--	'--	not reported	'--	'--	'--	'--
TCGA.AO.A0J6.01A	TCGA.AO.A0J6	2	FEMALE	61	NA	Stage IIA	not hispanic or latino	white	TCGA_BRCA	e9f4f373-37a5-48ad-a1a0-b0d47820111a	TCGA-BRCA	'--	'--	'--	'--	-22462	'--	'--	'--	Alive	'--	1947	'--	22462	'--	'--	'--	'--	M0	N0 (i-)	Stage IIA	T2	'--	'--	'--	'--	'--	'--	'--	'--	'--	'--	'--	'--	not reported	'--	'--	'--	'--
TCGA.AO.A0J7.01A	TCGA.AO.A0J7	1	FEMALE	71	NA	Stage IIB	not hispanic or latino	white	TCGA_BRCA	9536bec0-dae0-4d63-a1b3-956741835243	TCGA-BRCA	'--	'--	'--	'--	-26281	'--	'--	'--	Alive	'--	1938	'--	26281	'--	'--	'--	'--	M0	N1	Stage IIB	T2	'--	'--	'--	'--	'--	'--	'--	'--	'--	'--	'--	'--	not reported	'--	'--	'--	'--
TCGA.AO.A0J8.01A	TCGA.AO.A0J8	1	FEMALE	61	NA	Stage IIA	not hispanic or latino	white	TCGA_BRCA	02bf5203-f9cd-4c5a-97b4-e5584dc22325	TCGA-BRCA	'--	'--	'--	'--	-22284	'--	'--	'--	Alive	'--	1948	'--	22284	'--	'--	'--	'--	M0	N0 (i+)	Stage IIA	T2	'--	'--	'--	'--	'--	'--	'--	'--	'--	'--	'--	'--	not reported	'--	'--	'--	'--
TCGA.AO.A0JA.01A	TCGA.AO.A0JA	1	FEMALE	36	NA	Stage IIIC	not hispanic or latino	black or african american	TCGA_BRCA	86b7b206-8e69-432d-acc9-bccce710955e	TCGA-BRCA	'--	'--	'--	'--	-13307	'--	'--	'--	Alive	'--	1973	'--	13307	'--	'--	'--	'--	M0	N3	Stage IIIC	T2	'--	'--	'--	'--	'--	'--	'--	'--	'--	'--	'--	'--	not reported	'--	'--	'--	'--
TCGA.AO.A0JB.01A	TCGA.AO.A0JB	2	FEMALE	50	NA	Stage IIIA	not hispanic or latino	white	TCGA_BRCA	3ea9412b-429e-4dcf-90cd-c53be06885a1	TCGA-BRCA	'--	'--	'--	'--	-18561	'--	'--	'--	Alive	'--	1957	'--	18561	'--	'--	'--	'--	M0	N1a	Stage IIIA	T3	'--	'--	'--	'--	'--	'--	'--	'--	'--	'--	'--	'--	not reported	'--	'--	'--	'--
TCGA.AO.A0JC.01A	TCGA.AO.A0JC	2	FEMALE	64	NA	Stage IIA	not hispanic or latino	white	TCGA_BRCA	03565036-b6d3-432f-8d9a-7099818e0788	TCGA-BRCA	'--	'--	'--	'--	-23404	'--	'--	'--	Alive	'--	1942	'--	23404	'--	'--	'--	'--	M0	N0 (i-)	Stage IIA	T2	'--	'--	'--	'--	'--	'--	'--	'--	'--	'--	'--	'--	not reported	'--	'--	'--	'--
TCGA.AO.A0JD.01A	TCGA.AO.A0JD	2	FEMALE	59	NA	Stage IIIA	not hispanic or latino	white	TCGA_BRCA	0a229f95-0ea1-4d63-953e-74f5ec2f3028	TCGA-BRCA	'--	'--	'--	'--	-21831	'--	'--	'--	Alive	'--	1946	'--	21831	'--	'--	'--	'--	M0	N1a	Stage IIIA	T3	'--	'--	'--	'--	'--	'--	'--	'--	'--	'--	'--	'--	not reported	'--	'--	'--	'--
TCGA.AO.A0JF.01A	TCGA.AO.A0JF	1	FEMALE	68	NA	Stage IIA	not hispanic or latino	white	TCGA_BRCA	f357fe19-5359-4662-8ce9-aa996132283b	TCGA-BRCA	'--	'--	'--	'--	-24923	'--	'--	'--	Alive	'--	1941	'--	24923	'--	'--	'--	'--	M0	N1a	Stage IIA	T1c	'--	'--	'--	'--	'--	'--	'--	'--	'--	'--	'--	'--	not reported	'--	'--	'--	'--
TCGA.AO.A0JG.01A	TCGA.AO.A0JG	1	FEMALE	49	NA	Stage IIIA	not hispanic or latino	white	TCGA_BRCA	58959e88-54e2-4558-9664-2effda7403dc	TCGA-BRCA	'--	'--	'--	'--	-18021	'--	'--	'--	Alive	'--	1960	'--	18021	'--	'--	'--	'--	M0	N2a	Stage IIIA	T2	'--	'--	'--	'--	'--	'--	'--	'--	'--	'--	'--	'--	not reported	'--	'--	'--	'--
TCGA.AO.A0JI.01A	TCGA.AO.A0JI	1	FEMALE	56	NA	Stage IIA	not hispanic or latino	white	TCGA_BRCA	e17c565c-9857-4df3-a352-903b53093c85	TCGA-BRCA	'--	'--	'--	'--	-20694	'--	'--	'--	Alive	'--	1951	'--	20694	'--	'--	'--	'--	M0	N1	Stage IIA	T1c	'--	'--	'--	'--	'--	'--	'--	'--	'--	'--	'--	'--	not reported	'--	'--	'--	'--
TCGA.AO.A0JL.01A	TCGA.AO.A0JL	2	FEMALE	59	NA	Stage IIIA	not hispanic or latino	white	TCGA_BRCA	d5d8e76e-2f2a-49bc-ba0a-d51283611b16	TCGA-BRCA	'--	'--	'--	'--	-21895	'--	'--	'--	Alive	'--	1947	'--	21895	'--	'--	'--	'--	M0	N2a	Stage IIIA	T2	'--	'--	'--	'--	'--	'--	'--	'--	'--	'--	'--	'--	not reported	'--	'--	'--	'--
TCGA.AO.A0JM.01A	TCGA.AO.A0JM	2	FEMALE	40	NA	Stage IIB	hispanic or latino	not reported	TCGA_BRCA	44bec761-b603-49c0-8634-f6bfe0319bb1	TCGA-BRCA	'--	'--	'--	'--	-14653	'--	'--	'--	Alive	'--	1965	'--	14653	'--	'--	'--	'--	M0	N1	Stage IIB	T2	'--	'--	'--	'--	'--	'--	'--	'--	'--	'--	'--	'--	not reported	'--	'--	'--	'--
TCGA.AO.A124.01A	TCGA.AO.A124	2	FEMALE	38	NA	Stage IIA	not hispanic or latino	white	TCGA_BRCA	b094e8b2-8ece-4b36-8025-18073a8b873c	TCGA-BRCA	'--	'--	'--	'--	-14174	'--	'--	'--	Alive	'--	1964	'--	14174	'--	'--	'--	'--	M0	N0 (i-)	Stage IIA	T2	5th	'--	'--	'--	'--	'--	'--	'--	'--	'--	'--	'--	not reported	'--	'--	'--	'--
TCGA.AO.A125.01A	TCGA.AO.A125	1	FEMALE	72	NA	Stage IIA	not hispanic or latino	black or african american	TCGA_BRCA	8577ffcb-242e-40e2-98d4-2831d952be34	TCGA-BRCA	'--	'--	'--	'--	-26466	'--	'--	'--	Alive	'--	1930	'--	26466	'--	'--	'--	'--	M0	N0 (i-)	Stage IIA	T2	5th	'--	'--	'--	'--	'--	'--	'--	'--	'--	'--	'--	not reported	'--	'--	'--	'--
TCGA.AO.A126.01A	TCGA.AO.A126	1	FEMALE	39	NA	Stage IIA	not hispanic or latino	asian	TCGA_BRCA	cc0902fd-a2fc-4327-929e-d4219e32e1d7	TCGA-BRCA	'--	'--	'--	'--	-14264	'--	'--	'--	Alive	'--	1963	'--	14264	'--	'--	'--	'--	M0	N0 (i-)	Stage IIA	T2	'--	'--	'--	'--	'--	'--	'--	'--	'--	'--	'--	'--	not reported	'--	'--	'--	'--
TCGA.AO.A12B.01A	TCGA.AO.A12B	1	FEMALE	63	NA	Stage IIA	hispanic or latino	white	TCGA_BRCA	f6ed684f-ee7a-496c-80d5-6eacd494d16a	TCGA-BRCA	'--	'--	'--	'--	-23150	'--	'--	'--	Alive	'--	1941	'--	23150	'--	'--	'--	'--	M0	N0 (i-)	Stage IIA	T2	6th	'--	'--	'--	'--	'--	'--	'--	'--	'--	'--	'--	not reported	'--	'--	'--	'--
TCGA.AO.A12D.01A	TCGA.AO.A12D	2	FEMALE	43	NA	Stage IIA	not hispanic or latino	white	TCGA_BRCA	2fe854b4-bac9-4801-9a1c-ee99388e8082	TCGA-BRCA	'--	'--	'--	'--	-15774	'--	'--	'--	Alive	'--	1962	'--	15774	'--	'--	'--	'--	M0	N1a	Stage IIA	T1c	6th	'--	'--	'--	'--	'--	'--	'--	'--	'--	'--	'--	not reported	'--	'--	'--	'--
TCGA.AO.A12F.01A	TCGA.AO.A12F	2	FEMALE	36	NA	Stage IIA	not hispanic or latino	white	TCGA_BRCA	495f9eda-b9be-4eef-bae1-766a4bfbd68e	TCGA-BRCA	'--	'--	'--	'--	-13409	'--	'--	'--	Alive	'--	1970	'--	13409	'--	'--	'--	'--	M0	N0 (i-)	Stage IIA	T2	6th	'--	'--	'--	'--	'--	'--	'--	'--	'--	'--	'--	not reported	'--	'--	'--	'--
TCGA.AO.A12G.01A	TCGA.AO.A12G	1	FEMALE	75	NA	Stage IIA	not hispanic or latino	white	TCGA_BRCA	58c56d4b-3f85-4aad-a779-5f9e1791677d	TCGA-BRCA	'--	'--	'--	'--	-27705	'--	'--	'--	Alive	'--	1931	'--	27705	'--	'--	'--	'--	M0	N0 (i+)	Stage IIA	T2	6th	'--	'--	'--	'--	'--	'--	'--	'--	'--	'--	'--	not reported	'--	'--	'--	'--
TCGA.AO.A12H.01A	TCGA.AO.A12H	1	FEMALE	69	NA	Stage IIA	not hispanic or latino	black or african american	TCGA_BRCA	b5b99291-507e-4b68-a039-9a0f571f55df	TCGA-BRCA	'--	'--	'--	'--	-25515	'--	'--	'--	Alive	'--	1939	'--	25515	'--	'--	'--	'--	M0	N0 (i-)	Stage IIA	T2	6th	'--	'--	'--	'--	'--	'--	'--	'--	'--	'--	'--	not reported	'--	'--	'--	'--
TCGA.AO.A1KO.01A	TCGA.AO.A1KO	1	FEMALE	46	NA	Stage IIB	not hispanic or latino	white	TCGA_BRCA	c25898b4-eb33-42f4-bf3f-bf532a929e7d	TCGA-BRCA	'--	'--	'--	'--	-16817	'--	'--	'--	Alive	'--	1962	'--	16817	'--	'--	'--	'--	M0	N0 (i+)	Stage IIB	T3	6th	'--	'--	'--	'--	'--	'--	'--	'--	'--	'--	'--	not reported	'--	'--	'--	'--
TCGA.AO.A1KP.01A	TCGA.AO.A1KP	1	FEMALE	77	NA	Stage IIA	not hispanic or latino	white	TCGA_BRCA	3aaabc62-f5a4-4025-9b29-5adf82c86c84	TCGA-BRCA	'--	'--	'--	'--	-28247	'--	'--	'--	Alive	'--	1926	'--	28247	'--	'--	'--	'--	M0	N1	Stage IIA	T1	6th	'--	'--	'--	'--	'--	'--	'--	'--	'--	'--	'--	not reported	'--	'--	'--	'--
TCGA.AO.A1KR.01A	TCGA.AO.A1KR	2	FEMALE	51	NA	NA	not hispanic or latino	white	TCGA_BRCA	b7f74ae1-6f58-447c-be50-a7666eb19d9a	TCGA-BRCA	'--	'--	'--	'--	-18900	'--	'--	'--	Alive	'--	1954	'--	18900	'--	'--	'--	'--	M0	N0	Stage IIA	T2	6th	'--	'--	'--	'--	'--	'--	'--	'--	'--	'--	'--	not reported	'--	'--	'--	'--
TCGA.AO.A1KS.01A	TCGA.AO.A1KS	1	FEMALE	69	NA	Stage IIA	not hispanic or latino	white	TCGA_BRCA	bb8d42d3-ad65-4d88-ae1d-f9aadfc7962d	TCGA-BRCA	'--	'--	'--	'--	-25230	'--	'--	'--	Alive	'--	1941	'--	25230	'--	'--	'--	'--	M0	N0 (i-)	Stage IIA	T2	7th	'--	'--	'--	'--	'--	'--	'--	'--	'--	'--	'--	not reported	'--	'--	'--	'--
TCGA.AO.A1KT.01A	TCGA.AO.A1KT	1	FEMALE	78	NA	Stage IIA	not hispanic or latino	white	TCGA_BRCA	1f8f87cb-8a0b-474c-97fb-c71b4fd88d97	TCGA-BRCA	'--	'--	'--	'--	-28660	'--	'--	'--	Alive	'--	1931	'--	28660	'--	'--	'--	'--	M0	N1	Stage IIA	T1	6th	'--	'--	'--	'--	'--	'--	'--	'--	'--	'--	'--	not reported	'--	'--	'--	'--
TCGA.AQ.A0Y5.01A	TCGA.AQ.A0Y5	1	FEMALE	70	NA	Stage IIIA	not hispanic or latino	white	TCGA_BRCA	d0b78f3f-a198-437a-ab8c-204345d3b75d	TCGA-BRCA	'--	'--	'--	'--	-25793	172	'--	'--	Dead	'--	1940	2010	25793	'--	'--	'--	'--	MX	N2a	Stage IIIA	T2	7th	'--	'--	'--	'--	'--	'--	'--	'--	'--	'--	'--	not reported	'--	'--	'--	'--
TCGA.AQ.A1H2.01A	TCGA.AQ.A1H2	1	FEMALE	84	NA	Stage IIIA	not hispanic or latino	white	TCGA_BRCA	4d120899-9a80-4736-b097-285e9e261bcb	TCGA-BRCA	'--	'--	'--	'--	-30958	'--	'--	'--	Alive	'--	1926	'--	30958	'--	'--	'--	'--	MX	N2a	Stage IIIA	T2	7th	'--	'--	'--	'--	'--	'--	'--	'--	'--	'--	'--	not reported	'--	'--	'--	'--
TCGA.AQ.A1H3.01A	TCGA.AQ.A1H3	1	FEMALE	49	NA	Stage IIIC	not hispanic or latino	white	TCGA_BRCA	82ec33dd-e783-4c74-9a87-797a699e11df	TCGA-BRCA	'--	'--	'--	'--	-18177	'--	'--	'--	Alive	'--	1961	'--	18177	'--	'--	'--	'--	MX	N3a	Stage IIIC	T2	7th	'--	'--	'--	'--	'--	'--	'--	'--	'--	'--	'--	not reported	'--	'--	'--	'--
TCGA.AR.A0TP.01A	TCGA.AR.A0TP	2	FEMALE	43	NA	Stage II	not hispanic or latino	white	TCGA_BRCA	ab89bb2e-da84-4116-a8cd-49aad7bbfd4d	TCGA-BRCA	'--	'--	'--	'--	-15812	'--	'--	'--	Alive	'--	1960	'--	15812	'--	'--	'--	'--	M0	N0	Stage IIA	T2	6th	'--	'--	'--	'--	'--	'--	'--	'--	'--	'--	'--	not reported	'--	'--	'--	'--
TCGA.AR.A0TQ.01A	TCGA.AR.A0TQ	2	FEMALE	27	NA	Stage III	not hispanic or latino	white	TCGA_BRCA	5dc1bee9-c44d-4fdc-9ae5-83426c4d6880	TCGA-BRCA	'--	'--	'--	'--	-9873	'--	'--	'--	Alive	'--	1979	'--	9873	'--	'--	'--	'--	M0	N1	Stage IIIA	T3	6th	'--	'--	'--	'--	'--	'--	'--	'--	'--	'--	'--	not reported	'--	'--	'--	'--
TCGA.AR.A0TR.01A	TCGA.AR.A0TR	1	FEMALE	68	NA	Stage II	not hispanic or latino	white	TCGA_BRCA	d1703dbd-5c93-4cf2-a4d1-0d90640882bd	TCGA-BRCA	'--	'--	'--	'--	-25190	160	'--	'--	Dead	'--	1938	2006	25190	'--	'--	'--	'--	M0	N1	Stage IIB	T2	'--	'--	'--	'--	'--	'--	'--	'--	'--	'--	'--	'--	not reported	'--	'--	'--	'--
TCGA.AR.A0TV.01A	TCGA.AR.A0TV	1	FEMALE	66	NA	Stage II	not reported	not reported	TCGA_BRCA	6439621e-da61-4723-91cc-c5d87d0a4abc	TCGA-BRCA	'--	'--	'--	'--	-24279	'--	'--	'--	Alive	'--	1939	'--	24279	'--	'--	'--	'--	M0	N0	Stage IIA	T2	6th	'--	'--	'--	'--	'--	'--	'--	'--	'--	'--	'--	not reported	'--	'--	'--	'--
TCGA.AR.A0TW.01A	TCGA.AR.A0TW	1	FEMALE	50	NA	Stage III	not hispanic or latino	white	TCGA_BRCA	8da3d6cf-381b-4d1b-93fa-41fd9d2b2e66	TCGA-BRCA	'--	'--	'--	'--	-18263	'--	'--	'--	Alive	'--	1955	'--	18263	'--	'--	'--	'--	M0	N1	Stage IIIA	T3	'--	'--	'--	'--	'--	'--	'--	'--	'--	'--	'--	'--	not reported	'--	'--	'--	'--
TCGA.AR.A0TY.01A	TCGA.AR.A0TY	2	FEMALE	54	NA	Stage II	not hispanic or latino	white	TCGA_BRCA	da1c58a7-c6bd-47d9-95c2-8d2ac70e20e4	TCGA-BRCA	'--	'--	'--	'--	-19836	1699	'--	'--	Dead	'--	1950	2008	19836	'--	'--	'--	'--	M0	N0	Stage IIA	T2	'--	'--	'--	'--	'--	'--	'--	'--	'--	'--	'--	'--	not reported	'--	'--	'--	'--
TCGA.AR.A0TZ.01A	TCGA.AR.A0TZ	1	FEMALE	43	NA	Stage III	not hispanic or latino	white	TCGA_BRCA	c7c34fd9-3021-45b7-b6ff-30b4196585a8	TCGA-BRCA	'--	'--	'--	'--	-15720	3262	'--	'--	Dead	'--	1961	'--	15720	'--	'--	'--	'--	M1	N2	'--	T2	'--	'--	'--	'--	'--	'--	'--	'--	'--	'--	'--	'--	not reported	'--	'--	'--	'--
TCGA.AR.A0U2.01A	TCGA.AR.A0U2	2	FEMALE	47	NA	Stage III	not hispanic or latino	white	TCGA_BRCA	9ad603dc-3fd0-44f5-ae4e-64eeb1ae8d6d	TCGA-BRCA	'--	'--	'--	'--	-17390	2551	'--	'--	Dead	'--	1957	2010	17390	'--	'--	'--	'--	M0	N2	Stage IIIA	T2	'--	'--	'--	'--	'--	'--	'--	'--	'--	'--	'--	'--	not reported	'--	'--	'--	'--
TCGA.AR.A0U3.01A	TCGA.AR.A0U3	1	FEMALE	59	NA	Stage II	hispanic or latino	white	TCGA_BRCA	c5f00132-1c6b-4337-af6f-596c652665cc	TCGA-BRCA	'--	'--	'--	'--	-21755	'--	'--	'--	Alive	'--	1945	'--	21755	'--	'--	'--	'--	M0	N1	Stage IIB	T2	6th	'--	'--	'--	'--	'--	'--	'--	'--	'--	'--	'--	not reported	'--	'--	'--	'--
TCGA.AR.A1AH.01A	TCGA.AR.A1AH	2	FEMALE	51	NA	Stage II	not hispanic or latino	white	TCGA_BRCA	a6e11b30-3ae8-4dd1-b04c-a730c6a79746	TCGA-BRCA	'--	'--	'--	'--	-18991	'--	'--	'--	Alive	'--	1953	'--	18991	'--	'--	'--	'--	M0	N1	Stage IIB	T2	6th	'--	'--	'--	'--	'--	'--	'--	'--	'--	'--	'--	not reported	'--	'--	'--	'--
TCGA.AR.A1AO.01A	TCGA.AR.A1AO	2	FEMALE	47	NA	Stage II	not hispanic or latino	white	TCGA_BRCA	623befd6-0ca4-4a6c-9cf5-d9385c3b718f	TCGA-BRCA	'--	'--	'--	'--	-17332	'--	'--	'--	Alive	'--	1959	'--	17332	'--	'--	'--	'--	M0	N1	Stage IIA	T1	6th	'--	'--	'--	'--	'--	'--	'--	'--	'--	'--	'--	not reported	'--	'--	'--	'--
TCGA.AR.A1AP.01A	TCGA.AR.A1AP	1	FEMALE	80	NA	Stage I	not hispanic or latino	white	TCGA_BRCA	9495f029-9882-4c9b-a557-b3aec9e91698	TCGA-BRCA	'--	'--	'--	'--	-29406	'--	'--	'--	Alive	'--	1927	'--	29406	'--	'--	'--	'--	M0	N0	Stage I	T1	6th	'--	'--	'--	'--	'--	'--	'--	'--	'--	'--	'--	not reported	'--	'--	'--	'--
TCGA.AR.A1AS.01A	TCGA.AR.A1AS	1	FEMALE	54	NA	Stage II	not reported	asian	TCGA_BRCA	7d681cc6-689d-41c8-9e84-e13733089ec9	TCGA-BRCA	'--	'--	'--	'--	-20028	'--	'--	'--	Alive	'--	1953	'--	20028	'--	'--	'--	'--	M0	N1	Stage IIB	T2	6th	'--	'--	'--	'--	'--	'--	'--	'--	'--	'--	'--	not reported	'--	'--	'--	'--
TCGA.AR.A1AU.01A	TCGA.AR.A1AU	1	FEMALE	39	NA	Stage III	not hispanic or latino	white	TCGA_BRCA	36220587-1c1c-4f92-b177-3b2155e7e273	TCGA-BRCA	'--	'--	'--	'--	-14564	'--	'--	'--	Alive	'--	1968	'--	14564	'--	'--	'--	'--	M0	N2	Stage IIIA	T2	6th	'--	'--	'--	'--	'--	'--	'--	'--	'--	'--	'--	not reported	'--	'--	'--	'--
TCGA.AR.A1AV.01A	TCGA.AR.A1AV	1	MALE	68	NA	Stage II	hispanic or latino	white	TCGA_BRCA	daf62b56-6dd2-4ab7-adaa-f296bb86a0a5	TCGA-BRCA	'--	'--	'--	'--	-24875	'--	'--	'--	Alive	'--	1939	'--	24875	'--	'--	'--	'--	M0	N1	Stage IIB	T2	6th	'--	'--	'--	'--	'--	'--	'--	'--	'--	'--	'--	not reported	'--	'--	'--	'--
TCGA.AR.A1AY.01A	TCGA.AR.A1AY	2	FEMALE	65	NA	Stage I	not hispanic or latino	white	TCGA_BRCA	5fd9552a-c742-4388-940d-295d1107ae00	TCGA-BRCA	'--	'--	'--	'--	-23927	'--	'--	'--	Alive	'--	1943	'--	23927	'--	'--	'--	'--	M0	N0	Stage I	T1	6th	'--	'--	'--	'--	'--	'--	'--	'--	'--	'--	'--	not reported	'--	'--	'--	'--
TCGA.AR.A24H.01A	TCGA.AR.A24H	2	FEMALE	65	NA	Stage II	not hispanic or latino	white	TCGA_BRCA	6f89509c-f802-482e-b4da-94553aa76fe9	TCGA-BRCA	'--	'--	'--	'--	-24046	'--	'--	'--	Alive	'--	1936	'--	24046	'--	'--	'--	'--	M0	N0	Stage IIA	T2	5th	'--	'--	'--	'--	'--	'--	'--	'--	'--	'--	'--	not reported	'--	'--	'--	'--
TCGA.AR.A24K.01A	TCGA.AR.A24K	1	FEMALE	46	NA	Stage II	not reported	white	TCGA_BRCA	599c3701-df7a-4a75-a347-fa9b510dd242	TCGA-BRCA	'--	'--	'--	'--	-16961	'--	'--	'--	Alive	'--	1958	'--	16961	'--	'--	'--	'--	M0	N0	Stage IIA	T2	6th	'--	'--	'--	'--	'--	'--	'--	'--	'--	'--	'--	not reported	'--	'--	'--	'--
TCGA.AR.A24M.01A	TCGA.AR.A24M	1	FEMALE	38	NA	Stage III	not hispanic or latino	white	TCGA_BRCA	aa30ac3d-4216-45dd-a314-1ae192fafcb2	TCGA-BRCA	'--	'--	'--	'--	-14119	'--	'--	'--	Alive	'--	1967	'--	14119	'--	'--	'--	'--	M0	N2	Stage IIIA	T2	6th	'--	'--	'--	'--	'--	'--	'--	'--	'--	'--	'--	not reported	'--	'--	'--	'--
TCGA.AR.A24N.01A	TCGA.AR.A24N	1	FEMALE	54	NA	Stage I	not hispanic or latino	white	TCGA_BRCA	30047d32-0833-4aca-98d1-3b9ab7122863	TCGA-BRCA	'--	'--	'--	'--	-19989	'--	'--	'--	Alive	'--	1951	'--	19989	'--	'--	'--	'--	M0	N0	Stage I	T1	6th	'--	'--	'--	'--	'--	'--	'--	'--	'--	'--	'--	not reported	'--	'--	'--	'--
TCGA.AR.A24P.01A	TCGA.AR.A24P	1	FEMALE	47	NA	Stage I	not hispanic or latino	white	TCGA_BRCA	d1fd8ed2-be13-4272-b31e-df86911db3b1	TCGA-BRCA	'--	'--	'--	'--	-17490	'--	'--	'--	Alive	'--	1958	'--	17490	'--	'--	'--	'--	M0	N0	Stage I	T1	6th	'--	'--	'--	'--	'--	'--	'--	'--	'--	'--	'--	not reported	'--	'--	'--	'--
TCGA.AR.A24R.01A	TCGA.AR.A24R	1	FEMALE	45	NA	Stage III	not hispanic or latino	white	TCGA_BRCA	db62d9c7-8343-4771-84fc-146d2e307bb8	TCGA-BRCA	'--	'--	'--	'--	-16642	'--	'--	'--	Alive	'--	1961	'--	16642	'--	'--	'--	'--	M0	N2	Stage IIIA	T1	6th	'--	'--	'--	'--	'--	'--	'--	'--	'--	'--	'--	not reported	'--	'--	'--	'--
TCGA.AR.A24S.01A	TCGA.AR.A24S	1	FEMALE	61	NA	Stage I	not hispanic or latino	white	TCGA_BRCA	074e8b06-3929-4896-9263-3b80ad6a355b	TCGA-BRCA	'--	'--	'--	'--	-22587	'--	'--	'--	Alive	'--	1945	'--	22587	'--	'--	'--	'--	M0	N0	Stage I	T1	6th	'--	'--	'--	'--	'--	'--	'--	'--	'--	'--	'--	not reported	'--	'--	'--	'--
TCGA.AR.A24V.01A	TCGA.AR.A24V	1	FEMALE	52	NA	Stage II	not hispanic or latino	white	TCGA_BRCA	3cb06c7a-f2a8-448b-91a8-dd201bbf2ddd	TCGA-BRCA	'--	'--	'--	'--	-19027	'--	'--	'--	Alive	'--	1954	'--	19027	'--	'--	'--	'--	M0	N1	Stage IIB	T2	6th	'--	'--	'--	'--	'--	'--	'--	'--	'--	'--	'--	not reported	'--	'--	'--	'--
TCGA.AR.A24X.01A	TCGA.AR.A24X	1	FEMALE	52	NA	Stage II	not reported	white	TCGA_BRCA	491d5ebb-e9ab-4b17-acb8-630ff9fef0f2	TCGA-BRCA	'--	'--	'--	'--	-19030	'--	'--	'--	Alive	'--	1954	'--	19030	'--	'--	'--	'--	M0	N0	Stage IIA	T2	6th	'--	'--	'--	'--	'--	'--	'--	'--	'--	'--	'--	not reported	'--	'--	'--	'--
TCGA.AR.A24Z.01A	TCGA.AR.A24Z	1	FEMALE	57	NA	Stage II	not reported	white	TCGA_BRCA	9fefbe7c-f66a-4940-843e-285cb7b392c1	TCGA-BRCA	'--	'--	'--	'--	-20900	'--	'--	'--	Alive	'--	1949	'--	20900	'--	'--	'--	'--	M0	N0	Stage IIA	T2	6th	'--	'--	'--	'--	'--	'--	'--	'--	'--	'--	'--	not reported	'--	'--	'--	'--
TCGA.AR.A251.01A	TCGA.AR.A251	2	FEMALE	51	NA	Stage III	not hispanic or latino	white	TCGA_BRCA	8c51bbcb-7c8d-47ad-9193-70ca157c6900	TCGA-BRCA	'--	'--	'--	'--	-18771	'--	'--	'--	Alive	'--	1955	'--	18771	'--	'--	'--	'--	M0	N2	Stage IIIA	T2	6th	'--	'--	'--	'--	'--	'--	'--	'--	'--	'--	'--	not reported	'--	'--	'--	'--
TCGA.AR.A255.01A	TCGA.AR.A255	1	FEMALE	62	NA	Stage I	not hispanic or latino	white	TCGA_BRCA	e8f3cc64-5e15-4f4d-b73e-5c9b250a664c	TCGA-BRCA	'--	'--	'--	'--	-22809	'--	'--	'--	Alive	'--	1945	'--	22809	'--	'--	'--	'--	M0	N0	Stage I	T1	6th	'--	'--	'--	'--	'--	'--	'--	'--	'--	'--	'--	not reported	'--	'--	'--	'--
TCGA.AR.A256.01A	TCGA.AR.A256	2	FEMALE	45	NA	Stage II	not reported	white	TCGA_BRCA	d3d545b3-457f-4389-821f-704cb24aff7f	TCGA-BRCA	'--	'--	'--	'--	-16642	2854	'--	'--	Dead	'--	1956	2008	16642	'--	'--	'--	'--	M0	N0	Stage IIA	T2	5th	'--	'--	'--	'--	'--	'--	'--	'--	'--	'--	'--	not reported	'--	'--	'--	'--
TCGA.B6.A0I5.01A	TCGA.B6.A0I5	1	FEMALE	49	NA	Stage IIB	not hispanic or latino	white	TCGA_BRCA	1a18974d-967c-4727-b42e-12ae7be66589	TCGA-BRCA	'--	'--	'--	'--	-18038	'--	'--	'--	Alive	'--	1939	'--	18038	'--	'--	'--	'--	M0	N1b	Stage IIB	T2	3rd	'--	'--	'--	'--	'--	'--	'--	'--	'--	'--	'--	not reported	'--	'--	'--	'--
TCGA.B6.A0I6.01A	TCGA.B6.A0I6	2	FEMALE	49	NA	Stage IIA	not hispanic or latino	black or african american	TCGA_BRCA	045c13ef-3db7-4adf-b0a3-23338f0479f3	TCGA-BRCA	'--	'--	'--	'--	-18014	991	'--	'--	Dead	'--	1941	1992	18014	'--	'--	'--	'--	M0	N1	Stage IIA	T1c	3rd	'--	'--	'--	'--	'--	'--	'--	'--	'--	'--	'--	not reported	'--	'--	'--	'--
TCGA.B6.A0I8.01A	TCGA.B6.A0I8	1	FEMALE	46	NA	NA	not hispanic or latino	white	TCGA_BRCA	6e6408d6-6c48-4dfc-9f1c-28b7386e87b4	TCGA-BRCA	'--	'--	'--	'--	-17073	749	'--	'--	Dead	'--	1946	1994	17073	'--	'--	'--	'--	M0	NX	Stage X	T1	4th	'--	'--	'--	'--	'--	'--	'--	'--	'--	'--	'--	not reported	'--	'--	'--	'--
TCGA.B6.A0I9.01A	TCGA.B6.A0I9	1	FEMALE	62	NA	Stage IV	not hispanic or latino	white	TCGA_BRCA	44954053-0b93-4577-a436-42777e442300	TCGA-BRCA	'--	'--	'--	'--	-22798	362	'--	'--	Dead	'--	1930	1992	22798	'--	'--	'--	'--	M1	NX	Stage IV	T3	3rd	'--	'--	'--	'--	'--	'--	'--	'--	'--	'--	'--	not reported	'--	'--	'--	'--
TCGA.B6.A0IA.01A	TCGA.B6.A0IA	1	FEMALE	51	NA	Stage IIA	not hispanic or latino	white	TCGA_BRCA	0807435a-e75e-4e04-8e45-ed0cd49a841a	TCGA-BRCA	'--	'--	'--	'--	-18748	'--	'--	'--	Alive	'--	1941	'--	18748	'--	'--	'--	'--	M0	N0 (i-)	Stage IIA	T2	'--	'--	'--	'--	'--	'--	'--	'--	'--	'--	'--	'--	not reported	'--	'--	'--	'--
TCGA.B6.A0IB.01A	TCGA.B6.A0IB	1	FEMALE	64	NA	Stage IV	not hispanic or latino	white	TCGA_BRCA	157ec9e0-ca6e-4da1-9233-f976cf0db433	TCGA-BRCA	'--	'--	'--	'--	-23646	3941	'--	'--	Dead	'--	1928	2002	23646	'--	'--	'--	'--	M1	N3	Stage IV	T3	3rd	'--	'--	'--	'--	'--	'--	'--	'--	'--	'--	'--	not reported	'--	'--	'--	'--
TCGA.B6.A0IC.01A	TCGA.B6.A0IC	1	FEMALE	90	NA	NA	not hispanic or latino	white	TCGA_BRCA	b804f7ae-da8f-4414-be11-f880f1859160	TCGA-BRCA	'--	'--	'--	'--	-32872	0	'--	'--	Dead	'--	1902	1996	32872	'--	'--	'--	'--	MX	NX	Stage X	T2	3rd	'--	'--	'--	'--	'--	'--	'--	'--	'--	'--	'--	not reported	'--	'--	'--	'--
TCGA.B6.A0IE.01A	TCGA.B6.A0IE	2	FEMALE	38	NA	NA	not hispanic or latino	black or african american	TCGA_BRCA	3f834fa7-6d7b-4b85-98c0-5c55d55b6c95	TCGA-BRCA	'--	'--	'--	'--	-13982	1993	'--	'--	Dead	'--	1957	2000	13982	'--	'--	'--	'--	M0	N1b	Stage IIIA	T3	4th	'--	'--	'--	'--	'--	'--	'--	'--	'--	'--	'--	not reported	'--	'--	'--	'--
TCGA.B6.A0IG.01A	TCGA.B6.A0IG	2	FEMALE	50	NA	Stage IIB	not hispanic or latino	white	TCGA_BRCA	34ab0cb8-bf19-4cbb-b4eb-3c45ee5aa60b	TCGA-BRCA	'--	'--	'--	'--	-18433	4456	'--	'--	Dead	'--	1944	2006	18433	'--	'--	'--	'--	M0	N1b	Stage IIB	T2	4th	'--	'--	'--	'--	'--	'--	'--	'--	'--	'--	'--	not reported	'--	'--	'--	'--
TCGA.B6.A0IH.01A	TCGA.B6.A0IH	1	FEMALE	81	NA	Stage IIIA	not hispanic or latino	white	TCGA_BRCA	2476dda9-da2a-4242-9642-b92b8b9b1c79	TCGA-BRCA	'--	'--	'--	'--	-29907	2965	'--	'--	Dead	'--	1914	2004	29907	'--	'--	'--	'--	M0	N1b	Stage IIIA	T3	4th	'--	'--	'--	'--	'--	'--	'--	'--	'--	'--	'--	not reported	'--	'--	'--	'--
TCGA.B6.A0IK.01A	TCGA.B6.A0IK	2	FEMALE	63	NA	Stage IIIB	not hispanic or latino	white	TCGA_BRCA	0491063c-14a7-4104-8002-1459126332f3	TCGA-BRCA	'--	'--	'--	'--	-23150	571	'--	'--	Dead	'--	1931	1995	23150	'--	'--	'--	'--	M0	N1	Stage IIIB	T4	4th	'--	'--	'--	'--	'--	'--	'--	'--	'--	'--	'--	not reported	'--	'--	'--	'--
TCGA.B6.A0IM.01A	TCGA.B6.A0IM	1	FEMALE	75	NA	Stage IIB	not hispanic or latino	black or african american	TCGA_BRCA	5a4b7098-1f6a-49e9-b364-29d6d34f5bd5	TCGA-BRCA	'--	'--	'--	'--	-27557	3873	'--	'--	Dead	'--	1922	'--	27557	'--	'--	'--	'--	M0	N0 (i-)	Stage IIB	T3	4th	'--	'--	'--	'--	'--	'--	'--	'--	'--	'--	'--	not reported	'--	'--	'--	'--
TCGA.B6.A0IN.01A	TCGA.B6.A0IN	1	FEMALE	45	NA	NA	not hispanic or latino	white	TCGA_BRCA	16a8d916-ad46-4690-b1a5-3b2b323f4336	TCGA-BRCA	'--	'--	'--	'--	-16705	2573	'--	'--	Dead	'--	1951	2003	16705	'--	'--	'--	'--	MX	NX	Stage X	T1c	4th	'--	'--	'--	'--	'--	'--	'--	'--	'--	'--	'--	not reported	'--	'--	'--	'--
TCGA.B6.A0IO.01A	TCGA.B6.A0IO	1	FEMALE	66	NA	Stage IIA	not hispanic or latino	white	TCGA_BRCA	04af44fc-c487-4005-b3cb-cb64815824a2	TCGA-BRCA	'--	'--	'--	'--	-24322	'--	'--	'--	Alive	'--	1935	'--	24322	'--	'--	'--	'--	M0	N0 (i-)	Stage IIA	T2	'--	'--	'--	'--	'--	'--	'--	'--	'--	'--	'--	'--	not reported	'--	'--	'--	'--
TCGA.B6.A0IP.01A	TCGA.B6.A0IP	1	FEMALE	74	NA	Stage IA	not hispanic or latino	white	TCGA_BRCA	1402082d-25c9-4148-8a1e-f58450b706bb	TCGA-BRCA	'--	'--	'--	'--	-27047	3926	'--	'--	Dead	'--	1923	'--	27047	'--	'--	'--	'--	M0	N0 (i-)	Stage IA	T1c	'--	'--	'--	'--	'--	'--	'--	'--	'--	'--	'--	'--	not reported	'--	'--	'--	'--
TCGA.B6.A0IQ.01A	TCGA.B6.A0IQ	2	FEMALE	40	NA	Stage IIIA	not hispanic or latino	white	TCGA_BRCA	01eef340-598c-4205-a990-cec190ac2ca5	TCGA-BRCA	'--	'--	'--	'--	-14669	'--	'--	'--	Alive	'--	1956	'--	14669	'--	'--	'--	'--	M0	N1b	Stage IIIA	T3	4th	'--	'--	'--	'--	'--	'--	'--	'--	'--	'--	'--	not reported	'--	'--	'--	'--
TCGA.B6.A0RE.01A	TCGA.B6.A0RE	2	FEMALE	61	NA	NA	not hispanic or latino	black or african american	TCGA_BRCA	08da7c4c-3067-4bcf-9d7a-78566df72e69	TCGA-BRCA	'--	'--	'--	'--	-22449	'--	'--	'--	Alive	'--	1928	'--	22449	'--	'--	'--	'--	M0	N0 (i-)	Stage X	TX	'--	'--	'--	'--	'--	'--	'--	'--	'--	'--	'--	'--	not reported	'--	'--	'--	'--
TCGA.B6.A0RG.01A	TCGA.B6.A0RG	1	FEMALE	26	NA	Stage IIB	not hispanic or latino	white	TCGA_BRCA	9b13927c-7357-44fd-8385-92ae6a656b7d	TCGA-BRCA	'--	'--	'--	'--	-9840	'--	'--	'--	Alive	'--	1965	'--	9840	'--	'--	'--	'--	M0	N0 (i-)	Stage IIB	T3	4th	'--	'--	'--	'--	'--	'--	'--	'--	'--	'--	'--	not reported	'--	'--	'--	'--
TCGA.B6.A0RH.01A	TCGA.B6.A0RH	2	FEMALE	51	NA	Stage IIA	not hispanic or latino	black or african american	TCGA_BRCA	c3148e68-1739-4334-abda-1dcbc2166846	TCGA-BRCA	'--	'--	'--	'--	-18759	6456	'--	'--	Dead	'--	1940	'--	18759	'--	'--	'--	'--	M0	N0 (i-)	Stage IIA	T2	6th	'--	'--	'--	'--	'--	'--	'--	'--	'--	'--	'--	not reported	'--	'--	'--	'--
TCGA.B6.A0RI.01A	TCGA.B6.A0RI	1	FEMALE	44	NA	Stage IIIB	not hispanic or latino	white	TCGA_BRCA	bfd55808-dddd-44c3-97d7-41600497b992	TCGA-BRCA	'--	'--	'--	'--	-16138	'--	'--	'--	Alive	'--	1948	'--	16138	'--	'--	'--	'--	M0	N1b	Stage IIIB	T4b	3rd	'--	'--	'--	'--	'--	'--	'--	'--	'--	'--	'--	not reported	'--	'--	'--	'--
TCGA.B6.A0RL.01A	TCGA.B6.A0RL	1	FEMALE	60	NA	Stage IIA	not hispanic or latino	black or african american	TCGA_BRCA	5562455d-bbb8-46eb-a510-e8c6e1e26789	TCGA-BRCA	'--	'--	'--	'--	-22238	2469	'--	'--	Dead	'--	1933	1999	22238	'--	'--	'--	'--	M0	N0 (i-)	Stage IIA	T2	4th	'--	'--	'--	'--	'--	'--	'--	'--	'--	'--	'--	not reported	'--	'--	'--	'--
TCGA.B6.A0RM.01A	TCGA.B6.A0RM	1	FEMALE	57	NA	NA	not hispanic or latino	black or african american	TCGA_BRCA	151f3677-6854-4265-9126-d92c646c67ae	TCGA-BRCA	'--	'--	'--	'--	-21047	2373	'--	'--	Dead	'--	1936	1999	21047	'--	'--	'--	'--	MX	NX	Stage X	TX	4th	'--	'--	'--	'--	'--	'--	'--	'--	'--	'--	'--	not reported	'--	'--	'--	'--
TCGA.B6.A0RN.01A	TCGA.B6.A0RN	1	FEMALE	60	NA	Stage IA	not hispanic or latino	white	TCGA_BRCA	2199b7a1-bd47-4bb5-b36a-a3e291e3e259	TCGA-BRCA	'--	'--	'--	'--	-22077	'--	'--	'--	Alive	'--	1933	'--	22077	'--	'--	'--	'--	M0	N0 (i-)	Stage IA	T1c	'--	'--	'--	'--	'--	'--	'--	'--	'--	'--	'--	'--	not reported	'--	'--	'--	'--
TCGA.B6.A0RO.01A	TCGA.B6.A0RO	1	FEMALE	71	NA	Stage IIIB	not hispanic or latino	white	TCGA_BRCA	0b172e29-6166-4863-803d-a0a010887c11	TCGA-BRCA	'--	'--	'--	'--	-26269	'--	'--	'--	Alive	'--	1922	'--	26269	'--	'--	'--	'--	M0	N1a	Stage IIIB	T4	4th	'--	'--	'--	'--	'--	'--	'--	'--	'--	'--	'--	not reported	'--	'--	'--	'--
TCGA.B6.A0RP.01A	TCGA.B6.A0RP	1	FEMALE	73	NA	Stage IIIB	not hispanic or latino	white	TCGA_BRCA	451e1a67-47e6-4738-99d7-fb7771ef61a3	TCGA-BRCA	'--	'--	'--	'--	-26941	3126	'--	'--	Dead	'--	1921	2002	26941	'--	'--	'--	'--	M0	N1b	'--	T2	4th	'--	'--	'--	'--	'--	'--	'--	'--	'--	'--	'--	not reported	'--	'--	'--	'--
TCGA.B6.A0RQ.01A	TCGA.B6.A0RQ	1	FEMALE	68	NA	Stage IIB	not hispanic or latino	white	TCGA_BRCA	caa9b533-24b4-4ecd-9159-c165de049f6a	TCGA-BRCA	'--	'--	'--	'--	-25010	4267	'--	'--	Dead	'--	1926	2005	25010	'--	'--	'--	'--	M0	N0 (i-)	Stage IIB	T3	4th	'--	'--	'--	'--	'--	'--	'--	'--	'--	'--	'--	not reported	'--	'--	'--	'--
TCGA.B6.A0RS.01A	TCGA.B6.A0RS	2	FEMALE	38	NA	Stage IIA	not hispanic or latino	white	TCGA_BRCA	9416ff9b-6f29-4554-b04d-b537a3ae3969	TCGA-BRCA	'--	'--	'--	'--	-14134	3063	'--	'--	Dead	'--	1950	1996	14134	'--	'--	'--	'--	M0	N0 (i-)	Stage IIA	T2	3rd	'--	'--	'--	'--	'--	'--	'--	'--	'--	'--	'--	not reported	'--	'--	'--	'--
TCGA.B6.A0RU.01A	TCGA.B6.A0RU	2	FEMALE	49	NA	Stage IA	not hispanic or latino	white	TCGA_BRCA	6956473b-92e5-4069-a26b-b48e280e76f2	TCGA-BRCA	'--	'--	'--	'--	-14920	'--	'--	'--	Alive	'--	1950	'--	14920	'--	'--	'--	'--	M0	N0 (i-)	Stage IA	T1c	3rd	'--	'--	'--	'--	'--	'--	'--	'--	'--	'--	'--	not reported	'--	'--	'--	'--
TCGA.B6.A0RV.01A	TCGA.B6.A0RV	1	FEMALE	42	NA	Stage IIIA	not hispanic or latino	white	TCGA_BRCA	cd3faa15-743c-476f-ab0d-f205b14126b6	TCGA-BRCA	'--	'--	'--	'--	-15507	'--	'--	'--	Alive	'--	1954	'--	15507	'--	'--	'--	'--	M0	N2	Stage IIIA	T3	4th	'--	'--	'--	'--	'--	'--	'--	'--	'--	'--	'--	not reported	'--	'--	'--	'--
TCGA.B6.A0WT.01A	TCGA.B6.A0WT	1	FEMALE	61	NA	Stage IIB	not hispanic or latino	white	TCGA_BRCA	d7195183-9fe4-4b17-bcfd-9367d2e539ce	TCGA-BRCA	'--	'--	'--	'--	-22362	'--	'--	'--	Alive	'--	1934	'--	22362	'--	'--	'--	'--	M0	N1	Stage IIB	T2	4th	'--	'--	'--	'--	'--	'--	'--	'--	'--	'--	'--	not reported	'--	'--	'--	'--
TCGA.B6.A0WV.01A	TCGA.B6.A0WV	1	FEMALE	67	NA	Stage IIB	not hispanic or latino	white	TCGA_BRCA	7588a286-6935-424a-bc5f-92e24c83eb37	TCGA-BRCA	'--	'--	'--	'--	-24803	2417	'--	'--	Dead	'--	1928	2001	24803	'--	'--	'--	'--	M0	N1b	Stage IIB	T2	4th	'--	'--	'--	'--	'--	'--	'--	'--	'--	'--	'--	not reported	'--	'--	'--	'--
TCGA.B6.A0WY.01A	TCGA.B6.A0WY	1	FEMALE	40	NA	Stage IIIA	not hispanic or latino	white	TCGA_BRCA	f475d460-75cd-4fe9-aa54-c90be12b4ef8	TCGA-BRCA	'--	'--	'--	'--	-14778	3461	'--	'--	Dead	'--	1956	2005	14778	'--	'--	'--	'--	M0	N1b	Stage IIIA	T3	4th	'--	'--	'--	'--	'--	'--	'--	'--	'--	'--	'--	not reported	'--	'--	'--	'--
TCGA.B6.A0WZ.01A	TCGA.B6.A0WZ	1	FEMALE	50	NA	Stage IIB	not hispanic or latino	black or african american	TCGA_BRCA	08740d7f-5a5e-4dfa-bd48-7fbf228a7a28	TCGA-BRCA	'--	'--	'--	'--	-18584	'--	'--	'--	Alive	'--	1946	'--	18584	'--	'--	'--	'--	M0	N1b	Stage II	T2	4th	'--	'--	'--	'--	'--	'--	'--	'--	'--	'--	'--	not reported	'--	'--	'--	'--
TCGA.B6.A0X0.01A	TCGA.B6.A0X0	1	FEMALE	54	NA	Stage IA	not hispanic or latino	white	TCGA_BRCA	1e68e760-a4cf-4100-bf9c-e50fa8d126f6	TCGA-BRCA	'--	'--	'--	'--	-19802	3945	'--	'--	Dead	'--	1942	2006	19802	'--	'--	'--	'--	M0	N0 (i-)	Stage I	T1c	4th	'--	'--	'--	'--	'--	'--	'--	'--	'--	'--	'--	not reported	'--	'--	'--	'--
TCGA.B6.A0X1.01A	TCGA.B6.A0X1	2	FEMALE	48	NA	Stage IV	not hispanic or latino	white	TCGA_BRCA	178b2c48-c07d-422e-ae17-8bcfd996ad51	TCGA-BRCA	'--	'--	'--	'--	-17624	7455	'--	'--	Dead	'--	1946	'--	17624	'--	'--	'--	'--	M1	N1	'--	T2	4th	'--	'--	'--	'--	'--	'--	'--	'--	'--	'--	'--	not reported	'--	'--	'--	'--
TCGA.B6.A0X4.01A	TCGA.B6.A0X4	1	FEMALE	62	NA	Stage IIB	not hispanic or latino	white	TCGA_BRCA	4e42fdc5-2a8b-49e9-87ef-6db7a6692d08	TCGA-BRCA	'--	'--	'--	'--	-22688	860	'--	'--	Dead	'--	1934	1998	22688	'--	'--	'--	'--	M0	N1b	Stage IIB	T2	4th	'--	'--	'--	'--	'--	'--	'--	'--	'--	'--	'--	not reported	'--	'--	'--	'--
TCGA.B6.A0X5.01A	TCGA.B6.A0X5	1	FEMALE	61	NA	Stage IIB	not hispanic or latino	black or african american	TCGA_BRCA	4e6edfe6-adcb-4c12-8ff4-38a79f5887e8	TCGA-BRCA	'--	'--	'--	'--	-22380	2097	'--	'--	Dead	'--	1934	2000	22380	'--	'--	'--	'--	M0	N1b	Stage IIB	T2	4th	'--	'--	'--	'--	'--	'--	'--	'--	'--	'--	'--	not reported	'--	'--	'--	'--
TCGA.B6.A0X7.01A	TCGA.B6.A0X7	1	FEMALE	62	NA	NA	not hispanic or latino	white	TCGA_BRCA	5b9a5cd2-5ec8-48a0-b9f2-da9bede0b089	TCGA-BRCA	'--	'--	'--	'--	-22723	1781	'--	'--	Dead	'--	1932	1998	22723	'--	'--	'--	'--	MX	NX	Stage X	T1c	4th	'--	'--	'--	'--	'--	'--	'--	'--	'--	'--	'--	not reported	'--	'--	'--	'--
TCGA.B6.A1KF.01A	TCGA.B6.A1KF	2	FEMALE	68	NA	Stage IIB	not hispanic or latino	white	TCGA_BRCA	f30eb65f-fb44-4062-ac39-a38d072f655f	TCGA-BRCA	'--	'--	'--	'--	-24891	'--	'--	'--	Alive	'--	1930	'--	24891	'--	'--	'--	'--	M0	N1	Stage IIB	T2	5th	'--	'--	'--	'--	'--	'--	'--	'--	'--	'--	'--	not reported	'--	'--	'--	'--
TCGA.B6.A1KI.01A	TCGA.B6.A1KI	1	FEMALE	63	NA	Stage I	not hispanic or latino	white	TCGA_BRCA	1dafdd64-527d-4d46-bbdf-7a97774f881b	TCGA-BRCA	'--	'--	'--	'--	-23031	'--	'--	'--	Alive	'--	1940	'--	23031	'--	'--	'--	'--	M0	N0	Stage I	T1c	6th	'--	'--	'--	'--	'--	'--	'--	'--	'--	'--	'--	not reported	'--	'--	'--	'--
TCGA.B6.A1KN.01A	TCGA.B6.A1KN	2	FEMALE	57	NA	Stage IIIB	not hispanic or latino	white	TCGA_BRCA	271404de-24e8-43f6-806b-fb510c1124c4	TCGA-BRCA	'--	'--	'--	'--	-21183	'--	'--	'--	Alive	'--	1941	'--	21183	'--	'--	'--	'--	M0	N1	Stage IIIB	T4b	5th	'--	'--	'--	'--	'--	'--	'--	'--	'--	'--	'--	not reported	'--	'--	'--	'--
TCGA.BH.A0B1.01A	TCGA.BH.A0B1	1	FEMALE	66	NA	Stage IIB	not reported	white	TCGA_BRCA	b4e4fea2-b802-4a86-923e-3fcbd3c708fe	TCGA-BRCA	'--	'--	'--	'--	-24315	'--	'--	'--	Alive	'--	1941	'--	24315	'--	'--	'--	'--	M0	N1a	Stage IIB	T2	'--	'--	'--	'--	'--	'--	'--	'--	'--	'--	'--	'--	not reported	'--	'--	'--	'--
TCGA.BH.A0B2.01A	TCGA.BH.A0B2	1	FEMALE	43	NA	Stage I	NA	NA	TCGA_BRCA	NA	NA	NA	NA	NA	NA	NA	NA	NA	NA	NA	NA	NA	NA	NA	NA	NA	NA	NA	NA	NA	NA	NA	NA	NA	NA	NA	NA	NA	NA	NA	NA	NA	NA	NA	NA	NA	NA	NA	NA
TCGA.BH.A0B8.01A	TCGA.BH.A0B8	1	FEMALE	64	NA	Stage IB	not reported	white	TCGA_BRCA	d3a75976-67d3-40fa-9f6f-cf2a3d7b773c	TCGA-BRCA	'--	'--	'--	'--	-23380	'--	'--	'--	Alive	'--	1942	'--	23380	'--	'--	'--	'--	M0	N0 (i-)	Stage I	T1b	'--	'--	'--	'--	'--	'--	'--	'--	'--	'--	'--	'--	not reported	'--	'--	'--	'--
TCGA.BH.A0B9.01A	TCGA.BH.A0B9	2	FEMALE	44	NA	Stage IA	not reported	white	TCGA_BRCA	5a57dc25-d252-4b22-b192-4de630d7002f	TCGA-BRCA	'--	'--	'--	'--	-16310	'--	'--	'--	Alive	'--	1962	'--	16310	'--	'--	'--	'--	M0	N0 (i-)	Stage IA	T1c	'--	'--	'--	'--	'--	'--	'--	'--	'--	'--	'--	'--	not reported	'--	'--	'--	'--
TCGA.BH.A0BA.01A	TCGA.BH.A0BA	1	FEMALE	51	NA	Stage IIIC	not reported	white	TCGA_BRCA	49dc3e68-6206-4f16-969f-a758cc7be8ed	TCGA-BRCA	'--	'--	'--	'--	-18839	'--	'--	'--	Alive	'--	1955	'--	18839	'--	'--	'--	'--	M0	N3a	Stage IIIC	T3	'--	'--	'--	'--	'--	'--	'--	'--	'--	'--	'--	'--	not reported	'--	'--	'--	'--
TCGA.BH.A0BC.01A	TCGA.BH.A0BC	1	FEMALE	60	NA	Stage IIIC	not reported	white	TCGA_BRCA	327a2395-85c8-42e1-9638-8e037a1723ed	TCGA-BRCA	'--	'--	'--	'--	-21949	'--	'--	'--	Alive	'--	1947	'--	21949	'--	'--	'--	'--	M0	N3	Stage IIIC	T2	'--	'--	'--	'--	'--	'--	'--	'--	'--	'--	'--	'--	not reported	'--	'--	'--	'--
TCGA.BH.A0BD.01A	TCGA.BH.A0BD	2	FEMALE	47	NA	Stage IIA	not reported	white	TCGA_BRCA	b379bfb8-284e-4300-8325-85cfd6809cb8	TCGA-BRCA	'--	'--	'--	'--	-17275	'--	'--	'--	Alive	'--	1962	'--	17275	'--	'--	'--	'--	M0	N1a	Stage IIA	T1c	6th	'--	'--	'--	'--	'--	'--	'--	'--	'--	'--	'--	not reported	'--	'--	'--	'--
TCGA.BH.A0BG.01A	TCGA.BH.A0BG	2	FEMALE	73	NA	Stage I	not hispanic or latino	white	TCGA_BRCA	4f608829-ffc4-4527-886e-6bc764ab29f5	TCGA-BRCA	'--	'--	'--	'--	-26988	'--	'--	'--	Alive	'--	1935	'--	26988	'--	'--	'--	'--	M0	N0	Stage I	T1	6th	'--	'--	'--	'--	'--	'--	'--	'--	'--	'--	'--	not reported	'--	'--	'--	'--
TCGA.BH.A0BJ.01A	TCGA.BH.A0BJ	1	FEMALE	41	NA	Stage IIB	not reported	white	TCGA_BRCA	d6f911b5-e895-43f8-8f86-0ac2f1bc6fae	TCGA-BRCA	'--	'--	'--	'--	-15027	'--	'--	'--	Alive	'--	1967	'--	15027	'--	'--	'--	'--	M0	N1a	Stage IIB	T2	'--	'--	'--	'--	'--	'--	'--	'--	'--	'--	'--	'--	not reported	'--	'--	'--	'--
TCGA.BH.A0BM.01A	TCGA.BH.A0BM	1	FEMALE	54	NA	Stage IIB	not reported	white	TCGA_BRCA	c2aeee6c-ba10-4cf9-b560-c739580f7bf3	TCGA-BRCA	'--	'--	'--	'--	-20049	'--	'--	'--	Alive	'--	1953	'--	20049	'--	'--	'--	'--	M0	N1a	Stage IIB	T2	6th	'--	'--	'--	'--	'--	'--	'--	'--	'--	'--	'--	not reported	'--	'--	'--	'--
TCGA.BH.A0BT.01A	TCGA.BH.A0BT	1	FEMALE	56	NA	Stage IIA	not hispanic or latino	white	TCGA_BRCA	a32cb96a-78bf-456e-a6ab-2d47b2c67ad4	TCGA-BRCA	'--	'--	'--	'--	-20625	'--	'--	'--	Alive	'--	1951	'--	20625	'--	'--	'--	'--	M0	N1mi	Stage IIA	T1c	6th	'--	'--	'--	'--	'--	'--	'--	'--	'--	'--	'--	not reported	'--	'--	'--	'--
TCGA.BH.A0DD.01A	TCGA.BH.A0DD	1	MALE	58	NA	Stage IIB	not reported	white	TCGA_BRCA	dba9beec-5e51-48c0-9229-0ee286a02a1a	TCGA-BRCA	'--	'--	'--	'--	-21386	'--	'--	'--	Alive	'--	1948	'--	21386	'--	'--	'--	'--	M0	N1a	Stage IIB	T2	6th	'--	'--	'--	'--	'--	'--	'--	'--	'--	'--	'--	not reported	'--	'--	'--	'--
TCGA.BH.A0DH.01A	TCGA.BH.A0DH	1	FEMALE	63	NA	Stage IIB	not reported	white	TCGA_BRCA	491b6364-1223-474f-816f-e248c8c841e2	TCGA-BRCA	'--	'--	'--	'--	-23366	'--	'--	'--	Alive	'--	1944	'--	23366	'--	'--	'--	'--	M0	N1a	Stage IIB	T2	'--	'--	'--	'--	'--	'--	'--	'--	'--	'--	'--	'--	not reported	'--	'--	'--	'--
TCGA.BH.A0DQ.01A	TCGA.BH.A0DQ	1	FEMALE	42	NA	Stage IIB	not reported	white	TCGA_BRCA	a851ca14-7bbf-455b-a054-ec03979a4247	TCGA-BRCA	'--	'--	'--	'--	-15533	'--	'--	'--	Alive	'--	1967	'--	15533	'--	'--	'--	'--	M0	N1	Stage IIB	T2	'--	'--	'--	'--	'--	'--	'--	'--	'--	'--	'--	'--	not reported	'--	'--	'--	'--
TCGA.BH.A0DS.01A	TCGA.BH.A0DS	1	FEMALE	71	NA	Stage IIIA	not reported	white	TCGA_BRCA	fb57c598-b45b-478a-9d34-ca1f050d5b7c	TCGA-BRCA	'--	'--	'--	'--	-25944	'--	'--	'--	Alive	'--	1939	'--	25944	'--	'--	'--	'--	M0	N2a	Stage IIIA	T2	7th	'--	'--	'--	'--	'--	'--	'--	'--	'--	'--	'--	not reported	'--	'--	'--	'--
TCGA.BH.A0DZ.01A	TCGA.BH.A0DZ	2	FEMALE	43	NA	Stage IIB	not reported	white	TCGA_BRCA	478eb8aa-50b8-4ce5-98e4-d518ede4b174	TCGA-BRCA	'--	'--	'--	'--	-15980	'--	'--	'--	Alive	'--	1966	'--	15980	'--	'--	'--	'--	M0	N1a	Stage IIB	T2	'--	'--	'--	'--	'--	'--	'--	'--	'--	'--	'--	'--	not reported	'--	'--	'--	'--
TCGA.BH.A0E0.01A	TCGA.BH.A0E0	2	FEMALE	38	NA	Stage IIIC	not reported	white	TCGA_BRCA	20e8106b-1290-4735-abe4-7621e08e3dc8	TCGA-BRCA	'--	'--	'--	'--	-14175	'--	'--	'--	Alive	'--	1971	'--	14175	'--	'--	'--	'--	M0	N3a	Stage IIIC	T3	'--	'--	'--	'--	'--	'--	'--	'--	'--	'--	'--	'--	not reported	'--	'--	'--	'--
TCGA.BH.A0E1.01A	TCGA.BH.A0E1	1	FEMALE	52	NA	Stage IIB	not reported	white	TCGA_BRCA	606fbc6a-b41b-441d-9401-51e54912bf5e	TCGA-BRCA	'--	'--	'--	'--	-19192	'--	'--	'--	Alive	'--	1957	'--	19192	'--	'--	'--	'--	M0	N1	Stage IIB	T2	'--	'--	'--	'--	'--	'--	'--	'--	'--	'--	'--	'--	not reported	'--	'--	'--	'--
TCGA.BH.A0E2.01A	TCGA.BH.A0E2	1	FEMALE	49	NA	Stage IIIA	not reported	black or african american	TCGA_BRCA	8ace3b8c-f23e-48a9-a137-9e046bd9549b	TCGA-BRCA	'--	'--	'--	'--	-18152	'--	'--	'--	Alive	'--	1960	'--	18152	'--	'--	'--	'--	M0	N2a	Stage IIIA	T2	'--	'--	'--	'--	'--	'--	'--	'--	'--	'--	'--	'--	not reported	'--	'--	'--	'--
TCGA.BH.A0E6.01A	TCGA.BH.A0E6	2	FEMALE	69	NA	Stage IA	not reported	white	TCGA_BRCA	6c0066e3-96df-4870-bcd3-98cda64082e9	TCGA-BRCA	'--	'--	'--	'--	-25408	'--	'--	'--	Alive	'--	1940	'--	25408	'--	'--	'--	'--	M0	N0 (i-)	Stage IA	T1c	'--	'--	'--	'--	'--	'--	'--	'--	'--	'--	'--	'--	not reported	'--	'--	'--	'--
TCGA.BH.A0E7.01A	TCGA.BH.A0E7	1	FEMALE	79	NA	Stage IIB	not reported	white	TCGA_BRCA	d3b9d925-ae04-4721-8bfc-50b41225bc74	TCGA-BRCA	'--	'--	'--	'--	-29115	'--	'--	'--	Alive	'--	1927	'--	29115	'--	'--	'--	'--	M0	N1a	Stage IIB	T2	'--	'--	'--	'--	'--	'--	'--	'--	'--	'--	'--	'--	not reported	'--	'--	'--	'--
TCGA.BH.A0EE.01A	TCGA.BH.A0EE	2	FEMALE	68	NA	Stage IIB	not reported	white	TCGA_BRCA	ca76c6fc-ff30-4833-884d-3a94fe53ff17	TCGA-BRCA	'--	'--	'--	'--	-24850	'--	'--	'--	Alive	'--	1939	'--	24850	'--	'--	'--	'--	M0	N0 (i-)	Stage IIB	T3	'--	'--	'--	'--	'--	'--	'--	'--	'--	'--	'--	'--	not reported	'--	'--	'--	'--
TCGA.BH.A0EI.01A	TCGA.BH.A0EI	1	FEMALE	51	NA	Stage IIA	not hispanic or latino	white	TCGA_BRCA	22b35927-1c3f-4f98-ba42-deafc56b677a	TCGA-BRCA	'--	'--	'--	'--	-18741	'--	'--	'--	Alive	'--	1957	'--	18741	'--	'--	'--	'--	M0	N1a	Stage IIA	T1c	6th	'--	'--	'--	'--	'--	'--	'--	'--	'--	'--	'--	not reported	'--	'--	'--	'--
TCGA.BH.A0GY.01A	TCGA.BH.A0GY	2	FEMALE	67	NA	Stage IIA	not reported	white	TCGA_BRCA	7d9d3522-ec3b-4efe-8c8e-c0e675276ef5	TCGA-BRCA	'--	'--	'--	'--	-24493	'--	'--	'--	Alive	'--	1941	'--	24493	'--	'--	'--	'--	M0	N1	Stage IIA	T2	'--	'--	'--	'--	'--	'--	'--	'--	'--	'--	'--	'--	not reported	'--	'--	'--	'--
TCGA.BH.A0GZ.01A	TCGA.BH.A0GZ	1	FEMALE	62	NA	Stage IIA	not reported	white	TCGA_BRCA	27dfb9d4-3a2c-44bc-9acf-8f638d3f3004	TCGA-BRCA	'--	'--	'--	'--	-22714	'--	'--	'--	Alive	'--	1947	'--	22714	'--	'--	'--	'--	M0	N1a	Stage IIA	T1c	'--	'--	'--	'--	'--	'--	'--	'--	'--	'--	'--	'--	not reported	'--	'--	'--	'--
TCGA.BH.A0H0.01A	TCGA.BH.A0H0	1	FEMALE	69	NA	Stage IA	not reported	white	TCGA_BRCA	96457ebf-ae88-41f4-97e5-cdc3163418aa	TCGA-BRCA	'--	'--	'--	'--	-25223	'--	'--	'--	Alive	'--	1940	'--	25223	'--	'--	'--	'--	M0	N0 (i-)	Stage IA	T1c	'--	'--	'--	'--	'--	'--	'--	'--	'--	'--	'--	'--	not reported	'--	'--	'--	'--
TCGA.BH.A0H6.01A	TCGA.BH.A0H6	1	FEMALE	82	NA	Stage IA	not reported	white	TCGA_BRCA	aeb6a3a6-b57a-4c53-90e6-e833777dd2a1	TCGA-BRCA	'--	'--	'--	'--	-30125	'--	'--	'--	Alive	'--	1926	'--	30125	'--	'--	'--	'--	M0	NX	Stage I	T1b	'--	'--	'--	'--	'--	'--	'--	'--	'--	'--	'--	'--	not reported	'--	'--	'--	'--
TCGA.BH.A0H7.01A	TCGA.BH.A0H7	1	FEMALE	65	NA	Stage IIIA	not reported	white	TCGA_BRCA	2021ed1f-dc75-4701-b8b8-1386466e4802	TCGA-BRCA	'--	'--	'--	'--	-23972	'--	'--	'--	Alive	'--	1943	'--	23972	'--	'--	'--	'--	M0	N2a	Stage IIIA	T1c	'--	'--	'--	'--	'--	'--	'--	'--	'--	'--	'--	'--	not reported	'--	'--	'--	'--
TCGA.BH.A0H9.01A	TCGA.BH.A0H9	1	FEMALE	69	NA	Stage IIA	not reported	white	TCGA_BRCA	0f64edec-0f1f-4025-8a53-75f9534f7828	TCGA-BRCA	'--	'--	'--	'--	-25289	'--	'--	'--	Alive	'--	1938	'--	25289	'--	'--	'--	'--	M0	N0 (i-)	Stage IIA	T2	'--	'--	'--	'--	'--	'--	'--	'--	'--	'--	'--	'--	not reported	'--	'--	'--	'--
TCGA.BH.A0HA.01A	TCGA.BH.A0HA	1	FEMALE	31	NA	Stage I	not hispanic or latino	white	TCGA_BRCA	e666081b-caaf-4e8b-9446-807be71201a5	TCGA-BRCA	'--	'--	'--	'--	-11379	'--	'--	'--	Alive	'--	1977	'--	11379	'--	'--	'--	'--	M0	N0 (i-)	Stage I	T1c	6th	'--	'--	'--	'--	'--	'--	'--	'--	'--	'--	'--	not reported	'--	'--	'--	'--
TCGA.BH.A0HB.01A	TCGA.BH.A0HB	2	FEMALE	55	NA	Stage IA	not reported	white	TCGA_BRCA	0c1023c0-d2ce-4940-8047-7642f1dc3965	TCGA-BRCA	'--	'--	'--	'--	-20448	'--	'--	'--	Alive	'--	1953	'--	20448	'--	'--	'--	'--	M0	N0 (i-)	Stage IA	T1c	'--	'--	'--	'--	'--	'--	'--	'--	'--	'--	'--	'--	not reported	'--	'--	'--	'--
TCGA.BH.A0HF.01A	TCGA.BH.A0HF	1	FEMALE	77	NA	Stage IA	not reported	white	TCGA_BRCA	17ca61a2-607a-45ff-88fa-ef72e80bf891	TCGA-BRCA	'--	'--	'--	'--	-28233	'--	'--	'--	Alive	'--	1931	'--	28233	'--	'--	'--	'--	M0	N0 (i-)	Stage IA	T1c	'--	'--	'--	'--	'--	'--	'--	'--	'--	'--	'--	'--	not reported	'--	'--	'--	'--
TCGA.BH.A0HI.01A	TCGA.BH.A0HI	1	FEMALE	78	NA	Stage IA	not reported	white	TCGA_BRCA	e0375a8b-a135-4103-a59d-39063fcf4a6f	TCGA-BRCA	'--	'--	'--	'--	-28644	'--	'--	'--	Alive	'--	1930	'--	28644	'--	'--	'--	'--	M0	N0 (i-)	Stage IA	T1c	'--	'--	'--	'--	'--	'--	'--	'--	'--	'--	'--	'--	not reported	'--	'--	'--	'--
TCGA.BH.A0HK.01A	TCGA.BH.A0HK	1	FEMALE	81	NA	Stage IIB	not reported	white	TCGA_BRCA	24334ac1-28a3-4b61-b590-3f51e375b247	TCGA-BRCA	'--	'--	'--	'--	-29751	'--	'--	'--	Alive	'--	1929	'--	29751	'--	'--	'--	'--	M0	N1	Stage IIB	T2	'--	'--	'--	'--	'--	'--	'--	'--	'--	'--	'--	'--	not reported	'--	'--	'--	'--
TCGA.BH.A0HL.01A	TCGA.BH.A0HL	1	FEMALE	56	NA	Stage IIB	not reported	white	TCGA_BRCA	602083f0-18d9-48b6-a529-31e165c54b37	TCGA-BRCA	'--	'--	'--	'--	-20804	'--	'--	'--	Alive	'--	1953	'--	20804	'--	'--	'--	'--	M0	N1a	Stage IIB	T2	'--	'--	'--	'--	'--	'--	'--	'--	'--	'--	'--	'--	not reported	'--	'--	'--	'--
TCGA.BH.A0HN.01A	TCGA.BH.A0HN	1	FEMALE	67	NA	Stage IA	not reported	white	TCGA_BRCA	a68a3361-48b4-4bd0-999d-b4cc3d43eb4a	TCGA-BRCA	'--	'--	'--	'--	-24731	'--	'--	'--	Alive	'--	1942	'--	24731	'--	'--	'--	'--	M0	N0 (i-)	Stage IA	T1c	'--	'--	'--	'--	'--	'--	'--	'--	'--	'--	'--	'--	not reported	'--	'--	'--	'--
TCGA.BH.A0HO.01A	TCGA.BH.A0HO	1	FEMALE	48	NA	Stage IIA	not reported	white	TCGA_BRCA	8332806e-f547-4aae-89af-6d5bec831fd2	TCGA-BRCA	'--	'--	'--	'--	-17710	'--	'--	'--	Alive	'--	1961	'--	17710	'--	'--	'--	'--	M0	N1a	Stage IIA	T1c	'--	'--	'--	'--	'--	'--	'--	'--	'--	'--	'--	'--	not reported	'--	'--	'--	'--
TCGA.BH.A0HQ.01A	TCGA.BH.A0HQ	1	FEMALE	56	NA	Stage IIA	not reported	white	TCGA_BRCA	f31c21b6-0f7f-435b-9e24-97c909755c36	TCGA-BRCA	'--	'--	'--	'--	-20719	'--	'--	'--	Alive	'--	1951	'--	20719	'--	'--	'--	'--	M0	N0 (i+)	Stage IIA	T2	'--	'--	'--	'--	'--	'--	'--	'--	'--	'--	'--	'--	not reported	'--	'--	'--	'--
TCGA.BH.A0HU.01A	TCGA.BH.A0HU	2	FEMALE	52	NA	Stage IA	not reported	white	TCGA_BRCA	dc657ca8-98e8-4ec4-a513-1b848be0e85d	TCGA-BRCA	'--	'--	'--	'--	-19216	'--	'--	'--	Alive	'--	1957	'--	19216	'--	'--	'--	'--	M0	N0 (i-)	Stage IA	T1c	'--	'--	'--	'--	'--	'--	'--	'--	'--	'--	'--	'--	not reported	'--	'--	'--	'--
TCGA.BH.A0HW.01A	TCGA.BH.A0HW	1	FEMALE	62	NA	Stage IA	not reported	asian	TCGA_BRCA	29fdc464-f216-4828-b456-829f71436e27	TCGA-BRCA	'--	'--	'--	'--	-22962	'--	'--	'--	Alive	'--	1944	'--	22962	'--	'--	'--	'--	M0	N0 (i-)	Stage IA	T1c	'--	'--	'--	'--	'--	'--	'--	'--	'--	'--	'--	'--	not reported	'--	'--	'--	'--
TCGA.BH.A0HX.01A	TCGA.BH.A0HX	1	FEMALE	54	NA	Stage IIB	not reported	white	TCGA_BRCA	3b01d064-8c00-4972-9f07-407eac8e7534	TCGA-BRCA	'--	'--	'--	'--	-19900	'--	'--	'--	Alive	'--	1954	'--	19900	'--	'--	'--	'--	M0	N1a	Stage IIB	T2	'--	'--	'--	'--	'--	'--	'--	'--	'--	'--	'--	'--	not reported	'--	'--	'--	'--
TCGA.BH.A0HY.01A	TCGA.BH.A0HY	1	FEMALE	60	NA	Stage I	not hispanic or latino	white	TCGA_BRCA	844ad251-3ee4-42f6-ad00-59a7a1670eea	TCGA-BRCA	'--	'--	'--	'--	-22179	'--	'--	'--	Alive	'--	1949	'--	22179	'--	'--	'--	'--	M0	N0	Stage I	T1c	6th	'--	'--	'--	'--	'--	'--	'--	'--	'--	'--	'--	not reported	'--	'--	'--	'--
TCGA.BH.A0RX.01A	TCGA.BH.A0RX	2	FEMALE	59	NA	Stage IIA	not reported	white	TCGA_BRCA	e828455d-4680-41b2-8a1c-1582e3790d62	TCGA-BRCA	'--	'--	'--	'--	-21857	'--	'--	'--	Alive	'--	1951	'--	21857	'--	'--	'--	'--	M0	N0 (i-)	Stage IIA	T2	'--	'--	'--	'--	'--	'--	'--	'--	'--	'--	'--	'--	not reported	'--	'--	'--	'--
TCGA.BH.A0W3.01A	TCGA.BH.A0W3	1	FEMALE	58	NA	Stage IIA	not hispanic or latino	white	TCGA_BRCA	3c612e12-6de8-44fa-a095-805c45474821	TCGA-BRCA	'--	'--	'--	'--	-21369	'--	'--	'--	Alive	'--	1952	'--	21369	'--	'--	'--	'--	M0	N1a	Stage IIA	T1c	7th	'--	'--	'--	'--	'--	'--	'--	'--	'--	'--	'--	not reported	'--	'--	'--	'--
TCGA.BH.A0W4.01A	TCGA.BH.A0W4	1	FEMALE	46	NA	Stage IIA	not hispanic or latino	white	TCGA_BRCA	0772cdbe-8b0d-452b-8df1-bd70d1306363	TCGA-BRCA	'--	'--	'--	'--	-16911	'--	'--	'--	Alive	'--	1964	'--	16911	'--	'--	'--	'--	M0	N0 (i-)	Stage IIA	T2	7th	'--	'--	'--	'--	'--	'--	'--	'--	'--	'--	'--	not reported	'--	'--	'--	'--
TCGA.BH.A0W7.01A	TCGA.BH.A0W7	1	FEMALE	49	NA	Stage IA	not hispanic or latino	white	TCGA_BRCA	9f80649b-a249-4fb5-97ad-059a30e13fea	TCGA-BRCA	'--	'--	'--	'--	-17996	'--	'--	'--	Alive	'--	1959	'--	17996	'--	'--	'--	'--	M0	N0 (i-)	Stage I	T1c	6th	'--	'--	'--	'--	'--	'--	'--	'--	'--	'--	'--	not reported	'--	'--	'--	'--
TCGA.BH.A0WA.01A	TCGA.BH.A0WA	2	FEMALE	82	NA	Stage IA	not hispanic or latino	white	TCGA_BRCA	786e8dbe-442e-4551-87b3-b4c333b04dd4	TCGA-BRCA	'--	'--	'--	'--	-30025	'--	'--	'--	Alive	'--	1926	'--	30025	'--	'--	'--	'--	M0	N0 (i-)	Stage I	T1c	6th	'--	'--	'--	'--	'--	'--	'--	'--	'--	'--	'--	not reported	'--	'--	'--	'--
TCGA.BH.A18G.01A	TCGA.BH.A18G	2	FEMALE	81	NA	Stage X	not hispanic or latino	white	TCGA_BRCA	747083ff-0703-431b-aad4-f2adff739516	TCGA-BRCA	'--	'--	'--	'--	-29820	'--	'--	'--	Alive	'--	1929	'--	29820	'--	'--	'--	'--	M0	N0	Stage IA	T1c	'--	'--	'--	'--	'--	'--	'--	'--	'--	'--	'--	'--	not reported	'--	'--	'--	'--
TCGA.BH.A18I.01A	TCGA.BH.A18I	1	FEMALE	53	NA	Stage IIA	not hispanic or latino	white	TCGA_BRCA	9c1ceb7d-6fed-4c2f-a89a-bf3c5b15ca58	TCGA-BRCA	'--	'--	'--	'--	-19489	'--	'--	'--	Alive	'--	1957	'--	19489	'--	'--	'--	'--	cM0 (i+)	N1a	Stage IIA	T1c	7th	'--	'--	'--	'--	'--	'--	'--	'--	'--	'--	'--	not reported	'--	'--	'--	'--
TCGA.BH.A18J.01A	TCGA.BH.A18J	1	FEMALE	56	NA	Stage IV	not hispanic or latino	white	TCGA_BRCA	cc074b7f-d3b2-4880-902e-bf10e667b665	TCGA-BRCA	'--	'--	'--	'--	-20678	612	'--	'--	Dead	'--	1944	2001	20678	'--	'--	'--	'--	M1	N2	Stage IV	T4b	5th	'--	'--	'--	'--	'--	'--	'--	'--	'--	'--	'--	not reported	'--	'--	'--	'--
TCGA.BH.A18K.01A	TCGA.BH.A18K	1	FEMALE	46	NA	Stage I	not hispanic or latino	white	TCGA_BRCA	50619f8c-10aa-464a-a227-90a7aa6ffd43	TCGA-BRCA	'--	'--	'--	'--	-16824	2763	'--	'--	Dead	'--	1953	2006	16824	'--	'--	'--	'--	M0	N0	Stage I	T1	5th	'--	'--	'--	'--	'--	'--	'--	'--	'--	'--	'--	not reported	'--	'--	'--	'--
TCGA.BH.A18L.01A	TCGA.BH.A18L	1	FEMALE	50	NA	Stage IIB	not hispanic or latino	white	TCGA_BRCA	9ddc3e7b-8b54-4a83-8335-8053940f56c1	TCGA-BRCA	'--	'--	'--	'--	-18519	811	'--	'--	Dead	'--	1953	2005	18519	'--	'--	'--	'--	M0	N1mi	Stage IIIA	T3	6th	'--	'--	'--	'--	'--	'--	'--	'--	'--	'--	'--	not reported	'--	'--	'--	'--
TCGA.BH.A18N.01A	TCGA.BH.A18N	1	FEMALE	88	NA	Stage IIA	not hispanic or latino	white	TCGA_BRCA	665dd3d3-779c-4abd-b5d7-13342340451d	TCGA-BRCA	'--	'--	'--	'--	-32404	468	'--	'--	Dead	'--	1913	2004	32404	'--	'--	'--	'--	M0	N1b	Stage IIA	T2	'--	'--	'--	'--	'--	'--	'--	'--	'--	'--	'--	'--	not reported	'--	'--	'--	'--
TCGA.BH.A18Q.01A	TCGA.BH.A18Q	2	FEMALE	56	NA	Stage IIB	not hispanic or latino	white	TCGA_BRCA	db4bc6aa-2e7d-4bcb-8519-a455f624d33b	TCGA-BRCA	'--	'--	'--	'--	-20675	1692	'--	'--	Dead	'--	1945	2005	20675	'--	'--	'--	'--	M0	N1b	Stage IIB	T2	'--	'--	'--	'--	'--	'--	'--	'--	'--	'--	'--	'--	not reported	'--	'--	'--	'--
TCGA.BH.A18R.01A	TCGA.BH.A18R	2	FEMALE	50	NA	Stage IB	not hispanic or latino	white	TCGA_BRCA	f6e1ec78-5ad9-4879-9b7e-262d17b166ad	TCGA-BRCA	'--	'--	'--	'--	-18524	1142	'--	'--	Dead	'--	1951	2004	18524	'--	'--	'--	'--	M0	N1	Stage IIA	T2b	'--	'--	'--	'--	'--	'--	'--	'--	'--	'--	'--	'--	not reported	'--	'--	'--	'--
TCGA.BH.A18S.01A	TCGA.BH.A18S	1	FEMALE	79	NA	Stage I	not hispanic or latino	white	TCGA_BRCA	433427a1-bacf-4381-91ba-5fec8a0953f9	TCGA-BRCA	'--	'--	'--	'--	-28974	2009	'--	'--	Dead	'--	1924	2008	28974	'--	'--	'--	'--	M0	N0	Stage I	T1c	6th	'--	'--	'--	'--	'--	'--	'--	'--	'--	'--	'--	not reported	'--	'--	'--	'--
TCGA.BH.A18T.01A	TCGA.BH.A18T	2	FEMALE	70	NA	Stage IIA	not hispanic or latino	white	TCGA_BRCA	30ec8b1f-28c4-4f46-8a1b-a8d51e558c7d	TCGA-BRCA	'--	'--	'--	'--	-25674	224	'--	'--	Dead	'--	1933	2003	25674	'--	'--	'--	'--	M0	N0	Stage IIA	T2	6th	'--	'--	'--	'--	'--	'--	'--	'--	'--	'--	'--	not reported	'--	'--	'--	'--
TCGA.BH.A18U.01A	TCGA.BH.A18U	2	FEMALE	72	NA	Stage IIIA	not hispanic or latino	white	TCGA_BRCA	233b02f3-c4f0-4a67-9db5-e68d5cdaccb6	TCGA-BRCA	'--	'--	'--	'--	-26426	1563	'--	'--	Dead	'--	1931	2007	26426	'--	'--	'--	'--	M0	N2a	Stage IIIA	T2	6th	'--	'--	'--	'--	'--	'--	'--	'--	'--	'--	'--	not reported	'--	'--	'--	'--
TCGA.BH.A18V.01A	TCGA.BH.A18V	2	FEMALE	48	NA	Stage IIB	not hispanic or latino	white	TCGA_BRCA	6b960b58-28e1-41c6-bd6e-7e669c6aa4ef	TCGA-BRCA	'--	'--	'--	'--	-17682	1556	'--	'--	Dead	'--	1953	2005	17682	'--	'--	'--	'--	M0	N1b	Stage IIB	T2	5th	'--	'--	'--	'--	'--	'--	'--	'--	'--	'--	'--	not reported	'--	'--	'--	'--
TCGA.BH.A1EN.01A	TCGA.BH.A1EN	1	FEMALE	78	NA	Stage IIA	not hispanic or latino	white	TCGA_BRCA	858652b8-c4c2-41d8-be32-fdc88e1a7bb0	TCGA-BRCA	'--	'--	'--	'--	-28724	2127	'--	'--	Dead	'--	1921	2004	28724	'--	'--	'--	'--	M0	NX	Stage IIA	T2	5th	'--	'--	'--	'--	'--	'--	'--	'--	'--	'--	'--	not reported	'--	'--	'--	'--
TCGA.BH.A1EO.01A	TCGA.BH.A1EO	1	FEMALE	68	NA	Stage IIA	not hispanic or latino	white	TCGA_BRCA	4510295e-8aa7-4ef1-b2b7-91cc902f8200	TCGA-BRCA	'--	'--	'--	'--	-25136	2798	'--	'--	Dead	'--	1931	2006	25136	'--	'--	'--	'--	M0	N1	Stage IIA	T1c	5th	'--	'--	'--	'--	'--	'--	'--	'--	'--	'--	'--	not reported	'--	'--	'--	'--
TCGA.BH.A1ES.01A	TCGA.BH.A1ES	1	FEMALE	35	NA	Stage IIB	not hispanic or latino	white	TCGA_BRCA	51ccbf1b-7cae-44ba-991a-11eda8b8c404	TCGA-BRCA	'--	'--	'--	'--	-13138	3462	'--	'--	Dead	'--	1964	2008	13138	'--	'--	'--	'--	M0	N1a	Stage IIB	T2	5th	'--	'--	'--	'--	'--	'--	'--	'--	'--	'--	'--	not reported	'--	'--	'--	'--
TCGA.BH.A1ET.01A	TCGA.BH.A1ET	1	FEMALE	55	NA	Stage IIA	not hispanic or latino	white	TCGA_BRCA	8986a141-eae7-4157-b695-02cc6fc3b071	TCGA-BRCA	'--	'--	'--	'--	-20425	2520	'--	'--	Dead	'--	1944	2005	20425	'--	'--	'--	'--	M0	N0	Stage I	T1	5th	'--	'--	'--	'--	'--	'--	'--	'--	'--	'--	'--	not reported	'--	'--	'--	'--
TCGA.BH.A1EV.01A	TCGA.BH.A1EV	1	FEMALE	45	NA	NA	not hispanic or latino	white	TCGA_BRCA	417dea5f-f68e-4dab-940e-43ae8c67e5e6	TCGA-BRCA	'--	'--	'--	'--	-16504	365	'--	'--	Dead	'--	1954	2000	16504	'--	'--	'--	'--	M0	N1b	Stage IIIA	T3	5th	'--	'--	'--	'--	'--	'--	'--	'--	'--	'--	'--	not reported	'--	'--	'--	'--
TCGA.BH.A1EX.01A	TCGA.BH.A1EX	1	FEMALE	67	NA	Stage IIB	not hispanic or latino	white	TCGA_BRCA	7b892055-c59d-4550-8688-ad039790af3d	TCGA-BRCA	'--	'--	'--	'--	-24544	1508	'--	'--	Dead	'--	1933	2004	24544	'--	'--	'--	'--	M0	N1b	Stage IIB	T2	5th	'--	'--	'--	'--	'--	'--	'--	'--	'--	'--	'--	not reported	'--	'--	'--	'--
TCGA.BH.A1F2.01A	TCGA.BH.A1F2	1	FEMALE	53	NA	Stage IIIB	not hispanic or latino	white	TCGA_BRCA	6a2972e3-cca9-47e5-aac0-b770f2399eeb	TCGA-BRCA	'--	'--	'--	'--	-19701	959	'--	'--	Dead	'--	1946	2001	19701	'--	'--	'--	'--	M0	N1b	Stage IIIB	T4b	5th	'--	'--	'--	'--	'--	'--	'--	'--	'--	'--	'--	not reported	'--	'--	'--	'--
TCGA.BH.A1F5.01A	TCGA.BH.A1F5	1	FEMALE	62	NA	NA	not hispanic or latino	white	TCGA_BRCA	e663954c-05a8-479a-a623-400c1eb5efc6	TCGA-BRCA	'--	'--	'--	'--	-22842	2712	'--	'--	Dead	'--	1940	2009	22842	'--	'--	'--	'--	M0	N1a	Stage IIA	T1c	5th	'--	'--	'--	'--	'--	'--	'--	'--	'--	'--	'--	not reported	'--	'--	'--	'--
TCGA.BH.A1F8.01A	TCGA.BH.A1F8	1	FEMALE	90	NA	Stage IIIB	not hispanic or latino	white	TCGA_BRCA	ee554215-bea2-4268-aaf9-784e68cdb969	TCGA-BRCA	'--	'--	'--	'--	-32871	1	'--	'--	Dead	'--	1909	2001	32871	'--	'--	'--	'--	M0	N2	Stage IIIB	T4b	5th	'--	'--	'--	'--	'--	'--	'--	'--	'--	'--	'--	not reported	'--	'--	'--	'--
TCGA.BH.A1FD.01A	TCGA.BH.A1FD	1	FEMALE	68	NA	Stage I	not hispanic or latino	white	TCGA_BRCA	3c8b5af9-c34d-43c2-b8c9-39ea11e44fa6	TCGA-BRCA	'--	'--	'--	'--	-24940	1009	'--	'--	Dead	'--	1930	2000	24940	'--	'--	'--	'--	M0	N0	Stage I	T1c	5th	'--	'--	'--	'--	'--	'--	'--	'--	'--	'--	'--	not reported	'--	'--	'--	'--
TCGA.BH.A1FG.01A	TCGA.BH.A1FG	1	FEMALE	88	NA	Stage I	not hispanic or latino	white	TCGA_BRCA	d4e7426c-9739-4585-9114-e564b13c7c02	TCGA-BRCA	'--	'--	'--	'--	-32295	577	'--	'--	Dead	'--	1910	2008	32295	'--	'--	'--	'--	M0	NX	Stage I	T1c	5th	'--	'--	'--	'--	'--	'--	'--	'--	'--	'--	'--	not reported	'--	'--	'--	'--
TCGA.BH.A1FJ.01A	TCGA.BH.A1FJ	1	FEMALE	66	NA	Stage IIIA	not hispanic or latino	white	TCGA_BRCA	f6581eee-61b9-43d4-ab0d-ce5ce3ba1c74	TCGA-BRCA	'--	'--	'--	'--	-24262	1927	'--	'--	Dead	'--	1932	2003	24262	'--	'--	'--	'--	M0	N1b	Stage IIIA	T3	5th	'--	'--	'--	'--	'--	'--	'--	'--	'--	'--	'--	not reported	'--	'--	'--	'--
TCGA.BH.A1FL.01A	TCGA.BH.A1FL	1	FEMALE	69	NA	Stage IIB	not hispanic or latino	white	TCGA_BRCA	14d1d84e-99e1-41ad-8892-3b4da3d4f948	TCGA-BRCA	'--	'--	'--	'--	-25558	1673	'--	'--	Dead	'--	1929	2002	25558	'--	'--	'--	'--	M0	N1b	Stage IIB	T2	5th	'--	'--	'--	'--	'--	'--	'--	'--	'--	'--	'--	not reported	'--	'--	'--	'--
TCGA.BH.A1FM.01A	TCGA.BH.A1FM	1	FEMALE	44	NA	Stage IIIA	not hispanic or latino	white	TCGA_BRCA	7eb18190-5a41-4637-9783-f81bbde499e4	TCGA-BRCA	'--	'--	'--	'--	-16289	1388	'--	'--	Dead	'--	1954	2001	16289	'--	'--	'--	'--	M0	N2	Stage IIIA	T2	5th	'--	'--	'--	'--	'--	'--	'--	'--	'--	'--	'--	not reported	'--	'--	'--	'--
TCGA.BH.A1FN.01A	TCGA.BH.A1FN	2	FEMALE	34	NA	Stage IIA	not hispanic or latino	white	TCGA_BRCA	6dd0dd7b-62ff-4fd1-a99a-b265f1a91dca	TCGA-BRCA	'--	'--	'--	'--	-12525	2192	'--	'--	Dead	'--	1963	2003	12525	'--	'--	'--	'--	M0	N0	Stage IIA	T2	5th	'--	'--	'--	'--	'--	'--	'--	'--	'--	'--	'--	not reported	'--	'--	'--	'--
TCGA.BH.A1FR.01A	TCGA.BH.A1FR	1	FEMALE	73	NA	Stage IIIB	not hispanic or latino	white	TCGA_BRCA	bf3b1481-ae31-4406-b084-b6cc1d7163e3	TCGA-BRCA	'--	'--	'--	'--	-26684	1642	'--	'--	Dead	'--	1924	2001	26684	'--	'--	'--	'--	M0	N1a	Stage IIIB	T4b	5th	'--	'--	'--	'--	'--	'--	'--	'--	'--	'--	'--	not reported	'--	'--	'--	'--
TCGA.BH.A201.01A	TCGA.BH.A201	1	FEMALE	64	NA	NA	not hispanic or latino	white	TCGA_BRCA	3bf81a9f-abb4-4495-a514-fd3865e13a03	TCGA-BRCA	'--	'--	'--	'--	-23423	'--	'--	'--	Alive	'--	1947	'--	23423	'--	'--	'--	'--	M0	N0	Stage IA	T1	7th	'--	'--	'--	'--	'--	'--	'--	'--	'--	'--	'--	not reported	'--	'--	'--	'--
TCGA.BH.A202.01A	TCGA.BH.A202	2	FEMALE	60	NA	NA	not hispanic or latino	white	TCGA_BRCA	e7a00d67-2c26-4d1f-bd17-35f659e88bc1	TCGA-BRCA	'--	'--	'--	'--	-22052	'--	'--	'--	Alive	'--	1951	'--	22052	'--	'--	'--	'--	M0	N0	Stage II	T2	6th	'--	'--	'--	'--	'--	'--	'--	'--	'--	'--	'--	not reported	'--	'--	'--	'--
TCGA.C8.A12L.01A	TCGA.C8.A12L	2	FEMALE	67	NA	Stage IIA	not hispanic or latino	asian	TCGA_BRCA	441919eb-8c9f-478c-bda3-8de4f8295e8a	TCGA-BRCA	'--	'--	'--	'--	-24710	'--	'--	'--	Alive	'--	1943	'--	24710	'--	'--	'--	'--	M0	N0 (i-)	Stage IIA	T2	6th	'--	'--	'--	'--	'--	'--	'--	'--	'--	'--	'--	not reported	'--	'--	'--	'--
TCGA.C8.A12M.01A	TCGA.C8.A12M	1	FEMALE	70	NA	Stage IIA	not hispanic or latino	asian	TCGA_BRCA	dd0f8e5a-383d-4f03-bb71-0e115d4e442c	TCGA-BRCA	'--	'--	'--	'--	-25811	'--	'--	'--	Alive	'--	1940	'--	25811	'--	'--	'--	'--	M0	N0 (i-)	Stage IIA	T2	6th	'--	'--	'--	'--	'--	'--	'--	'--	'--	'--	'--	not reported	'--	'--	'--	'--
TCGA.C8.A12N.01A	TCGA.C8.A12N	1	FEMALE	58	NA	Stage IIA	not hispanic or latino	asian	TCGA_BRCA	b8a615f9-d19b-4b09-8ec8-0674e5c648cd	TCGA-BRCA	'--	'--	'--	'--	-21428	'--	'--	'--	Alive	'--	1952	'--	21428	'--	'--	'--	'--	M0	N0 (i-)	Stage IIA	T2	6th	'--	'--	'--	'--	'--	'--	'--	'--	'--	'--	'--	not reported	'--	'--	'--	'--
TCGA.C8.A12T.01A	TCGA.C8.A12T	2	FEMALE	43	NA	Stage IIA	not hispanic or latino	asian	TCGA_BRCA	71229981-97c2-4ae1-a130-fe5de336b37d	TCGA-BRCA	'--	'--	'--	'--	'--	'--	'--	'--	Alive	'--	1967	'--	'--	'--	'--	'--	'--	M0	N0	Stage IIA	T2	6th	'--	'--	'--	'--	'--	'--	'--	'--	'--	'--	'--	not reported	'--	'--	'--	'--
TCGA.C8.A12U.01A	TCGA.C8.A12U	2	FEMALE	46	NA	Stage IB	not hispanic or latino	asian	TCGA_BRCA	97b5f490-1cd9-4833-b903-5f4c6e45670d	TCGA-BRCA	'--	'--	'--	'--	-17045	'--	'--	'--	Alive	'--	1964	'--	17045	'--	'--	'--	'--	M0	N1	Stage IIB	T2	6th	'--	'--	'--	'--	'--	'--	'--	'--	'--	'--	'--	not reported	'--	'--	'--	'--
TCGA.C8.A12X.01A	TCGA.C8.A12X	1	FEMALE	62	NA	Stage IIB	not hispanic or latino	asian	TCGA_BRCA	65cde5d5-1efc-4e30-b1bd-a93598794f2c	TCGA-BRCA	'--	'--	'--	'--	-22889	'--	'--	'--	Alive	'--	1948	'--	22889	'--	'--	'--	'--	M0	N1	Stage IIB	T2	6th	'--	'--	'--	'--	'--	'--	'--	'--	'--	'--	'--	not reported	'--	'--	'--	'--
TCGA.C8.A12Y.01A	TCGA.C8.A12Y	2	FEMALE	44	NA	Stage IIB	not hispanic or latino	asian	TCGA_BRCA	298a1710-deb4-4064-a0f2-da32d43aa217	TCGA-BRCA	'--	'--	'--	'--	'--	'--	'--	'--	Alive	'--	1966	'--	'--	'--	'--	'--	'--	M0	N1	Stage IIB	T2	6th	'--	'--	'--	'--	'--	'--	'--	'--	'--	'--	'--	not reported	'--	'--	'--	'--
TCGA.C8.A12Z.01A	TCGA.C8.A12Z	1	FEMALE	45	NA	Stage II	not hispanic or latino	asian	TCGA_BRCA	42621dfa-abfd-4c7d-8bc5-a02a09d1c2b4	TCGA-BRCA	'--	'--	'--	'--	-16508	'--	'--	'--	Alive	'--	1965	'--	16508	'--	'--	'--	'--	M0	N1	Stage IIB	T2	6th	'--	'--	'--	'--	'--	'--	'--	'--	'--	'--	'--	not reported	'--	'--	'--	'--
TCGA.C8.A130.01A	TCGA.C8.A130	2	FEMALE	52	NA	Stage IIIA	not hispanic or latino	asian	TCGA_BRCA	8cf54607-01ce-42b0-9bd9-8627edd9f3b7	TCGA-BRCA	'--	'--	'--	'--	-19117	'--	'--	'--	Alive	'--	1958	'--	19117	'--	'--	'--	'--	M0	N2	Stage IIIA	T3	6th	'--	'--	'--	'--	'--	'--	'--	'--	'--	'--	'--	not reported	'--	'--	'--	'--
TCGA.C8.A131.01A	TCGA.C8.A131	2	FEMALE	82	NA	Stage III	not hispanic or latino	asian	TCGA_BRCA	c49e3b18-fd88-48f4-8b01-300692ceb367	TCGA-BRCA	'--	'--	'--	'--	-29966	'--	'--	'--	Alive	'--	1928	'--	29966	'--	'--	'--	'--	M0	N2	Stage IIIA	T2	6th	'--	'--	'--	'--	'--	'--	'--	'--	'--	'--	'--	not reported	'--	'--	'--	'--
TCGA.C8.A133.01A	TCGA.C8.A133	1	FEMALE	65	NA	Stage IIIA	not hispanic or latino	white	TCGA_BRCA	b8b6cebc-26dc-43ae-a94a-20da6018f7ae	TCGA-BRCA	'--	'--	'--	'--	-23922	'--	'--	'--	Alive	'--	1945	'--	23922	'--	'--	'--	'--	M0	N1	Stage IIIA	T3	6th	'--	'--	'--	'--	'--	'--	'--	'--	'--	'--	'--	not reported	'--	'--	'--	'--
TCGA.C8.A134.01A	TCGA.C8.A134	2	FEMALE	52	NA	Stage IIA	not hispanic or latino	asian	TCGA_BRCA	f1692f4b-ce1b-4fc5-ac55-1022ecae0d1e	TCGA-BRCA	'--	'--	'--	'--	-19010	'--	'--	'--	Alive	'--	1958	'--	19010	'--	'--	'--	'--	M0	N0	Stage IIA	T2	6th	'--	'--	'--	'--	'--	'--	'--	'--	'--	'--	'--	not reported	'--	'--	'--	'--
TCGA.C8.A137.01A	TCGA.C8.A137	2	FEMALE	34	NA	Stage II	not hispanic or latino	asian	TCGA_BRCA	03ab1e9f-4918-404d-b178-3a4fd929c5e8	TCGA-BRCA	'--	'--	'--	'--	-12729	'--	'--	'--	Alive	'--	1976	'--	12729	'--	'--	'--	'--	M0	N1	Stage IIB	T2	6th	'--	'--	'--	'--	'--	'--	'--	'--	'--	'--	'--	not reported	'--	'--	'--	'--
TCGA.C8.A1HE.01A	TCGA.C8.A1HE	1	FEMALE	59	NA	Stage IIA	not hispanic or latino	asian	TCGA_BRCA	b26d41cd-393b-4cd4-8925-a9488f7de576	TCGA-BRCA	'--	'--	'--	'--	'--	'--	'--	'--	Alive	'--	1951	'--	'--	'--	'--	'--	'--	M0	N0	Stage IIA	T2	6th	'--	'--	'--	'--	'--	'--	'--	'--	'--	'--	'--	not reported	'--	'--	'--	'--
TCGA.C8.A1HJ.01A	TCGA.C8.A1HJ	2	FEMALE	53	NA	Stage II	not hispanic or latino	asian	TCGA_BRCA	a855c228-a263-44df-87a0-cbc32187e3f5	TCGA-BRCA	'--	'--	'--	'--	-19629	'--	'--	'--	Alive	'--	1957	'--	19629	'--	'--	'--	'--	M0	N0	Stage IIA	T2	6th	'--	'--	'--	'--	'--	'--	'--	'--	'--	'--	'--	not reported	'--	'--	'--	'--
TCGA.C8.A1HK.01A	TCGA.C8.A1HK	2	FEMALE	53	NA	Stage IIB	not hispanic or latino	asian	TCGA_BRCA	52c35691-efca-42f5-a03e-02c9f872275c	TCGA-BRCA	'--	'--	'--	'--	'--	'--	'--	'--	Alive	'--	1957	'--	'--	'--	'--	'--	'--	M0	N1	Stage IIB	T2	6th	'--	'--	'--	'--	'--	'--	'--	'--	'--	'--	'--	not reported	'--	'--	'--	'--
TCGA.C8.A1HL.01A	TCGA.C8.A1HL	2	FEMALE	38	NA	Stage IIIA	not hispanic or latino	asian	TCGA_BRCA	a8a199c9-d781-4e6c-af8c-c85d60c7cd40	TCGA-BRCA	'--	'--	'--	'--	'--	'--	'--	'--	Alive	'--	1972	'--	'--	'--	'--	'--	'--	M0	N1	Stage IIIA	T3	6th	'--	'--	'--	'--	'--	'--	'--	'--	'--	'--	'--	not reported	'--	'--	'--	'--
TCGA.C8.A1HN.01A	TCGA.C8.A1HN	1	FEMALE	56	NA	Stage II	not hispanic or latino	asian	TCGA_BRCA	86a18ae0-dfb1-49c3-b5c4-67ec331d6e40	TCGA-BRCA	'--	'--	'--	'--	-20712	'--	'--	'--	Alive	'--	1954	'--	20712	'--	'--	'--	'--	M0	N0	Stage IIA	T2	6th	'--	'--	'--	'--	'--	'--	'--	'--	'--	'--	'--	not reported	'--	'--	'--	'--
TCGA.C8.A1HO.01A	TCGA.C8.A1HO	1	FEMALE	34	NA	Stage III	not hispanic or latino	asian	TCGA_BRCA	b3354b72-2637-4edc-9a95-e55801d3ac13	TCGA-BRCA	'--	'--	'--	'--	-12715	'--	'--	'--	Alive	'--	1976	'--	12715	'--	'--	'--	'--	M0	N3	Stage IIIC	T3	6th	'--	'--	'--	'--	'--	'--	'--	'--	'--	'--	'--	not reported	'--	'--	'--	'--
TCGA.C8.A27A.01A	TCGA.C8.A27A	2	FEMALE	48	NA	Stage IIB	not hispanic or latino	asian	TCGA_BRCA	3b1f7e48-216d-47de-ba79-db350f52bff0	TCGA-BRCA	'--	'--	'--	'--	-17779	'--	'--	'--	Alive	'--	1962	'--	17779	'--	'--	'--	'--	M0	N1	Stage IIB	T2	6th	'--	'--	'--	'--	'--	'--	'--	'--	'--	'--	'--	not reported	'--	'--	'--	'--
TCGA.C8.A27B.01A	TCGA.C8.A27B	2	FEMALE	48	NA	Stage IIB	not hispanic or latino	asian	TCGA_BRCA	f0d8a1fe-e313-44f1-99cc-b965cbeeff0e	TCGA-BRCA	'--	'--	'--	'--	-17763	'--	'--	'--	Alive	'--	1963	'--	17763	'--	'--	'--	'--	M0	N0	Stage IIB	T3	6th	'--	'--	'--	'--	'--	'--	'--	'--	'--	'--	'--	not reported	'--	'--	'--	'--
TCGA.D8.A13Y.01A	TCGA.D8.A13Y	2	FEMALE	52	NA	Stage IA	not hispanic or latino	white	TCGA_BRCA	17f275c1-a0d4-487d-8f02-ea279584b4cd	TCGA-BRCA	'--	'--	'--	'--	-19028	'--	'--	'--	Alive	'--	1958	'--	19028	'--	'--	'--	'--	M0	N0	Stage IA	T1c	'--	'--	'--	'--	'--	'--	'--	'--	'--	'--	'--	'--	not reported	'--	'--	'--	'--
TCGA.D8.A140.01A	TCGA.D8.A140	1	FEMALE	62	NA	Stage IIB	not hispanic or latino	white	TCGA_BRCA	2585edbd-3488-4100-a4ab-a161252a31ee	TCGA-BRCA	'--	'--	'--	'--	-22900	'--	'--	'--	Alive	'--	1948	'--	22900	'--	'--	'--	'--	M0	N1a	Stage IIB	T2	7th	'--	'--	'--	'--	'--	'--	'--	'--	'--	'--	'--	not reported	'--	'--	'--	'--
TCGA.D8.A141.01A	TCGA.D8.A141	1	FEMALE	40	NA	Stage X	not hispanic or latino	white	TCGA_BRCA	42f6f503-4cf6-4a8e-b5fe-b44bccf6b38b	TCGA-BRCA	'--	'--	'--	'--	-14626	'--	'--	'--	Alive	'--	1970	'--	14626	'--	'--	'--	'--	M0	N1	'--	T1c	7th	'--	'--	'--	'--	'--	'--	'--	'--	'--	'--	'--	not reported	'--	'--	'--	'--
TCGA.D8.A143.01A	TCGA.D8.A143	2	FEMALE	51	NA	Stage IIA	not hispanic or latino	white	TCGA_BRCA	1c40b84e-a0e3-429f-a48c-21566cf881c0	TCGA-BRCA	'--	'--	'--	'--	-18984	'--	'--	'--	Alive	'--	1959	'--	18984	'--	'--	'--	'--	M0	N0	Stage IIA	T2	7th	'--	'--	'--	'--	'--	'--	'--	'--	'--	'--	'--	not reported	'--	'--	'--	'--
TCGA.D8.A147.01A	TCGA.D8.A147	2	FEMALE	45	NA	Stage X	not hispanic or latino	white	TCGA_BRCA	fc18d029-9be2-4fa0-9aef-6d647dc55f0b	TCGA-BRCA	'--	'--	'--	'--	-16736	'--	'--	'--	Alive	'--	1965	'--	16736	'--	'--	'--	'--	M0	N0	'--	T2	7th	'--	'--	'--	'--	'--	'--	'--	'--	'--	'--	'--	not reported	'--	'--	'--	'--
TCGA.D8.A1J8.01A	TCGA.D8.A1J8	2	FEMALE	77	NA	Stage IIB	not hispanic or latino	white	TCGA_BRCA	62d70067-ff77-4f95-8b69-f537abaf74ce	TCGA-BRCA	'--	'--	'--	'--	-28444	'--	'--	'--	Alive	'--	1933	'--	28444	'--	'--	'--	'--	M0	N1a	Stage IIB	T2	7th	'--	'--	'--	'--	'--	'--	'--	'--	'--	'--	'--	not reported	'--	'--	'--	'--
TCGA.D8.A1J9.01A	TCGA.D8.A1J9	1	FEMALE	48	NA	Stage IA	not hispanic or latino	white	TCGA_BRCA	d5e9a403-88ce-40fc-bb85-80cf3f8ff6bc	TCGA-BRCA	'--	'--	'--	'--	-17879	'--	'--	'--	Alive	'--	1962	'--	17879	'--	'--	'--	'--	M0	N0	Stage IA	T1c	7th	'--	'--	'--	'--	'--	'--	'--	'--	'--	'--	'--	not reported	'--	'--	'--	'--
TCGA.D8.A1JA.01A	TCGA.D8.A1JA	1	FEMALE	60	NA	Stage X	not hispanic or latino	white	TCGA_BRCA	9ced0c70-c46c-4f98-8f48-840defe4b8b1	TCGA-BRCA	'--	'--	'--	'--	-21918	'--	'--	'--	Alive	'--	1950	'--	21918	'--	'--	'--	'--	M0	NX	'--	T4b	7th	'--	'--	'--	'--	'--	'--	'--	'--	'--	'--	'--	not reported	'--	'--	'--	'--
TCGA.D8.A1JC.01A	TCGA.D8.A1JC	1	FEMALE	59	NA	Stage IIIA	not hispanic or latino	white	TCGA_BRCA	02e6f999-24f2-4ad2-9b92-df3ee2b082e5	TCGA-BRCA	'--	'--	'--	'--	-21898	'--	'--	'--	Alive	'--	1951	'--	21898	'--	'--	'--	'--	M0	N2a	Stage IIIA	T2	7th	'--	'--	'--	'--	'--	'--	'--	'--	'--	'--	'--	not reported	'--	'--	'--	'--
TCGA.D8.A1JD.01A	TCGA.D8.A1JD	1	FEMALE	41	NA	Stage IIB	not hispanic or latino	white	TCGA_BRCA	530ad151-703d-4638-851f-0b5111ff318b	TCGA-BRCA	'--	'--	'--	'--	-15166	'--	'--	'--	Alive	'--	1969	'--	15166	'--	'--	'--	'--	M0	N1a	Stage IIB	T2	7th	'--	'--	'--	'--	'--	'--	'--	'--	'--	'--	'--	not reported	'--	'--	'--	'--
TCGA.D8.A1JF.01A	TCGA.D8.A1JF	1	FEMALE	79	NA	Stage IIIA	not hispanic or latino	white	TCGA_BRCA	dcd5e079-813a-4c1a-b320-0931468d2bbc	TCGA-BRCA	'--	'--	'--	'--	-29199	'--	'--	'--	Alive	'--	1931	'--	29199	'--	'--	'--	'--	M0	N2a	Stage IIIA	T1c	7th	'--	'--	'--	'--	'--	'--	'--	'--	'--	'--	'--	not reported	'--	'--	'--	'--
TCGA.D8.A1JI.01A	TCGA.D8.A1JI	1	FEMALE	54	NA	Stage IIA	not hispanic or latino	white	TCGA_BRCA	baf2afc8-f16c-488f-947c-efc9083c6bef	TCGA-BRCA	'--	'--	'--	'--	-20072	'--	'--	'--	Alive	'--	1956	'--	20072	'--	'--	'--	'--	MX	N1a	Stage IIA	T1c	7th	'--	'--	'--	'--	'--	'--	'--	'--	'--	'--	'--	not reported	'--	'--	'--	'--
TCGA.D8.A1JJ.01A	TCGA.D8.A1JJ	1	FEMALE	54	NA	Stage IIA	not hispanic or latino	white	TCGA_BRCA	f7ab565c-83b5-4988-b9be-8a46f65dca8c	TCGA-BRCA	'--	'--	'--	'--	-19966	'--	'--	'--	Alive	'--	1956	'--	19966	'--	'--	'--	'--	M0	N0	Stage IIA	T2	7th	'--	'--	'--	'--	'--	'--	'--	'--	'--	'--	'--	not reported	'--	'--	'--	'--
TCGA.D8.A1JM.01A	TCGA.D8.A1JM	2	FEMALE	59	NA	Stage IIB	not hispanic or latino	white	TCGA_BRCA	3e775c99-ceda-4246-8d6f-0f58ca5097c8	TCGA-BRCA	'--	'--	'--	'--	-21602	'--	'--	'--	Alive	'--	1951	'--	21602	'--	'--	'--	'--	M0	N1a	Stage IIB	T2	7th	'--	'--	'--	'--	'--	'--	'--	'--	'--	'--	'--	not reported	'--	'--	'--	'--
TCGA.D8.A1JN.01A	TCGA.D8.A1JN	1	FEMALE	80	NA	Stage IIIC	not hispanic or latino	white	TCGA_BRCA	28911b97-42bf-4189-9961-522fc0aeebc6	TCGA-BRCA	'--	'--	'--	'--	-29331	'--	'--	'--	Alive	'--	1930	'--	29331	'--	'--	'--	'--	MX	N3a	Stage IIIC	T3	7th	'--	'--	'--	'--	'--	'--	'--	'--	'--	'--	'--	not reported	'--	'--	'--	'--
TCGA.D8.A1JP.01A	TCGA.D8.A1JP	1	FEMALE	73	NA	Stage IA	not hispanic or latino	white	TCGA_BRCA	752f4773-5a12-4485-a1f6-896e148ddf4d	TCGA-BRCA	'--	'--	'--	'--	-26862	'--	'--	'--	Alive	'--	1937	'--	26862	'--	'--	'--	'--	M0	N0	Stage IA	T1c	7th	'--	'--	'--	'--	'--	'--	'--	'--	'--	'--	'--	not reported	'--	'--	'--	'--
TCGA.D8.A1JS.01A	TCGA.D8.A1JS	1	FEMALE	77	NA	Stage IA	not hispanic or latino	white	TCGA_BRCA	0d03055c-186b-418a-b614-e2035757bc3b	TCGA-BRCA	'--	'--	'--	'--	-28178	'--	'--	'--	Alive	'--	1933	'--	28178	'--	'--	'--	'--	M0	N0	Stage IA	T1c	7th	'--	'--	'--	'--	'--	'--	'--	'--	'--	'--	'--	not reported	'--	'--	'--	'--
TCGA.D8.A1JT.01A	TCGA.D8.A1JT	1	FEMALE	70	NA	Stage IIA	not hispanic or latino	white	TCGA_BRCA	cd781589-3820-45a2-906b-8d60cd02f3ef	TCGA-BRCA	'--	'--	'--	'--	-25677	'--	'--	'--	Alive	'--	1940	'--	25677	'--	'--	'--	'--	M0	N0	Stage IIA	T2	7th	'--	'--	'--	'--	'--	'--	'--	'--	'--	'--	'--	not reported	'--	'--	'--	'--
TCGA.D8.A1X5.01A	TCGA.D8.A1X5	1	FEMALE	81	NA	Stage IIIC	not hispanic or latino	white	TCGA_BRCA	eb93df3d-9e25-4e4c-9a5d-350f296e5acf	TCGA-BRCA	'--	'--	'--	'--	-29734	'--	'--	'--	Alive	'--	1929	'--	29734	'--	'--	'--	'--	MX	N3a	Stage IIIC	T2	7th	'--	'--	'--	'--	'--	'--	'--	'--	'--	'--	'--	not reported	'--	'--	'--	'--
TCGA.D8.A1X6.01A	TCGA.D8.A1X6	1	FEMALE	80	NA	Stage IIIA	not hispanic or latino	white	TCGA_BRCA	42e47f3a-dff7-41e4-8f84-146d97e8ab72	TCGA-BRCA	'--	'--	'--	'--	-29256	'--	'--	'--	Alive	'--	1930	'--	29256	'--	'--	'--	'--	MX	N2a	Stage IIIA	T3	7th	'--	'--	'--	'--	'--	'--	'--	'--	'--	'--	'--	not reported	'--	'--	'--	'--
TCGA.D8.A1X7.01A	TCGA.D8.A1X7	1	FEMALE	40	NA	Stage IIA	not hispanic or latino	white	TCGA_BRCA	cdab777e-62de-4d51-92af-b6eb089c111f	TCGA-BRCA	'--	'--	'--	'--	-14858	'--	'--	'--	Alive	'--	1970	'--	14858	'--	'--	'--	'--	MX	N0	Stage IIA	T2	7th	'--	'--	'--	'--	'--	'--	'--	'--	'--	'--	'--	not reported	'--	'--	'--	'--
TCGA.D8.A1X8.01A	TCGA.D8.A1X8	1	FEMALE	62	NA	Stage IIA	not hispanic or latino	white	TCGA_BRCA	8624354c-af25-423c-9c71-48a5dd821097	TCGA-BRCA	'--	'--	'--	'--	-22995	'--	'--	'--	Alive	'--	1948	'--	22995	'--	'--	'--	'--	M0	N2a	Stage IIIA	T1c	7th	'--	'--	'--	'--	'--	'--	'--	'--	'--	'--	'--	not reported	'--	'--	'--	'--
TCGA.D8.A1XA.01A	TCGA.D8.A1XA	1	FEMALE	64	NA	Stage IA	not hispanic or latino	white	TCGA_BRCA	739cb132-51e9-41be-8064-311a13da0d74	TCGA-BRCA	'--	'--	'--	'--	-23387	'--	'--	'--	Alive	'--	1946	'--	23387	'--	'--	'--	'--	M0	N0	Stage IA	T1c	7th	'--	'--	'--	'--	'--	'--	'--	'--	'--	'--	'--	not reported	'--	'--	'--	'--
TCGA.D8.A1XB.01A	TCGA.D8.A1XB	1	FEMALE	62	NA	Stage IIB	not hispanic or latino	white	TCGA_BRCA	d2694b09-7844-4496-865c-5d3d8cd03330	TCGA-BRCA	'--	'--	'--	'--	-22976	'--	'--	'--	Alive	'--	1948	'--	22976	'--	'--	'--	'--	M0	N1a	Stage IIB	T2	7th	'--	'--	'--	'--	'--	'--	'--	'--	'--	'--	'--	not reported	'--	'--	'--	'--
TCGA.D8.A1XC.01A	TCGA.D8.A1XC	1	FEMALE	85	NA	Stage IIIB	not hispanic or latino	white	TCGA_BRCA	ee14e049-b891-4dda-a730-8ce99bd93baf	TCGA-BRCA	'--	'--	'--	'--	-31220	377	'--	'--	Dead	'--	1925	'--	31220	'--	'--	'--	'--	M0	N1a	Stage IIIB	T4b	7th	'--	'--	'--	'--	'--	'--	'--	'--	'--	'--	'--	not reported	'--	'--	'--	'--
TCGA.D8.A1XF.01A	TCGA.D8.A1XF	2	FEMALE	45	NA	Stage IIA	not hispanic or latino	white	TCGA_BRCA	6f6afd31-b5dd-48ab-b18f-6390ba18a5f0	TCGA-BRCA	'--	'--	'--	'--	-16787	'--	'--	'--	Alive	'--	1965	'--	16787	'--	'--	'--	'--	M0	N0	Stage IIA	T2	7th	'--	'--	'--	'--	'--	'--	'--	'--	'--	'--	'--	not reported	'--	'--	'--	'--
TCGA.D8.A1XG.01A	TCGA.D8.A1XG	1	FEMALE	86	NA	Stage IIIB	not hispanic or latino	white	TCGA_BRCA	de531604-bd1a-49df-96c2-6de3ae703f1d	TCGA-BRCA	'--	'--	'--	'--	-31748	'--	'--	'--	Alive	'--	1924	'--	31748	'--	'--	'--	'--	M0	N1a	Stage IIIB	T4b	7th	'--	'--	'--	'--	'--	'--	'--	'--	'--	'--	'--	not reported	'--	'--	'--	'--
TCGA.D8.A1XJ.01A	TCGA.D8.A1XJ	2	FEMALE	76	NA	Stage IIIA	not hispanic or latino	white	TCGA_BRCA	cc510968-fe52-4109-a79f-74f216b48c78	TCGA-BRCA	'--	'--	'--	'--	-27967	'--	'--	'--	Alive	'--	1934	'--	27967	'--	'--	'--	'--	MX	N1a	Stage IIIA	T3	7th	'--	'--	'--	'--	'--	'--	'--	'--	'--	'--	'--	not reported	'--	'--	'--	'--
TCGA.D8.A1XL.01A	TCGA.D8.A1XL	2	FEMALE	34	NA	Stage IIB	not hispanic or latino	white	TCGA_BRCA	2b19a6b4-7a17-4452-b4aa-6fc18adc0c3c	TCGA-BRCA	'--	'--	'--	'--	-12668	'--	'--	'--	Alive	'--	1976	'--	12668	'--	'--	'--	'--	MX	N1a	Stage IIB	T2	7th	'--	'--	'--	'--	'--	'--	'--	'--	'--	'--	'--	not reported	'--	'--	'--	'--
TCGA.D8.A1XO.01A	TCGA.D8.A1XO	1	FEMALE	56	NA	Stage IIB	not hispanic or latino	white	TCGA_BRCA	6a186809-3422-41d0-83d2-867145830936	TCGA-BRCA	'--	'--	'--	'--	-20606	'--	'--	'--	Alive	'--	1954	'--	20606	'--	'--	'--	'--	M0	N1a	Stage IIB	T2	7th	'--	'--	'--	'--	'--	'--	'--	'--	'--	'--	'--	not reported	'--	'--	'--	'--
TCGA.D8.A1XR.01A	TCGA.D8.A1XR	1	FEMALE	56	NA	Stage IIB	not hispanic or latino	white	TCGA_BRCA	70f34c5c-3671-44c8-9469-99f9786efec1	TCGA-BRCA	'--	'--	'--	'--	-20488	'--	'--	'--	Alive	'--	1954	'--	20488	'--	'--	'--	'--	M0	N1a	Stage IIB	T2	7th	'--	'--	'--	'--	'--	'--	'--	'--	'--	'--	'--	not reported	'--	'--	'--	'--
TCGA.D8.A1XS.01A	TCGA.D8.A1XS	1	MALE	48	NA	Stage IIIC	not hispanic or latino	white	TCGA_BRCA	1026e0bf-5640-4fa5-b65f-4f11e8e76b18	TCGA-BRCA	'--	'--	'--	'--	-17708	'--	'--	'--	Alive	'--	1962	'--	17708	'--	'--	'--	'--	M0	N3a	Stage IIIC	T2	7th	'--	'--	'--	'--	'--	'--	'--	'--	'--	'--	'--	not reported	'--	'--	'--	'--
TCGA.D8.A1XT.01A	TCGA.D8.A1XT	2	FEMALE	61	NA	Stage IIA	not hispanic or latino	white	TCGA_BRCA	64975923-d032-4182-8565-59fc37127d8d	TCGA-BRCA	'--	'--	'--	'--	-22448	'--	'--	'--	Alive	'--	1949	'--	22448	'--	'--	'--	'--	M0	N1a	Stage IIA	T1c	7th	'--	'--	'--	'--	'--	'--	'--	'--	'--	'--	'--	not reported	'--	'--	'--	'--
TCGA.D8.A1XU.01A	TCGA.D8.A1XU	1	FEMALE	56	NA	Stage IA	not hispanic or latino	white	TCGA_BRCA	332148f5-f070-4c20-8eb1-4d8c0673aa52	TCGA-BRCA	'--	'--	'--	'--	-20715	'--	'--	'--	Alive	'--	1954	'--	20715	'--	'--	'--	'--	M0	N0	Stage IA	T1c	7th	'--	'--	'--	'--	'--	'--	'--	'--	'--	'--	'--	not reported	'--	'--	'--	'--
TCGA.D8.A1XV.01A	TCGA.D8.A1XV	1	FEMALE	84	NA	Stage IIA	not hispanic or latino	white	TCGA_BRCA	87b85935-a058-44ad-8fb6-8511130eaffe	TCGA-BRCA	'--	'--	'--	'--	-30830	'--	'--	'--	Alive	'--	1926	'--	30830	'--	'--	'--	'--	M0	N0	Stage IIA	T2	7th	'--	'--	'--	'--	'--	'--	'--	'--	'--	'--	'--	not reported	'--	'--	'--	'--
TCGA.D8.A1XW.01A	TCGA.D8.A1XW	2	FEMALE	53	NA	Stage IIA	not hispanic or latino	white	TCGA_BRCA	887b9e5b-99db-44ac-9c30-c0dc6877b41c	TCGA-BRCA	'--	'--	'--	'--	-19478	'--	'--	'--	Alive	'--	1958	'--	19478	'--	'--	'--	'--	M0	N0	Stage IIA	T2	7th	'--	'--	'--	'--	'--	'--	'--	'--	'--	'--	'--	not reported	'--	'--	'--	'--
TCGA.D8.A1XZ.01A	TCGA.D8.A1XZ	1	FEMALE	81	NA	Stage IIIA	not hispanic or latino	white	TCGA_BRCA	2c90d5e3-ac8c-4c86-a06f-42ccc064eb49	TCGA-BRCA	'--	'--	'--	'--	-29916	'--	'--	'--	Alive	'--	1929	'--	29916	'--	'--	'--	'--	MX	N2a	Stage IIIA	T1c	7th	'--	'--	'--	'--	'--	'--	'--	'--	'--	'--	'--	not reported	'--	'--	'--	'--
TCGA.D8.A1Y0.01A	TCGA.D8.A1Y0	1	FEMALE	65	NA	Stage IIIA	not hispanic or latino	white	TCGA_BRCA	ced2c048-b047-43ff-b0e7-cd7ad480850c	TCGA-BRCA	'--	'--	'--	'--	-24083	'--	'--	'--	Alive	'--	1945	'--	24083	'--	'--	'--	'--	MX	N2a	Stage IIIA	T1c	7th	'--	'--	'--	'--	'--	'--	'--	'--	'--	'--	'--	not reported	'--	'--	'--	'--
TCGA.D8.A27V.01A	TCGA.D8.A27V	1	FEMALE	62	NA	Stage IIA	not hispanic or latino	white	TCGA_BRCA	ad6d26ab-6568-40db-bfb0-394d40e801cf	TCGA-BRCA	'--	'--	'--	'--	-22958	'--	'--	'--	Alive	'--	1949	'--	22958	'--	'--	'--	'--	M0	N0	Stage IIA	T2	7th	'--	'--	'--	'--	'--	'--	'--	'--	'--	'--	'--	not reported	'--	'--	'--	'--
TCGA.E2.A105.01A	TCGA.E2.A105	1	FEMALE	79	NA	Stage IIA	not hispanic or latino	white	TCGA_BRCA	b0bcb829-cee0-4247-bb75-093a5bea89ee	TCGA-BRCA	'--	'--	'--	'--	-28855	'--	'--	'--	Alive	'--	1928	'--	28855	'--	'--	'--	'--	M0	N0 (i-)	Stage IIA	T2	6th	'--	'--	'--	'--	'--	'--	'--	'--	'--	'--	'--	not reported	'--	'--	'--	'--
TCGA.E2.A107.01A	TCGA.E2.A107	1	FEMALE	54	NA	Stage IIIA	not hispanic or latino	white	TCGA_BRCA	eff2360e-399a-4167-ab2b-798e27bef739	TCGA-BRCA	'--	'--	'--	'--	-20065	'--	'--	'--	Alive	'--	1954	'--	20065	'--	'--	'--	'--	M0	N2a	Stage IIIA	T3	6th	'--	'--	'--	'--	'--	'--	'--	'--	'--	'--	'--	not reported	'--	'--	'--	'--
TCGA.E2.A109.01A	TCGA.E2.A109	1	FEMALE	64	NA	Stage IIA	not hispanic or latino	white	TCGA_BRCA	f0787165-6f58-4d67-b510-928eea2c4882	TCGA-BRCA	'--	'--	'--	'--	-23521	'--	'--	'--	Alive	'--	1943	'--	23521	'--	'--	'--	'--	M0	N0 (i-)	Stage IIA	T2	6th	'--	'--	'--	'--	'--	'--	'--	'--	'--	'--	'--	not reported	'--	'--	'--	'--
TCGA.E2.A10A.01A	TCGA.E2.A10A	1	FEMALE	41	NA	Stage IIB	not hispanic or latino	white	TCGA_BRCA	4da7abaf-ac7a-41c0-8033-5780a398545c	TCGA-BRCA	'--	'--	'--	'--	-15085	'--	'--	'--	Alive	'--	1966	'--	15085	'--	'--	'--	'--	M0	N0 (i-)	Stage IIB	T3	6th	'--	'--	'--	'--	'--	'--	'--	'--	'--	'--	'--	not reported	'--	'--	'--	'--
TCGA.E2.A10F.01A	TCGA.E2.A10F	1	FEMALE	47	NA	Stage IIA	not hispanic or latino	white	TCGA_BRCA	8e159b50-8136-42d4-b9c7-d579a74e4931	TCGA-BRCA	'--	'--	'--	'--	-17257	'--	'--	'--	Alive	'--	1961	'--	17257	'--	'--	'--	'--	M0	N0 (i-)	Stage IIA	T2	6th	'--	'--	'--	'--	'--	'--	'--	'--	'--	'--	'--	not reported	'--	'--	'--	'--
TCGA.E2.A14O.01A	TCGA.E2.A14O	1	FEMALE	76	NA	Stage IIIA	not hispanic or latino	white	TCGA_BRCA	fb356957-f620-4d99-b675-1355a1d9f932	TCGA-BRCA	'--	'--	'--	'--	-27837	'--	'--	'--	Alive	'--	1932	'--	27837	'--	'--	'--	'--	M0	N1a	Stage IIIA	T3	6th	'--	'--	'--	'--	'--	'--	'--	'--	'--	'--	'--	not reported	'--	'--	'--	'--
TCGA.E2.A14P.01A	TCGA.E2.A14P	2	FEMALE	79	NA	Stage IIIC	not hispanic or latino	white	TCGA_BRCA	e4fc0909-f284-4471-866d-d8967b6adcbc	TCGA-BRCA	'--	'--	'--	'--	-28923	'--	'--	'--	Alive	'--	1929	'--	28923	'--	'--	'--	'--	M0	N3	Stage IIIC	T2	6th	'--	'--	'--	'--	'--	'--	'--	'--	'--	'--	'--	not reported	'--	'--	'--	'--
TCGA.E2.A14Q.01A	TCGA.E2.A14Q	1	FEMALE	50	NA	Stage IIA	not hispanic or latino	white	TCGA_BRCA	303a1d77-a37a-4966-a4a4-9981d99ba1b4	TCGA-BRCA	'--	'--	'--	'--	-18507	'--	'--	'--	Alive	'--	1958	'--	18507	'--	'--	'--	'--	M0	N1mi	Stage IIB	T2	6th	'--	'--	'--	'--	'--	'--	'--	'--	'--	'--	'--	not reported	'--	'--	'--	'--
TCGA.E2.A14R.01A	TCGA.E2.A14R	2	FEMALE	62	NA	Stage IIA	not hispanic or latino	white	TCGA_BRCA	4fba3deb-db94-44b5-a0f2-a575d270779e	TCGA-BRCA	'--	'--	'--	'--	-22686	'--	'--	'--	Alive	'--	1946	'--	22686	'--	'--	'--	'--	M0	N0	Stage IIA	T2	6th	'--	'--	'--	'--	'--	'--	'--	'--	'--	'--	'--	not reported	'--	'--	'--	'--
TCGA.E2.A14T.01A	TCGA.E2.A14T	1	FEMALE	52	NA	Stage IIA	not hispanic or latino	white	TCGA_BRCA	e0929c47-cff3-4518-a188-8764af01073a	TCGA-BRCA	'--	'--	'--	'--	-19237	'--	'--	'--	Alive	'--	1956	'--	19237	'--	'--	'--	'--	M0	N0	Stage IIA	T2	6th	'--	'--	'--	'--	'--	'--	'--	'--	'--	'--	'--	not reported	'--	'--	'--	'--
TCGA.E2.A14V.01A	TCGA.E2.A14V	2	FEMALE	53	NA	Stage IIB	not hispanic or latino	white	TCGA_BRCA	3144f1fb-4342-4079-bfe8-940da4bfd88e	TCGA-BRCA	'--	'--	'--	'--	-19643	'--	'--	'--	Alive	'--	1955	'--	19643	'--	'--	'--	'--	M0	N1	Stage IIB	T2	6th	'--	'--	'--	'--	'--	'--	'--	'--	'--	'--	'--	not reported	'--	'--	'--	'--
TCGA.E2.A14Y.01A	TCGA.E2.A14Y	2	FEMALE	35	NA	Stage IIA	not hispanic or latino	white	TCGA_BRCA	a0576d44-9add-429b-9eeb-f7b234b7385f	TCGA-BRCA	'--	'--	'--	'--	-13004	'--	'--	'--	Alive	'--	1974	'--	13004	'--	'--	'--	'--	M0	N0	Stage IIA	T2	6th	'--	'--	'--	'--	'--	'--	'--	'--	'--	'--	'--	not reported	'--	'--	'--	'--
TCGA.E2.A153.01A	TCGA.E2.A153	1	FEMALE	51	NA	Stage IIB	not hispanic or latino	white	TCGA_BRCA	be9bf36a-12e1-4386-addf-1686dc8b49de	TCGA-BRCA	'--	'--	'--	'--	-18875	'--	'--	'--	Alive	'--	1958	'--	18875	'--	'--	'--	'--	M0	N1a	Stage IIB	T2	6th	'--	'--	'--	'--	'--	'--	'--	'--	'--	'--	'--	not reported	'--	'--	'--	'--
TCGA.E2.A154.01A	TCGA.E2.A154	1	FEMALE	68	NA	Stage I	not hispanic or latino	white	TCGA_BRCA	24e39609-9645-43e5-960b-db5446eaea65	TCGA-BRCA	'--	'--	'--	'--	-24999	'--	'--	'--	Alive	'--	1941	'--	24999	'--	'--	'--	'--	M0	N0	Stage I	T1c	6th	'--	'--	'--	'--	'--	'--	'--	'--	'--	'--	'--	not reported	'--	'--	'--	'--
TCGA.E2.A155.01A	TCGA.E2.A155	1	FEMALE	58	NA	Stage IIB	not hispanic or latino	white	TCGA_BRCA	01f50abf-fc15-446e-9d07-edeecc545a32	TCGA-BRCA	'--	'--	'--	'--	-21348	'--	'--	'--	Alive	'--	1951	'--	21348	'--	'--	'--	'--	M0	N1a	Stage IIB	T2	6th	'--	'--	'--	'--	'--	'--	'--	'--	'--	'--	'--	not reported	'--	'--	'--	'--
TCGA.E2.A156.01A	TCGA.E2.A156	1	FEMALE	61	NA	Stage I	not hispanic or latino	white	TCGA_BRCA	f05d314c-5ec5-4e2a-b785-9a702716f111	TCGA-BRCA	'--	'--	'--	'--	-22422	'--	'--	'--	Alive	'--	1948	'--	22422	'--	'--	'--	'--	M0	N0	Stage I	T1c	6th	'--	'--	'--	'--	'--	'--	'--	'--	'--	'--	'--	not reported	'--	'--	'--	'--
TCGA.E2.A158.01A	TCGA.E2.A158	2	FEMALE	43	NA	Stage IIA	not hispanic or latino	white	TCGA_BRCA	a6edb6ca-ae9f-4da7-8ebe-92d83d2987fb	TCGA-BRCA	'--	'--	'--	'--	-15903	'--	'--	'--	Alive	'--	1966	'--	15903	'--	'--	'--	'--	M0	N1mi	Stage IIA	T1c	6th	'--	'--	'--	'--	'--	'--	'--	'--	'--	'--	'--	not reported	'--	'--	'--	'--
TCGA.E2.A15A.01A	TCGA.E2.A15A	2	FEMALE	45	NA	Stage IIIC	not hispanic or latino	white	TCGA_BRCA	73ccc949-01b7-48d3-a7c4-c4bcd261672a	TCGA-BRCA	'--	'--	'--	'--	-16750	'--	'--	'--	Alive	'--	1964	'--	16750	'--	'--	'--	'--	M0	N3a	Stage IIIC	T2	6th	'--	'--	'--	'--	'--	'--	'--	'--	'--	'--	'--	not reported	'--	'--	'--	'--
TCGA.E2.A15C.01A	TCGA.E2.A15C	1	FEMALE	61	NA	Stage I	not hispanic or latino	white	TCGA_BRCA	da840a22-8d30-4682-bbd0-8fa87bd40528	TCGA-BRCA	'--	'--	'--	'--	-22583	'--	'--	'--	Alive	'--	1948	'--	22583	'--	'--	'--	'--	M0	N0	Stage I	T1c	6th	'--	'--	'--	'--	'--	'--	'--	'--	'--	'--	'--	not reported	'--	'--	'--	'--
TCGA.E2.A15D.01A	TCGA.E2.A15D	1	FEMALE	47	NA	Stage IIA	not hispanic or latino	white	TCGA_BRCA	c85f080a-1075-41df-959f-1b514a11b3c4	TCGA-BRCA	'--	'--	'--	'--	-17224	'--	'--	'--	Alive	'--	1962	'--	17224	'--	'--	'--	'--	M0	N0	Stage IIA	T2	6th	'--	'--	'--	'--	'--	'--	'--	'--	'--	'--	'--	not reported	'--	'--	'--	'--
TCGA.E2.A15F.01A	TCGA.E2.A15F	1	FEMALE	64	NA	Stage I	not hispanic or latino	white	TCGA_BRCA	ec77a23d-84f5-47e4-bf2a-fa1c03baf3db	TCGA-BRCA	'--	'--	'--	'--	-23660	'--	'--	'--	Alive	'--	1945	'--	23660	'--	'--	'--	'--	M0	N0	Stage I	T1c	6th	'--	'--	'--	'--	'--	'--	'--	'--	'--	'--	'--	not reported	'--	'--	'--	'--
TCGA.E2.A15H.01A	TCGA.E2.A15H	1	FEMALE	38	NA	Stage IIA	not hispanic or latino	white	TCGA_BRCA	5580b21a-2cdb-4777-ad79-6e06654144f5	TCGA-BRCA	'--	'--	'--	'--	-13985	'--	'--	'--	Alive	'--	1971	'--	13985	'--	'--	'--	'--	M0	N1mi	Stage IIA	T1c	6th	'--	'--	'--	'--	'--	'--	'--	'--	'--	'--	'--	not reported	'--	'--	'--	'--
TCGA.E2.A15I.01A	TCGA.E2.A15I	1	FEMALE	44	NA	Stage IIA	not hispanic or latino	white	TCGA_BRCA	64089c20-939f-48b4-ae8b-904ad0597145	TCGA-BRCA	'--	'--	'--	'--	-16163	'--	'--	'--	Alive	'--	1965	'--	16163	'--	'--	'--	'--	M0	N0	Stage IIA	T2	6th	'--	'--	'--	'--	'--	'--	'--	'--	'--	'--	'--	not reported	'--	'--	'--	'--
TCGA.E2.A15L.01A	TCGA.E2.A15L	1	FEMALE	65	NA	Stage IIA	not hispanic or latino	black or african american	TCGA_BRCA	37242f5a-25ae-4b1f-9ce6-09ce1dc92539	TCGA-BRCA	'--	'--	'--	'--	-23845	'--	'--	'--	Alive	'--	1945	'--	23845	'--	'--	'--	'--	M0	N0	Stage IIA	T2	7th	'--	'--	'--	'--	'--	'--	'--	'--	'--	'--	'--	not reported	'--	'--	'--	'--
TCGA.E2.A15O.01A	TCGA.E2.A15O	1	FEMALE	89	NA	Stage I	not hispanic or latino	black or african american	TCGA_BRCA	eafa45a4-2fd1-4fa3-860c-9d52ed382b7d	TCGA-BRCA	'--	'--	'--	'--	-32583	'--	'--	'--	Alive	'--	1921	'--	32583	'--	'--	'--	'--	M0	NX	Stage I	T1c	7th	'--	'--	'--	'--	'--	'--	'--	'--	'--	'--	'--	not reported	'--	'--	'--	'--
TCGA.E2.A15P.01A	TCGA.E2.A15P	1	FEMALE	61	NA	Stage IA	not hispanic or latino	white	TCGA_BRCA	a1674d7b-787a-45c4-bf16-1b7d0efce207	TCGA-BRCA	'--	'--	'--	'--	-22524	'--	'--	'--	Alive	'--	1949	'--	22524	'--	'--	'--	'--	M0	N0	Stage IA	T1c	7th	'--	'--	'--	'--	'--	'--	'--	'--	'--	'--	'--	not reported	'--	'--	'--	'--
TCGA.E2.A15R.01A	TCGA.E2.A15R	1	FEMALE	64	NA	Stage IIIA	not hispanic or latino	white	TCGA_BRCA	33b7bf50-53f4-4839-aa83-9665f85671d8	TCGA-BRCA	'--	'--	'--	'--	-23570	'--	'--	'--	Alive	'--	1946	'--	23570	'--	'--	'--	'--	M0	N1a	Stage IIA	T1c	7th	'--	'--	'--	'--	'--	'--	'--	'--	'--	'--	'--	not reported	'--	'--	'--	'--
TCGA.E2.A15S.01A	TCGA.E2.A15S	1	FEMALE	34	NA	Stage IIB	not hispanic or latino	white	TCGA_BRCA	0f7ab21b-1fd0-45e0-9a47-17c4691eb84f	TCGA-BRCA	'--	'--	'--	'--	-12671	'--	'--	'--	Alive	'--	1976	'--	12671	'--	'--	'--	'--	M0	N1	Stage IIB	T2	7th	'--	'--	'--	'--	'--	'--	'--	'--	'--	'--	'--	not reported	'--	'--	'--	'--
TCGA.E2.A15T.01A	TCGA.E2.A15T	1	FEMALE	65	NA	Stage IIA	not hispanic or latino	white	TCGA_BRCA	e68ebfd4-3688-4caa-9e38-7764f9258c30	TCGA-BRCA	'--	'--	'--	'--	-24054	'--	'--	'--	Alive	'--	1945	'--	24054	'--	'--	'--	'--	M0	N0	Stage IIA	T2	7th	'--	'--	'--	'--	'--	'--	'--	'--	'--	'--	'--	not reported	'--	'--	'--	'--
TCGA.E2.A1B1.01A	TCGA.E2.A1B1	1	FEMALE	45	NA	Stage IIB	not hispanic or latino	white	TCGA_BRCA	8a0ef221-8070-43fc-9d98-def90abe4871	TCGA-BRCA	'--	'--	'--	'--	-16603	'--	'--	'--	Alive	'--	1962	'--	16603	'--	'--	'--	'--	M0	N1	Stage IIB	T2	6th	'--	'--	'--	'--	'--	'--	'--	'--	'--	'--	'--	not reported	'--	'--	'--	'--
TCGA.E2.A1B4.01A	TCGA.E2.A1B4	1	FEMALE	74	NA	Stage IIIA	not hispanic or latino	white	TCGA_BRCA	dbb2da92-99dd-400c-bc05-e87d7273656c	TCGA-BRCA	'--	'--	'--	'--	-27241	1004	'--	'--	Dead	'--	1934	'--	27241	'--	'--	'--	'--	M0	N2a	Stage IIIA	T1c	6th	'--	'--	'--	'--	'--	'--	'--	'--	'--	'--	'--	not reported	'--	'--	'--	'--
TCGA.E2.A1B6.01A	TCGA.E2.A1B6	2	FEMALE	44	NA	Stage IIA	not hispanic or latino	white	TCGA_BRCA	e0b1bcd2-1139-44b9-98b3-67bcf92bcc39	TCGA-BRCA	'--	'--	'--	'--	-16370	'--	'--	'--	Alive	'--	1964	'--	16370	'--	'--	'--	'--	M0	N0	Stage IIA	T2	6th	'--	'--	'--	'--	'--	'--	'--	'--	'--	'--	'--	not reported	'--	'--	'--	'--
TCGA.E2.A1BC.01A	TCGA.E2.A1BC	1	FEMALE	63	NA	Stage IA	not reported	not reported	TCGA_BRCA	d8492ebd-3d94-4a4b-8de7-386526691cc2	TCGA-BRCA	'--	'--	'--	'--	-23168	'--	'--	'--	Alive	'--	1947	'--	23168	'--	'--	'--	'--	M0	N0	Stage IA	T1c	7th	'--	'--	'--	'--	'--	'--	'--	'--	'--	'--	'--	not reported	'--	'--	'--	'--
TCGA.E2.A1BD.01A	TCGA.E2.A1BD	1	FEMALE	53	NA	Stage IIA	not hispanic or latino	white	TCGA_BRCA	0e1d0d46-7a7b-4538-95dd-b9fc20a15aec	TCGA-BRCA	'--	'--	'--	'--	-19627	'--	'--	'--	Alive	'--	1957	'--	19627	'--	'--	'--	'--	M0	N0	Stage IIA	T2	7th	'--	'--	'--	'--	'--	'--	'--	'--	'--	'--	'--	not reported	'--	'--	'--	'--
TCGA.E2.A1IE.01A	TCGA.E2.A1IE	1	FEMALE	61	NA	Stage IIB	not hispanic or latino	white	TCGA_BRCA	2d0d7ff4-7866-4ae1-9cf1-a3c7f4cbe48d	TCGA-BRCA	'--	'--	'--	'--	-22510	'--	'--	'--	Alive	'--	1947	'--	22510	'--	'--	'--	'--	M0	N1	Stage IIB	T2	6th	'--	'--	'--	'--	'--	'--	'--	'--	'--	'--	'--	not reported	'--	'--	'--	'--
TCGA.E2.A1IF.01A	TCGA.E2.A1IF	1	FEMALE	74	NA	Stage I	not hispanic or latino	white	TCGA_BRCA	718db047-9f32-48c4-98c9-515218441bca	TCGA-BRCA	'--	'--	'--	'--	-27341	'--	'--	'--	Alive	'--	1934	'--	27341	'--	'--	'--	'--	M0	N0	Stage I	T1c	6th	'--	'--	'--	'--	'--	'--	'--	'--	'--	'--	'--	not reported	'--	'--	'--	'--
TCGA.E2.A1IG.01A	TCGA.E2.A1IG	1	FEMALE	45	NA	Stage IIB	not hispanic or latino	white	TCGA_BRCA	bc0bc70f-c6cf-4dbc-9dc3-8b7bc5f381a4	TCGA-BRCA	'--	'--	'--	'--	-16757	'--	'--	'--	Alive	'--	1964	'--	16757	'--	'--	'--	'--	M0	N1mi	Stage IIB	T2	6th	'--	'--	'--	'--	'--	'--	'--	'--	'--	'--	'--	not reported	'--	'--	'--	'--
TCGA.E2.A1II.01A	TCGA.E2.A1II	2	FEMALE	51	NA	Stage I	not hispanic or latino	white	TCGA_BRCA	0fe1419e-a005-407c-8ae7-15c4c1579539	TCGA-BRCA	'--	'--	'--	'--	-18788	'--	'--	'--	Alive	'--	1957	'--	18788	'--	'--	'--	'--	M0	N0	Stage I	T1c	6th	'--	'--	'--	'--	'--	'--	'--	'--	'--	'--	'--	not reported	'--	'--	'--	'--
TCGA.E2.A1IK.01A	TCGA.E2.A1IK	1	FEMALE	71	NA	Stage IIA	not hispanic or latino	white	TCGA_BRCA	becedbfd-b2aa-4dde-b7f4-29e6f59ec32c	TCGA-BRCA	'--	'--	'--	'--	-26052	'--	'--	'--	Alive	'--	1938	'--	26052	'--	'--	'--	'--	M0	N1mi	Stage IIA	T1c	6th	'--	'--	'--	'--	'--	'--	'--	'--	'--	'--	'--	not reported	'--	'--	'--	'--
TCGA.E2.A1IL.01A	TCGA.E2.A1IL	1	FEMALE	78	NA	Stage IIA	not hispanic or latino	white	TCGA_BRCA	b63391a0-73f8-4544-9e94-f6529245ca2a	TCGA-BRCA	'--	'--	'--	'--	-28495	'--	'--	'--	Alive	'--	1931	'--	28495	'--	'--	'--	'--	M0	N1a	Stage IIA	T1c	6th	'--	'--	'--	'--	'--	'--	'--	'--	'--	'--	'--	not reported	'--	'--	'--	'--
TCGA.E2.A1IN.01A	TCGA.E2.A1IN	1	FEMALE	60	NA	Stage I	not hispanic or latino	white	TCGA_BRCA	f43d622f-eed5-4933-adc6-ae9ad1e33028	TCGA-BRCA	'--	'--	'--	'--	-22199	'--	'--	'--	Alive	'--	1950	'--	22199	'--	'--	'--	'--	M0	N0	Stage I	T1c	7th	'--	'--	'--	'--	'--	'--	'--	'--	'--	'--	'--	not reported	'--	'--	'--	'--
TCGA.E2.A1IO.01A	TCGA.E2.A1IO	1	FEMALE	37	NA	Stage I	not hispanic or latino	white	TCGA_BRCA	71fc8941-4cfb-47ea-a533-873d38f8c95c	TCGA-BRCA	'--	'--	'--	'--	-13671	'--	'--	'--	Alive	'--	1972	'--	13671	'--	'--	'--	'--	M0	N0	Stage I	T1c	6th	'--	'--	'--	'--	'--	'--	'--	'--	'--	'--	'--	not reported	'--	'--	'--	'--
TCGA.E2.A1IU.01A	TCGA.E2.A1IU	1	FEMALE	60	NA	Stage IA	not hispanic or latino	white	TCGA_BRCA	001cef41-ff86-4d3f-a140-a647ac4b10a1	TCGA-BRCA	'--	'--	'--	'--	-22279	'--	'--	'--	Alive	'--	1950	'--	22279	'--	'--	'--	'--	M0	N0 (mol+)	Stage IA	T1c	7th	'--	'--	'--	'--	'--	'--	'--	'--	'--	'--	'--	not reported	'--	'--	'--	'--
TCGA.E2.A1L6.01A	TCGA.E2.A1L6	1	FEMALE	44	NA	Stage IIA	not hispanic or latino	white	TCGA_BRCA	2e32f31f-9817-4935-b259-96c59936ee33	TCGA-BRCA	'--	'--	'--	'--	-16403	'--	'--	'--	Alive	'--	1963	'--	16403	'--	'--	'--	'--	M0	N1mi	Stage IIA	T1c	6th	'--	'--	'--	'--	'--	'--	'--	'--	'--	'--	'--	not reported	'--	'--	'--	'--
TCGA.E2.A1L7.01A	TCGA.E2.A1L7	2	FEMALE	40	NA	Stage IIIA	not hispanic or latino	white	TCGA_BRCA	791c5768-f0f5-4ab6-86eb-998e5c4b49e3	TCGA-BRCA	'--	'--	'--	'--	-14854	'--	'--	'--	Alive	'--	1969	'--	14854	'--	'--	'--	'--	M0	N2	Stage IIIA	T2	6th	'--	'--	'--	'--	'--	'--	'--	'--	'--	'--	'--	not reported	'--	'--	'--	'--
TCGA.E2.A1L8.01A	TCGA.E2.A1L8	1	FEMALE	52	NA	Stage IIA	not hispanic or latino	black or african american	TCGA_BRCA	eebad74f-5961-4e91-b0eb-157a2f6f952b	TCGA-BRCA	'--	'--	'--	'--	-19187	'--	'--	'--	Alive	'--	1956	'--	19187	'--	'--	'--	'--	M0	N1a	Stage IIB	T2	6th	'--	'--	'--	'--	'--	'--	'--	'--	'--	'--	'--	not reported	'--	'--	'--	'--
TCGA.E2.A1L9.01A	TCGA.E2.A1L9	1	FEMALE	40	NA	Stage IIB	not hispanic or latino	white	TCGA_BRCA	5ea18514-51ad-4844-abea-15e82f0b10c9	TCGA-BRCA	'--	'--	'--	'--	-14868	'--	'--	'--	Alive	'--	1969	'--	14868	'--	'--	'--	'--	M0	N1mi	Stage IIA	T1c	6th	'--	'--	'--	'--	'--	'--	'--	'--	'--	'--	'--	not reported	'--	'--	'--	'--
TCGA.E2.A1LB.01A	TCGA.E2.A1LB	1	FEMALE	41	NA	Stage IIB	not hispanic or latino	black or african american	TCGA_BRCA	fa176764-a76f-44c7-b97a-cd6d21e052be	TCGA-BRCA	'--	'--	'--	'--	-15283	'--	'--	'--	Alive	'--	1967	'--	15283	'--	'--	'--	'--	M0	N1	Stage IIB	T2	6th	'--	'--	'--	'--	'--	'--	'--	'--	'--	'--	'--	not reported	'--	'--	'--	'--
TCGA.E2.A1LG.01A	TCGA.E2.A1LG	2	FEMALE	50	NA	Stage IIA	not hispanic or latino	black or african american	TCGA_BRCA	ef4cbd38-bc79-4d60-a715-647edd2ebe9e	TCGA-BRCA	'--	'--	'--	'--	-18492	'--	'--	'--	Alive	'--	1960	'--	18492	'--	'--	'--	'--	M0	N0	Stage IIA	T2	7th	'--	'--	'--	'--	'--	'--	'--	'--	'--	'--	'--	not reported	'--	'--	'--	'--
TCGA.E2.A1LK.01A	TCGA.E2.A1LK	2	FEMALE	84	NA	Stage IIIC	not hispanic or latino	black or african american	TCGA_BRCA	1d27253f-b036-44e7-a04d-8da5bbf57419	TCGA-BRCA	'--	'--	'--	'--	-30757	266	'--	'--	Dead	'--	1924	2008	30757	'--	'--	'--	'--	M0	N3a	Stage IIIC	T4b	6th	'--	'--	'--	'--	'--	'--	'--	'--	'--	'--	'--	not reported	'--	'--	'--	'--
TCGA.E9.A1N8.01A	TCGA.E9.A1N8	2	FEMALE	48	NA	Stage IIA	not hispanic or latino	white	TCGA_BRCA	ac075bc0-1b59-4557-beea-541694faee03	TCGA-BRCA	'--	'--	'--	'--	-17652	'--	'--	'--	Alive	'--	1962	'--	17652	'--	'--	'--	'--	M0	N0	Stage IIA	T2	7th	'--	'--	'--	'--	'--	'--	'--	'--	'--	'--	'--	not reported	'--	'--	'--	'--
TCGA.E9.A1N9.01A	TCGA.E9.A1N9	2	FEMALE	58	NA	Stage IIA	not hispanic or latino	white	TCGA_BRCA	994ca1f5-ad10-44ec-aa21-71fc2940653b	TCGA-BRCA	'--	'--	'--	'--	-21228	'--	'--	'--	Alive	'--	1953	'--	21228	'--	'--	'--	'--	M0	N0	Stage IIA	T2	7th	'--	'--	'--	'--	'--	'--	'--	'--	'--	'--	'--	not reported	'--	'--	'--	'--
TCGA.E9.A1NA.01A	TCGA.E9.A1NA	2	FEMALE	58	NA	Stage IIA	not hispanic or latino	white	TCGA_BRCA	af577366-0258-49e7-b6af-e70056c081a4	TCGA-BRCA	'--	'--	'--	'--	-21397	'--	'--	'--	Alive	'--	1953	'--	21397	'--	'--	'--	'--	M0	N0	Stage IIA	T2	7th	'--	'--	'--	'--	'--	'--	'--	'--	'--	'--	'--	not reported	'--	'--	'--	'--
TCGA.E9.A1NH.01A	TCGA.E9.A1NH	1	FEMALE	71	NA	Stage IIB	not hispanic or latino	white	TCGA_BRCA	b2aac45b-2073-4c7a-adb9-769a4fdcc111	TCGA-BRCA	'--	'--	'--	'--	-26221	'--	'--	'--	Alive	'--	1940	'--	26221	'--	'--	'--	'--	M0	N1	Stage IIB	T2	7th	'--	'--	'--	'--	'--	'--	'--	'--	'--	'--	'--	not reported	'--	'--	'--	'--
TCGA.E9.A1NI.01A	TCGA.E9.A1NI	1	FEMALE	51	NA	Stage IIA	not hispanic or latino	white	TCGA_BRCA	c65b835a-2d38-4250-a173-0780d2c2cf58	TCGA-BRCA	'--	'--	'--	'--	-18985	'--	'--	'--	Alive	'--	1960	'--	18985	'--	'--	'--	'--	M0	N0	Stage IIA	T2	7th	'--	'--	'--	'--	'--	'--	'--	'--	'--	'--	'--	not reported	'--	'--	'--	'--
TCGA.E9.A1R2.01A	TCGA.E9.A1R2	1	FEMALE	51	NA	Stage IIIC	not hispanic or latino	white	TCGA_BRCA	8631969d-4ac6-4fe1-9db3-d47db604494a	TCGA-BRCA	'--	'--	'--	'--	-18936	'--	'--	'--	Alive	'--	1960	'--	18936	'--	'--	'--	'--	MX	N3	Stage IIIC	T2	7th	'--	'--	'--	'--	'--	'--	'--	'--	'--	'--	'--	not reported	'--	'--	'--	'--
TCGA.E9.A1R5.01A	TCGA.E9.A1R5	1	FEMALE	63	NA	Stage IA	not hispanic or latino	white	TCGA_BRCA	23c21dea-3713-408f-ba56-f7c586e9f206	TCGA-BRCA	'--	'--	'--	'--	-23116	'--	'--	'--	Alive	'--	1948	'--	23116	'--	'--	'--	'--	M0	N0	Stage IA	T1c	7th	'--	'--	'--	'--	'--	'--	'--	'--	'--	'--	'--	not reported	'--	'--	'--	'--
TCGA.E9.A1R6.01A	TCGA.E9.A1R6	1	FEMALE	63	NA	Stage IIA	not hispanic or latino	white	TCGA_BRCA	4842bac3-abaa-4900-871f-f2c3ba6457f5	TCGA-BRCA	'--	'--	'--	'--	-23347	'--	'--	'--	Alive	'--	1947	'--	23347	'--	'--	'--	'--	M0	N0	Stage IIA	T2	7th	'--	'--	'--	'--	'--	'--	'--	'--	'--	'--	'--	not reported	'--	'--	'--	'--
TCGA.E9.A1R7.01A	TCGA.E9.A1R7	1	FEMALE	64	NA	Stage IIA	not hispanic or latino	white	TCGA_BRCA	2680da86-c977-4611-b75f-df015283c023	TCGA-BRCA	'--	'--	'--	'--	-23397	'--	'--	'--	Alive	'--	1947	'--	23397	'--	'--	'--	'--	M0	N0	Stage IIA	T2	7th	'--	'--	'--	'--	'--	'--	'--	'--	'--	'--	'--	not reported	'--	'--	'--	'--
TCGA.E9.A1RG.01A	TCGA.E9.A1RG	2	FEMALE	62	NA	Stage IIIA	not hispanic or latino	white	TCGA_BRCA	8744733a-7b46-43aa-bdef-64876816adbb	TCGA-BRCA	'--	'--	'--	'--	-22788	'--	'--	'--	Alive	'--	1949	'--	22788	'--	'--	'--	'--	M0	N2	Stage IIIA	T1c	7th	'--	'--	'--	'--	'--	'--	'--	'--	'--	'--	'--	not reported	'--	'--	'--	'--
TCGA.E9.A1RH.01A	TCGA.E9.A1RH	2	FEMALE	63	NA	Stage IIA	not hispanic or latino	white	TCGA_BRCA	408cb583-6dc3-4698-8bd2-e284042bd5ef	TCGA-BRCA	'--	'--	'--	'--	-23224	'--	'--	'--	Alive	'--	1948	'--	23224	'--	'--	'--	'--	M0	N0	Stage IIA	T2	7th	'--	'--	'--	'--	'--	'--	'--	'--	'--	'--	'--	not reported	'--	'--	'--	'--
TCGA.E9.A247.01A	TCGA.E9.A247	1	FEMALE	59	NA	Stage IB	not hispanic or latino	white	TCGA_BRCA	636b0a90-c8c2-4ad6-a77d-6cd428a826d1	TCGA-BRCA	'--	'--	'--	'--	-21562	'--	'--	'--	Alive	'--	1952	'--	21562	'--	'--	'--	'--	M0	N0 (i-)	Stage IA	T1c	7th	'--	'--	'--	'--	'--	'--	'--	'--	'--	'--	'--	not reported	'--	'--	'--	'--
TCGA.E9.A249.01A	TCGA.E9.A249	1	FEMALE	45	NA	Stage IIA	not hispanic or latino	white	TCGA_BRCA	fb3607eb-858e-4ecd-8477-95140658c6d2	TCGA-BRCA	'--	'--	'--	'--	-16689	'--	'--	'--	Alive	'--	1966	'--	16689	'--	'--	'--	'--	M0	N0 (i-)	Stage IIA	T2	7th	'--	'--	'--	'--	'--	'--	'--	'--	'--	'--	'--	not reported	'--	'--	'--	'--
TCGA.E9.A24A.01A	TCGA.E9.A24A	1	FEMALE	69	NA	Stage IIA	not hispanic or latino	white	TCGA_BRCA	9f3cc92b-fa22-478e-a2e4-6b4c8afb93d6	TCGA-BRCA	'--	'--	'--	'--	-25370	'--	'--	'--	Alive	'--	1942	'--	25370	'--	'--	'--	'--	M0	N1	Stage IIA	T1c	7th	'--	'--	'--	'--	'--	'--	'--	'--	'--	'--	'--	not reported	'--	'--	'--	'--
TCGA.EW.A1IW.01A	TCGA.EW.A1IW	1	FEMALE	80	NA	Stage IIB	hispanic or latino	white	TCGA_BRCA	5e2cbc56-97f9-4b94-ade2-a3f739bcc7be	TCGA-BRCA	'--	'--	'--	'--	-29529	'--	'--	'--	Alive	'--	1930	'--	29529	'--	'--	'--	'--	MX	N1a	Stage IIB	T2	7th	'--	'--	'--	'--	'--	'--	'--	'--	'--	'--	'--	not reported	'--	'--	'--	'--
TCGA.EW.A1IX.01A	TCGA.EW.A1IX	1	FEMALE	48	NA	Stage IIA	hispanic or latino	asian	TCGA_BRCA	e8614b7d-132e-4b4e-b1ae-df8bb4f2d4d4	TCGA-BRCA	'--	'--	'--	'--	-17597	'--	'--	'--	Alive	'--	1960	'--	17597	'--	'--	'--	'--	MX	N1a	Stage IIA	T1b	6th	'--	'--	'--	'--	'--	'--	'--	'--	'--	'--	'--	not reported	'--	'--	'--	'--
TCGA.EW.A1J1.01A	TCGA.EW.A1J1	1	FEMALE	38	NA	Stage IIB	hispanic or latino	white	TCGA_BRCA	ed6cef77-1bd9-4e3b-b576-550a91e4253a	TCGA-BRCA	'--	'--	'--	'--	-14122	'--	'--	'--	Alive	'--	1972	'--	14122	'--	'--	'--	'--	M0	N1a	Stage IIB	T2	7th	'--	'--	'--	'--	'--	'--	'--	'--	'--	'--	'--	not reported	'--	'--	'--	'--
TCGA.EW.A1J2.01A	TCGA.EW.A1J2	1	FEMALE	50	NA	Stage IIB	not hispanic or latino	black or african american	TCGA_BRCA	a381275f-8858-4793-a8a2-0ca9db7274c8	TCGA-BRCA	'--	'--	'--	'--	-18558	'--	'--	'--	Alive	'--	1960	'--	18558	'--	'--	'--	'--	MX	N1mi	'--	T1c	7th	'--	'--	'--	'--	'--	'--	'--	'--	'--	'--	'--	not reported	'--	'--	'--	'--
TCGA.EW.A1J3.01A	TCGA.EW.A1J3	1	FEMALE	61	NA	Stage IA	hispanic or latino	white	TCGA_BRCA	bb1de798-0c02-437e-b539-33cb556d3993	TCGA-BRCA	'--	'--	'--	'--	-22332	'--	'--	'--	Alive	'--	1949	'--	22332	'--	'--	'--	'--	M0	N0	Stage IA	T1c	7th	'--	'--	'--	'--	'--	'--	'--	'--	'--	'--	'--	not reported	'--	'--	'--	'--
TCGA.EW.A1J5.01A	TCGA.EW.A1J5	1	FEMALE	59	NA	Stage IIB	not hispanic or latino	white	TCGA_BRCA	5d8ed961-a012-4b6b-bffb-9468d3953646	TCGA-BRCA	'--	'--	'--	'--	-21559	'--	'--	'--	Alive	'--	1951	'--	21559	'--	'--	'--	'--	M0	N0 (i-)	Stage IIB	T3	7th	'--	'--	'--	'--	'--	'--	'--	'--	'--	'--	'--	not reported	'--	'--	'--	'--
TCGA.EW.A1J6.01A	TCGA.EW.A1J6	1	FEMALE	70	NA	Stage I	hispanic or latino	white	TCGA_BRCA	87281a89-91d2-44f7-9f80-668567ad5c72	TCGA-BRCA	'--	'--	'--	'--	-25830	'--	'--	'--	Alive	'--	1939	'--	25830	'--	'--	'--	'--	M0	N0 (i-)	Stage I	T1c	6th	'--	'--	'--	'--	'--	'--	'--	'--	'--	'--	'--	not reported	'--	'--	'--	'--
TCGA.EW.A1OX.01A	TCGA.EW.A1OX	1	FEMALE	43	NA	Stage IIA	hispanic or latino	white	TCGA_BRCA	5fc7ff35-d3f7-4687-8759-3542bd58e988	TCGA-BRCA	'--	'--	'--	'--	-15837	'--	'--	'--	Alive	'--	1966	'--	15837	'--	'--	'--	'--	MX	N0	Stage IIA	T2	6th	'--	'--	'--	'--	'--	'--	'--	'--	'--	'--	'--	not reported	'--	'--	'--	'--
TCGA.EW.A1OY.01A	TCGA.EW.A1OY	1	FEMALE	63	NA	Stage IIA	hispanic or latino	white	TCGA_BRCA	53ff5893-7d5e-4bcb-be9c-665fa34b7824	TCGA-BRCA	'--	'--	'--	'--	-23266	'--	'--	'--	Alive	'--	1946	'--	23266	'--	'--	'--	'--	MX	N0	Stage IIA	T2	6th	'--	'--	'--	'--	'--	'--	'--	'--	'--	'--	'--	not reported	'--	'--	'--	'--
TCGA.EW.A1OZ.01A	TCGA.EW.A1OZ	2	FEMALE	56	NA	Stage IIA	not hispanic or latino	black or african american	TCGA_BRCA	8f912a40-3251-4e1f-ae65-1f93d71f9881	TCGA-BRCA	'--	'--	'--	'--	-20664	'--	'--	'--	Alive	'--	1952	'--	20664	'--	'--	'--	'--	M0	N0 (i-)	Stage IIA	T2	6th	'--	'--	'--	'--	'--	'--	'--	'--	'--	'--	'--	not reported	'--	'--	'--	'--
TCGA.EW.A1P0.01A	TCGA.EW.A1P0	1	FEMALE	55	NA	Stage IIB	not hispanic or latino	white	TCGA_BRCA	81e32f39-3aa0-468b-87ed-dd2eb6165ddf	TCGA-BRCA	'--	'--	'--	'--	-20107	'--	'--	'--	Alive	'--	1953	'--	20107	'--	'--	'--	'--	MX	N1b	Stage IIB	T2	6th	'--	'--	'--	'--	'--	'--	'--	'--	'--	'--	'--	not reported	'--	'--	'--	'--
TCGA.EW.A1P3.01A	TCGA.EW.A1P3	1	FEMALE	48	NA	Stage IIA	not hispanic or latino	white	TCGA_BRCA	1ff85ada-3cdd-4afb-b311-2c7befb52702	TCGA-BRCA	'--	'--	'--	'--	-17637	'--	'--	'--	Alive	'--	1960	'--	17637	'--	'--	'--	'--	MX	N0	Stage IIA	T2	6th	'--	'--	'--	'--	'--	'--	'--	'--	'--	'--	'--	not reported	'--	'--	'--	'--
TCGA.EW.A1P5.01A	TCGA.EW.A1P5	1	FEMALE	77	NA	Stage IIB	not hispanic or latino	white	TCGA_BRCA	53d0af48-d7ea-42c9-8695-c614b89b415b	TCGA-BRCA	'--	'--	'--	'--	-28177	'--	'--	'--	Alive	'--	1933	'--	28177	'--	'--	'--	'--	M0	N1a	Stage IIB	T2	7th	'--	'--	'--	'--	'--	'--	'--	'--	'--	'--	'--	not reported	'--	'--	'--	'--
TCGA.EW.A1P6.01A	TCGA.EW.A1P6	1	FEMALE	64	NA	Stage IIB	hispanic or latino	white	TCGA_BRCA	ee5744c0-a8dc-43f2-abdd-0b5529a3e9fb	TCGA-BRCA	'--	'--	'--	'--	-23485	'--	'--	'--	Alive	'--	1946	'--	23485	'--	'--	'--	'--	M0	N1a	Stage IIB	T2	7th	'--	'--	'--	'--	'--	'--	'--	'--	'--	'--	'--	not reported	'--	'--	'--	'--
TCGA.EW.A1P8.01A	TCGA.EW.A1P8	2	FEMALE	58	NA	Stage IIIC	not hispanic or latino	white	TCGA_BRCA	359f12f9-5c41-48a4-85bc-fd7e307bf7d8	TCGA-BRCA	'--	'--	'--	'--	-21501	239	'--	'--	Dead	'--	1952	2010	21501	'--	'--	'--	'--	M0	N3b	Stage IIIC	T2	7th	'--	'--	'--	'--	'--	'--	'--	'--	'--	'--	'--	not reported	'--	'--	'--	'--
TCGA.EW.A1PA.01A	TCGA.EW.A1PA	1	FEMALE	59	NA	Stage IIB	hispanic or latino	white	TCGA_BRCA	4cfef7f9-f1ee-401c-a2a3-c225d4adc3b6	TCGA-BRCA	'--	'--	'--	'--	-21837	'--	'--	'--	Alive	'--	1951	'--	21837	'--	'--	'--	'--	M0	N1a	Stage IIB	T2	7th	'--	'--	'--	'--	'--	'--	'--	'--	'--	'--	'--	not reported	'--	'--	'--	'--
TCGA.EW.A1PD.01A	TCGA.EW.A1PD	1	MALE	61	NA	Stage IIA	hispanic or latino	white	TCGA_BRCA	4dfc233b-ed03-4825-8089-e04cdee99996	TCGA-BRCA	'--	'--	'--	'--	-22536	'--	'--	'--	Alive	'--	1949	'--	22536	'--	'--	'--	'--	M0	N1a	Stage IIA	T1c	7th	'--	'--	'--	'--	'--	'--	'--	'--	'--	'--	'--	not reported	'--	'--	'--	'--
TCGA.EW.A1PG.01A	TCGA.EW.A1PG	1	FEMALE	53	NA	Stage IIB	hispanic or latino	white	TCGA_BRCA	da286247-e8bb-4941-a2af-2453fe61cd02	TCGA-BRCA	'--	'--	'--	'--	-19464	'--	'--	'--	Alive	'--	1955	'--	19464	'--	'--	'--	'--	MX	N1a	Stage IIB	T2	6th	'--	'--	'--	'--	'--	'--	'--	'--	'--	'--	'--	not reported	'--	'--	'--	'--
TCGA.EW.A1PH.01A	TCGA.EW.A1PH	2	FEMALE	52	NA	Stage IIA	hispanic or latino	white	TCGA_BRCA	4da999a0-ef41-4a0b-b1d1-446b39cc855a	TCGA-BRCA	'--	'--	'--	'--	-19073	'--	'--	'--	Alive	'--	1958	'--	19073	'--	'--	'--	'--	M0	N1a	Stage IIA	T1c	7th	'--	'--	'--	'--	'--	'--	'--	'--	'--	'--	'--	not reported	'--	'--	'--	'--
TCGA.EW.A2FS.01A	TCGA.EW.A2FS	1	FEMALE	41	NA	NA	not hispanic or latino	black or african american	TCGA_BRCA	d34471a1-b367-4f8a-b35a-c5901c4f5503	TCGA-BRCA	'--	'--	'--	'--	-15302	'--	'--	'--	Alive	'--	1967	'--	15302	'--	'--	'--	'--	MX	N1mi	Stage IIB	T2	6th	'--	'--	'--	'--	'--	'--	'--	'--	'--	'--	'--	not reported	'--	'--	'--	'--
TCGA.EW.A2FV.01A	TCGA.EW.A2FV	2	FEMALE	39	NA	NA	hispanic or latino	white	TCGA_BRCA	f45aa0b2-f3de-4db5-9730-e5c6c4e2ed3a	TCGA-BRCA	'--	'--	'--	'--	-14316	'--	'--	'--	Alive	'--	1972	'--	14316	'--	'--	'--	'--	MX	N3a	Stage IIIC	T3	7th	'--	'--	'--	'--	'--	'--	'--	'--	'--	'--	'--	not reported	'--	'--	'--	'--
TCGA.EW.A2FW.01A	TCGA.EW.A2FW	1	FEMALE	52	NA	NA	hispanic or latino	white	TCGA_BRCA	e6f527a2-38eb-457e-bb39-3c5b9c0bcbec	TCGA-BRCA	'--	'--	'--	'--	-19085	'--	'--	'--	Alive	'--	1959	'--	19085	'--	'--	'--	'--	MX	N0 (i-)	Stage IIA	T2	7th	'--	'--	'--	'--	'--	'--	'--	'--	'--	'--	'--	not reported	'--	'--	'--	'--
TCGA.GM.A2D9.01A	TCGA.GM.A2D9	1	FEMALE	69	NA	NA	not hispanic or latino	white	TCGA_BRCA	1133b8a9-6b11-4511-b70a-f200e3b8b5db	TCGA-BRCA	'--	'--	'--	'--	-25490	1812	'--	'--	Dead	'--	1937	2010	25490	'--	'--	'--	'--	M0	N0 (i-)	Stage I	T1c	6th	'--	'--	'--	'--	'--	'--	'--	'--	'--	'--	'--	not reported	'--	'--	'--	'--
TCGA.BI.A20A.01A	TCGA.BI.A20A	1	FEMALE	49.87	NA	I	not hispanic or latino	white	TCGA_CESC	f40468de-3b86-4922-9951-f8ae28da6af0	TCGA-CESC	'--	'--	'--	'--	-18215	'--	'--	'--	Alive	'--	1961	'--	18215	'--	'--	'--	'--	M0	N0	'--	T1b1	'--	'--	'--	'--	'--	'--	'--	'--	'--	'--	'--	'--	not reported	'--	'--	'--	'--
TCGA.C5.A0TN.01A	TCGA.C5.A0TN	2	FEMALE	21.25	NA	I	not hispanic or latino	black or african american	TCGA_CESC	14c65927-b9dd-4ef6-9917-db7bc431ff2f	TCGA-CESC	'--	'--	'--	'--	-7760	348	'--	'--	Dead	'--	1976	1997	7760	'--	'--	'--	'--	MX	N1	'--	T1b	'--	'--	'--	'--	'--	'--	'--	'--	'--	'--	'--	'--	not reported	'--	'--	'--	'--
TCGA.C5.A1BF.01B	TCGA.C5.A1BF.01B	2	FEMALE	46.48	NA	I	NA	NA	TCGA_CESC	NA	NA	NA	NA	NA	NA	NA	NA	NA	NA	NA	NA	NA	NA	NA	NA	NA	NA	NA	NA	NA	NA	NA	NA	NA	NA	NA	NA	NA	NA	NA	NA	NA	NA	NA	NA	NA	NA	NA	NA
TCGA.C5.A1BJ.01A	TCGA.C5.A1BJ	1	FEMALE	34.53	NA	II	not reported	white	TCGA_CESC	7941d1c7-5319-4e8d-a15f-60b61cb68a9b	TCGA-CESC	'--	'--	'--	'--	-12611	'--	'--	'--	Alive	'--	1963	'--	12611	'--	'--	'--	'--	'--	'--	'--	'--	'--	'--	'--	'--	'--	'--	'--	'--	'--	'--	'--	'--	not reported	'--	'--	'--	'--
TCGA.C5.A1BL.01A	TCGA.C5.A1BL	1	FEMALE	32.1	NA	I	not hispanic or latino	white	TCGA_CESC	03c3fe57-ae85-4e45-9657-c3182ab5e124	TCGA-CESC	'--	'--	'--	'--	-11723	'--	'--	'--	Alive	'--	1962	'--	11723	'--	'--	'--	'--	'--	'--	'--	'--	'--	'--	'--	'--	'--	'--	'--	'--	'--	'--	'--	'--	not reported	'--	'--	'--	'--
TCGA.C5.A1BN.01B	TCGA.C5.A1BN.01B	1	FEMALE	26.78	NA	I	NA	NA	TCGA_CESC	NA	NA	NA	NA	NA	NA	NA	NA	NA	NA	NA	NA	NA	NA	NA	NA	NA	NA	NA	NA	NA	NA	NA	NA	NA	NA	NA	NA	NA	NA	NA	NA	NA	NA	NA	NA	NA	NA	NA	NA
TCGA.C5.A1BQ.01C	TCGA.C5.A1BQ.01C	1	FEMALE	65.76	NA	III_IV	NA	NA	TCGA_CESC	NA	NA	NA	NA	NA	NA	NA	NA	NA	NA	NA	NA	NA	NA	NA	NA	NA	NA	NA	NA	NA	NA	NA	NA	NA	NA	NA	NA	NA	NA	NA	NA	NA	NA	NA	NA	NA	NA	NA	NA
TCGA.C5.A1M5.01A	TCGA.C5.A1M5	1	FEMALE	53.86	NA	I	not hispanic or latino	white	TCGA_CESC	0fec73a1-8d3a-495b-8008-c52f190f4270	TCGA-CESC	'--	'--	'--	'--	-19672	2052	'--	'--	Dead	'--	1943	2001	19672	'--	'--	'--	'--	M0	N0	'--	T1b	'--	'--	'--	'--	'--	'--	'--	'--	'--	'--	'--	'--	not reported	'--	'--	'--	'--
TCGA.C5.A1M6.01A	TCGA.C5.A1M6	2	FEMALE	55	NA	II	not reported	white	TCGA_CESC	825a6fbb-aede-436f-800b-c7f096da0a77	TCGA-CESC	'--	'--	'--	'--	-20090	955	'--	'--	Dead	'--	1943	2000	20090	'--	'--	'--	'--	'--	'--	'--	'--	'--	'--	'--	'--	'--	'--	'--	'--	'--	'--	'--	'--	not reported	'--	'--	'--	'--
TCGA.C5.A1M8.01A	TCGA.C5.A1M8	1	FEMALE	43.39	NA	I	not hispanic or latino	white	TCGA_CESC	110cd100-5730-4873-9fab-2ae6c8732062	TCGA-CESC	'--	'--	'--	'--	-15848	'--	'--	'--	Alive	'--	1958	'--	15848	'--	'--	'--	'--	MX	N0	'--	T1b	'--	'--	'--	'--	'--	'--	'--	'--	'--	'--	'--	'--	not reported	'--	'--	'--	'--
TCGA.C5.A1M9.01A	TCGA.C5.A1M9	2	FEMALE	46.6	NA	I	not hispanic or latino	white	TCGA_CESC	a3be445a-a592-4073-815b-47ae41f9c4a0	TCGA-CESC	'--	'--	'--	'--	-17020	1065	'--	'--	Dead	'--	1956	2004	17020	'--	'--	'--	'--	M0	N1	'--	T3b	'--	'--	'--	'--	'--	'--	'--	'--	'--	'--	'--	'--	not reported	'--	'--	'--	'--
TCGA.C5.A1ME.01A	TCGA.C5.A1ME	2	FEMALE	40.99	NA	I	not hispanic or latino	white	TCGA_CESC	a0598331-79e1-418d-b50c-fd945b843506	TCGA-CESC	'--	'--	'--	'--	-14970	'--	'--	'--	Alive	'--	1963	'--	14970	'--	'--	'--	'--	M0	N0	'--	T1b1	'--	'--	'--	'--	'--	'--	'--	'--	'--	'--	'--	'--	not reported	'--	'--	'--	'--
TCGA.C5.A1MF.01A	TCGA.C5.A1MF	2	FEMALE	49.04	NA	I	not hispanic or latino	white	TCGA_CESC	4f514ed4-3be6-44bc-a531-210027846459	TCGA-CESC	'--	'--	'--	'--	-17911	'--	'--	'--	Alive	'--	1955	'--	17911	'--	'--	'--	'--	MX	N0	'--	T1b2	'--	'--	'--	'--	'--	'--	'--	'--	'--	'--	'--	'--	not reported	'--	'--	'--	'--
TCGA.C5.A1MI.01A	TCGA.C5.A1MI	2	FEMALE	50.2	NA	I	not hispanic or latino	white	TCGA_CESC	941f75a1-fea4-4539-ba69-60bb11608f6d	TCGA-CESC	'--	'--	'--	'--	-18336	1083	'--	'--	Dead	'--	1954	2006	18336	'--	'--	'--	'--	M0	N1	'--	T1b1	'--	'--	'--	'--	'--	'--	'--	'--	'--	'--	'--	'--	not reported	'--	'--	'--	'--
TCGA.C5.A1MJ.01A	TCGA.C5.A1MJ	2	FEMALE	61.08	NA	I	not reported	white	TCGA_CESC	23f011e2-c025-4494-8016-2140cc8d4bce	TCGA-CESC	'--	'--	'--	'--	-22308	14	'--	'--	Dead	'--	1944	2005	22308	'--	'--	'--	'--	MX	N0	'--	T1b1	'--	'--	'--	'--	'--	'--	'--	'--	'--	'--	'--	'--	not reported	'--	'--	'--	'--
TCGA.C5.A1MK.01A	TCGA.C5.A1MK	1	FEMALE	79.23	NA	III_IV	not hispanic or latino	white	TCGA_CESC	b726f18b-b996-4978-9f27-b3a540e06270	TCGA-CESC	'--	'--	'--	'--	-28939	74	'--	'--	Dead	'--	1926	2005	28939	'--	'--	'--	'--	'--	'--	'--	'--	'--	'--	'--	'--	'--	'--	'--	'--	'--	'--	'--	'--	not reported	'--	'--	'--	'--
TCGA.C5.A2LS.01A	TCGA.C5.A2LS	2	FEMALE	37.94	NA	I	not hispanic or latino	white	TCGA_CESC	185e1520-92ee-4af5-af15-fbeefb352c99	TCGA-CESC	'--	'--	'--	'--	-13857	'--	'--	'--	Alive	'--	1968	'--	13857	'--	'--	'--	'--	M0	N0	'--	T1b2	'--	'--	'--	'--	'--	'--	'--	'--	'--	'--	'--	'--	not reported	'--	'--	'--	'--
TCGA.C5.A2LV.01A	TCGA.C5.A2LV	1	FEMALE	36.82	NA	I	not hispanic or latino	black or african american	TCGA_CESC	00bca18c-b3d4-45a3-8f19-034cc40449a4	TCGA-CESC	'--	'--	'--	'--	-13447	'--	'--	'--	Alive	'--	1967	'--	13447	'--	'--	'--	'--	MX	N1	'--	T1b	'--	'--	'--	'--	'--	'--	'--	'--	'--	'--	'--	'--	not reported	'--	'--	'--	'--
TCGA.C5.A2LZ.01A	TCGA.C5.A2LZ	1	FEMALE	65.87	NA	III_IV	not hispanic or latino	white	TCGA_CESC	be8fa67d-c2d3-4fff-82fe-a46ba1fa8df0	TCGA-CESC	'--	'--	'--	'--	-24059	3046	'--	'--	Dead	'--	1933	2006	24059	'--	'--	'--	'--	'--	'--	'--	'--	'--	'--	'--	'--	'--	'--	'--	'--	'--	'--	'--	'--	not reported	'--	'--	'--	'--
TCGA.C5.A2M1.01A	TCGA.C5.A2M1	2	FEMALE	37.88	NA	I	not hispanic or latino	white	TCGA_CESC	8911c80c-c903-48e4-af5b-ffedef9abc47	TCGA-CESC	'--	'--	'--	'--	-13835	'--	'--	'--	Alive	'--	1968	'--	13835	'--	'--	'--	'--	MX	N0	'--	T1b1	'--	'--	'--	'--	'--	'--	'--	'--	'--	'--	'--	'--	not reported	'--	'--	'--	'--
TCGA.C5.A2M2.01A	TCGA.C5.A2M2	2	FEMALE	56.07	NA	I	not hispanic or latino	white	TCGA_CESC	77d53d4d-3b07-4c79-86fe-6ac812968f39	TCGA-CESC	'--	'--	'--	'--	-20480	1011	'--	'--	Dead	'--	1953	'--	20480	'--	'--	'--	'--	'--	'--	'--	'--	'--	'--	'--	'--	'--	'--	'--	'--	'--	'--	'--	'--	not reported	'--	'--	'--	'--
TCGA.C5.A3HD.01B	TCGA.C5.A3HD.01B	1	FEMALE	51.17	NA	II	NA	NA	TCGA_CESC	NA	NA	NA	NA	NA	NA	NA	NA	NA	NA	NA	NA	NA	NA	NA	NA	NA	NA	NA	NA	NA	NA	NA	NA	NA	NA	NA	NA	NA	NA	NA	NA	NA	NA	NA	NA	NA	NA	NA	NA
TCGA.C5.A3HE.01A	TCGA.C5.A3HE	2	FEMALE	44.19	NA	I	not hispanic or latino	white	TCGA_CESC	bc63dd2a-b8f6-4b30-a8d7-ce193bcd17f1	TCGA-CESC	'--	'--	'--	'--	-16139	'--	'--	'--	Alive	'--	1962	'--	16139	'--	'--	'--	'--	M0	N0	'--	T1b2	'--	'--	'--	'--	'--	'--	'--	'--	'--	'--	'--	'--	not reported	'--	'--	'--	'--
TCGA.C5.A3HL.01A	TCGA.C5.A3HL	1	FEMALE	76.56	NA	I	not hispanic or latino	white	TCGA_CESC	09329a53-d58d-4480-95d8-32043e40de6e	TCGA-CESC	'--	'--	'--	'--	-27963	'--	'--	'--	Alive	'--	1931	'--	27963	'--	'--	'--	'--	MX	N0	'--	T1b2	'--	'--	'--	'--	'--	'--	'--	'--	'--	'--	'--	'--	not reported	'--	'--	'--	'--
TCGA.C5.A7CH.01A	TCGA.C5.A7CH	1	FEMALE	43.2	NA	II	not hispanic or latino	white	TCGA_CESC	d626a732-af64-4dec-b4bf-3cb761bf4c8d	TCGA-CESC	'--	'--	'--	'--	-15777	'--	'--	'--	Alive	'--	1958	'--	15777	'--	'--	'--	'--	'--	'--	'--	'--	'--	'--	'--	'--	'--	'--	'--	'--	'--	'--	'--	'--	not reported	'--	'--	'--	'--
TCGA.C5.A7CK.01A	TCGA.C5.A7CK	1	FEMALE	58.92	NA	III_IV	not reported	white	TCGA_CESC	1c48393e-7de9-42f6-a6f0-2cbfb8359316	TCGA-CESC	'--	'--	'--	'--	-21520	4086	'--	'--	Dead	'--	1943	2012	21520	'--	'--	'--	'--	'--	'--	'--	'--	'--	'--	'--	'--	'--	'--	'--	'--	'--	'--	'--	'--	not reported	'--	'--	'--	'--
TCGA.C5.A7CL.01A	TCGA.C5.A7CL	1	FEMALE	48.92	NA	III_IV	not reported	white	TCGA_CESC	bae2af5e-484a-44f7-ad6b-66137cdae300	TCGA-CESC	'--	'--	'--	'--	-17869	471	'--	'--	Dead	'--	1954	2003	17869	'--	'--	'--	'--	'--	'--	'--	'--	'--	'--	'--	'--	'--	'--	'--	'--	'--	'--	'--	'--	not reported	'--	'--	'--	'--
TCGA.C5.A7CM.01A	TCGA.C5.A7CM	2	FEMALE	35.19	NA	I	hispanic or latino	white	TCGA_CESC	d223ff09-b80b-4368-9d80-a59dfbe4d820	TCGA-CESC	'--	'--	'--	'--	-12853	'--	'--	'--	Alive	'--	1977	'--	12853	'--	'--	'--	'--	'--	'--	'--	'--	'--	'--	'--	'--	'--	'--	'--	'--	'--	'--	'--	'--	not reported	'--	'--	'--	'--
TCGA.C5.A7CO.01A	TCGA.C5.A7CO	1	FEMALE	68.57	NA	I	not hispanic or latino	white	TCGA_CESC	ff3808e4-eece-4046-819b-fe1019317f8e	TCGA-CESC	'--	'--	'--	'--	-25045	'--	'--	'--	Alive	'--	1934	'--	25045	'--	'--	'--	'--	'--	'--	'--	'--	'--	'--	'--	'--	'--	'--	'--	'--	'--	'--	'--	'--	not reported	'--	'--	'--	'--
TCGA.C5.A7UC.01A	TCGA.C5.A7UC	1	FEMALE	48.64	NA	I	not reported	white	TCGA_CESC	5c326e9b-85e2-4673-9033-c11827467e1a	TCGA-CESC	'--	'--	'--	'--	-17765	523	'--	'--	Dead	'--	1954	2003	17765	'--	'--	'--	'--	M0	N0	'--	T1b	'--	'--	'--	'--	'--	'--	'--	'--	'--	'--	'--	'--	not reported	'--	'--	'--	'--
TCGA.C5.A7UE.01A	TCGA.C5.A7UE	1	FEMALE	45.1	NA	I	not reported	white	TCGA_CESC	da30a845-c4d3-4c78-b8b0-210239224f8f	TCGA-CESC	'--	'--	'--	'--	-16473	'--	'--	'--	Alive	'--	1956	'--	16473	'--	'--	'--	'--	'--	'--	'--	'--	'--	'--	'--	'--	'--	'--	'--	'--	'--	'--	'--	'--	not reported	'--	'--	'--	'--
TCGA.C5.A7UH.01A	TCGA.C5.A7UH	1	FEMALE	55.28	NA	III_IV	not hispanic or latino	white	TCGA_CESC	8328925e-3324-4188-85f1-6ffbf819d9e7	TCGA-CESC	'--	'--	'--	'--	-20189	'--	'--	'--	Alive	'--	1948	'--	20189	'--	'--	'--	'--	'--	'--	'--	'--	'--	'--	'--	'--	'--	'--	'--	'--	'--	'--	'--	'--	not reported	'--	'--	'--	'--
TCGA.C5.A7X3.01A	TCGA.C5.A7X3	2	FEMALE	70.27	NA	III_IV	not hispanic or latino	white	TCGA_CESC	4ed1616e-8c62-4104-bcbe-26d7059f04d0	TCGA-CESC	'--	'--	'--	'--	-25665	284	'--	'--	Dead	'--	1927	1997	25665	'--	'--	'--	'--	'--	'--	'--	'--	'--	'--	'--	'--	'--	'--	'--	'--	'--	'--	'--	'--	not reported	'--	'--	'--	'--
TCGA.C5.A8XI.01A	TCGA.C5.A8XI	1	FEMALE	69.05	NA	I	not reported	black or african american	TCGA_CESC	959fe574-054a-4fef-9cbe-a801a9a355de	TCGA-CESC	'--	'--	'--	'--	-25220	'--	'--	'--	Alive	'--	1939	'--	25220	'--	'--	'--	'--	MX	N0	'--	T1b2	'--	'--	'--	'--	'--	'--	'--	'--	'--	'--	'--	'--	not reported	'--	'--	'--	'--
TCGA.C5.A8XJ.01A	TCGA.C5.A8XJ	2	FEMALE	74.16	NA	I	not hispanic or latino	white	TCGA_CESC	e89d0cb1-6ec2-43ee-a6d9-b922b680af34	TCGA-CESC	'--	'--	'--	'--	-27087	'--	'--	'--	Alive	'--	1928	'--	27087	'--	'--	'--	'--	'--	'--	'--	'--	'--	'--	'--	'--	'--	'--	'--	'--	'--	'--	'--	'--	not reported	'--	'--	'--	'--
TCGA.C5.A907.01A	TCGA.C5.A907	2	FEMALE	47.38	NA	I	not hispanic or latino	white	TCGA_CESC	c92696ba-f549-480d-8d4a-5f23b27aa336	TCGA-CESC	'--	'--	'--	'--	-17304	'--	'--	'--	Alive	'--	1966	'--	17304	'--	'--	'--	'--	'--	'--	'--	'--	'--	'--	'--	'--	'--	'--	'--	'--	'--	'--	'--	'--	not reported	'--	'--	'--	'--
TCGA.DG.A2KH.01A	TCGA.DG.A2KH	2	FEMALE	25.21	NA	I	not reported	not reported	TCGA_CESC	6248f2a3-0da9-419f-ab77-c3f6f4353eb5	TCGA-CESC	'--	'--	'--	'--	-9209	'--	'--	'--	Alive	'--	'--	'--	9209	'--	'--	'--	'--	M0	N0	'--	T1b1	'--	'--	'--	'--	'--	'--	'--	'--	'--	'--	'--	'--	not reported	'--	'--	'--	'--
TCGA.DG.A2KJ.01A	TCGA.DG.A2KJ	2	FEMALE	50	NA	III_IV	not reported	not reported	TCGA_CESC	7c93642d-7e05-40f8-b1ef-a014edcfba42	TCGA-CESC	'--	'--	'--	'--	-18453	'--	'--	'--	Alive	'--	1956	'--	18453	'--	'--	'--	'--	M0	N1	'--	T1b	'--	'--	'--	'--	'--	'--	'--	'--	'--	'--	'--	'--	not reported	'--	'--	'--	'--
TCGA.DG.A2KK.01A	TCGA.DG.A2KK	2	FEMALE	51	NA	III_IV	not reported	not reported	TCGA_CESC	8dbcb17d-0396-4faa-9b32-8e2566424bff	TCGA-CESC	'--	'--	'--	'--	-18834	'--	'--	'--	Alive	'--	1956	'--	18834	'--	'--	'--	'--	M0	N1	'--	T1b1	'--	'--	'--	'--	'--	'--	'--	'--	'--	'--	'--	'--	not reported	'--	'--	'--	'--
TCGA.DS.A0VL.01A	TCGA.DS.A0VL	1	FEMALE	25.15	NA	I	not reported	white	TCGA_CESC	dfd30f94-19e3-4838-95df-14a3763419af	TCGA-CESC	'--	'--	'--	'--	-9186	1692	'--	'--	Dead	'--	1976	'--	9186	'--	'--	'--	'--	M0	N0	'--	T1b1	'--	'--	'--	'--	'--	'--	'--	'--	'--	'--	'--	'--	not reported	'--	'--	'--	'--
TCGA.DS.A0VM.01A	TCGA.DS.A0VM	1	FEMALE	51.58	NA	I	not hispanic or latino	white	TCGA_CESC	ed6d989d-da09-4818-8fed-f33d88b628af	TCGA-CESC	'--	'--	'--	'--	-18839	'--	'--	'--	Alive	'--	1952	'--	18839	'--	'--	'--	'--	M0	N1	'--	T1b1	'--	'--	'--	'--	'--	'--	'--	'--	'--	'--	'--	'--	not reported	'--	'--	'--	'--
TCGA.DS.A0VN.01A	TCGA.DS.A0VN	1	FEMALE	47.73	NA	I	not hispanic or latino	white	TCGA_CESC	f8d342f5-9b92-42e1-8b0d-0876cc26965d	TCGA-CESC	'--	'--	'--	'--	-17433	'--	'--	'--	Alive	'--	1955	'--	17433	'--	'--	'--	'--	M0	N0	'--	T1b2	'--	'--	'--	'--	'--	'--	'--	'--	'--	'--	'--	'--	not reported	'--	'--	'--	'--
TCGA.DS.A3LQ.01A	TCGA.DS.A3LQ	1	FEMALE	46.16	NA	III_IV	not reported	not reported	TCGA_CESC	63bffdb1-bc08-4175-8be7-d7a056d19816	TCGA-CESC	'--	'--	'--	'--	-16861	'--	'--	'--	Alive	'--	1965	'--	16861	'--	'--	'--	'--	M0	N1	'--	T3b	'--	'--	'--	'--	'--	'--	'--	'--	'--	'--	'--	'--	not reported	'--	'--	'--	'--
TCGA.DS.A5RQ.01A	TCGA.DS.A5RQ	1	FEMALE	80.84	NA	I	not hispanic or latino	white	TCGA_CESC	b16469af-a721-43e9-a4d7-c39b94d1139f	TCGA-CESC	'--	'--	'--	'--	-29526	'--	'--	'--	Alive	'--	1932	'--	29526	'--	'--	'--	'--	MX	N0	'--	T1b1	'--	'--	'--	'--	'--	'--	'--	'--	'--	'--	'--	'--	not reported	'--	'--	'--	'--
TCGA.DS.A7WF.01A	TCGA.DS.A7WF	2	FEMALE	41.94	NA	I	hispanic or latino	not reported	TCGA_CESC	d02ffaa9-0403-4a89-be01-cce35c80dd69	TCGA-CESC	'--	'--	'--	'--	-15319	492	'--	'--	Dead	'--	1965	2007	15319	'--	'--	'--	'--	MX	N0	'--	T1b2	'--	'--	'--	'--	'--	'--	'--	'--	'--	'--	'--	'--	not reported	'--	'--	'--	'--
TCGA.DS.A7WH.01A	TCGA.DS.A7WH	2	FEMALE	34.62	NA	I	not hispanic or latino	white	TCGA_CESC	dadcf6d5-03eb-4090-bcc3-b9e9dc3c7e08	TCGA-CESC	'--	'--	'--	'--	-12644	'--	'--	'--	Alive	'--	1979	'--	12644	'--	'--	'--	'--	MX	N0	'--	T1b1	'--	'--	'--	'--	'--	'--	'--	'--	'--	'--	'--	'--	not reported	'--	'--	'--	'--
TCGA.DS.A7WI.01A	TCGA.DS.A7WI	1	FEMALE	43.72	NA	II	not hispanic or latino	white	TCGA_CESC	c14468eb-e725-4029-96cc-75bb9ebd9def	TCGA-CESC	'--	'--	'--	'--	-15970	252	'--	'--	Dead	'--	1970	2013	15970	'--	'--	'--	'--	MX	N1	'--	T2a2	'--	'--	'--	'--	'--	'--	'--	'--	'--	'--	'--	'--	not reported	'--	'--	'--	'--
TCGA.EA.A3HQ.01A	TCGA.EA.A3HQ	1	FEMALE	60.14	NA	II	not hispanic or latino	white	TCGA_CESC	6bf00b63-89f8-420c-8d36-f680fb0908b1	TCGA-CESC	'--	'--	'--	'--	-21966	'--	'--	'--	Alive	'--	1951	'--	21966	'--	'--	'--	'--	M0	N0	'--	T2a	'--	'--	'--	'--	'--	'--	'--	'--	'--	'--	'--	'--	not reported	'--	'--	'--	'--
TCGA.EA.A3HR.01A	TCGA.EA.A3HR	1	FEMALE	57.44	NA	II	not hispanic or latino	white	TCGA_CESC	638035f6-2909-4a44-980f-468ac5d74e18	TCGA-CESC	'--	'--	'--	'--	-20980	'--	'--	'--	Alive	'--	1954	'--	20980	'--	'--	'--	'--	M0	N0	'--	T2a	'--	'--	'--	'--	'--	'--	'--	'--	'--	'--	'--	'--	not reported	'--	'--	'--	'--
TCGA.EA.A3HS.01A	TCGA.EA.A3HS	1	FEMALE	35.91	NA	I	not hispanic or latino	white	TCGA_CESC	753ee373-fbcf-4349-b9b2-5a41936e27e9	TCGA-CESC	'--	'--	'--	'--	-13117	'--	'--	'--	Alive	'--	1976	'--	13117	'--	'--	'--	'--	M0	N0	'--	T1b	'--	'--	'--	'--	'--	'--	'--	'--	'--	'--	'--	'--	not reported	'--	'--	'--	'--
TCGA.EA.A3HT.01A	TCGA.EA.A3HT	1	FEMALE	68.83	NA	I	not hispanic or latino	white	TCGA_CESC	3c5b2452-014b-495f-b86a-f522ed84bc3b	TCGA-CESC	'--	'--	'--	'--	-25138	'--	'--	'--	Alive	'--	1943	'--	25138	'--	'--	'--	'--	M0	N0	'--	T1b	'--	'--	'--	'--	'--	'--	'--	'--	'--	'--	'--	'--	not reported	'--	'--	'--	'--
TCGA.EA.A410.01A	TCGA.EA.A410	2	FEMALE	51.25	NA	II	not hispanic or latino	white	TCGA_CESC	7b356c12-b226-4e58-be7f-44e50e3eefbe	TCGA-CESC	'--	'--	'--	'--	-18720	'--	'--	'--	Alive	'--	1961	'--	18720	'--	'--	'--	'--	M0	N0	'--	T2a2	'--	'--	'--	'--	'--	'--	'--	'--	'--	'--	'--	'--	not reported	'--	'--	'--	'--
TCGA.EA.A439.01A	TCGA.EA.A439	2	FEMALE	50.73	NA	II	not hispanic or latino	asian	TCGA_CESC	3edb62c1-25ad-4deb-a005-e881a887d06a	TCGA-CESC	'--	'--	'--	'--	-18529	'--	'--	'--	Alive	'--	1962	'--	18529	'--	'--	'--	'--	M0	N0	'--	T2a1	'--	'--	'--	'--	'--	'--	'--	'--	'--	'--	'--	'--	not reported	'--	'--	'--	'--
TCGA.EA.A43B.01A	TCGA.EA.A43B	1	FEMALE	43.45	NA	I	not hispanic or latino	white	TCGA_CESC	3265f9c1-7242-4c7d-b4ad-b6519ee94f84	TCGA-CESC	'--	'--	'--	'--	-15871	'--	'--	'--	Alive	'--	1969	'--	15871	'--	'--	'--	'--	M0	N0	'--	T1b1	'--	'--	'--	'--	'--	'--	'--	'--	'--	'--	'--	'--	not reported	'--	'--	'--	'--
TCGA.EA.A44S.01A	TCGA.EA.A44S	1	FEMALE	31.82	NA	III_IV	not hispanic or latino	white	TCGA_CESC	cfb61fd8-0bca-40b4-878c-cc914a289792	TCGA-CESC	'--	'--	'--	'--	-11621	'--	'--	'--	Alive	'--	1981	'--	11621	'--	'--	'--	'--	M0	N1	'--	T2a2	'--	'--	'--	'--	'--	'--	'--	'--	'--	'--	'--	'--	not reported	'--	'--	'--	'--
TCGA.EA.A4BA.01A	TCGA.EA.A4BA	2	FEMALE	49.27	NA	I	not hispanic or latino	white	TCGA_CESC	9e79059f-3453-4aa6-9849-55a267c711a4	TCGA-CESC	'--	'--	'--	'--	-17995	'--	'--	'--	Alive	'--	1963	'--	17995	'--	'--	'--	'--	M0	N0	'--	T1b2	'--	'--	'--	'--	'--	'--	'--	'--	'--	'--	'--	'--	not reported	'--	'--	'--	'--
TCGA.EA.A50E.01A	TCGA.EA.A50E	1	FEMALE	45.47	NA	III_IV	not hispanic or latino	asian	TCGA_CESC	6a18d184-d3a2-49c2-bd4b-9c18f91b98c7	TCGA-CESC	'--	'--	'--	'--	-16609	227	'--	'--	Dead	'--	1967	'--	16609	'--	'--	'--	'--	M0	N1	'--	T4	'--	'--	'--	'--	'--	'--	'--	'--	'--	'--	'--	'--	not reported	'--	'--	'--	'--
TCGA.EA.A556.01A	TCGA.EA.A556	2	FEMALE	38.3	NA	I	not hispanic or latino	white	TCGA_CESC	2d34e9a3-298c-4365-b7a1-a507c7f069cd	TCGA-CESC	'--	'--	'--	'--	-13988	'--	'--	'--	Alive	'--	1974	'--	13988	'--	'--	'--	'--	M0	N0	'--	T1b1	'--	'--	'--	'--	'--	'--	'--	'--	'--	'--	'--	'--	not reported	'--	'--	'--	'--
TCGA.EA.A5FO.01A	TCGA.EA.A5FO	1	FEMALE	59.03	NA	I	not hispanic or latino	white	TCGA_CESC	ed17685c-b706-41e4-8a76-11cb0e6700cd	TCGA-CESC	'--	'--	'--	'--	-21561	'--	'--	'--	Alive	'--	1953	'--	21561	'--	'--	'--	'--	M0	N0	'--	T1b1	'--	'--	'--	'--	'--	'--	'--	'--	'--	'--	'--	'--	not reported	'--	'--	'--	'--
TCGA.EA.A5O9.01A	TCGA.EA.A5O9	1	FEMALE	39.62	NA	I	not hispanic or latino	white	TCGA_CESC	1636242c-12da-412e-a362-914a20add708	TCGA-CESC	'--	'--	'--	'--	-14472	'--	'--	'--	Alive	'--	1973	'--	14472	'--	'--	'--	'--	M0	N0	'--	T1b2	'--	'--	'--	'--	'--	'--	'--	'--	'--	'--	'--	'--	not reported	'--	'--	'--	'--
TCGA.EA.A5ZD.01A	TCGA.EA.A5ZD	1	FEMALE	40.05	NA	I	not hispanic or latino	asian	TCGA_CESC	35d677b6-0487-44d3-bbba-651eac7e0635	TCGA-CESC	'--	'--	'--	'--	-14629	'--	'--	'--	Alive	'--	1972	'--	14629	'--	'--	'--	'--	M0	N0	'--	T1b1	'--	'--	'--	'--	'--	'--	'--	'--	'--	'--	'--	'--	not reported	'--	'--	'--	'--
TCGA.EA.A5ZE.01A	TCGA.EA.A5ZE	2	FEMALE	54.4	NA	I	not hispanic or latino	asian	TCGA_CESC	5e39485a-ac6b-496d-9984-2ea8075f6a9b	TCGA-CESC	'--	'--	'--	'--	-19868	'--	'--	'--	Alive	'--	1958	'--	19868	'--	'--	'--	'--	M0	N0	'--	T1b1	'--	'--	'--	'--	'--	'--	'--	'--	'--	'--	'--	'--	not reported	'--	'--	'--	'--
TCGA.EA.A5ZF.01A	TCGA.EA.A5ZF	2	FEMALE	56.14	NA	I	not hispanic or latino	asian	TCGA_CESC	0c6bb7dc-45a6-4190-a7c9-b080d49fd58a	TCGA-CESC	'--	'--	'--	'--	-20506	'--	'--	'--	Alive	'--	1956	'--	20506	'--	'--	'--	'--	M0	NX	'--	T1b1	'--	'--	'--	'--	'--	'--	'--	'--	'--	'--	'--	'--	not reported	'--	'--	'--	'--
TCGA.EA.A6QX.01A	TCGA.EA.A6QX	1	FEMALE	49.38	NA	III_IV	not hispanic or latino	asian	TCGA_CESC	a300db40-e0b8-4c45-abbd-d7aa06211e9c	TCGA-CESC	'--	'--	'--	'--	-18035	'--	'--	'--	Alive	'--	1964	'--	18035	'--	'--	'--	'--	M0	N1	'--	T1b1	'--	'--	'--	'--	'--	'--	'--	'--	'--	'--	'--	'--	not reported	'--	'--	'--	'--
TCGA.EA.A78R.01A	TCGA.EA.A78R	1	FEMALE	54.6	NA	I	not hispanic or latino	asian	TCGA_CESC	79ae5209-f476-4d65-a6c0-ebc18d7c8942	TCGA-CESC	'--	'--	'--	'--	-19942	'--	'--	'--	Alive	'--	1959	'--	19942	'--	'--	'--	'--	M0	NX	'--	T1b1	'--	'--	'--	'--	'--	'--	'--	'--	'--	'--	'--	'--	not reported	'--	'--	'--	'--
TCGA.EA.A97N.01A	TCGA.EA.A97N	1	FEMALE	38.29	NA	I	not hispanic or latino	white	TCGA_CESC	87e701ab-acfd-45f2-a12e-323c94e5f3d5	TCGA-CESC	'--	'--	'--	'--	-13984	'--	'--	'--	Alive	'--	1975	'--	13984	'--	'--	'--	'--	M0	N0	'--	T1b2	'--	'--	'--	'--	'--	'--	'--	'--	'--	'--	'--	'--	not reported	'--	'--	'--	'--
TCGA.EK.A2GZ.01A	TCGA.EK.A2GZ	1	FEMALE	64.61	NA	III_IV	not hispanic or latino	black or african american	TCGA_CESC	d7f07485-522a-49d9-b105-5a9a51aca8f7	TCGA-CESC	'--	'--	'--	'--	-23599	'--	'--	'--	Alive	'--	1944	'--	23599	'--	'--	'--	'--	'--	'--	'--	'--	'--	'--	'--	'--	'--	'--	'--	'--	'--	'--	'--	'--	not reported	'--	'--	'--	'--
TCGA.EK.A2H0.01A	TCGA.EK.A2H0	1	FEMALE	24.42	NA	II	not reported	white	TCGA_CESC	c83c52f4-3815-4f49-8218-cf80aaa62e2f	TCGA-CESC	'--	'--	'--	'--	-8918	'--	'--	'--	Alive	'--	1983	'--	8918	'--	'--	'--	'--	'--	'--	'--	'--	'--	'--	'--	'--	'--	'--	'--	'--	'--	'--	'--	'--	not reported	'--	'--	'--	'--
TCGA.EK.A2IP.01A	TCGA.EK.A2IP	1	FEMALE	28.33	NA	I	not reported	white	TCGA_CESC	76b54726-d348-4a1b-ae26-5b08d2effc9d	TCGA-CESC	'--	'--	'--	'--	-10347	'--	'--	'--	Alive	'--	1978	'--	10347	'--	'--	'--	'--	MX	N0	'--	T1b1	'--	'--	'--	'--	'--	'--	'--	'--	'--	'--	'--	'--	not reported	'--	'--	'--	'--
TCGA.EK.A2PG.01A	TCGA.EK.A2PG	1	FEMALE	88.98	NA	NA	not reported	black or african american	TCGA_CESC	5194a247-cfee-4c11-9475-cf5521a8c6e3	TCGA-CESC	'--	'--	'--	'--	-32500	'--	'--	'--	Alive	'--	1917	'--	32500	'--	'--	'--	'--	'--	'--	'--	'--	'--	'--	'--	'--	'--	'--	'--	'--	'--	'--	'--	'--	not reported	'--	'--	'--	'--
TCGA.EK.A2PI.01A	TCGA.EK.A2PI	1	FEMALE	44.69	NA	III_IV	not reported	white	TCGA_CESC	bfd82578-8b60-4c23-85a1-fc14a1cf5f12	TCGA-CESC	'--	'--	'--	'--	-16324	'--	'--	'--	Alive	'--	1965	'--	16324	'--	'--	'--	'--	'--	'--	'--	'--	'--	'--	'--	'--	'--	'--	'--	'--	'--	'--	'--	'--	not reported	'--	'--	'--	'--
TCGA.EK.A2PL.01A	TCGA.EK.A2PL	1	FEMALE	36.64	NA	III_IV	not reported	white	TCGA_CESC	45cadcf3-ea98-4063-9255-5c18d6a5cbab	TCGA-CESC	'--	'--	'--	'--	-13384	'--	'--	'--	Alive	'--	1972	'--	13384	'--	'--	'--	'--	'--	'--	'--	'--	'--	'--	'--	'--	'--	'--	'--	'--	'--	'--	'--	'--	not reported	'--	'--	'--	'--
TCGA.EK.A2PM.01A	TCGA.EK.A2PM	1	FEMALE	81.44	NA	II	not reported	white	TCGA_CESC	085fb6d8-6265-484e-9307-8292386714b7	TCGA-CESC	'--	'--	'--	'--	-29747	'--	'--	'--	Alive	'--	1927	'--	29747	'--	'--	'--	'--	'--	'--	'--	'--	'--	'--	'--	'--	'--	'--	'--	'--	'--	'--	'--	'--	not reported	'--	'--	'--	'--
TCGA.EK.A2R7.01A	TCGA.EK.A2R7	2	FEMALE	45.14	NA	I	not hispanic or latino	white	TCGA_CESC	d7a75bf5-5189-4978-99d9-fcef91c9fbd2	TCGA-CESC	'--	'--	'--	'--	-16487	'--	'--	'--	Alive	'--	1965	'--	16487	'--	'--	'--	'--	M0	N1	'--	T1b1	'--	'--	'--	'--	'--	'--	'--	'--	'--	'--	'--	'--	not reported	'--	'--	'--	'--
TCGA.EK.A2R9.01A	TCGA.EK.A2R9	2	FEMALE	58.16	NA	I	not hispanic or latino	white	TCGA_CESC	00ad0ffe-2105-4829-a495-1c2aceb5bb31	TCGA-CESC	'--	'--	'--	'--	-21242	'--	'--	'--	Alive	'--	1953	'--	21242	'--	'--	'--	'--	'--	N0	'--	T1b1	'--	'--	'--	'--	'--	'--	'--	'--	'--	'--	'--	'--	not reported	'--	'--	'--	'--
TCGA.EK.A2RA.01A	TCGA.EK.A2RA	1	FEMALE	74.5	NA	II	hispanic or latino	not reported	TCGA_CESC	ada77320-fd05-4e43-be72-864391044b35	TCGA-CESC	'--	'--	'--	'--	-27209	'--	'--	'--	Alive	'--	1937	'--	27209	'--	'--	'--	'--	MX	N0	'--	T2a2	'--	'--	'--	'--	'--	'--	'--	'--	'--	'--	'--	'--	not reported	'--	'--	'--	'--
TCGA.EK.A2RB.01A	TCGA.EK.A2RB	1	FEMALE	48.6	NA	III_IV	not hispanic or latino	white	TCGA_CESC	f92a994d-b080-42c9-966f-34c1000865e3	TCGA-CESC	'--	'--	'--	'--	-17752	'--	'--	'--	Alive	'--	1963	'--	17752	'--	'--	'--	'--	'--	'--	'--	'--	'--	'--	'--	'--	'--	'--	'--	'--	'--	'--	'--	'--	not reported	'--	'--	'--	'--
TCGA.EK.A2RC.01A	TCGA.EK.A2RC	1	FEMALE	33.82	NA	I	not reported	not reported	TCGA_CESC	ac0ae100-8072-47cc-81d9-8b52b1bf9236	TCGA-CESC	'--	'--	'--	'--	-12353	'--	'--	'--	Alive	'--	1976	'--	12353	'--	'--	'--	'--	'--	'--	'--	'--	'--	'--	'--	'--	'--	'--	'--	'--	'--	'--	'--	'--	not reported	'--	'--	'--	'--
TCGA.EK.A2RE.01A	TCGA.EK.A2RE	1	FEMALE	26.68	NA	II	not hispanic or latino	white	TCGA_CESC	9aa36ac2-8418-4109-a3c1-63ca8742baab	TCGA-CESC	'--	'--	'--	'--	-9743	'--	'--	'--	Alive	'--	1984	'--	9743	'--	'--	'--	'--	MX	N0	'--	T2a2	'--	'--	'--	'--	'--	'--	'--	'--	'--	'--	'--	'--	not reported	'--	'--	'--	'--
TCGA.EK.A2RJ.01A	TCGA.EK.A2RJ	2	FEMALE	51.1	NA	I	not hispanic or latino	white	TCGA_CESC	ccd569e9-dcbe-4280-8c21-6bfe4ce60d7a	TCGA-CESC	'--	'--	'--	'--	-18664	'--	'--	'--	Alive	'--	1958	'--	18664	'--	'--	'--	'--	MX	N0	'--	T1b2	'--	'--	'--	'--	'--	'--	'--	'--	'--	'--	'--	'--	not reported	'--	'--	'--	'--
TCGA.EK.A2RK.01A	TCGA.EK.A2RK	1	FEMALE	67.19	NA	I	not hispanic or latino	white	TCGA_CESC	acbfeb99-2b6b-4232-9ab5-a58549c6bc3a	TCGA-CESC	'--	'--	'--	'--	-24541	'--	'--	'--	Alive	'--	1942	'--	24541	'--	'--	'--	'--	MX	N0	'--	T1b1	'--	'--	'--	'--	'--	'--	'--	'--	'--	'--	'--	'--	not reported	'--	'--	'--	'--
TCGA.EK.A2RL.01A	TCGA.EK.A2RL	2	FEMALE	32.98	NA	I	not hispanic or latino	black or african american	TCGA_CESC	61eb08d0-ea01-45e7-884b-ac3d6070172a	TCGA-CESC	'--	'--	'--	'--	-12047	1453	'--	'--	Dead	'--	1977	'--	12047	'--	'--	'--	'--	MX	N1	'--	T1b1	'--	'--	'--	'--	'--	'--	'--	'--	'--	'--	'--	'--	not reported	'--	'--	'--	'--
TCGA.EK.A2RN.01A	TCGA.EK.A2RN	1	FEMALE	45.13	NA	I	not hispanic or latino	white	TCGA_CESC	b610d391-0c9d-4114-94d6-5e4aa4270122	TCGA-CESC	'--	'--	'--	'--	-16487	'--	'--	'--	Alive	'--	1964	'--	16487	'--	'--	'--	'--	MX	N1	'--	T2b	'--	'--	'--	'--	'--	'--	'--	'--	'--	'--	'--	'--	not reported	'--	'--	'--	'--
TCGA.EK.A2RO.01A	TCGA.EK.A2RO	1	FEMALE	59.81	NA	II	hispanic or latino	american indian or alaska native	TCGA_CESC	c996cffb-8132-4973-987d-143274b6a081	TCGA-CESC	'--	'--	'--	'--	-21844	'--	'--	'--	Alive	'--	1951	'--	21844	'--	'--	'--	'--	'--	'--	'--	'--	'--	'--	'--	'--	'--	'--	'--	'--	'--	'--	'--	'--	not reported	'--	'--	'--	'--
TCGA.EK.A3GJ.01A	TCGA.EK.A3GJ	1	FEMALE	51.01	NA	I	not reported	native hawaiian or other pacific islander	TCGA_CESC	deda68dd-e9ad-45cc-9dbb-1c5836ef6519	TCGA-CESC	'--	'--	'--	'--	-18630	'--	'--	'--	Alive	'--	1959	'--	18630	'--	'--	'--	'--	'--	N0	'--	T1b1	'--	'--	'--	'--	'--	'--	'--	'--	'--	'--	'--	'--	not reported	'--	'--	'--	'--
TCGA.EK.A3GK.01A	TCGA.EK.A3GK	2	FEMALE	33.42	NA	I	not hispanic or latino	white	TCGA_CESC	d07d0a56-a25e-426b-8384-9d49e6545527	TCGA-CESC	'--	'--	'--	'--	-12207	'--	'--	'--	Alive	'--	1976	'--	12207	'--	'--	'--	'--	MX	N0	'--	T1b1	'--	'--	'--	'--	'--	'--	'--	'--	'--	'--	'--	'--	not reported	'--	'--	'--	'--
TCGA.EK.A3GM.01A	TCGA.EK.A3GM	2	FEMALE	65.38	NA	II	hispanic or latino	white	TCGA_CESC	cb780c10-8810-4384-b829-954aab1c16c8	TCGA-CESC	'--	'--	'--	'--	-23879	'--	'--	'--	Alive	'--	1941	'--	23879	'--	'--	'--	'--	'--	'--	'--	'--	'--	'--	'--	'--	'--	'--	'--	'--	'--	'--	'--	'--	not reported	'--	'--	'--	'--
TCGA.EK.A3GN.01A	TCGA.EK.A3GN	1	FEMALE	47.71	NA	III_IV	not hispanic or latino	white	TCGA_CESC	f727fcb9-e457-4643-9468-f739133b7e9c	TCGA-CESC	'--	'--	'--	'--	-17425	'--	'--	'--	Alive	'--	1958	'--	17425	'--	'--	'--	'--	'--	NX	'--	TX	'--	'--	'--	'--	'--	'--	'--	'--	'--	'--	'--	'--	not reported	'--	'--	'--	'--
TCGA.EX.A1H5.01A	TCGA.EX.A1H5	1	FEMALE	58.42	NA	II	not hispanic or latino	black or african american	TCGA_CESC	6b74c07a-9932-4a80-8296-9db08d0c6964	TCGA-CESC	'--	'--	'--	'--	-21338	'--	'--	'--	Alive	'--	1952	'--	21338	'--	'--	'--	'--	MX	N1	'--	T2b	'--	'--	'--	'--	'--	'--	'--	'--	'--	'--	'--	'--	not reported	'--	'--	'--	'--
TCGA.EX.A3L1.01A	TCGA.EX.A3L1	1	FEMALE	32.7	NA	II	not hispanic or latino	white	TCGA_CESC	f5d90810-8c4b-4ced-9360-383e42cb54b3	TCGA-CESC	'--	'--	'--	'--	-11943	'--	'--	'--	Alive	'--	1979	'--	11943	'--	'--	'--	'--	M0	N0	'--	T2a1	'--	'--	'--	'--	'--	'--	'--	'--	'--	'--	'--	'--	not reported	'--	'--	'--	'--
TCGA.EX.A69M.01A	TCGA.EX.A69M	1	FEMALE	62.74	NA	I	not reported	white	TCGA_CESC	1e4d7755-b971-4c6e-a2b9-dd83d92bc4c9	TCGA-CESC	'--	'--	'--	'--	-22917	253	'--	'--	Dead	'--	1950	'--	22917	'--	'--	'--	'--	M0	N0	'--	T1b2	'--	'--	'--	'--	'--	'--	'--	'--	'--	'--	'--	'--	not reported	'--	'--	'--	'--
TCGA.FU.A23K.01A	TCGA.FU.A23K	2	FEMALE	28.89	NA	III_IV	not reported	white	TCGA_CESC	85abfd69-cf72-43f6-a7dd-97056f22c91b	TCGA-CESC	'--	'--	'--	'--	-10551	'--	'--	'--	Alive	'--	1982	'--	10551	'--	'--	'--	'--	MX	N1	'--	T1b1	'--	'--	'--	'--	'--	'--	'--	'--	'--	'--	'--	'--	not reported	'--	'--	'--	'--
TCGA.FU.A23L.01A	TCGA.FU.A23L	1	FEMALE	60.13	NA	II	not reported	white	TCGA_CESC	86731af9-2d33-4521-9cf9-5f6152ca15d7	TCGA-CESC	'--	'--	'--	'--	-21962	'--	'--	'--	Alive	'--	1950	'--	21962	'--	'--	'--	'--	MX	N0	'--	T2a1	'--	'--	'--	'--	'--	'--	'--	'--	'--	'--	'--	'--	not reported	'--	'--	'--	'--
TCGA.FU.A2QG.01A	TCGA.FU.A2QG	1	FEMALE	29.75	NA	I	not hispanic or latino	white	TCGA_CESC	d5d8a818-d689-4c6f-96b0-13f2cb10c3ca	TCGA-CESC	'--	'--	'--	'--	-10865	'--	'--	'--	Alive	'--	1982	'--	10865	'--	'--	'--	'--	'--	N0	'--	T1b1	'--	'--	'--	'--	'--	'--	'--	'--	'--	'--	'--	'--	not reported	'--	'--	'--	'--
TCGA.FU.A3EO.01A	TCGA.FU.A3EO	2	FEMALE	55.32	NA	II	not hispanic or latino	white	TCGA_CESC	b7f2958f-256e-4c30-9c61-11e76ddb36ba	TCGA-CESC	'--	'--	'--	'--	-20207	'--	'--	'--	Alive	'--	1956	'--	20207	'--	'--	'--	'--	MX	N0	'--	T2b	'--	'--	'--	'--	'--	'--	'--	'--	'--	'--	'--	'--	not reported	'--	'--	'--	'--
TCGA.FU.A3HY.01A	TCGA.FU.A3HY	1	FEMALE	47.17	NA	I	not hispanic or latino	white	TCGA_CESC	674e010c-7ad4-4dc2-86b0-284cd4560633	TCGA-CESC	'--	'--	'--	'--	-17228	'--	'--	'--	Alive	'--	1964	'--	17228	'--	'--	'--	'--	MX	N1	'--	T1b2	'--	'--	'--	'--	'--	'--	'--	'--	'--	'--	'--	'--	not reported	'--	'--	'--	'--
TCGA.FU.A3NI.01A	TCGA.FU.A3NI	1	FEMALE	45.27	NA	I	not hispanic or latino	white	TCGA_CESC	dac27c24-cdbf-4527-9214-178fde3d098a	TCGA-CESC	'--	'--	'--	'--	-16533	638	'--	'--	Dead	'--	1965	'--	16533	'--	'--	'--	'--	MX	N1	'--	T1b1	'--	'--	'--	'--	'--	'--	'--	'--	'--	'--	'--	'--	not reported	'--	'--	'--	'--
TCGA.FU.A3TX.01A	TCGA.FU.A3TX	2	FEMALE	78.92	NA	I	not reported	not reported	TCGA_CESC	b75644c2-b515-41ce-9b03-842ef5208a17	TCGA-CESC	'--	'--	'--	'--	-28825	'--	'--	'--	Alive	'--	1934	'--	28825	'--	'--	'--	'--	M0	N0	'--	T1b2	'--	'--	'--	'--	'--	'--	'--	'--	'--	'--	'--	'--	not reported	'--	'--	'--	'--
TCGA.FU.A3WB.01A	TCGA.FU.A3WB	1	FEMALE	43.35	NA	II	not hispanic or latino	white	TCGA_CESC	6868ba1d-b612-454c-8146-74af2f573d76	TCGA-CESC	'--	'--	'--	'--	-15833	'--	'--	'--	Alive	'--	1969	'--	15833	'--	'--	'--	'--	MX	N0	'--	T2a2	'--	'--	'--	'--	'--	'--	'--	'--	'--	'--	'--	'--	not reported	'--	'--	'--	'--
TCGA.FU.A40J.01A	TCGA.FU.A40J	2	FEMALE	38.83	NA	III_IV	not hispanic or latino	white	TCGA_CESC	63dcfa32-c69e-45ad-bea3-ae672acb11c6	TCGA-CESC	'--	'--	'--	'--	-14182	'--	'--	'--	Alive	'--	1974	'--	14182	'--	'--	'--	'--	MX	N1	'--	T2a1	'--	'--	'--	'--	'--	'--	'--	'--	'--	'--	'--	'--	not reported	'--	'--	'--	'--
TCGA.FU.A57G.01A	TCGA.FU.A57G	2	FEMALE	49.02	NA	I	not hispanic or latino	white	TCGA_CESC	968bd652-786c-4ddb-a937-dc480cb821fc	TCGA-CESC	'--	'--	'--	'--	-17905	'--	'--	'--	Alive	'--	1962	'--	17905	'--	'--	'--	'--	MX	N0	'--	T1b2	'--	'--	'--	'--	'--	'--	'--	'--	'--	'--	'--	'--	not reported	'--	'--	'--	'--
TCGA.FU.A5XV.01A	TCGA.FU.A5XV	1	FEMALE	32.01	NA	III_IV	not hispanic or latino	white	TCGA_CESC	9dba5a81-3587-4f5a-8d19-e0b0aed0a677	TCGA-CESC	'--	'--	'--	'--	-11692	'--	'--	'--	Alive	'--	1980	'--	11692	'--	'--	'--	'--	MX	N1	'--	T1b2	'--	'--	'--	'--	'--	'--	'--	'--	'--	'--	'--	'--	not reported	'--	'--	'--	'--
TCGA.GH.A9DA.01A	TCGA.GH.A9DA	1	FEMALE	27.82	NA	I	not hispanic or latino	white	TCGA_CESC	67195401-9099-4ca9-9790-f42bcb815289	TCGA-CESC	'--	'--	'--	'--	-10160	'--	'--	'--	Alive	'--	1986	'--	10160	'--	'--	'--	'--	MX	N0	'--	T1b	'--	'--	'--	'--	'--	'--	'--	'--	'--	'--	'--	'--	not reported	'--	'--	'--	'--
TCGA.HG.A2PA.01A	TCGA.HG.A2PA	1	FEMALE	38.4	NA	I	not hispanic or latino	white	TCGA_CESC	e2ff7cfd-a101-45b9-895f-26f403e7bdfb	TCGA-CESC	'--	'--	'--	'--	-14025	773	'--	'--	Dead	'--	1971	'--	14025	'--	'--	'--	'--	M0	N0	'--	T1b2	'--	'--	'--	'--	'--	'--	'--	'--	'--	'--	'--	'--	not reported	'--	'--	'--	'--
TCGA.HM.A3JJ.01A	TCGA.HM.A3JJ	1	FEMALE	40.35	NA	I	not hispanic or latino	black or african american	TCGA_CESC	f150d999-cdec-427e-b8b2-00731c648989	TCGA-CESC	'--	'--	'--	'--	-14736	659	'--	'--	Dead	'--	1970	2011	14736	'--	'--	'--	'--	MX	N1	'--	T1b1	'--	'--	'--	'--	'--	'--	'--	'--	'--	'--	'--	'--	not reported	'--	'--	'--	'--
TCGA.HM.A3JK.01A	TCGA.HM.A3JK	1	FEMALE	64.66	NA	II	not hispanic or latino	white	TCGA_CESC	7c4cd55f-750e-4941-a9f3-0632a75d6531	TCGA-CESC	'--	'--	'--	'--	-23618	'--	'--	'--	Alive	'--	1947	'--	23618	'--	'--	'--	'--	MX	N1	'--	T2b	'--	'--	'--	'--	'--	'--	'--	'--	'--	'--	'--	'--	not reported	'--	'--	'--	'--
TCGA.HM.A6W2.01A	TCGA.HM.A6W2	2	FEMALE	34.98	NA	III_IV	not hispanic or latino	black or african american	TCGA_CESC	929505f7-0270-475e-a9d6-00bf38dc78ba	TCGA-CESC	'--	'--	'--	'--	-12775	'--	'--	'--	Alive	'--	1979	'--	12775	'--	'--	'--	'--	M1	N0	'--	T2a	'--	'--	'--	'--	'--	'--	'--	'--	'--	'--	'--	'--	not reported	'--	'--	'--	'--
TCGA.IR.A3L7.01A	TCGA.IR.A3L7	2	FEMALE	37.12	NA	I	not reported	white	TCGA_CESC	66229dd6-c771-4455-a90c-c66fb40cf7fe	TCGA-CESC	'--	'--	'--	'--	-13559	'--	'--	'--	Alive	'--	1963	'--	13559	'--	'--	'--	'--	M0	N0	'--	T1b1	'--	'--	'--	'--	'--	'--	'--	'--	'--	'--	'--	'--	not reported	'--	'--	'--	'--
TCGA.IR.A3LA.01A	TCGA.IR.A3LA	2	FEMALE	60.09	NA	I	not reported	white	TCGA_CESC	7b8c04d7-824d-493d-8f2c-9ed87a907192	TCGA-CESC	'--	'--	'--	'--	-21949	'--	'--	'--	Alive	'--	1942	'--	21949	'--	'--	'--	'--	M0	N0	'--	T1b1	'--	'--	'--	'--	'--	'--	'--	'--	'--	'--	'--	'--	not reported	'--	'--	'--	'--
TCGA.IR.A3LB.01A	TCGA.IR.A3LB	2	FEMALE	53.04	NA	I	not hispanic or latino	white	TCGA_CESC	e7c7783c-1d0f-4f42-a4cf-518825e91d91	TCGA-CESC	'--	'--	'--	'--	-19374	2032	'--	'--	Dead	'--	1949	2007	19374	'--	'--	'--	'--	M0	N0	'--	T1b1	'--	'--	'--	'--	'--	'--	'--	'--	'--	'--	'--	'--	not reported	'--	'--	'--	'--
TCGA.IR.A3LC.01A	TCGA.IR.A3LC	1	FEMALE	40.24	NA	I	not reported	white	TCGA_CESC	58bdcace-0047-456e-a225-68953edafe5e	TCGA-CESC	'--	'--	'--	'--	-14697	'--	'--	'--	Alive	'--	1963	'--	14697	'--	'--	'--	'--	M0	N0	'--	T1b1	'--	'--	'--	'--	'--	'--	'--	'--	'--	'--	'--	'--	not reported	'--	'--	'--	'--
TCGA.IR.A3LF.01A	TCGA.IR.A3LF	2	FEMALE	64.95	NA	I	not reported	white	TCGA_CESC	785ddea1-399d-47d8-b2b0-39e95eaa24b5	TCGA-CESC	'--	'--	'--	'--	-23721	'--	'--	'--	Alive	'--	1940	'--	23721	'--	'--	'--	'--	M0	N0	'--	T1b1	'--	'--	'--	'--	'--	'--	'--	'--	'--	'--	'--	'--	not reported	'--	'--	'--	'--
TCGA.IR.A3LI.01A	TCGA.IR.A3LI	2	FEMALE	48.57	NA	III_IV	not reported	white	TCGA_CESC	75bc22d8-738d-45f8-b6c0-c664f5fef47c	TCGA-CESC	'--	'--	'--	'--	-17741	'--	'--	'--	Alive	'--	1957	'--	17741	'--	'--	'--	'--	M1	N1	'--	T2b	'--	'--	'--	'--	'--	'--	'--	'--	'--	'--	'--	'--	not reported	'--	'--	'--	'--
TCGA.IR.A3LK.01A	TCGA.IR.A3LK	1	FEMALE	69.65	NA	I	not reported	white	TCGA_CESC	b79558c5-1db2-4b1e-a7b8-efbd19aa855e	TCGA-CESC	'--	'--	'--	'--	-25440	908	'--	'--	Dead	'--	1940	'--	25440	'--	'--	'--	'--	M0	N0	'--	T1b2	'--	'--	'--	'--	'--	'--	'--	'--	'--	'--	'--	'--	not reported	'--	'--	'--	'--
TCGA.JW.A5VG.01A	TCGA.JW.A5VG	1	FEMALE	35.89	NA	II	hispanic or latino	american indian or alaska native	TCGA_CESC	0bd52d75-5113-4ef1-bc75-509f59eaef2b	TCGA-CESC	'--	'--	'--	'--	-13109	'--	'--	'--	Alive	'--	1977	'--	13109	'--	'--	'--	'--	MX	NX	'--	T2a	'--	'--	'--	'--	'--	'--	'--	'--	'--	'--	'--	'--	not reported	'--	'--	'--	'--
TCGA.JW.A5VH.01A	TCGA.JW.A5VH	2	FEMALE	53.18	NA	III_IV	hispanic or latino	american indian or alaska native	TCGA_CESC	6813c53c-b256-4115-ad90-24d75328779e	TCGA-CESC	'--	'--	'--	'--	-19423	100	'--	'--	Dead	'--	1959	2012	19423	'--	'--	'--	'--	M1	NX	'--	T4	'--	'--	'--	'--	'--	'--	'--	'--	'--	'--	'--	'--	not reported	'--	'--	'--	'--
TCGA.JW.A5VI.01A	TCGA.JW.A5VI	1	FEMALE	45.02	NA	II	hispanic or latino	american indian or alaska native	TCGA_CESC	53eb4c4e-0719-476f-9b2b-279d438d7710	TCGA-CESC	'--	'--	'--	'--	-16444	'--	'--	'--	Alive	'--	1967	'--	16444	'--	'--	'--	'--	MX	NX	'--	T2b	'--	'--	'--	'--	'--	'--	'--	'--	'--	'--	'--	'--	not reported	'--	'--	'--	'--
TCGA.JW.A5VJ.01A	TCGA.JW.A5VJ	1	FEMALE	56.71	NA	II	hispanic or latino	american indian or alaska native	TCGA_CESC	f0bb0d18-1190-463d-a0ba-839c2c776794	TCGA-CESC	'--	'--	'--	'--	-20714	'--	'--	'--	Alive	'--	1956	'--	20714	'--	'--	'--	'--	MX	NX	'--	T2b	'--	'--	'--	'--	'--	'--	'--	'--	'--	'--	'--	'--	not reported	'--	'--	'--	'--
TCGA.JW.A5VK.01A	TCGA.JW.A5VK	1	FEMALE	43.71	NA	I	not hispanic or latino	black or african american	TCGA_CESC	bbb96b5a-80e8-4542-80b4-2444cf1fe51e	TCGA-CESC	'--	'--	'--	'--	-15965	'--	'--	'--	Alive	'--	1969	'--	15965	'--	'--	'--	'--	MX	NX	'--	T1b2	'--	'--	'--	'--	'--	'--	'--	'--	'--	'--	'--	'--	not reported	'--	'--	'--	'--
TCGA.JW.A5VL.01A	TCGA.JW.A5VL	1	FEMALE	37.25	NA	I	hispanic or latino	american indian or alaska native	TCGA_CESC	d1a5b028-ec79-456b-81a1-69838e2922df	TCGA-CESC	'--	'--	'--	'--	-13604	'--	'--	'--	Alive	'--	1975	'--	13604	'--	'--	'--	'--	MX	NX	'--	T1b2	'--	'--	'--	'--	'--	'--	'--	'--	'--	'--	'--	'--	not reported	'--	'--	'--	'--
TCGA.JW.A69B.01A	TCGA.JW.A69B	2	FEMALE	44.03	NA	I	hispanic or latino	white	TCGA_CESC	fb4af6b2-4bed-4dbe-9309-29f59ed30fb2	TCGA-CESC	'--	'--	'--	'--	-16080	'--	'--	'--	Alive	'--	1968	'--	16080	'--	'--	'--	'--	MX	NX	'--	T1b2	'--	'--	'--	'--	'--	'--	'--	'--	'--	'--	'--	'--	not reported	'--	'--	'--	'--
TCGA.JW.A852.01A	TCGA.JW.A852	1	FEMALE	42.94	NA	II	hispanic or latino	white	TCGA_CESC	7cc8f5bd-d2d3-44e9-aff6-fe9c9c805938	TCGA-CESC	'--	'--	'--	'--	-15682	252	'--	'--	Dead	'--	1971	'--	15682	'--	'--	'--	'--	MX	N1	'--	T2b	'--	'--	'--	'--	'--	'--	'--	'--	'--	'--	'--	'--	not reported	'--	'--	'--	'--
TCGA.JX.A3PZ.01A	TCGA.JX.A3PZ	2	FEMALE	25.47	NA	I	not reported	white	TCGA_CESC	3df6abe2-2123-4bfa-a4e4-88df5f940c04	TCGA-CESC	'--	'--	'--	'--	-9303	642	'--	'--	Dead	'--	1970	1996	9303	'--	'--	'--	'--	M0	N0	'--	T1b	'--	'--	'--	'--	'--	'--	'--	'--	'--	'--	'--	'--	not reported	'--	'--	'--	'--
TCGA.JX.A3Q0.01A	TCGA.JX.A3Q0	1	FEMALE	63.83	NA	III_IV	not hispanic or latino	black or african american	TCGA_CESC	20280122-a66a-4c83-8f25-0b9d97558dc2	TCGA-CESC	'--	'--	'--	'--	-23313	'--	'--	'--	Alive	'--	1934	'--	23313	'--	'--	'--	'--	M0	N0	'--	T3	'--	'--	'--	'--	'--	'--	'--	'--	'--	'--	'--	'--	not reported	'--	'--	'--	'--
TCGA.JX.A3Q8.01A	TCGA.JX.A3Q8	2	FEMALE	40.63	NA	I	not hispanic or latino	asian	TCGA_CESC	34629eb8-0c5e-4910-8e13-bf7d6a1e337f	TCGA-CESC	'--	'--	'--	'--	-14839	'--	'--	'--	Alive	'--	1971	'--	14839	'--	'--	'--	'--	MX	N0	'--	T1b1	'--	'--	'--	'--	'--	'--	'--	'--	'--	'--	'--	'--	not reported	'--	'--	'--	'--
TCGA.JX.A5QV.01A	TCGA.JX.A5QV	1	FEMALE	37.42	NA	I	not hispanic or latino	white	TCGA_CESC	acf5cbf3-09ca-4f4d-a44e-1792613190fc	TCGA-CESC	'--	'--	'--	'--	-13667	'--	'--	'--	Alive	'--	1975	'--	13667	'--	'--	'--	'--	M0	N0	'--	T1b1	'--	'--	'--	'--	'--	'--	'--	'--	'--	'--	'--	'--	not reported	'--	'--	'--	'--
TCGA.LP.A4AU.01A	TCGA.LP.A4AU	1	FEMALE	35.8	NA	III_IV	not hispanic or latino	asian	TCGA_CESC	e15d92a1-6925-4b58-a494-d6f665f67b83	TCGA-CESC	'--	'--	'--	'--	-13074	'--	'--	'--	Alive	'--	1976	'--	13074	'--	'--	'--	'--	M0	N1	'--	T2	'--	'--	'--	'--	'--	'--	'--	'--	'--	'--	'--	'--	not reported	'--	'--	'--	'--
TCGA.LP.A4AW.01A	TCGA.LP.A4AW	1	FEMALE	52.24	NA	I	not hispanic or latino	asian	TCGA_CESC	74e47ded-2c00-4455-aaa6-cd662dfbf05e	TCGA-CESC	'--	'--	'--	'--	-19079	'--	'--	'--	Alive	'--	1959	'--	19079	'--	'--	'--	'--	M0	N0	'--	T1b	'--	'--	'--	'--	'--	'--	'--	'--	'--	'--	'--	'--	not reported	'--	'--	'--	'--
TCGA.LP.A5U2.01A	TCGA.LP.A5U2	2	FEMALE	30.25	NA	III_IV	not hispanic or latino	asian	TCGA_CESC	1ef20703-3684-4b43-a31f-892073208377	TCGA-CESC	'--	'--	'--	'--	-11049	'--	'--	'--	Alive	'--	1982	'--	11049	'--	'--	'--	'--	MX	N1	'--	T2a	'--	'--	'--	'--	'--	'--	'--	'--	'--	'--	'--	'--	not reported	'--	'--	'--	'--
TCGA.LP.A5U3.01A	TCGA.LP.A5U3	1	FEMALE	40.24	NA	I	not hispanic or latino	asian	TCGA_CESC	1399d31d-9d5e-441a-b400-8b8a92a6ff8b	TCGA-CESC	'--	'--	'--	'--	-14698	'--	'--	'--	Alive	'--	1972	'--	14698	'--	'--	'--	'--	M0	N0	'--	T1b1	'--	'--	'--	'--	'--	'--	'--	'--	'--	'--	'--	'--	not reported	'--	'--	'--	'--
TCGA.LP.A7HU.01A	TCGA.LP.A7HU	2	FEMALE	53.65	NA	II	not hispanic or latino	asian	TCGA_CESC	7067b7da-fb1b-4827-8fe6-9433ed672d3b	TCGA-CESC	'--	'--	'--	'--	-19595	'--	'--	'--	Alive	'--	1960	'--	19595	'--	'--	'--	'--	M0	N0	'--	T2	'--	'--	'--	'--	'--	'--	'--	'--	'--	'--	'--	'--	not reported	'--	'--	'--	'--
TCGA.MA.AA3Z.01A	TCGA.MA.AA3Z	1	FEMALE	43.15	NA	I	hispanic or latino	white	TCGA_CESC	bc2003b9-d489-4559-8672-d9fd2d82f2e8	TCGA-CESC	'--	'--	'--	'--	-15762	'--	'--	'--	Alive	'--	1970	'--	15762	'--	'--	'--	'--	M0	N0	'--	T1b2	'--	'--	'--	'--	'--	'--	'--	'--	'--	'--	'--	'--	not reported	'--	'--	'--	'--
TCGA.MA.AA41.01A	TCGA.MA.AA41	1	FEMALE	33.94	NA	II	hispanic or latino	white	TCGA_CESC	81658ce6-d4a9-4ee0-ae8f-cf2fa8485701	TCGA-CESC	'--	'--	'--	'--	-12398	'--	'--	'--	Alive	'--	1980	'--	12398	'--	'--	'--	'--	M1	N1	'--	T2	'--	'--	'--	'--	'--	'--	'--	'--	'--	'--	'--	'--	not reported	'--	'--	'--	'--
TCGA.MA.AA43.01A	TCGA.MA.AA43	2	FEMALE	48.35	NA	III_IV	hispanic or latino	white	TCGA_CESC	ed74703a-6838-4f4e-9524-d6fb7b208687	TCGA-CESC	'--	'--	'--	'--	-17658	'--	'--	'--	Alive	'--	1965	'--	17658	'--	'--	'--	'--	MX	NX	'--	T3b	'--	'--	'--	'--	'--	'--	'--	'--	'--	'--	'--	'--	not reported	'--	'--	'--	'--
TCGA.MU.A8JM.01A	TCGA.MU.A8JM	1	FEMALE	46.97	NA	I	not hispanic or latino	white	TCGA_CESC	1d730565-ffa9-4cc7-a713-c4b5b7bbb29f	TCGA-CESC	'--	'--	'--	'--	-17156	'--	'--	'--	Alive	'--	1967	'--	17156	'--	'--	'--	'--	MX	N0	'--	T1b	'--	'--	'--	'--	'--	'--	'--	'--	'--	'--	'--	'--	not reported	'--	'--	'--	'--
TCGA.MY.A5BD.01A	TCGA.MY.A5BD	2	FEMALE	62.7	NA	II	hispanic or latino	white	TCGA_CESC	cef2efb2-93cc-4bdf-a343-9965e7e0432c	TCGA-CESC	'--	'--	'--	'--	-22901	'--	'--	'--	Alive	'--	1948	'--	22901	'--	'--	'--	'--	M0	N0	'--	T2b	'--	'--	'--	'--	'--	'--	'--	'--	'--	'--	'--	'--	not reported	'--	'--	'--	'--
TCGA.MY.A5BF.01A	TCGA.MY.A5BF	1	FEMALE	68.67	NA	II	not hispanic or latino	white	TCGA_CESC	4f4e8834-a716-42e6-bd51-60d80a619202	TCGA-CESC	'--	'--	'--	'--	-25082	'--	'--	'--	Alive	'--	1944	'--	25082	'--	'--	'--	'--	MX	N0	'--	T2a2	'--	'--	'--	'--	'--	'--	'--	'--	'--	'--	'--	'--	not reported	'--	'--	'--	'--
TCGA.MY.A913.01A	TCGA.MY.A913	1	FEMALE	28.42	NA	II	hispanic or latino	black or african american	TCGA_CESC	c9f519b6-73f1-4737-83cb-f5ef208592cd	TCGA-CESC	'--	'--	'--	'--	-10379	'--	'--	'--	Alive	'--	1985	'--	10379	'--	'--	'--	'--	M1	N0	'--	Tis	'--	'--	'--	'--	'--	'--	'--	'--	'--	'--	'--	'--	not reported	'--	'--	'--	'--
TCGA.Q1.A5R1.01A	TCGA.Q1.A5R1	2	FEMALE	32.05	NA	I	not hispanic or latino	white	TCGA_CESC	f93ccd2d-3c77-4bd3-8cac-5203bd57735f	TCGA-CESC	'--	'--	'--	'--	-11705	'--	'--	'--	Alive	'--	1980	'--	11705	'--	'--	'--	'--	MX	N0	'--	T1b1	'--	'--	'--	'--	'--	'--	'--	'--	'--	'--	'--	'--	not reported	'--	'--	'--	'--
TCGA.Q1.A5R2.01A	TCGA.Q1.A5R2	1	FEMALE	64.4	NA	NA	not hispanic or latino	white	TCGA_CESC	f3cbadb3-3b83-47cd-b8a0-b0e10343a295	TCGA-CESC	'--	'--	'--	'--	-23523	'--	'--	'--	Alive	'--	1948	'--	23523	'--	'--	'--	'--	MX	NX	'--	TX	'--	'--	'--	'--	'--	'--	'--	'--	'--	'--	'--	'--	not reported	'--	'--	'--	'--
TCGA.Q1.A6DT.01A	TCGA.Q1.A6DT	1	FEMALE	55.54	NA	I	not hispanic or latino	white	TCGA_CESC	46adfbbe-3add-41cd-a388-b1ee0790bf62	TCGA-CESC	'--	'--	'--	'--	-20286	275	'--	'--	Dead	'--	1958	'--	20286	'--	'--	'--	'--	MX	NX	'--	TX	'--	'--	'--	'--	'--	'--	'--	'--	'--	'--	'--	'--	not reported	'--	'--	'--	'--
TCGA.Q1.A6DV.01A	TCGA.Q1.A6DV	2	FEMALE	36.05	NA	I	not hispanic or latino	asian	TCGA_CESC	c80f777e-d150-40f3-9fa9-02ef9a6d7692	TCGA-CESC	'--	'--	'--	'--	-13166	'--	'--	'--	Alive	'--	1977	'--	13166	'--	'--	'--	'--	M0	N0	'--	T1b1	'--	'--	'--	'--	'--	'--	'--	'--	'--	'--	'--	'--	not reported	'--	'--	'--	'--
TCGA.Q1.A6DW.01A	TCGA.Q1.A6DW	1	FEMALE	44.35	NA	I	not hispanic or latino	white	TCGA_CESC	5dbd5436-696e-40fa-881b-c2386573ac68	TCGA-CESC	'--	'--	'--	'--	-16200	'--	'--	'--	Alive	'--	1969	'--	16200	'--	'--	'--	'--	MX	NX	'--	TX	'--	'--	'--	'--	'--	'--	'--	'--	'--	'--	'--	'--	not reported	'--	'--	'--	'--
TCGA.Q1.A73O.01A	TCGA.Q1.A73O	1	FEMALE	37.24	NA	I	hispanic or latino	not reported	TCGA_CESC	d0cbe668-5c95-4261-a1e8-cef55093a0f7	TCGA-CESC	'--	'--	'--	'--	-13601	'--	'--	'--	Alive	'--	1976	'--	13601	'--	'--	'--	'--	MX	NX	'--	TX	'--	'--	'--	'--	'--	'--	'--	'--	'--	'--	'--	'--	not reported	'--	'--	'--	'--
TCGA.Q1.A73P.01A	TCGA.Q1.A73P	2	FEMALE	45.04	NA	I	not hispanic or latino	white	TCGA_CESC	3a3a9b5e-12a1-41f5-a54c-d4c1e0eccb9e	TCGA-CESC	'--	'--	'--	'--	-16450	'--	'--	'--	Alive	'--	1968	'--	16450	'--	'--	'--	'--	MX	N0	'--	T1b	'--	'--	'--	'--	'--	'--	'--	'--	'--	'--	'--	'--	not reported	'--	'--	'--	'--
TCGA.Q1.A73Q.01A	TCGA.Q1.A73Q	2	FEMALE	46.14	NA	I	not hispanic or latino	white	TCGA_CESC	5c72bda2-2ec0-455f-ab27-7247fd5ffff9	TCGA-CESC	'--	'--	'--	'--	-16851	'--	'--	'--	Alive	'--	1967	'--	16851	'--	'--	'--	'--	MX	NX	'--	TX	'--	'--	'--	'--	'--	'--	'--	'--	'--	'--	'--	'--	not reported	'--	'--	'--	'--
TCGA.Q1.A73R.01A	TCGA.Q1.A73R	2	FEMALE	45.73	NA	I	not reported	white	TCGA_CESC	d9b0ac5a-811d-4305-bb1c-a965bd389ce4	TCGA-CESC	'--	'--	'--	'--	-16701	'--	'--	'--	Alive	'--	1968	'--	16701	'--	'--	'--	'--	MX	NX	'--	TX	'--	'--	'--	'--	'--	'--	'--	'--	'--	'--	'--	'--	not reported	'--	'--	'--	'--
TCGA.Q1.A73S.01A	TCGA.Q1.A73S	1	FEMALE	33.48	NA	I	not hispanic or latino	white	TCGA_CESC	b0f63819-fc86-4981-9d92-0115c6de3bce	TCGA-CESC	'--	'--	'--	'--	-12229	'--	'--	'--	Alive	'--	1979	'--	12229	'--	'--	'--	'--	MX	N1	'--	T1b1	'--	'--	'--	'--	'--	'--	'--	'--	'--	'--	'--	'--	not reported	'--	'--	'--	'--
TCGA.VS.A8QF.01A	TCGA.VS.A8QF	1	FEMALE	42.09	NA	II	not reported	white	TCGA_CESC	21254cb0-68f3-4ecc-8d9a-73fb0e994c5b	TCGA-CESC	'--	'--	'--	'--	-15374	'--	'--	'--	Alive	'--	1968	'--	15374	'--	'--	'--	'--	MX	NX	'--	TX	'--	'--	'--	'--	'--	'--	'--	'--	'--	'--	'--	'--	not reported	'--	'--	'--	'--
TCGA.VS.A9U5.01A	TCGA.VS.A9U5	1	FEMALE	57.9	NA	II	not reported	white	TCGA_CESC	939abca1-8bd0-4271-9a9b-666764eeb3b6	TCGA-CESC	'--	'--	'--	'--	-21149	'--	'--	'--	Alive	'--	1953	'--	21149	'--	'--	'--	'--	MX	NX	'--	T2b	'--	'--	'--	'--	'--	'--	'--	'--	'--	'--	'--	'--	not reported	'--	'--	'--	'--
TCGA.VS.A9UD.01A	TCGA.VS.A9UD	1	FEMALE	73.42	NA	III_IV	not reported	white	TCGA_CESC	60cfa29f-4770-4ee4-aa37-787f53155662	TCGA-CESC	'--	'--	'--	'--	-26815	'--	'--	'--	Alive	'--	1940	'--	26815	'--	'--	'--	'--	MX	NX	'--	T3a	'--	'--	'--	'--	'--	'--	'--	'--	'--	'--	'--	'--	not reported	'--	'--	'--	'--
TCGA.VS.A9UQ.01A	TCGA.VS.A9UQ	2	FEMALE	32.45	NA	I	not reported	not reported	TCGA_CESC	2c600a58-98ed-4572-9b6f-edba2719790c	TCGA-CESC	'--	'--	'--	'--	-11853	'--	'--	'--	Alive	'--	1979	'--	11853	'--	'--	'--	'--	MX	N0	'--	T1b	'--	'--	'--	'--	'--	'--	'--	'--	'--	'--	'--	'--	not reported	'--	'--	'--	'--
TCGA.VS.A9V0.01A	TCGA.VS.A9V0	2	FEMALE	58.08	NA	I	not reported	not reported	TCGA_CESC	a5885835-9473-455a-bac0-6fa43fa8a866	TCGA-CESC	'--	'--	'--	'--	-21215	'--	'--	'--	Alive	'--	1955	'--	21215	'--	'--	'--	'--	MX	NX	'--	T1b	'--	'--	'--	'--	'--	'--	'--	'--	'--	'--	'--	'--	not reported	'--	'--	'--	'--
TCGA.WL.A834.01A	TCGA.WL.A834	1	FEMALE	57	NA	NA	not hispanic or latino	white	TCGA_CESC	48d81b1e-cd75-4b55-a0b2-c331be2a88ae	TCGA-CESC	'--	'--	'--	'--	'--	'--	'--	'--	Alive	'--	1955	'--	'--	'--	'--	'--	'--	'--	N1	'--	T1b1	'--	'--	'--	'--	'--	'--	'--	'--	'--	'--	'--	'--	not reported	'--	'--	'--	'--
TCGA.ZJ.AAXA.01A	TCGA.ZJ.AAXA	1	FEMALE	64.62	NA	I	not hispanic or latino	white	TCGA_CESC	e8de2228-3aaa-48ad-a2e4-2940280af6fd	TCGA-CESC	'--	'--	'--	'--	-23603	'--	'--	'--	Alive	'--	1945	'--	23603	'--	'--	'--	'--	MX	N0	'--	T1b	'--	'--	'--	'--	'--	'--	'--	'--	'--	'--	'--	'--	not reported	'--	'--	'--	'--
TCGA.ZJ.AAXB.01A	TCGA.ZJ.AAXB	2	FEMALE	42.42	NA	I	not hispanic or latino	white	TCGA_CESC	88f0aa4a-6bfd-4573-b136-58f84f867f10	TCGA-CESC	'--	'--	'--	'--	-15492	'--	'--	'--	Alive	'--	1967	'--	15492	'--	'--	'--	'--	M0	N0	'--	T1b2	'--	'--	'--	'--	'--	'--	'--	'--	'--	'--	'--	'--	not reported	'--	'--	'--	'--
TCGA.ZJ.AAXD.01A	TCGA.ZJ.AAXD	1	FEMALE	35.51	NA	III_IV	not reported	not reported	TCGA_CESC	af33df2e-9737-4f63-952c-858a70aa589c	TCGA-CESC	'--	'--	'--	'--	-12968	'--	'--	'--	Alive	'--	1975	'--	12968	'--	'--	'--	'--	M0	N0	'--	T3b	'--	'--	'--	'--	'--	'--	'--	'--	'--	'--	'--	'--	not reported	'--	'--	'--	'--
TCGA.ZJ.AAXN.01A	TCGA.ZJ.AAXN	1	FEMALE	34.77	NA	I	not hispanic or latino	white	TCGA_CESC	5f22e050-c172-4f2d-a1f9-6cb749b6ef98	TCGA-CESC	'--	'--	'--	'--	-12701	'--	'--	'--	Alive	'--	1976	'--	12701	'--	'--	'--	'--	M0	N1	'--	T1b2	'--	'--	'--	'--	'--	'--	'--	'--	'--	'--	'--	'--	not reported	'--	'--	'--	'--
TCGA.ZJ.AB0I.01A	TCGA.ZJ.AB0I	1	FEMALE	25.97	NA	II	not hispanic or latino	white	TCGA_CESC	a4f13656-a941-498a-9ac9-f020ed559b35	TCGA-CESC	'--	'--	'--	'--	-9486	'--	'--	'--	Alive	'--	1981	'--	9486	'--	'--	'--	'--	MX	N1	'--	T2b	'--	'--	'--	'--	'--	'--	'--	'--	'--	'--	'--	'--	not reported	'--	'--	'--	'--
TCGA.A6.2671.01A	TCGA.A6.2671	1	MALE	85	NA	Stage IV	not hispanic or latino	white	TCGA_CRC	565e2726-4942-4726-89d3-c5e3797f7204	TCGA-COAD	'--	'--	'--	'--	-31329	1331	'--	'--	Dead	'--	1924	'--	31329	'--	'--	'--	'--	M1	N2	Stage IV	T3	6th	'--	'--	'--	'--	'--	'--	'--	'--	'--	'--	'--	not reported	'--	'--	'--	'--
TCGA.A6.2676.01A	TCGA.A6.2676	2	FEMALE	75	NA	Stage IIB	not hispanic or latino	white	TCGA_CRC	89a6384e-1cea-440b-9f17-d57cb0805174	TCGA-COAD	'--	'--	'--	'--	-27403	1305	'--	'--	Dead	'--	1934	'--	27403	'--	'--	'--	'--	M0	N0	Stage IIB	T4	6th	'--	'--	'--	'--	'--	'--	'--	'--	'--	'--	'--	not reported	'--	'--	'--	'--
TCGA.A6.2677.01A	TCGA.A6.2677	2	FEMALE	68	NA	Stage IIIC	not hispanic or latino	white	TCGA_CRC	d976782c-90c1-421d-b83c-7fc2617e2709	TCGA-COAD	'--	'--	'--	'--	-25143	740	'--	'--	Dead	'--	1941	'--	25143	'--	'--	'--	'--	M0	N2	Stage IIIC	T3	6th	'--	'--	'--	'--	'--	'--	'--	'--	'--	'--	'--	not reported	'--	'--	'--	'--
TCGA.A6.2678.01A	TCGA.A6.2678	2	FEMALE	43	NA	Stage IIIB	not hispanic or latino	white	TCGA_CRC	3a785e32-7960-4c72-84c4-fb42c4dd86f1	TCGA-COAD	'--	'--	'--	'--	-16030	'--	'--	'--	Alive	'--	1966	'--	16030	'--	'--	'--	'--	M0	N1	Stage IIIB	T3	6th	'--	'--	'--	'--	'--	'--	'--	'--	'--	'--	'--	not reported	'--	'--	'--	'--
TCGA.A6.2680.01A	TCGA.A6.2680	1	FEMALE	72	NA	Stage IIA	not hispanic or latino	black or african american	TCGA_CRC	ff1407c6-9174-4bae-a19b-d34ca71b898c	TCGA-COAD	'--	'--	'--	'--	-26533	'--	'--	'--	Alive	'--	1937	'--	26533	'--	'--	'--	'--	M0	N0	Stage II	T3	6th	'--	'--	'--	'--	'--	'--	'--	'--	'--	'--	'--	not reported	'--	'--	'--	'--
TCGA.A6.2681.01A	TCGA.A6.2681	1	FEMALE	73	NA	Stage IIA	not hispanic or latino	white	TCGA_CRC	7d8eab0a-e6c8-4449-9ebf-50c41db94a06	TCGA-COAD	'--	'--	'--	'--	-26929	'--	'--	'--	Alive	'--	1936	'--	26929	'--	'--	'--	'--	M0	N0	Stage IIA	T3	6th	'--	'--	'--	'--	'--	'--	'--	'--	'--	'--	'--	not reported	'--	'--	'--	'--
TCGA.A6.2682.01A	TCGA.A6.2682	1	MALE	70	NA	Stage IV	not hispanic or latino	white	TCGA_CRC	77a44132-af22-4115-9fa2-78f2f74bf687	TCGA-COAD	'--	'--	'--	'--	-25683	424	'--	'--	Dead	'--	1939	2010	25683	'--	'--	'--	'--	M1	N1	Stage IV	T4b	6th	'--	'--	'--	'--	'--	'--	'--	'--	'--	'--	'--	not reported	'--	'--	'--	'--
TCGA.A6.2683.01A	TCGA.A6.2683	1	MALE	57	NA	Stage IV	not hispanic or latino	white	TCGA_CRC	fafd4576-0709-49e1-926f-ad1ee09907ec	TCGA-COAD	'--	'--	'--	'--	-20871	504	'--	'--	Dead	'--	1952	'--	20871	'--	'--	'--	'--	M1	N0	Stage IV	T4	6th	'--	'--	'--	'--	'--	'--	'--	'--	'--	'--	'--	not reported	'--	'--	'--	'--
TCGA.A6.2684.01A	TCGA.A6.2684	2	FEMALE	75	NA	Stage I	not hispanic or latino	white	TCGA_CRC	49929108-023e-4d35-b26d-50ab4d3ae581	TCGA-COAD	'--	'--	'--	'--	-27708	'--	'--	'--	Alive	'--	1934	'--	27708	'--	'--	'--	'--	M0	N0	Stage I	T2	'--	'--	'--	'--	'--	'--	'--	'--	'--	'--	'--	'--	not reported	'--	'--	'--	'--
TCGA.A6.2685.01A	TCGA.A6.2685	1	FEMALE	48	NA	Stage IIA	not hispanic or latino	black or african american	TCGA_CRC	e5921d6b-51cf-44be-b295-610cf7c3a69a	TCGA-COAD	'--	'--	'--	'--	-17757	'--	'--	'--	Alive	'--	1961	'--	17757	'--	'--	'--	'--	M0	N0	Stage IIA	T3	6th	'--	'--	'--	'--	'--	'--	'--	'--	'--	'--	'--	not reported	'--	'--	'--	'--
TCGA.A6.2686.01A	TCGA.A6.2686	2	FEMALE	81	NA	Stage IIA	not hispanic or latino	white	TCGA_CRC	19d1a5fc-3ce9-4e43-a364-a4150bcf911b	TCGA-COAD	'--	'--	'--	'--	-29623	1126	'--	'--	Dead	'--	1928	'--	29623	'--	'--	'--	'--	M0	N0	Stage IIA	T3	6th	'--	'--	'--	'--	'--	'--	'--	'--	'--	'--	'--	not reported	'--	'--	'--	'--
TCGA.A6.3810.01A	TCGA.A6.3810	2	MALE	62	NA	Stage IIA	not hispanic or latino	white	TCGA_CRC	b728e6e8-a0e4-496b-904c-6f07c12e901f	TCGA-COAD	'--	'--	'--	'--	-22999	'--	'--	'--	Alive	'--	1947	'--	22999	'--	'--	'--	'--	M0	N0	Stage IIA	T3	'--	'--	'--	'--	'--	'--	'--	'--	'--	'--	'--	'--	not reported	'--	'--	'--	'--
TCGA.A6.4107.01A	TCGA.A6.4107	2	FEMALE	57	NA	Stage IIIB	not hispanic or latino	white	TCGA_CRC	b079a153-62f9-4026-a2f8-a1390168bbb9	TCGA-COAD	'--	'--	'--	'--	-21064	'--	'--	'--	Alive	'--	1953	'--	21064	'--	'--	'--	'--	M0	N1b	Stage IIIB	T3	7th	'--	'--	'--	'--	'--	'--	'--	'--	'--	'--	'--	not reported	'--	'--	'--	'--
TCGA.AA.3488.01A	TCGA.AA.3488	1	MALE	58	NA	Stage IV	not reported	not reported	TCGA_CRC	6e9e0c2f-2ddb-40f1-8e8c-618119e62ec1	TCGA-COAD	'--	'--	'--	'--	-21519	153	'--	'--	Dead	'--	1944	2002	21519	'--	'--	'--	'--	M1	N2	Stage IV	T3	5th	'--	'--	'--	'--	'--	'--	'--	'--	'--	'--	'--	not reported	'--	'--	'--	'--
TCGA.AA.3492.01A	TCGA.AA.3492	1	FEMALE	90	NA	Stage IIA	not reported	not reported	TCGA_CRC	85e95dda-6198-464a-9187-fd0832bebb72	TCGA-COAD	'--	'--	'--	'--	-32871	1	'--	'--	Dead	'--	1912	'--	32871	'--	'--	'--	'--	M0	N0	Stage II	T3	5th	'--	'--	'--	'--	'--	'--	'--	'--	'--	'--	'--	not reported	'--	'--	'--	'--
TCGA.AA.3494.01A	TCGA.AA.3494	2	MALE	55	NA	Stage IV	not reported	not reported	TCGA_CRC	67ba29e7-f294-4dcd-9630-ad768c22c588	TCGA-COAD	'--	'--	'--	'--	-20089	'--	'--	'--	Alive	'--	1947	'--	20089	'--	'--	'--	'--	M1	N0	Stage IV	T3	5th	'--	'--	'--	'--	'--	'--	'--	'--	'--	'--	'--	not reported	'--	'--	'--	'--
TCGA.AA.3495.01A	TCGA.AA.3495	2	MALE	79	NA	Stage I	not reported	not reported	TCGA_CRC	15b987ba-77ab-477b-a54a-65ec5c7c399e	TCGA-COAD	'--	'--	'--	'--	-28886	'--	'--	'--	Alive	'--	1923	'--	28886	'--	'--	'--	'--	M0	N0	Stage I	T2	5th	'--	'--	'--	'--	'--	'--	'--	'--	'--	'--	'--	not reported	'--	'--	'--	'--
TCGA.AA.3502.01A	TCGA.AA.3502	2	MALE	73	NA	Stage I	not reported	not reported	TCGA_CRC	8368d745-c74d-4236-ba75-16ca7aaeb3ca	TCGA-COAD	'--	'--	'--	'--	-26724	'--	'--	'--	Alive	'--	1930	'--	26724	'--	'--	'--	'--	M0	N0	Stage I	T2	5th	'--	'--	'--	'--	'--	'--	'--	'--	'--	'--	'--	not reported	'--	'--	'--	'--
TCGA.AA.3506.01A	TCGA.AA.3506	1	MALE	77	NA	Stage I	not reported	not reported	TCGA_CRC	28033279-cc74-4775-afdf-2497f6ddb55c	TCGA-COAD	'--	'--	'--	'--	-28275	'--	'--	'--	Alive	'--	1927	'--	28275	'--	'--	'--	'--	M0	N0	Stage I	T2	5th	'--	'--	'--	'--	'--	'--	'--	'--	'--	'--	'--	not reported	'--	'--	'--	'--
TCGA.AA.3510.01A	TCGA.AA.3510	1	MALE	70	NA	Stage IIA	not reported	not reported	TCGA_CRC	35c295c2-37d1-44b2-87a3-1039645e5bae	TCGA-COAD	'--	'--	'--	'--	-25902	'--	'--	'--	Alive	'--	1935	'--	25902	'--	'--	'--	'--	M0	N0	Stage II	T3	5th	'--	'--	'--	'--	'--	'--	'--	'--	'--	'--	'--	not reported	'--	'--	'--	'--
TCGA.AA.3514.01A	TCGA.AA.3514	1	FEMALE	81	NA	Stage I	not reported	not reported	TCGA_CRC	ddf69ed9-4c53-48b8-9f01-495bd60c3425	TCGA-COAD	'--	'--	'--	'--	-29738	'--	'--	'--	Alive	'--	1925	'--	29738	'--	'--	'--	'--	M0	N0	Stage I	T2	6th	'--	'--	'--	'--	'--	'--	'--	'--	'--	'--	'--	not reported	'--	'--	'--	'--
TCGA.AA.3517.01A	TCGA.AA.3517	1	MALE	60	NA	Stage IIA	not reported	not reported	TCGA_CRC	c4d74653-d26b-4e51-aee0-82ee3d42f883	TCGA-COAD	'--	'--	'--	'--	-22099	'--	'--	'--	Alive	'--	1947	'--	22099	'--	'--	'--	'--	M0	N0	Stage IIA	T3	6th	'--	'--	'--	'--	'--	'--	'--	'--	'--	'--	'--	not reported	'--	'--	'--	'--
TCGA.AA.3519.01A	TCGA.AA.3519	2	MALE	63	NA	Stage IIIB	not reported	not reported	TCGA_CRC	09942e9f-c178-44bc-9cd9-f5bfa350b23f	TCGA-COAD	'--	'--	'--	'--	-23131	'--	'--	'--	Alive	'--	1944	'--	23131	'--	'--	'--	'--	M0	N1	Stage III	T3	5th	'--	'--	'--	'--	'--	'--	'--	'--	'--	'--	'--	not reported	'--	'--	'--	'--
TCGA.AA.3520.01A	TCGA.AA.3520	2	FEMALE	86	NA	Stage IIA	not reported	not reported	TCGA_CRC	5f1399ef-8100-49e7-806f-9f532e55c0ba	TCGA-COAD	'--	'--	'--	'--	-31531	'--	'--	'--	Alive	'--	1921	'--	31531	'--	'--	'--	'--	M0	N0	Stage II	T3	5th	'--	'--	'--	'--	'--	'--	'--	'--	'--	'--	'--	not reported	'--	'--	'--	'--
TCGA.AA.3521.01A	TCGA.AA.3521	2	MALE	87	NA	Stage IIA	not reported	not reported	TCGA_CRC	ad440651-a2de-4bb1-90da-1e5e8975ab59	TCGA-COAD	'--	'--	'--	'--	-31805	'--	'--	'--	Alive	'--	1920	'--	31805	'--	'--	'--	'--	M0	N0	Stage II	T3	5th	'--	'--	'--	'--	'--	'--	'--	'--	'--	'--	'--	not reported	'--	'--	'--	'--
TCGA.AA.3524.01A	TCGA.AA.3524	2	MALE	85	NA	Stage IIA	not reported	not reported	TCGA_CRC	03efbc94-a43d-4db0-9377-e397348430a6	TCGA-COAD	'--	'--	'--	'--	-31197	'--	'--	'--	Alive	'--	1922	'--	31197	'--	'--	'--	'--	M0	N0	Stage II	T3	5th	'--	'--	'--	'--	'--	'--	'--	'--	'--	'--	'--	not reported	'--	'--	'--	'--
TCGA.AA.3525.01A	TCGA.AA.3525	2	MALE	90	NA	Stage IIIB	not reported	not reported	TCGA_CRC	b107565b-7558-4745-952b-689178367e1c	TCGA-COAD	'--	'--	'--	'--	-32871	'--	'--	'--	Alive	'--	1917	'--	32871	'--	'--	'--	'--	M0	N1	Stage IIIB	T3	6th	'--	'--	'--	'--	'--	'--	'--	'--	'--	'--	'--	not reported	'--	'--	'--	'--
TCGA.AA.3526.01A	TCGA.AA.3526	2	MALE	57	NA	Stage I	not reported	not reported	TCGA_CRC	88e64f45-adc4-4223-9838-4d7d45b8f0c0	TCGA-COAD	'--	'--	'--	'--	-21123	'--	'--	'--	Alive	'--	1950	'--	21123	'--	'--	'--	'--	M0	N0	Stage I	T2	6th	'--	'--	'--	'--	'--	'--	'--	'--	'--	'--	'--	not reported	'--	'--	'--	'--
TCGA.AA.3527.01A	TCGA.AA.3527	1	FEMALE	90	NA	Stage IIA	not reported	not reported	TCGA_CRC	269e8ca8-722d-449b-ace1-6545bd72bdd6	TCGA-COAD	'--	'--	'--	'--	-32871	'--	'--	'--	Alive	'--	1917	'--	32871	'--	'--	'--	'--	M0	N0	Stage IIA	T3	6th	'--	'--	'--	'--	'--	'--	'--	'--	'--	'--	'--	not reported	'--	'--	'--	'--
TCGA.AA.3530.01A	TCGA.AA.3530	2	MALE	80	NA	Stage I	not reported	not reported	TCGA_CRC	1ad0b9b9-7ded-4281-b114-9dcc6138c037	TCGA-COAD	'--	'--	'--	'--	-29402	'--	'--	'--	Alive	'--	1927	'--	29402	'--	'--	'--	'--	M0	N0	Stage I	T2	6th	'--	'--	'--	'--	'--	'--	'--	'--	'--	'--	'--	not reported	'--	'--	'--	'--
TCGA.AA.3531.01A	TCGA.AA.3531	1	FEMALE	75	NA	Stage IIA	not reported	not reported	TCGA_CRC	401a37f3-6630-4400-a811-a262351e37de	TCGA-COAD	'--	'--	'--	'--	-27514	'--	'--	'--	Alive	'--	1932	'--	27514	'--	'--	'--	'--	M0	N0	Stage IIA	T3	6th	'--	'--	'--	'--	'--	'--	'--	'--	'--	'--	'--	not reported	'--	'--	'--	'--
TCGA.AA.3534.01A	TCGA.AA.3534	2	FEMALE	78	NA	Stage IIA	not reported	not reported	TCGA_CRC	df228c56-89ac-4122-93b3-6c0740c4ec09	TCGA-COAD	'--	'--	'--	'--	-28489	'--	'--	'--	Alive	'--	1929	'--	28489	'--	'--	'--	'--	M0	N0	Stage IIA	T3	6th	'--	'--	'--	'--	'--	'--	'--	'--	'--	'--	'--	not reported	'--	'--	'--	'--
TCGA.AA.3538.01A	TCGA.AA.3538	2	FEMALE	54	NA	Stage I	not reported	not reported	TCGA_CRC	c594196e-49ef-4195-a6b6-4ef4a1d9ec15	TCGA-COAD	'--	'--	'--	'--	-19752	'--	'--	'--	Alive	'--	1954	'--	19752	'--	'--	'--	'--	M0	N0	Stage I	T2	6th	'--	'--	'--	'--	'--	'--	'--	'--	'--	'--	'--	not reported	'--	'--	'--	'--
TCGA.AA.3542.01A	TCGA.AA.3542	1	MALE	69	NA	Stage IIIC	not reported	not reported	TCGA_CRC	9dcb4e16-b582-4cd0-87cf-04f480ec2cec	TCGA-COAD	'--	'--	'--	'--	-25324	'--	'--	'--	Alive	'--	1939	'--	25324	'--	'--	'--	'--	M0	N2	Stage IIIC	T3	6th	'--	'--	'--	'--	'--	'--	'--	'--	'--	'--	'--	not reported	'--	'--	'--	'--
TCGA.AA.3543.01A	TCGA.AA.3543	1	MALE	84	NA	Stage I	not reported	not reported	TCGA_CRC	912b61a1-6a5b-451c-b753-9c3dac03e8cb	TCGA-COAD	'--	'--	'--	'--	-30772	'--	'--	'--	Alive	'--	1924	'--	30772	'--	'--	'--	'--	M0	N0	Stage I	T2	6th	'--	'--	'--	'--	'--	'--	'--	'--	'--	'--	'--	not reported	'--	'--	'--	'--
TCGA.AA.3544.01A	TCGA.AA.3544	1	MALE	68	NA	Stage I	not reported	not reported	TCGA_CRC	e831369c-78c0-4c75-9cf3-f46ed669312e	TCGA-COAD	'--	'--	'--	'--	-24959	'--	'--	'--	Alive	'--	1940	'--	24959	'--	'--	'--	'--	M0	N0	Stage I	T2	6th	'--	'--	'--	'--	'--	'--	'--	'--	'--	'--	'--	not reported	'--	'--	'--	'--
TCGA.AA.3548.01A	TCGA.AA.3548	1	FEMALE	71	NA	Stage IIIC	not reported	not reported	TCGA_CRC	2dced66c-1f0d-4039-a5e5-54cca77c16e9	TCGA-COAD	'--	'--	'--	'--	-26175	'--	'--	'--	Alive	'--	1937	'--	26175	'--	'--	'--	'--	M0	N2	Stage IIIC	T3	6th	'--	'--	'--	'--	'--	'--	'--	'--	'--	'--	'--	not reported	'--	'--	'--	'--
TCGA.AA.3549.01A	TCGA.AA.3549	1	MALE	69	NA	Stage I	not reported	not reported	TCGA_CRC	e6ec5a68-7555-4f26-bd7e-9cdb4c5f7004	TCGA-COAD	'--	'--	'--	'--	-25415	'--	'--	'--	Alive	'--	1939	'--	25415	'--	'--	'--	'--	M0	N0	Stage I	T2	6th	'--	'--	'--	'--	'--	'--	'--	'--	'--	'--	'--	not reported	'--	'--	'--	'--
TCGA.AA.3552.01A	TCGA.AA.3552	1	MALE	85	NA	Stage IIIC	not reported	not reported	TCGA_CRC	265d7b06-65fe-42c5-ad21-e6b160e94718	TCGA-COAD	'--	'--	'--	'--	-31290	396	'--	'--	Dead	'--	1923	'--	31290	'--	'--	'--	'--	M0	N2	Stage IIIC	T3	6th	'--	'--	'--	'--	'--	'--	'--	'--	'--	'--	'--	not reported	'--	'--	'--	'--
TCGA.AA.3553.01A	TCGA.AA.3553	2	FEMALE	61	NA	Stage I	not reported	not reported	TCGA_CRC	d181c72b-843c-4b2d-b014-2a6dd1c3c1ec	TCGA-COAD	'--	'--	'--	'--	-22524	'--	'--	'--	Alive	'--	1947	'--	22524	'--	'--	'--	'--	M0	N0	Stage I	T2	6th	'--	'--	'--	'--	'--	'--	'--	'--	'--	'--	'--	not reported	'--	'--	'--	'--
TCGA.AA.3554.01A	TCGA.AA.3554	1	FEMALE	62	NA	Stage IIA	not reported	not reported	TCGA_CRC	ba49b428-246d-46d2-b549-39a5fc8f7003	TCGA-COAD	'--	'--	'--	'--	-22799	'--	'--	'--	Alive	'--	1946	'--	22799	'--	'--	'--	'--	M0	N0	Stage IIA	T3	6th	'--	'--	'--	'--	'--	'--	'--	'--	'--	'--	'--	not reported	'--	'--	'--	'--
TCGA.AA.3555.01A	TCGA.AA.3555	2	FEMALE	81	NA	Stage IIA	not reported	not reported	TCGA_CRC	36eaf209-c332-4321-b6aa-51a3368ecd79	TCGA-COAD	'--	'--	'--	'--	-29617	'--	'--	'--	Alive	'--	1927	'--	29617	'--	'--	'--	'--	M0	N0	Stage IIA	T3	6th	'--	'--	'--	'--	'--	'--	'--	'--	'--	'--	'--	not reported	'--	'--	'--	'--
TCGA.AA.3556.01A	TCGA.AA.3556	2	MALE	78	NA	Stage I	not reported	not reported	TCGA_CRC	fd16b634-2e04-44a3-862d-fb03cd73c057	TCGA-COAD	'--	'--	'--	'--	-28704	'--	'--	'--	Alive	'--	1930	'--	28704	'--	'--	'--	'--	M0	N0	Stage I	T2	6th	'--	'--	'--	'--	'--	'--	'--	'--	'--	'--	'--	not reported	'--	'--	'--	'--
TCGA.AA.3560.01A	TCGA.AA.3560	2	FEMALE	72	NA	Stage IIIC	not reported	not reported	TCGA_CRC	2d02bd7a-5beb-4e43-9ccb-18d89c9d5ca2	TCGA-COAD	'--	'--	'--	'--	-26359	'--	'--	'--	Alive	'--	1937	'--	26359	'--	'--	'--	'--	M0	N2	Stage IIIC	T3	6th	'--	'--	'--	'--	'--	'--	'--	'--	'--	'--	'--	not reported	'--	'--	'--	'--
TCGA.AA.3561.01A	TCGA.AA.3561	2	MALE	72	NA	Stage IIA	not reported	not reported	TCGA_CRC	01ad5016-f691-4bca-82a0-910429d8d25b	TCGA-COAD	'--	'--	'--	'--	-26420	'--	'--	'--	Alive	'--	1937	'--	26420	'--	'--	'--	'--	M0	N0	Stage IIA	T3	6th	'--	'--	'--	'--	'--	'--	'--	'--	'--	'--	'--	not reported	'--	'--	'--	'--
TCGA.AA.3562.01A	TCGA.AA.3562	2	MALE	82	NA	Stage IIIC	not reported	not reported	TCGA_CRC	127f738d-afa1-42f6-a9a0-f33806667b84	TCGA-COAD	'--	'--	'--	'--	-30254	'--	'--	'--	Alive	'--	1926	'--	30254	'--	'--	'--	'--	M0	N2	Stage IIIC	T3	6th	'--	'--	'--	'--	'--	'--	'--	'--	'--	'--	'--	not reported	'--	'--	'--	'--
TCGA.AA.3664.01A	TCGA.AA.3664	2	FEMALE	74	NA	Stage IIA	not reported	not reported	TCGA_CRC	a06c09a8-0951-49f4-a765-5147bbcae109	TCGA-COAD	'--	'--	'--	'--	-27363	'--	'--	'--	Alive	'--	1931	'--	27363	'--	'--	'--	'--	M0	N0	Stage II	T3	5th	'--	'--	'--	'--	'--	'--	'--	'--	'--	'--	'--	not reported	'--	'--	'--	'--
TCGA.AA.3666.01A	TCGA.AA.3666	2	MALE	68	NA	Stage IIIB	not reported	not reported	TCGA_CRC	a512701f-88bb-4b05-8c94-fd285b9dd13e	TCGA-COAD	'--	'--	'--	'--	-25020	61	'--	'--	Dead	'--	1937	2005	25020	'--	'--	'--	'--	M0	N1	Stage III	T3	5th	'--	'--	'--	'--	'--	'--	'--	'--	'--	'--	'--	not reported	'--	'--	'--	'--
TCGA.AA.3667.01A	TCGA.AA.3667	1	FEMALE	36	NA	Stage I	not reported	not reported	TCGA_CRC	d651f9ba-8746-46c4-852c-6c2992c7d10e	TCGA-COAD	'--	'--	'--	'--	-13302	'--	'--	'--	Alive	'--	1969	'--	13302	'--	'--	'--	'--	M0	N0	Stage I	T2	5th	'--	'--	'--	'--	'--	'--	'--	'--	'--	'--	'--	not reported	'--	'--	'--	'--
TCGA.AA.3672.01A	TCGA.AA.3672	1	FEMALE	90	NA	Stage IIIB	not reported	not reported	TCGA_CRC	c46971a1-cbac-425d-bac2-f4142c92522e	TCGA-COAD	'--	'--	'--	'--	-32872	'--	'--	'--	Alive	'--	1916	'--	32872	'--	'--	'--	'--	M0	N1	Stage III	T3	5th	'--	'--	'--	'--	'--	'--	'--	'--	'--	'--	'--	not reported	'--	'--	'--	'--
TCGA.AA.3673.01A	TCGA.AA.3673	2	FEMALE	53	NA	Stage IIA	not reported	not reported	TCGA_CRC	628408ce-0691-4e0b-b4c7-aca9a0d73bb0	TCGA-COAD	'--	'--	'--	'--	-19509	'--	'--	'--	Alive	'--	1953	'--	19509	'--	'--	'--	'--	M0	N0	Stage II	T3	5th	'--	'--	'--	'--	'--	'--	'--	'--	'--	'--	'--	not reported	'--	'--	'--	'--
TCGA.AA.3675.01A	TCGA.AA.3675	2	MALE	84	NA	Stage IIA	not reported	not reported	TCGA_CRC	41658cf8-0de1-4a97-bb60-0f0107c84e00	TCGA-COAD	'--	'--	'--	'--	-30801	'--	'--	'--	Alive	'--	1922	'--	30801	'--	'--	'--	'--	M0	N0	Stage II	T3	5th	'--	'--	'--	'--	'--	'--	'--	'--	'--	'--	'--	not reported	'--	'--	'--	'--
TCGA.AA.3678.01A	TCGA.AA.3678	2	FEMALE	60	NA	Stage IIIA	not reported	not reported	TCGA_CRC	c616f95f-4ea1-4019-8c17-041878085c88	TCGA-COAD	'--	'--	'--	'--	-22219	'--	'--	'--	Alive	'--	1946	'--	22219	'--	'--	'--	'--	M0	N1	Stage III	T2	5th	'--	'--	'--	'--	'--	'--	'--	'--	'--	'--	'--	not reported	'--	'--	'--	'--
TCGA.AA.3679.01A	TCGA.AA.3679	2	MALE	59	NA	Stage IV	not reported	not reported	TCGA_CRC	d17a2ab0-faef-40de-a87d-1291868b200d	TCGA-COAD	'--	'--	'--	'--	-21611	'--	'--	'--	Alive	'--	1947	'--	21611	'--	'--	'--	'--	M1	N2	Stage IV	T3	6th	'--	'--	'--	'--	'--	'--	'--	'--	'--	'--	'--	not reported	'--	'--	'--	'--
TCGA.AA.3680.01A	TCGA.AA.3680	2	FEMALE	67	NA	Stage IV	not reported	not reported	TCGA_CRC	f3b9defb-88ed-4c95-9feb-7197d869676c	TCGA-COAD	'--	'--	'--	'--	-24655	335	'--	'--	Dead	'--	1939	'--	24655	'--	'--	'--	'--	M1	N2	Stage IV	T4	6th	'--	'--	'--	'--	'--	'--	'--	'--	'--	'--	'--	not reported	'--	'--	'--	'--
TCGA.AA.3681.01A	TCGA.AA.3681	2	FEMALE	77	NA	Stage IIIB	not reported	not reported	TCGA_CRC	abb0d53f-f74e-45dc-8fbb-40863016f3c6	TCGA-COAD	'--	'--	'--	'--	-28399	'--	'--	'--	Alive	'--	1929	'--	28399	'--	'--	'--	'--	M0	N1	Stage III	T3	5th	'--	'--	'--	'--	'--	'--	'--	'--	'--	'--	'--	not reported	'--	'--	'--	'--
TCGA.AA.3685.01A	TCGA.AA.3685	2	MALE	69	NA	Stage IIA	not reported	not reported	TCGA_CRC	dca004bf-9c14-45a1-b186-ab3759f6c7fe	TCGA-COAD	'--	'--	'--	'--	-25506	'--	'--	'--	Alive	'--	1938	'--	25506	'--	'--	'--	'--	M0	N0	Stage II	T3	5th	'--	'--	'--	'--	'--	'--	'--	'--	'--	'--	'--	not reported	'--	'--	'--	'--
TCGA.AA.3688.01A	TCGA.AA.3688	2	MALE	80	NA	Stage IV	not reported	not reported	TCGA_CRC	2c9996bb-af6e-4424-881a-e81b9c9aeb78	TCGA-COAD	'--	'--	'--	'--	-29220	'--	'--	'--	Alive	'--	1927	'--	29220	'--	'--	'--	'--	M1	N1	Stage IV	T3	6th	'--	'--	'--	'--	'--	'--	'--	'--	'--	'--	'--	not reported	'--	'--	'--	'--
TCGA.AA.3692.01A	TCGA.AA.3692	2	FEMALE	47	NA	Stage IV	not reported	not reported	TCGA_CRC	bce3ce45-4fb3-4d8e-9ec7-d24427c2ba4d	TCGA-COAD	'--	'--	'--	'--	-17167	1095	'--	'--	Dead	'--	1961	'--	17167	'--	'--	'--	'--	M1	N2	Stage IV	T3	6th	'--	'--	'--	'--	'--	'--	'--	'--	'--	'--	'--	not reported	'--	'--	'--	'--
TCGA.AA.3693.01A	TCGA.AA.3693	2	FEMALE	77	NA	Stage IV	not reported	not reported	TCGA_CRC	33522271-b2ca-4da4-a942-501ab9117c51	TCGA-COAD	'--	'--	'--	'--	-28459	'--	'--	'--	Alive	'--	1931	'--	28459	'--	'--	'--	'--	M1	N1	Stage IV	T4	6th	'--	'--	'--	'--	'--	'--	'--	'--	'--	'--	'--	not reported	'--	'--	'--	'--
TCGA.AA.3696.01A	TCGA.AA.3696	2	FEMALE	75	NA	Stage IV	not reported	not reported	TCGA_CRC	aa909ffb-03e1-4e3f-8888-2212b23d90b7	TCGA-COAD	'--	'--	'--	'--	-27667	153	'--	'--	Dead	'--	1934	'--	27667	'--	'--	'--	'--	M1	N1	Stage IV	T3	6th	'--	'--	'--	'--	'--	'--	'--	'--	'--	'--	'--	not reported	'--	'--	'--	'--
TCGA.AA.3710.01A	TCGA.AA.3710	2	FEMALE	80	NA	Stage IIA	not reported	not reported	TCGA_CRC	f5c3bc61-1018-4351-bb23-aacc1459365f	TCGA-COAD	'--	'--	'--	'--	-29465	'--	'--	'--	Alive	'--	1928	'--	29465	'--	'--	'--	'--	M0	N0	Stage IIA	T3	6th	'--	'--	'--	'--	'--	'--	'--	'--	'--	'--	'--	not reported	'--	'--	'--	'--
TCGA.AA.3715.01A	TCGA.AA.3715	1	MALE	77	NA	Stage IIA	not reported	not reported	TCGA_CRC	e394e9ec-7288-4ede-9ef8-41b631d100dd	TCGA-COAD	'--	'--	'--	'--	-28428	579	'--	'--	Dead	'--	1929	'--	28428	'--	'--	'--	'--	M0	N0	Stage II	T3	5th	'--	'--	'--	'--	'--	'--	'--	'--	'--	'--	'--	not reported	'--	'--	'--	'--
TCGA.AA.3814.01A	TCGA.AA.3814	2	FEMALE	85	NA	Stage IIA	not reported	not reported	TCGA_CRC	f38d49b7-6cad-4460-abd0-3685a3b2d941	TCGA-COAD	'--	'--	'--	'--	-31380	'--	'--	'--	Alive	'--	1922	'--	31380	'--	'--	'--	'--	M0	N0	Stage IIA	T3	6th	'--	'--	'--	'--	'--	'--	'--	'--	'--	'--	'--	not reported	'--	'--	'--	'--
TCGA.AA.3818.01A	TCGA.AA.3818	2	FEMALE	78	NA	Stage IIA	not reported	not reported	TCGA_CRC	fdffda5f-72b2-4153-b7f1-d7043b7ca898	TCGA-COAD	'--	'--	'--	'--	-28763	30	'--	'--	Dead	'--	1929	2007	28763	'--	'--	'--	'--	M0	N0	Stage IIA	T3	6th	'--	'--	'--	'--	'--	'--	'--	'--	'--	'--	'--	not reported	'--	'--	'--	'--
TCGA.AA.3819.01A	TCGA.AA.3819	2	FEMALE	41	NA	Stage IIA	not reported	not reported	TCGA_CRC	192da41f-f0a5-494e-8eb9-96bcdae56ff8	TCGA-COAD	'--	'--	'--	'--	-15280	'--	'--	'--	Alive	'--	1967	'--	15280	'--	'--	'--	'--	M0	N0	Stage IIA	T3	6th	'--	'--	'--	'--	'--	'--	'--	'--	'--	'--	'--	not reported	'--	'--	'--	'--
TCGA.AA.3831.01A	TCGA.AA.3831	2	MALE	66	NA	Stage IIA	not reported	not reported	TCGA_CRC	bce5579c-08c6-48e9-853e-fac85ba8cbea	TCGA-COAD	'--	'--	'--	'--	-24411	'--	'--	'--	Alive	'--	1942	'--	24411	'--	'--	'--	'--	M0	N0	Stage IIA	T3	6th	'--	'--	'--	'--	'--	'--	'--	'--	'--	'--	'--	not reported	'--	'--	'--	'--
TCGA.AA.3841.01A	TCGA.AA.3841	1	MALE	66	NA	Stage IIA	not reported	not reported	TCGA_CRC	7dfbc0ed-e684-4966-8b59-fb6b9e80c129	TCGA-COAD	'--	'--	'--	'--	-24230	'--	'--	'--	Alive	'--	1943	'--	24230	'--	'--	'--	'--	M0	N0	Stage IIA	T3	6th	'--	'--	'--	'--	'--	'--	'--	'--	'--	'--	'--	not reported	'--	'--	'--	'--
TCGA.AA.3842.01A	TCGA.AA.3842	2	MALE	51	NA	Stage IIIA	not reported	not reported	TCGA_CRC	80311cf5-7e18-4545-92ad-c4b7dd5c9677	TCGA-COAD	'--	'--	'--	'--	-18842	'--	'--	'--	Alive	'--	1958	'--	18842	'--	'--	'--	'--	M0	N1	Stage IIIA	T2	6th	'--	'--	'--	'--	'--	'--	'--	'--	'--	'--	'--	not reported	'--	'--	'--	'--
TCGA.AA.3844.01A	TCGA.AA.3844	2	FEMALE	78	NA	Stage IIIC	not reported	not reported	TCGA_CRC	4f786107-3cf5-4ab3-bba4-f399dee23f0e	TCGA-COAD	'--	'--	'--	'--	-28521	'--	'--	'--	Alive	'--	1931	'--	28521	'--	'--	'--	'--	M0	N2	Stage IIIC	T3	6th	'--	'--	'--	'--	'--	'--	'--	'--	'--	'--	'--	not reported	'--	'--	'--	'--
TCGA.AA.3845.01A	TCGA.AA.3845	2	FEMALE	86	NA	Stage IIA	not reported	not reported	TCGA_CRC	bc02f801-081b-489b-87cb-d275c70299d5	TCGA-COAD	'--	'--	'--	'--	-31593	0	'--	'--	Dead	'--	1923	2009	31593	'--	'--	'--	'--	M0	N0	Stage IIA	T3	6th	'--	'--	'--	'--	'--	'--	'--	'--	'--	'--	'--	not reported	'--	'--	'--	'--
TCGA.AA.3846.01A	TCGA.AA.3846	2	FEMALE	74	NA	Stage IIA	not reported	not reported	TCGA_CRC	f2ef5afa-6191-43a1-a023-d53c0d985139	TCGA-COAD	'--	'--	'--	'--	-27057	'--	'--	'--	Alive	'--	1935	'--	27057	'--	'--	'--	'--	M0	N0	Stage IIA	T3	6th	'--	'--	'--	'--	'--	'--	'--	'--	'--	'--	'--	not reported	'--	'--	'--	'--
TCGA.AA.3848.01A	TCGA.AA.3848	1	FEMALE	82	NA	Stage IIIC	not reported	not reported	TCGA_CRC	0a815133-0edd-4422-89f2-2f067b6f2156	TCGA-COAD	'--	'--	'--	'--	-30194	306	'--	'--	Dead	'--	1927	'--	30194	'--	'--	'--	'--	M0	N2	Stage IIIC	T3	6th	'--	'--	'--	'--	'--	'--	'--	'--	'--	'--	'--	not reported	'--	'--	'--	'--
TCGA.AA.3850.01A	TCGA.AA.3850	2	MALE	74	NA	Stage I	not reported	not reported	TCGA_CRC	21bdad0d-c6a2-428c-b2b4-0de282b34abc	TCGA-COAD	'--	'--	'--	'--	-27090	0	'--	'--	Dead	'--	1935	2009	27090	'--	'--	'--	'--	M0	N0	Stage I	T2	6th	'--	'--	'--	'--	'--	'--	'--	'--	'--	'--	'--	not reported	'--	'--	'--	'--
TCGA.AA.3851.01A	TCGA.AA.3851	2	MALE	74	NA	Stage IIA	not reported	not reported	TCGA_CRC	1add38c2-df6f-47c9-9373-0bec0e40baf8	TCGA-COAD	'--	'--	'--	'--	-27090	'--	'--	'--	Alive	'--	1935	'--	27090	'--	'--	'--	'--	M0	N0	Stage IIA	T3	6th	'--	'--	'--	'--	'--	'--	'--	'--	'--	'--	'--	not reported	'--	'--	'--	'--
TCGA.AA.3852.01A	TCGA.AA.3852	1	MALE	88	NA	Stage IIA	not reported	not reported	TCGA_CRC	6fc5e56a-1f5e-4ff1-948e-5ef636ebb48d	TCGA-COAD	'--	'--	'--	'--	-32203	0	'--	'--	Dead	'--	1921	2009	32203	'--	'--	'--	'--	M0	N0	Stage IIA	T3	6th	'--	'--	'--	'--	'--	'--	'--	'--	'--	'--	'--	not reported	'--	'--	'--	'--
TCGA.AA.3854.01A	TCGA.AA.3854	2	FEMALE	71	NA	Stage I	not reported	not reported	TCGA_CRC	7a6c54f1-f4e4-426b-b306-2ca3c4de12ca	TCGA-COAD	'--	'--	'--	'--	-26022	'--	'--	'--	Alive	'--	1938	'--	26022	'--	'--	'--	'--	M0	N0	Stage I	T2	6th	'--	'--	'--	'--	'--	'--	'--	'--	'--	'--	'--	not reported	'--	'--	'--	'--
TCGA.AA.3856.01A	TCGA.AA.3856	2	MALE	59	NA	Stage IIA	not reported	not reported	TCGA_CRC	0b8de222-119a-40f3-8beb-12b9d933225b	TCGA-COAD	'--	'--	'--	'--	-21670	'--	'--	'--	Alive	'--	1950	'--	21670	'--	'--	'--	'--	M0	N0	Stage IIA	T3	6th	'--	'--	'--	'--	'--	'--	'--	'--	'--	'--	'--	not reported	'--	'--	'--	'--
TCGA.AA.3858.01A	TCGA.AA.3858	1	MALE	67	NA	Stage I	not reported	not reported	TCGA_CRC	44c2854e-3f8c-48e1-b4d5-1b5778d4fce4	TCGA-COAD	'--	'--	'--	'--	-24806	'--	'--	'--	Alive	'--	1942	'--	24806	'--	'--	'--	'--	M0	N0	Stage I	T2	6th	'--	'--	'--	'--	'--	'--	'--	'--	'--	'--	'--	not reported	'--	'--	'--	'--
TCGA.AA.3860.01A	TCGA.AA.3860	2	FEMALE	53	NA	Stage IIIB	not reported	not reported	TCGA_CRC	ac6a3df9-41b1-4e5a-a15e-f44481384c23	TCGA-COAD	'--	'--	'--	'--	-19449	'--	'--	'--	Alive	'--	1956	'--	19449	'--	'--	'--	'--	M0	N1	Stage IIIB	T3	6th	'--	'--	'--	'--	'--	'--	'--	'--	'--	'--	'--	not reported	'--	'--	'--	'--
TCGA.AA.3864.01A	TCGA.AA.3864	2	MALE	71	NA	Stage IIA	not reported	not reported	TCGA_CRC	c82bbe23-0264-45a7-b1a6-82b4654108c8	TCGA-COAD	'--	'--	'--	'--	-26237	'--	'--	'--	Alive	'--	1934	'--	26237	'--	'--	'--	'--	M0	N0	Stage II	T3	5th	'--	'--	'--	'--	'--	'--	'--	'--	'--	'--	'--	not reported	'--	'--	'--	'--
TCGA.AA.3867.01A	TCGA.AA.3867	2	MALE	74	NA	Stage IV	not reported	not reported	TCGA_CRC	d655bbf6-c710-411d-aff5-ceb0fb6e6680	TCGA-COAD	'--	'--	'--	'--	-27028	'--	'--	'--	Alive	'--	1933	'--	27028	'--	'--	'--	'--	M1	N2	Stage IV	T3	6th	'--	'--	'--	'--	'--	'--	'--	'--	'--	'--	'--	not reported	'--	'--	'--	'--
TCGA.AA.3869.01A	TCGA.AA.3869	2	MALE	76	NA	Stage IV	not reported	not reported	TCGA_CRC	39d3b5b3-d51e-4d77-a8aa-2977fa734fab	TCGA-COAD	'--	'--	'--	'--	-28062	822	'--	'--	Dead	'--	1933	'--	28062	'--	'--	'--	'--	M1	N2	Stage IV	T4	6th	'--	'--	'--	'--	'--	'--	'--	'--	'--	'--	'--	not reported	'--	'--	'--	'--
TCGA.AA.3870.01A	TCGA.AA.3870	1	FEMALE	71	NA	Stage IV	not reported	not reported	TCGA_CRC	beb63625-d9bf-4ccd-bc53-635b53d24240	TCGA-COAD	'--	'--	'--	'--	-26086	'--	'--	'--	Alive	'--	1938	'--	26086	'--	'--	'--	'--	M1	N2	Stage IV	T3	6th	'--	'--	'--	'--	'--	'--	'--	'--	'--	'--	'--	not reported	'--	'--	'--	'--
TCGA.AA.3872.01A	TCGA.AA.3872	1	MALE	45	NA	Stage IV	not reported	not reported	TCGA_CRC	20ccd267-74e5-4574-a8e1-028bcd74aaeb	TCGA-COAD	'--	'--	'--	'--	-16651	'--	'--	'--	Alive	'--	1964	'--	16651	'--	'--	'--	'--	M1	N2	Stage IV	T4	6th	'--	'--	'--	'--	'--	'--	'--	'--	'--	'--	'--	not reported	'--	'--	'--	'--
TCGA.AA.3877.01A	TCGA.AA.3877	2	FEMALE	83	NA	Stage I	not reported	not reported	TCGA_CRC	043a4745-566b-4106-b159-99cb8b394b81	TCGA-COAD	'--	'--	'--	'--	-30377	'--	'--	'--	Alive	'--	1924	'--	30377	'--	'--	'--	'--	M0	N0	Stage I	T1	6th	'--	'--	'--	'--	'--	'--	'--	'--	'--	'--	'--	not reported	'--	'--	'--	'--
TCGA.AA.3941.01A	TCGA.AA.3941	2	FEMALE	84	NA	Stage IVA	not reported	not reported	TCGA_CRC	835c3e23-ac2b-4bc9-ac65-e3e81adecf77	TCGA-COAD	'--	'--	'--	'--	-31015	'--	'--	'--	Alive	'--	1926	'--	31015	'--	'--	'--	'--	M1a	N1b	Stage IVA	T4	7th	'--	'--	'--	'--	'--	'--	'--	'--	'--	'--	'--	not reported	'--	'--	'--	'--
TCGA.AA.3947.01A	TCGA.AA.3947	2	FEMALE	60	NA	Stage IIB	not reported	not reported	TCGA_CRC	654c6f5c-3e5c-49f0-b53f-87cd9797d7c9	TCGA-COAD	'--	'--	'--	'--	-22035	'--	'--	'--	Alive	'--	1949	'--	22035	'--	'--	'--	'--	M0	N0	Stage IIB	T4	6th	'--	'--	'--	'--	'--	'--	'--	'--	'--	'--	'--	not reported	'--	'--	'--	'--
TCGA.AA.3949.01A	TCGA.AA.3949	2	FEMALE	87	NA	Stage IIIB	not reported	not reported	TCGA_CRC	cbdabbcd-d8f1-4d7c-9e18-ebd83d888c51	TCGA-COAD	'--	'--	'--	'--	-32081	'--	'--	'--	Alive	'--	1922	'--	32081	'--	'--	'--	'--	M0	N1	Stage IIIB	T3	6th	'--	'--	'--	'--	'--	'--	'--	'--	'--	'--	'--	not reported	'--	'--	'--	'--
TCGA.AA.3952.01A	TCGA.AA.3952	2	MALE	68	NA	Stage IIIC	not reported	not reported	TCGA_CRC	c1e141af-bdd1-4176-8c0e-cf1ab0c1d9d3	TCGA-COAD	'--	'--	'--	'--	-24868	61	'--	'--	Dead	'--	1940	2008	24868	'--	'--	'--	'--	M0	N2	Stage IIIC	T3	6th	'--	'--	'--	'--	'--	'--	'--	'--	'--	'--	'--	not reported	'--	'--	'--	'--
TCGA.AA.3955.01A	TCGA.AA.3955	2	MALE	38	NA	Stage IIIB	not reported	not reported	TCGA_CRC	5c24435e-8e50-42c2-80c7-919b1cad0133	TCGA-COAD	'--	'--	'--	'--	-14186	'--	'--	'--	Alive	'--	1972	'--	14186	'--	'--	'--	'--	M0	N2a	Stage IIIB	T2	7th	'--	'--	'--	'--	'--	'--	'--	'--	'--	'--	'--	not reported	'--	'--	'--	'--
TCGA.AA.3956.01A	TCGA.AA.3956	2	MALE	65	NA	Stage IIA	not reported	not reported	TCGA_CRC	7b47489f-c3cc-4388-b5d7-c7c02790a5f6	TCGA-COAD	'--	'--	'--	'--	-24045	'--	'--	'--	Alive	'--	1942	'--	24045	'--	'--	'--	'--	M0	N0	Stage IIA	T3	6th	'--	'--	'--	'--	'--	'--	'--	'--	'--	'--	'--	not reported	'--	'--	'--	'--
TCGA.AA.3966.01A	TCGA.AA.3966	2	FEMALE	89	NA	Stage IIA	not reported	not reported	TCGA_CRC	bc42fe2d-1a33-428d-a601-b1871f4c8d9b	TCGA-COAD	'--	'--	'--	'--	-32537	'--	'--	'--	Alive	'--	1920	'--	32537	'--	'--	'--	'--	M0	N0	Stage IIA	T3	6th	'--	'--	'--	'--	'--	'--	'--	'--	'--	'--	'--	not reported	'--	'--	'--	'--
TCGA.AA.3968.01A	TCGA.AA.3968	2	FEMALE	55	NA	Stage I	not reported	not reported	TCGA_CRC	cab7bdbc-0a11-4901-97c3-26b884f79cb5	TCGA-COAD	'--	'--	'--	'--	-20089	'--	'--	'--	Alive	'--	1953	'--	20089	'--	'--	'--	'--	M0	N0	Stage I	T2	6th	'--	'--	'--	'--	'--	'--	'--	'--	'--	'--	'--	not reported	'--	'--	'--	'--
TCGA.AA.3971.01A	TCGA.AA.3971	2	MALE	58	NA	Stage IIIB	not reported	not reported	TCGA_CRC	10994156-7c2f-420e-aeb8-11d566b3d5e4	TCGA-COAD	'--	'--	'--	'--	-21518	'--	'--	'--	Alive	'--	1949	'--	21518	'--	'--	'--	'--	M0	N1	Stage III	T3	5th	'--	'--	'--	'--	'--	'--	'--	'--	'--	'--	'--	not reported	'--	'--	'--	'--
TCGA.AA.3972.01A	TCGA.AA.3972	2	MALE	72	NA	Stage IV	not reported	not reported	TCGA_CRC	93cd5d07-e0d3-40f8-ae7f-beadb1efb7c1	TCGA-COAD	'--	'--	'--	'--	-26360	'--	'--	'--	Alive	'--	1936	'--	26360	'--	'--	'--	'--	M1	N1	Stage IV	T3	6th	'--	'--	'--	'--	'--	'--	'--	'--	'--	'--	'--	not reported	'--	'--	'--	'--
TCGA.AA.3973.01A	TCGA.AA.3973	2	MALE	69	NA	Stage IV	not reported	not reported	TCGA_CRC	e8841edf-e070-425b-b4d4-bbb2115f9dbd	TCGA-COAD	'--	'--	'--	'--	-25536	'--	'--	'--	Alive	'--	1938	'--	25536	'--	'--	'--	'--	M1	N1	Stage IV	T4	5th	'--	'--	'--	'--	'--	'--	'--	'--	'--	'--	'--	not reported	'--	'--	'--	'--
TCGA.AA.3975.01A	TCGA.AA.3975	1	MALE	80	NA	Stage I	not reported	not reported	TCGA_CRC	a9cb21d1-4c4a-4f30-ad4d-c54bed26f187	TCGA-COAD	'--	'--	'--	'--	-29310	'--	'--	'--	Alive	'--	1929	'--	29310	'--	'--	'--	'--	M0	N0	Stage I	T2	6th	'--	'--	'--	'--	'--	'--	'--	'--	'--	'--	'--	not reported	'--	'--	'--	'--
TCGA.AA.3976.01A	TCGA.AA.3976	2	MALE	70	NA	Stage IIIA	not reported	not reported	TCGA_CRC	14efca0c-882d-4fba-b15c-64af6e213b80	TCGA-COAD	'--	'--	'--	'--	-25599	'--	'--	'--	Alive	'--	1939	'--	25599	'--	'--	'--	'--	M0	N1	Stage IIIA	T2	6th	'--	'--	'--	'--	'--	'--	'--	'--	'--	'--	'--	not reported	'--	'--	'--	'--
TCGA.AA.3977.01A	TCGA.AA.3977	2	MALE	65	NA	NA	not reported	not reported	TCGA_CRC	33e989b9-fac4-47d8-b429-269044ac772a	TCGA-COAD	'--	'--	'--	'--	-23832	'--	'--	'--	Alive	'--	1944	'--	23832	'--	'--	'--	'--	'--	N0	'--	T2	6th	'--	'--	'--	'--	'--	'--	'--	'--	'--	'--	'--	not reported	'--	'--	'--	'--
TCGA.AA.3979.01A	TCGA.AA.3979	2	MALE	84	NA	Stage IIA	not reported	not reported	TCGA_CRC	af17788e-a562-43aa-bd36-fd3e031f483c	TCGA-COAD	'--	'--	'--	'--	-30742	'--	'--	'--	Alive	'--	1926	'--	30742	'--	'--	'--	'--	M0	N0	Stage IIA	T3	6th	'--	'--	'--	'--	'--	'--	'--	'--	'--	'--	'--	not reported	'--	'--	'--	'--
TCGA.AA.3984.01A	TCGA.AA.3984	2	FEMALE	61	NA	Stage IIA	not reported	not reported	TCGA_CRC	db246424-3979-4f23-b316-8d30c449ee15	TCGA-COAD	'--	'--	'--	'--	-22585	'--	'--	'--	Alive	'--	1948	'--	22585	'--	'--	'--	'--	M0	N0	Stage IIA	T3	6th	'--	'--	'--	'--	'--	'--	'--	'--	'--	'--	'--	not reported	'--	'--	'--	'--
TCGA.AA.3986.01A	TCGA.AA.3986	2	MALE	73	NA	Stage I	not reported	not reported	TCGA_CRC	04d7a52f-a89b-4114-a608-a6254b4d604f	TCGA-COAD	'--	'--	'--	'--	-26967	'--	'--	'--	Alive	'--	1934	'--	26967	'--	'--	'--	'--	M0	N0	Stage I	T2	5th	'--	'--	'--	'--	'--	'--	'--	'--	'--	'--	'--	not reported	'--	'--	'--	'--
TCGA.AA.3994.01A	TCGA.AA.3994	2	MALE	69	NA	Stage IIIB	not reported	not reported	TCGA_CRC	750770db-53cf-4021-a8c2-5e0ddb97fef5	TCGA-COAD	'--	'--	'--	'--	-25323	'--	'--	'--	Alive	'--	1939	'--	25323	'--	'--	'--	'--	M0	N1	Stage IIIB	T3	6th	'--	'--	'--	'--	'--	'--	'--	'--	'--	'--	'--	not reported	'--	'--	'--	'--
TCGA.AA.A01R.01A	TCGA.AA.A01R	1	MALE	47	NA	Stage IIIB	not reported	not reported	TCGA_CRC	97f6c8d3-09a0-4128-8f10-41e736648a5f	TCGA-COAD	'--	'--	'--	'--	-17289	'--	'--	'--	Alive	'--	1957	'--	17289	'--	'--	'--	'--	M0	N2	Stage III	T3	5th	'--	'--	'--	'--	'--	'--	'--	'--	'--	'--	'--	not reported	'--	'--	'--	'--
TCGA.AA.A01S.01A	TCGA.AA.A01S	1	FEMALE	47	NA	Stage IIIB	not reported	not reported	TCGA_CRC	84e34cf2-b3bb-4a1a-8fb7-6c2c604c4008	TCGA-COAD	'--	'--	'--	'--	-17257	'--	'--	'--	Alive	'--	1957	'--	17257	'--	'--	'--	'--	M0	N1	Stage III	T3	5th	'--	'--	'--	'--	'--	'--	'--	'--	'--	'--	'--	not reported	'--	'--	'--	'--
TCGA.AA.A01T.01A	TCGA.AA.A01T	1	FEMALE	63	NA	Stage IIIB	not reported	not reported	TCGA_CRC	f87c6dcc-1a9e-4df5-962c-1f946e2611f8	TCGA-COAD	'--	'--	'--	'--	-23192	'--	'--	'--	Alive	'--	1941	'--	23192	'--	'--	'--	'--	M0	N1	Stage III	T3	5th	'--	'--	'--	'--	'--	'--	'--	'--	'--	'--	'--	not reported	'--	'--	'--	'--
TCGA.AA.A01V.01A	TCGA.AA.A01V	1	MALE	59	NA	Stage I	not reported	not reported	TCGA_CRC	0cb0dac8-4ce2-444a-b1ae-1550e065b4d9	TCGA-COAD	'--	'--	'--	'--	-21792	'--	'--	'--	Alive	'--	1945	'--	21792	'--	'--	'--	'--	M0	N0	Stage I	T2	5th	'--	'--	'--	'--	'--	'--	'--	'--	'--	'--	'--	not reported	'--	'--	'--	'--
TCGA.AA.A01X.01A	TCGA.AA.A01X	1	FEMALE	80	NA	Stage IIIA	not reported	not reported	TCGA_CRC	2e386e48-b99b-4806-a3e3-081d72a606e7	TCGA-COAD	'--	'--	'--	'--	-29281	'--	'--	'--	Alive	'--	1924	'--	29281	'--	'--	'--	'--	M0	N1	Stage III	T2	5th	'--	'--	'--	'--	'--	'--	'--	'--	'--	'--	'--	not reported	'--	'--	'--	'--
TCGA.AA.A01Z.01A	TCGA.AA.A01Z	1	MALE	68	NA	Stage IIA	not reported	not reported	TCGA_CRC	c9e829d9-cd08-41a9-a5a4-34f2d7d619c7	TCGA-COAD	'--	'--	'--	'--	-24990	'--	'--	'--	Alive	'--	1936	'--	24990	'--	'--	'--	'--	M0	N0	Stage II	T3	5th	'--	'--	'--	'--	'--	'--	'--	'--	'--	'--	'--	not reported	'--	'--	'--	'--
TCGA.AA.A022.01A	TCGA.AA.A022	1	FEMALE	88	NA	NA	not reported	not reported	TCGA_CRC	7a481097-14a3-4916-9632-d899c25fd284	TCGA-COAD	'--	'--	'--	'--	-32446	'--	'--	'--	Alive	'--	1917	'--	32446	'--	'--	'--	'--	M0	N0	Stage II	T4	5th	'--	'--	'--	'--	'--	'--	'--	'--	'--	'--	'--	not reported	'--	'--	'--	'--
TCGA.AA.A02O.01A	TCGA.AA.A02O	1	MALE	82	NA	Stage IIA	not reported	not reported	TCGA_CRC	6fa41234-9077-4d05-a295-6820f3bedf5b	TCGA-COAD	'--	'--	'--	'--	-30288	'--	'--	'--	Alive	'--	1923	'--	30288	'--	'--	'--	'--	M0	N0	Stage II	T3	6th	'--	'--	'--	'--	'--	'--	'--	'--	'--	'--	'--	not reported	'--	'--	'--	'--
TCGA.AA.A02Y.01A	TCGA.AA.A02Y	2	MALE	73	NA	Stage I	not reported	not reported	TCGA_CRC	a435fdf4-a89a-499e-9006-cbb5693eab26	TCGA-COAD	'--	'--	'--	'--	-26724	'--	'--	'--	Alive	'--	1934	'--	26724	'--	'--	'--	'--	M0	N0	Stage I	T2	6th	'--	'--	'--	'--	'--	'--	'--	'--	'--	'--	'--	not reported	'--	'--	'--	'--
TCGA.AA.A03F.01A	TCGA.AA.A03F	1	FEMALE	90	NA	Stage IIIB	not reported	not reported	TCGA_CRC	2a971e32-b0e7-4a3f-8c40-62d69c0307d8	TCGA-COAD	'--	'--	'--	'--	-32872	0	'--	'--	Dead	'--	1914	'--	32872	'--	'--	'--	'--	M0	N2	Stage III	T3	5th	'--	'--	'--	'--	'--	'--	'--	'--	'--	'--	'--	not reported	'--	'--	'--	'--
TCGA.AF.2692.01A	TCGA.AF.2692	2	FEMALE	54	NA	Stage IIA	not hispanic or latino	white	TCGA_CRC	71a32fca-d48f-4ea3-8df7-69f9dda8fa91	TCGA-READ	'--	'--	'--	'--	-19830	'--	'--	'--	Alive	'--	1955	'--	19830	'--	'--	'--	'--	M0	N0	Stage IIA	T3	'--	'--	'--	'--	'--	'--	'--	'--	'--	'--	'--	'--	not reported	'--	'--	'--	'--
TCGA.AF.3913.01A	TCGA.AF.3913	1	MALE	60	NA	Stage IV	not hispanic or latino	black or african american	TCGA_CRC	03a9dd9d-62ae-4acd-9272-389274858f3d	TCGA-READ	'--	'--	'--	'--	-21970	316	'--	'--	Dead	'--	1949	2009	21970	'--	'--	'--	'--	M1	N1	Stage IV	T3	'--	'--	'--	'--	'--	'--	'--	'--	'--	'--	'--	'--	not reported	'--	'--	'--	'--
TCGA.AG.3574.01A	TCGA.AG.3574	2	FEMALE	89	NA	Stage IIA	not reported	not reported	TCGA_CRC	0eda7373-8335-455f-b90a-8c3540f28088	TCGA-READ	'--	'--	'--	'--	-32781	91	'--	'--	Dead	'--	1916	'--	32781	'--	'--	'--	'--	M0	N0	Stage II	T3	5th	'--	'--	'--	'--	'--	'--	'--	'--	'--	'--	'--	not reported	'--	'--	'--	'--
TCGA.AG.3575.01A	TCGA.AG.3575	2	MALE	51	NA	Stage IIA	not reported	not reported	TCGA_CRC	5daa9f6b-eeba-466f-992b-2bd29fa60e93	TCGA-READ	'--	'--	'--	'--	-18932	'--	'--	'--	Alive	'--	1955	'--	18932	'--	'--	'--	'--	M0	N0	Stage II	T3	5th	'--	'--	'--	'--	'--	'--	'--	'--	'--	'--	'--	not reported	'--	'--	'--	'--
TCGA.AG.3578.01A	TCGA.AG.3578	2	FEMALE	76	NA	Stage IIA	not reported	not reported	TCGA_CRC	04178a4f-14b0-45ba-aa3e-f21638e23765	TCGA-READ	'--	'--	'--	'--	-27851	'--	'--	'--	Alive	'--	1931	'--	27851	'--	'--	'--	'--	M0	N0	Stage IIA	T3	6th	'--	'--	'--	'--	'--	'--	'--	'--	'--	'--	'--	not reported	'--	'--	'--	'--
TCGA.AG.3580.01A	TCGA.AG.3580	2	MALE	67	NA	Stage I	not reported	not reported	TCGA_CRC	594a52b0-c929-4e50-ae27-7542e32667ae	TCGA-READ	'--	'--	'--	'--	-24775	'--	'--	'--	Alive	'--	1940	'--	24775	'--	'--	'--	'--	M0	N0	Stage I	T1	5th	'--	'--	'--	'--	'--	'--	'--	'--	'--	'--	'--	not reported	'--	'--	'--	'--
TCGA.AG.3581.01A	TCGA.AG.3581	1	MALE	63	NA	Stage I	not reported	not reported	TCGA_CRC	3124e819-292b-48e7-baac-8c5c4a86dc20	TCGA-READ	'--	'--	'--	'--	-23345	'--	'--	'--	Alive	'--	1944	'--	23345	'--	'--	'--	'--	M0	N0	Stage I	T2	6th	'--	'--	'--	'--	'--	'--	'--	'--	'--	'--	'--	not reported	'--	'--	'--	'--
TCGA.AG.3582.01A	TCGA.AG.3582	2	MALE	75	NA	Stage IV	not reported	not reported	TCGA_CRC	db1e3104-8bfd-4353-854a-c478ba1f7d07	TCGA-READ	'--	'--	'--	'--	-27636	1096	'--	'--	Dead	'--	1932	'--	27636	'--	'--	'--	'--	M1	N1	Stage IV	T3	6th	'--	'--	'--	'--	'--	'--	'--	'--	'--	'--	'--	not reported	'--	'--	'--	'--
TCGA.AG.3583.01A	TCGA.AG.3583	2	MALE	66	NA	Stage IV	not reported	not reported	TCGA_CRC	5af7b4eb-8314-41ce-ab2b-f98054a78a8b	TCGA-READ	'--	'--	'--	'--	-24107	610	'--	'--	Dead	'--	1942	'--	24107	'--	'--	'--	'--	M1	N2	Stage IV	T3	6th	'--	'--	'--	'--	'--	'--	'--	'--	'--	'--	'--	not reported	'--	'--	'--	'--
TCGA.AG.3584.01A	TCGA.AG.3584	1	MALE	60	NA	Stage IV	not reported	not reported	TCGA_CRC	b2c48624-a483-4b1d-9155-c0c80ed2f7a0	TCGA-READ	'--	'--	'--	'--	-22189	730	'--	'--	Dead	'--	1948	'--	22189	'--	'--	'--	'--	M1	N2	Stage IV	T3	6th	'--	'--	'--	'--	'--	'--	'--	'--	'--	'--	'--	not reported	'--	'--	'--	'--
TCGA.AG.3586.01A	TCGA.AG.3586	1	FEMALE	72	NA	Stage IIIB	not reported	not reported	TCGA_CRC	a8b974f4-aabf-484d-bfa2-a286b39681e0	TCGA-READ	'--	'--	'--	'--	-26542	'--	'--	'--	Alive	'--	1934	'--	26542	'--	'--	'--	'--	M0	N2	Stage III	T3	5th	'--	'--	'--	'--	'--	'--	'--	'--	'--	'--	'--	not reported	'--	'--	'--	'--
TCGA.AG.3587.01A	TCGA.AG.3587	1	MALE	65	NA	Stage I	not reported	not reported	TCGA_CRC	c9632a8b-dcfe-4480-a8ad-482f55b8cfa2	TCGA-READ	'--	'--	'--	'--	-24075	'--	'--	'--	Alive	'--	1942	'--	24075	'--	'--	'--	'--	M0	N0	Stage I	T2	6th	'--	'--	'--	'--	'--	'--	'--	'--	'--	'--	'--	not reported	'--	'--	'--	'--
TCGA.AG.3593.01A	TCGA.AG.3593	2	FEMALE	72	NA	Stage IIA	not reported	not reported	TCGA_CRC	10290e91-9784-4f94-8daa-b5d9a8b0efb9	TCGA-READ	'--	'--	'--	'--	-26480	'--	'--	'--	Alive	'--	1935	'--	26480	'--	'--	'--	'--	M0	N0	Stage IIA	T3	6th	'--	'--	'--	'--	'--	'--	'--	'--	'--	'--	'--	not reported	'--	'--	'--	'--
TCGA.AG.3594.01A	TCGA.AG.3594	2	MALE	77	NA	Stage IIA	not reported	not reported	TCGA_CRC	ca8374a4-ce94-4091-aa9e-44339a7c4b22	TCGA-READ	'--	'--	'--	'--	-28277	61	'--	'--	Dead	'--	1930	'--	28277	'--	'--	'--	'--	M0	N0	Stage IIA	T3	6th	'--	'--	'--	'--	'--	'--	'--	'--	'--	'--	'--	not reported	'--	'--	'--	'--
TCGA.AG.3598.01A	TCGA.AG.3598	2	MALE	69	NA	Stage IIA	not reported	not reported	TCGA_CRC	6bc056f2-f06e-428f-aebc-85b780d880ed	TCGA-READ	'--	'--	'--	'--	-25324	'--	'--	'--	Alive	'--	1938	'--	25324	'--	'--	'--	'--	M0	N0	Stage IIA	T3	6th	'--	'--	'--	'--	'--	'--	'--	'--	'--	'--	'--	not reported	'--	'--	'--	'--
TCGA.AG.3599.01A	TCGA.AG.3599	1	MALE	70	NA	Stage I	not reported	not reported	TCGA_CRC	2a7903cc-345d-48f7-9fec-b4a5f09f8002	TCGA-READ	'--	'--	'--	'--	-25749	'--	'--	'--	Alive	'--	1937	'--	25749	'--	'--	'--	'--	M0	N0	Stage I	T2	5th	'--	'--	'--	'--	'--	'--	'--	'--	'--	'--	'--	not reported	'--	'--	'--	'--
TCGA.AG.3600.01A	TCGA.AG.3600	1	MALE	62	NA	Stage IIIC	not reported	not reported	TCGA_CRC	17a8d208-fcf6-4480-945c-848d4234aafd	TCGA-READ	'--	'--	'--	'--	-22767	'--	'--	'--	Alive	'--	1945	'--	22767	'--	'--	'--	'--	M0	N2	Stage IIIC	T3	6th	'--	'--	'--	'--	'--	'--	'--	'--	'--	'--	'--	not reported	'--	'--	'--	'--
TCGA.AG.3602.01A	TCGA.AG.3602	2	FEMALE	66	NA	Stage IIIC	not reported	not reported	TCGA_CRC	c69dec57-7a84-481b-bcfe-61a771d0a9d1	TCGA-READ	'--	'--	'--	'--	-24350	'--	'--	'--	Alive	'--	1941	'--	24350	'--	'--	'--	'--	M0	N2	Stage IIIC	T3	6th	'--	'--	'--	'--	'--	'--	'--	'--	'--	'--	'--	not reported	'--	'--	'--	'--
TCGA.AG.3608.01A	TCGA.AG.3608	1	FEMALE	79	NA	Stage IIA	not reported	not reported	TCGA_CRC	c3760fb2-3b8a-4251-a189-21d56fba5017	TCGA-READ	'--	'--	'--	'--	-29008	'--	'--	'--	Alive	'--	1929	'--	29008	'--	'--	'--	'--	M0	N0	Stage IIA	T3	6th	'--	'--	'--	'--	'--	'--	'--	'--	'--	'--	'--	not reported	'--	'--	'--	'--
TCGA.AG.3609.01A	TCGA.AG.3609	1	FEMALE	65	NA	Stage IIIC	not reported	not reported	TCGA_CRC	81dac02c-6e5f-4afe-9c90-12b5a4f26594	TCGA-READ	'--	'--	'--	'--	-23925	'--	'--	'--	Alive	'--	1943	'--	23925	'--	'--	'--	'--	M0	N2	Stage IIIC	T3	6th	'--	'--	'--	'--	'--	'--	'--	'--	'--	'--	'--	not reported	'--	'--	'--	'--
TCGA.AG.3612.01A	TCGA.AG.3612	1	FEMALE	55	NA	Stage IIIB	not reported	not reported	TCGA_CRC	1543c1da-bde4-41c1-a510-56b62db8cca8	TCGA-READ	'--	'--	'--	'--	-20242	'--	'--	'--	Alive	'--	1954	'--	20242	'--	'--	'--	'--	M0	N1	Stage IIIB	T3	6th	'--	'--	'--	'--	'--	'--	'--	'--	'--	'--	'--	not reported	'--	'--	'--	'--
TCGA.AG.3726.01A	TCGA.AG.3726	1	FEMALE	63	NA	Stage I	not reported	not reported	TCGA_CRC	21e8c2b7-3a80-4b7e-acec-6ff863f15324	TCGA-READ	'--	'--	'--	'--	-23345	'--	'--	'--	Alive	'--	1943	'--	23345	'--	'--	'--	'--	M0	N0	Stage I	T2	5th	'--	'--	'--	'--	'--	'--	'--	'--	'--	'--	'--	not reported	'--	'--	'--	'--
TCGA.AG.3727.01A	TCGA.AG.3727	1	FEMALE	78	NA	Stage IIIB	not reported	not reported	TCGA_CRC	e6827400-0d95-46b0-8874-6ce9e9d5011b	TCGA-READ	'--	'--	'--	'--	-28641	'--	'--	'--	Alive	'--	1928	'--	28641	'--	'--	'--	'--	M0	N1	Stage III	T3	5th	'--	'--	'--	'--	'--	'--	'--	'--	'--	'--	'--	not reported	'--	'--	'--	'--
TCGA.AG.3728.01A	TCGA.AG.3728	1	MALE	73	NA	Stage IIIB	not reported	not reported	TCGA_CRC	856a490c-c6da-48fe-88b5-9fde0f481365	TCGA-READ	'--	'--	'--	'--	-26906	'--	'--	'--	Alive	'--	1933	'--	26906	'--	'--	'--	'--	M0	N1	Stage IIIB	T3	6th	'--	'--	'--	'--	'--	'--	'--	'--	'--	'--	'--	not reported	'--	'--	'--	'--
TCGA.AG.3881.01A	TCGA.AG.3881	1	FEMALE	83	NA	Stage IIA	not reported	not reported	TCGA_CRC	b6ba7313-8e91-4c39-8629-db3e96f4c556	TCGA-READ	'--	'--	'--	'--	-30467	'--	'--	'--	Alive	'--	1925	'--	30467	'--	'--	'--	'--	M0	N0	Stage IIA	T3	6th	'--	'--	'--	'--	'--	'--	'--	'--	'--	'--	'--	not reported	'--	'--	'--	'--
TCGA.AG.3882.01A	TCGA.AG.3882	1	FEMALE	66	NA	Stage I	not reported	not reported	TCGA_CRC	92c65e5a-3f07-49d9-ab69-46a0eb86ae88	TCGA-READ	'--	'--	'--	'--	-24198	'--	'--	'--	Alive	'--	1942	'--	24198	'--	'--	'--	'--	M0	N0	Stage I	T2	6th	'--	'--	'--	'--	'--	'--	'--	'--	'--	'--	'--	not reported	'--	'--	'--	'--
TCGA.AG.3883.01A	TCGA.AG.3883	1	MALE	69	NA	Stage I	not reported	not reported	TCGA_CRC	b6e6e715-ccc5-474f-860a-a10bf1962936	TCGA-READ	'--	'--	'--	'--	-25415	'--	'--	'--	Alive	'--	1939	'--	25415	'--	'--	'--	'--	M0	N0	Stage I	T2	6th	'--	'--	'--	'--	'--	'--	'--	'--	'--	'--	'--	not reported	'--	'--	'--	'--
TCGA.AG.3885.01A	TCGA.AG.3885	1	FEMALE	71	NA	Stage IIIB	not reported	not reported	TCGA_CRC	e5e4aa9f-6015-4d62-a088-69920d7f2500	TCGA-READ	'--	'--	'--	'--	-26145	'--	'--	'--	Alive	'--	1937	'--	26145	'--	'--	'--	'--	M0	N1	Stage IIIB	T3	6th	'--	'--	'--	'--	'--	'--	'--	'--	'--	'--	'--	not reported	'--	'--	'--	'--
TCGA.AG.3887.01A	TCGA.AG.3887	1	MALE	68	NA	Stage IIA	not reported	not reported	TCGA_CRC	8c7ccdb0-7653-4a8d-86b6-de39afc40765	TCGA-READ	'--	'--	'--	'--	-24960	'--	'--	'--	Alive	'--	1941	'--	24960	'--	'--	'--	'--	M0	N0	Stage IIA	T3	6th	'--	'--	'--	'--	'--	'--	'--	'--	'--	'--	'--	not reported	'--	'--	'--	'--
TCGA.AG.3890.01A	TCGA.AG.3890	1	MALE	62	NA	Stage I	not reported	not reported	TCGA_CRC	e2d395f8-bf13-4fe4-8031-683b0eedd875	TCGA-READ	'--	'--	'--	'--	-22950	'--	'--	'--	Alive	'--	1947	'--	22950	'--	'--	'--	'--	M0	N0	Stage I	T2	6th	'--	'--	'--	'--	'--	'--	'--	'--	'--	'--	'--	not reported	'--	'--	'--	'--
TCGA.AG.3893.01A	TCGA.AG.3893	2	MALE	74	NA	Stage IIIB	not reported	not reported	TCGA_CRC	add567b7-29ef-4122-8a54-57d36f735e78	TCGA-READ	'--	'--	'--	'--	-27272	'--	'--	'--	Alive	'--	1935	'--	27272	'--	'--	'--	'--	M0	N1	Stage IIIB	T3	6th	'--	'--	'--	'--	'--	'--	'--	'--	'--	'--	'--	not reported	'--	'--	'--	'--
TCGA.AG.3894.01A	TCGA.AG.3894	1	MALE	65	NA	Stage IIA	not reported	not reported	TCGA_CRC	065b26fc-6827-44d5-83d8-1100c63fcda6	TCGA-READ	'--	'--	'--	'--	-23954	'--	'--	'--	Alive	'--	1944	'--	23954	'--	'--	'--	'--	M0	N0	Stage IIA	T3	6th	'--	'--	'--	'--	'--	'--	'--	'--	'--	'--	'--	not reported	'--	'--	'--	'--
TCGA.AG.3896.01A	TCGA.AG.3896	1	FEMALE	85	NA	Stage I	not reported	not reported	TCGA_CRC	9af35239-ffb9-4d4f-889e-f743da271eef	TCGA-READ	'--	'--	'--	'--	-31046	'--	'--	'--	Alive	'--	1924	'--	31046	'--	'--	'--	'--	M0	N0	Stage I	T2	6th	'--	'--	'--	'--	'--	'--	'--	'--	'--	'--	'--	not reported	'--	'--	'--	'--
TCGA.AG.3898.01A	TCGA.AG.3898	2	MALE	61	NA	Stage IIA	not reported	not reported	TCGA_CRC	5a7d19f9-6be2-45ac-9ffc-11e28594eeee	TCGA-READ	'--	'--	'--	'--	-22492	'--	'--	'--	Alive	'--	1945	'--	22492	'--	'--	'--	'--	M0	N0	Stage IIA	T3	6th	'--	'--	'--	'--	'--	'--	'--	'--	'--	'--	'--	not reported	'--	'--	'--	'--
TCGA.AG.3999.01A	TCGA.AG.3999	1	FEMALE	61	NA	Stage IIIC	not reported	not reported	TCGA_CRC	60778da8-d99e-4e51-96a2-3e900b3978d9	TCGA-READ	'--	'--	'--	'--	-22311	'--	'--	'--	Alive	'--	1947	'--	22311	'--	'--	'--	'--	M0	N2	Stage IIIC	T3	6th	'--	'--	'--	'--	'--	'--	'--	'--	'--	'--	'--	not reported	'--	'--	'--	'--
TCGA.AG.4005.01A	TCGA.AG.4005	1	MALE	64	NA	Stage IV	not reported	not reported	TCGA_CRC	866de12b-e4df-4f19-b62e-e3fd85d4ec08	TCGA-READ	'--	'--	'--	'--	-23407	'--	'--	'--	Alive	'--	1943	'--	23407	'--	'--	'--	'--	M1	N2	Stage IV	T3	6th	'--	'--	'--	'--	'--	'--	'--	'--	'--	'--	'--	not reported	'--	'--	'--	'--
TCGA.AG.4007.01A	TCGA.AG.4007	1	MALE	87	NA	Stage IV	not reported	not reported	TCGA_CRC	8e00e7e7-ffaf-44f0-91a7-172671f18e08	TCGA-READ	'--	'--	'--	'--	-31776	'--	'--	'--	Alive	'--	1920	'--	31776	'--	'--	'--	'--	M1	N2	Stage IV	T4	6th	'--	'--	'--	'--	'--	'--	'--	'--	'--	'--	'--	not reported	'--	'--	'--	'--
TCGA.AG.4015.01A	TCGA.AG.4015	1	FEMALE	85	NA	Stage IIA	not reported	not reported	TCGA_CRC	1388bba1-02ba-40df-93e5-c3d58b7bbae0	TCGA-READ	'--	'--	'--	'--	-31291	'--	'--	'--	Alive	'--	1924	'--	31291	'--	'--	'--	'--	M0	N0	Stage IIA	T3	6th	'--	'--	'--	'--	'--	'--	'--	'--	'--	'--	'--	not reported	'--	'--	'--	'--
TCGA.AG.A01W.01A	TCGA.AG.A01W	2	FEMALE	67	NA	Stage IIA	not reported	not reported	TCGA_CRC	74543fa4-ce73-46e4-9c59-224e8242b4a2	TCGA-READ	'--	'--	'--	'--	-24745	'--	'--	'--	Alive	'--	1937	'--	24745	'--	'--	'--	'--	M0	N0	Stage II	T3	5th	'--	'--	'--	'--	'--	'--	'--	'--	'--	'--	'--	not reported	'--	'--	'--	'--
TCGA.AG.A01Y.01A	TCGA.AG.A01Y	2	FEMALE	49	NA	Stage IIA	not reported	not reported	TCGA_CRC	a91f7a8c-e0fe-403a-9ef0-f7679b2761cc	TCGA-READ	'--	'--	'--	'--	-18112	'--	'--	'--	Alive	'--	1955	'--	18112	'--	'--	'--	'--	M0	N0	Stage II	T3	5th	'--	'--	'--	'--	'--	'--	'--	'--	'--	'--	'--	not reported	'--	'--	'--	'--
TCGA.AG.A020.01A	TCGA.AG.A020	2	FEMALE	57	NA	Stage IIIB	not reported	not reported	TCGA_CRC	19e46a3d-18c5-4927-8501-2265e2d617b8	TCGA-READ	'--	'--	'--	'--	-20851	'--	'--	'--	Alive	'--	1948	'--	20851	'--	'--	'--	'--	M0	N1	Stage III	T3	5th	'--	'--	'--	'--	'--	'--	'--	'--	'--	'--	'--	not reported	'--	'--	'--	'--
TCGA.AG.A02N.01A	TCGA.AG.A02N	2	MALE	67	NA	Stage IIA	not reported	not reported	TCGA_CRC	8ad1c98b-5395-477e-87a8-19dff3a59c26	TCGA-READ	'--	'--	'--	'--	-24687	'--	'--	'--	Alive	'--	1938	'--	24687	'--	'--	'--	'--	M0	N0	Stage II	T3	5th	'--	'--	'--	'--	'--	'--	'--	'--	'--	'--	'--	not reported	'--	'--	'--	'--
TCGA.AY.4071.01A	TCGA.AY.4071	1	FEMALE	63	NA	Stage I	not hispanic or latino	white	TCGA_CRC	315ef7f6-ca21-4d87-8f19-40bd455885ec	TCGA-COAD	'--	'--	'--	'--	-23320	29	'--	'--	Dead	'--	1946	2009	23320	'--	'--	'--	'--	'--	N0	Stage I	T1	6th	'--	'--	'--	'--	'--	'--	'--	'--	'--	'--	'--	not reported	'--	'--	'--	'--
TCGA.AZ.4308.01A	TCGA.AZ.4308	1	FEMALE	47	NA	Stage IIIB	not hispanic or latino	white	TCGA_CRC	3d8fd9b2-9aa2-4c81-8843-535ae66d6140	TCGA-COAD	'--	'--	'--	'--	-17321	'--	'--	'--	Alive	'--	1959	'--	17321	'--	'--	'--	'--	M0	N1	Stage IIIB	T3	6th	'--	'--	'--	'--	'--	'--	'--	'--	'--	'--	'--	not reported	'--	'--	'--	'--
TCGA.AZ.4313.01A	TCGA.AZ.4313	1	FEMALE	51	NA	Stage I	not hispanic or latino	white	TCGA_CRC	1fd75c4d-e74c-410c-a150-814722c6c1cc	TCGA-COAD	'--	'--	'--	'--	-18765	'--	'--	'--	Alive	'--	1956	'--	18765	'--	'--	'--	'--	M0	N0	Stage I	T1	6th	'--	'--	'--	'--	'--	'--	'--	'--	'--	'--	'--	not reported	'--	'--	'--	'--
TCGA.AZ.4315.01A	TCGA.AZ.4315	2	MALE	61	NA	Stage IIA	not hispanic or latino	white	TCGA_CRC	de287a25-981d-49f8-81af-fe0300e4cd31	TCGA-COAD	'--	'--	'--	'--	-22340	'--	'--	'--	Alive	'--	1945	'--	22340	'--	'--	'--	'--	M0	N0	Stage IIA	T3	'--	'--	'--	'--	'--	'--	'--	'--	'--	'--	'--	'--	not reported	'--	'--	'--	'--
TCGA.AZ.4614.01A	TCGA.AZ.4614	1	FEMALE	71	NA	Stage IVA	not hispanic or latino	white	TCGA_CRC	3334201d-a3c0-45ec-a9ed-cf48cc8c38e8	TCGA-COAD	'--	'--	'--	'--	-26267	172	'--	'--	Dead	'--	1937	2008	26267	'--	'--	'--	'--	M1	N1	Stage IVA	T4a	'--	'--	'--	'--	'--	'--	'--	'--	'--	'--	'--	'--	not reported	'--	'--	'--	'--
TCGA.AZ.4615.01A	TCGA.AZ.4615	2	MALE	84	NA	Stage IIIB	not hispanic or latino	white	TCGA_CRC	bf69a4ce-ec7e-4752-a86d-dcc80e3c9a57	TCGA-COAD	'--	'--	'--	'--	-30908	'--	'--	'--	Alive	'--	1925	'--	30908	'--	'--	'--	'--	M0	N1	Stage IIIB	T3	'--	'--	'--	'--	'--	'--	'--	'--	'--	'--	'--	'--	not reported	'--	'--	'--	'--
TCGA.CA.5256.01A	TCGA.CA.5256	2	FEMALE	54	NA	Stage IIA	not reported	asian	TCGA_CRC	17633a60-e12b-4a7c-bd8a-c16341ddc606	TCGA-COAD	'--	'--	'--	'--	-19785	'--	'--	'--	Alive	'--	1956	'--	19785	'--	'--	'--	'--	M0	N0	Stage IIA	T3	'--	'--	'--	'--	'--	'--	'--	'--	'--	'--	'--	'--	not reported	'--	'--	'--	'--
TCGA.CM.4746.01A	TCGA.CM.4746	1	MALE	61	NA	Stage I	not hispanic or latino	black or african american	TCGA_CRC	c0b8c55c-b993-481d-aeea-9ebfa64ee20e	TCGA-COAD	'--	'--	'--	'--	-22403	'--	'--	'--	Alive	'--	1948	'--	22403	'--	'--	'--	'--	M0	N0	Stage I	T2	'--	'--	'--	'--	'--	'--	'--	'--	'--	'--	'--	'--	not reported	'--	'--	'--	'--
TCGA.CM.4747.01A	TCGA.CM.4747	1	MALE	47	NA	Stage IVA	not hispanic or latino	white	TCGA_CRC	56eb96a4-d2c2-42fb-b26c-1a80012bcb8e	TCGA-COAD	'--	'--	'--	'--	-17198	'--	'--	'--	Alive	'--	1963	'--	17198	'--	'--	'--	'--	M1a	N1b	Stage IVA	T4a	'--	'--	'--	'--	'--	'--	'--	'--	'--	'--	'--	'--	not reported	'--	'--	'--	'--
TCGA.CM.4748.01A	TCGA.CM.4748	1	MALE	53	NA	Stage IIIB	not hispanic or latino	white	TCGA_CRC	cd845618-4cc4-49c2-9055-c171d4c24ee1	TCGA-COAD	'--	'--	'--	'--	-19509	'--	'--	'--	Alive	'--	1957	'--	19509	'--	'--	'--	'--	M0	N1a	Stage IIIB	T4a	'--	'--	'--	'--	'--	'--	'--	'--	'--	'--	'--	'--	not reported	'--	'--	'--	'--
TCGA.2H.A9GF.01A	TCGA.2H.A9GF	1	MALE	67.04	G3	IIIC	not reported	not reported	TCGA_ESCA	0500f1a6-a528-43f3-b035-12d3b7c99c0f	TCGA-ESCA	'--	'--	'--	'--	-24487	784	'--	'--	Dead	'--	1934	2003	24487	'--	'--	'--	'--	M0	N1	Stage III	T3	5th	'--	'--	'--	'--	'--	'--	'--	'--	'--	'--	'--	not reported	'--	'--	'--	'--
TCGA.2H.A9GH.01A	TCGA.2H.A9GH	1	MALE	44.35	G2	IIB	not reported	not reported	TCGA_ESCA	606dc5b8-7625-42a6-a936-504ef25623a4	TCGA-ESCA	'--	'--	'--	'--	-16197	951	'--	'--	Dead	'--	1954	2000	16197	'--	'--	'--	'--	M0	N1	Stage IIB	T1	5th	'--	'--	'--	'--	'--	'--	'--	'--	'--	'--	'--	not reported	'--	'--	'--	'--
TCGA.2H.A9GI.01A	TCGA.2H.A9GI	1	MALE	68.71	G2	IIIB	not reported	not reported	TCGA_ESCA	ceaf98f8-517e-457a-bf29-acfe22893d49	TCGA-ESCA	'--	'--	'--	'--	-25097	435	'--	'--	Dead	'--	1931	2000	25097	'--	'--	'--	'--	M0	N1	Stage III	T3	5th	'--	'--	'--	'--	'--	'--	'--	'--	'--	'--	'--	not reported	'--	'--	'--	'--
TCGA.2H.A9GL.01A	TCGA.2H.A9GL	1	MALE	74.24	G3	IIA	not reported	not reported	TCGA_ESCA	ab2755d2-5bd9-4e2f-b255-e813afc8d268	TCGA-ESCA	'--	'--	'--	'--	-27115	180	'--	'--	Dead	'--	1926	2000	27115	'--	'--	'--	'--	M0	N1	Stage III	T3	5th	'--	'--	'--	'--	'--	'--	'--	'--	'--	'--	'--	not reported	'--	'--	'--	'--
TCGA.2H.A9GM.01A	TCGA.2H.A9GM	1	MALE	53.35	G2	IIB	not reported	not reported	TCGA_ESCA	6584fa8f-b4f4-4844-a71e-3bfb731ad445	TCGA-ESCA	'--	'--	'--	'--	-19484	424	'--	'--	Dead	'--	1947	2001	19484	'--	'--	'--	'--	M0	N1	Stage IIB	T1	5th	'--	'--	'--	'--	'--	'--	'--	'--	'--	'--	'--	not reported	'--	'--	'--	'--
TCGA.2H.A9GN.01A	TCGA.2H.A9GN	1	MALE	70.27	G3	IIIB	not reported	not reported	TCGA_ESCA	078dc5f1-d2dc-4408-b785-27703c7813f1	TCGA-ESCA	'--	'--	'--	'--	-25664	272	'--	'--	Dead	'--	1930	2000	25664	'--	'--	'--	'--	M0	N1	Stage III	T3	5th	'--	'--	'--	'--	'--	'--	'--	'--	'--	'--	'--	not reported	'--	'--	'--	'--
TCGA.2H.A9GQ.01A	TCGA.2H.A9GQ	2	MALE	80.76	G3	IIIA	not reported	not reported	TCGA_ESCA	f23794d7-35cc-4550-a03f-8e3cde1a2bcd	TCGA-ESCA	'--	'--	'--	'--	-29497	128	'--	'--	Dead	'--	1921	2001	29497	'--	'--	'--	'--	M0	N1	Stage III	T3	5th	'--	'--	'--	'--	'--	'--	'--	'--	'--	'--	'--	not reported	'--	'--	'--	'--
TCGA.IC.A6RE.01A	TCGA.IC.A6RE	1	MALE	59.25	G2	IIB	not hispanic or latino	white	TCGA_ESCA	64aa95b2-ccf7-4bfa-8d4f-98de09f03e71	TCGA-ESCA	'--	'--	'--	'--	-21640	'--	'--	'--	Alive	'--	1954	'--	21640	'--	'--	'--	'--	M0	N1	Stage IIB	T1	7th	'--	'--	'--	'--	'--	'--	'--	'--	'--	'--	'--	not reported	'--	'--	'--	'--
TCGA.IG.A3I8.01A	TCGA.IG.A3I8	2	FEMALE	51.43	G2	IIA	not hispanic or latino	white	TCGA_ESCA	7bf3f18b-a013-48d2-a743-26a57fdbe4c4	TCGA-ESCA	'--	'--	'--	'--	-18786	'--	'--	'--	Alive	'--	1960	'--	18786	'--	'--	'--	'--	M0	N0	Stage IIA	T3	7th	'--	'--	'--	'--	'--	'--	'--	'--	'--	'--	'--	not reported	'--	'--	'--	'--
TCGA.IG.A3QL.01A	TCGA.IG.A3QL	2	MALE	54.09	G2	IIA	not hispanic or latino	white	TCGA_ESCA	0ac08ecf-4d70-48a4-9dfd-f44032551cb9	TCGA-ESCA	'--	'--	'--	'--	-19755	'--	'--	'--	Alive	'--	1957	'--	19755	'--	'--	'--	'--	M0	N0	Stage IIA	T2	7th	'--	'--	'--	'--	'--	'--	'--	'--	'--	'--	'--	not reported	'--	'--	'--	'--
TCGA.IG.A3YB.01A	TCGA.IG.A3YB	2	MALE	61.1	G2	IIIA	not hispanic or latino	white	TCGA_ESCA	a1a233ea-5dda-4eeb-bd92-6667e8b3ef57	TCGA-ESCA	'--	'--	'--	'--	-22316	'--	'--	'--	Alive	'--	1951	'--	22316	'--	'--	'--	'--	M0	N1	Stage IIIA	T3	7th	'--	'--	'--	'--	'--	'--	'--	'--	'--	'--	'--	not reported	'--	'--	'--	'--
TCGA.IG.A4QS.01A	TCGA.IG.A4QS	1	MALE	71.93	G3	IIIB	not hispanic or latino	white	TCGA_ESCA	990c6412-6dc0-4dba-a7c1-5bcb3751b1cc	TCGA-ESCA	'--	'--	'--	'--	-26273	118	'--	'--	Dead	'--	1941	'--	26273	'--	'--	'--	'--	M0	N2	Stage IIIB	T3	7th	'--	'--	'--	'--	'--	'--	'--	'--	'--	'--	'--	not reported	'--	'--	'--	'--
TCGA.IG.A5S3.01A	TCGA.IG.A5S3	2	FEMALE	69.58	G2	IIB	not hispanic or latino	white	TCGA_ESCA	df0125b2-5278-4ded-b3b7-9fc829fe9f63	TCGA-ESCA	'--	'--	'--	'--	-25414	'--	'--	'--	Alive	'--	1943	'--	25414	'--	'--	'--	'--	M0	N0	Stage IIB	T3	7th	'--	'--	'--	'--	'--	'--	'--	'--	'--	'--	'--	not reported	'--	'--	'--	'--
TCGA.IG.A625.01A	TCGA.IG.A625	2	MALE	60.43	G2	IIIB	not hispanic or latino	asian	TCGA_ESCA	5da26ba5-297a-4d04-883d-32719db3886a	TCGA-ESCA	'--	'--	'--	'--	-22070	390	'--	'--	Dead	'--	1952	'--	22070	'--	'--	'--	'--	M0	N2	Stage IIIB	T3	7th	'--	'--	'--	'--	'--	'--	'--	'--	'--	'--	'--	not reported	'--	'--	'--	'--
TCGA.IG.A6QS.01A	TCGA.IG.A6QS	2	MALE	54.48	G1	IIIA	not hispanic or latino	white	TCGA_ESCA	41b6c417-1ec1-4db9-91a8-11aa4dbad05d	TCGA-ESCA	'--	'--	'--	'--	-19900	303	'--	'--	Dead	'--	1959	'--	19900	'--	'--	'--	'--	M0	N1	Stage IIB	T2	7th	'--	'--	'--	'--	'--	'--	'--	'--	'--	'--	'--	not reported	'--	'--	'--	'--
TCGA.IG.A8O2.01A	TCGA.IG.A8O2	2	MALE	62.61	G3	IIIB	not hispanic or latino	asian	TCGA_ESCA	a248bfe7-59af-43ec-8129-692f44b2b218	TCGA-ESCA	'--	'--	'--	'--	-22869	142	'--	'--	Dead	'--	1951	'--	22869	'--	'--	'--	'--	M0	N2	Stage IIIB	T3	7th	'--	'--	'--	'--	'--	'--	'--	'--	'--	'--	'--	not reported	'--	'--	'--	'--
TCGA.IG.A97I.01A	TCGA.IG.A97I	2	MALE	58.24	G2	IIA	not hispanic or latino	white	TCGA_ESCA	7aa71c68-4205-4745-838b-0d00bd49a501	TCGA-ESCA	'--	'--	'--	'--	-21271	'--	'--	'--	Alive	'--	1955	'--	21271	'--	'--	'--	'--	M0	N0	Stage IIA	T2	7th	'--	'--	'--	'--	'--	'--	'--	'--	'--	'--	'--	not reported	'--	'--	'--	'--
TCGA.JY.A6FB.01A	TCGA.JY.A6FB	1	MALE	77.4	G2	IA	not reported	white	TCGA_ESCA	c17331fb-c47b-40b5-8d39-9803ee37a42a	TCGA-ESCA	'--	'--	'--	'--	-28269	'--	'--	'--	Alive	'--	1930	'--	28269	'--	'--	'--	'--	M0	N0	Stage I	T1	6th	'--	'--	'--	'--	'--	'--	'--	'--	'--	'--	'--	not reported	'--	'--	'--	'--
TCGA.JY.A6FE.01A	TCGA.JY.A6FE	2	MALE	49.57	G3	IIIC	not reported	white	TCGA_ESCA	26e7f083-a91b-4c04-84fe-d43be9722b18	TCGA-ESCA	'--	'--	'--	'--	-18105	112	'--	'--	Dead	'--	1960	2009	18105	'--	'--	'--	'--	M0	N1	Stage III	T3	6th	'--	'--	'--	'--	'--	'--	'--	'--	'--	'--	'--	not reported	'--	'--	'--	'--
TCGA.JY.A6FG.01A	TCGA.JY.A6FG	2	MALE	50.24	G2	IIIB	not reported	white	TCGA_ESCA	517738f6-ba1c-43b0-8d68-81a7c34118ea	TCGA-ESCA	'--	'--	'--	'--	-18348	1263	'--	'--	Dead	'--	1959	2012	18348	'--	'--	'--	'--	M0	N1	Stage III	T3	6th	'--	'--	'--	'--	'--	'--	'--	'--	'--	'--	'--	not reported	'--	'--	'--	'--
TCGA.JY.A6FH.01A	TCGA.JY.A6FH	1	MALE	53.52	G2	IIB	not reported	white	TCGA_ESCA	bd1c3d3b-d174-4186-bb35-364e167a1d18	TCGA-ESCA	'--	'--	'--	'--	-19549	'--	'--	'--	Alive	'--	1957	'--	19549	'--	'--	'--	'--	M0	N1	Stage IIB	T2	7th	'--	'--	'--	'--	'--	'--	'--	'--	'--	'--	'--	not reported	'--	'--	'--	'--
TCGA.JY.A93C.01A	TCGA.JY.A93C	1	MALE	47.17	G3	IIIB	not reported	asian	TCGA_ESCA	bcab5381-c037-4723-904e-d01ea386b61e	TCGA-ESCA	'--	'--	'--	'--	-17228	'--	'--	'--	Alive	'--	1964	'--	17228	'--	'--	'--	'--	M0	N2	Stage IIIB	T3	7th	'--	'--	'--	'--	'--	'--	'--	'--	'--	'--	'--	not reported	'--	'--	'--	'--
TCGA.L5.A43J.01A	TCGA.L5.A43J	2	MALE	90	G3	IIA	not reported	white	TCGA_ESCA	209e2e16-cb88-4a8f-9cdb-10e152caa26c	TCGA-ESCA	'--	'--	'--	'--	-32872	0	'--	'--	Dead	'--	1921	2011	32872	'--	'--	'--	'--	MX	N0	Stage IIB	T3	7th	'--	'--	'--	'--	'--	'--	'--	'--	'--	'--	'--	not reported	'--	'--	'--	'--
TCGA.L5.A4OH.01A	TCGA.L5.A4OH	1	MALE	71.68	GX	IA	not reported	white	TCGA_ESCA	3fa7fc16-49da-4bf6-90c4-74df5cf68b65	TCGA-ESCA	'--	'--	'--	'--	-26180	'--	'--	'--	Alive	'--	1941	'--	26180	'--	'--	'--	'--	M0	N0	Stage I	T1	7th	'--	'--	'--	'--	'--	'--	'--	'--	'--	'--	'--	not reported	'--	'--	'--	'--
TCGA.L5.A4OI.01A	TCGA.L5.A4OI	1	MALE	79.92	G2	IIIC	not reported	white	TCGA_ESCA	cb2af13b-cbed-4657-8fd4-fed8db375cba	TCGA-ESCA	'--	'--	'--	'--	-29190	'--	'--	'--	Alive	'--	1933	'--	29190	'--	'--	'--	'--	MX	N3	Stage IIIC	T3	7th	'--	'--	'--	'--	'--	'--	'--	'--	'--	'--	'--	not reported	'--	'--	'--	'--
TCGA.L5.A4OJ.01A	TCGA.L5.A4OJ	1	FEMALE	70.25	G3	IB	not reported	white	TCGA_ESCA	cb419344-6148-43d4-b549-570bd09b3e05	TCGA-ESCA	'--	'--	'--	'--	-25657	'--	'--	'--	Alive	'--	1942	'--	25657	'--	'--	'--	'--	M0	N0	Stage I	T1	7th	'--	'--	'--	'--	'--	'--	'--	'--	'--	'--	'--	not reported	'--	'--	'--	'--
TCGA.L5.A4OM.01A	TCGA.L5.A4OM	2	FEMALE	54.33	GX	IA	not reported	white	TCGA_ESCA	1a578ae7-5c0b-48ef-8baf-7189df703a93	TCGA-ESCA	'--	'--	'--	'--	-19845	1458	'--	'--	Dead	'--	1956	'--	19845	'--	'--	'--	'--	'--	N0	Stage IA	T1	7th	'--	'--	'--	'--	'--	'--	'--	'--	'--	'--	'--	not reported	'--	'--	'--	'--
TCGA.L5.A4ON.01A	TCGA.L5.A4ON	1	MALE	65.63	GX	IIB	not reported	white	TCGA_ESCA	caba34f2-3877-48ca-9fbc-665c3960f574	TCGA-ESCA	'--	'--	'--	'--	-23970	558	'--	'--	Dead	'--	1945	2011	23970	'--	'--	'--	'--	'--	N1	Stage IIB	T1	7th	'--	'--	'--	'--	'--	'--	'--	'--	'--	'--	'--	not reported	'--	'--	'--	'--
TCGA.L5.A4OP.01A	TCGA.L5.A4OP	1	FEMALE	67.98	G2	Ia	not reported	white	TCGA_ESCA	97031483-1185-41d6-9722-0a03b63caa19	TCGA-ESCA	'--	'--	'--	'--	-24829	'--	'--	'--	Alive	'--	1943	'--	24829	'--	'--	'--	'--	MX	N0	Stage IA	T1	7th	'--	'--	'--	'--	'--	'--	'--	'--	'--	'--	'--	not reported	'--	'--	'--	'--
TCGA.L5.A4OT.01A	TCGA.L5.A4OT	1	MALE	77.1	G3	IIIb	not reported	white	TCGA_ESCA	9559f579-5d9a-4c96-9836-8a039d394795	TCGA-ESCA	'--	'--	'--	'--	-28162	149	'--	'--	Dead	'--	1929	2006	28162	'--	'--	'--	'--	M1a	N1	Stage IV	T3	6th	'--	'--	'--	'--	'--	'--	'--	'--	'--	'--	'--	not reported	'--	'--	'--	'--
TCGA.L5.A4OX.01A	TCGA.L5.A4OX	1	MALE	60.27	GX	IIIA	not reported	white	TCGA_ESCA	80bfe92b-fb00-48bb-b659-8f8ef103bc29	TCGA-ESCA	'--	'--	'--	'--	-22015	226	'--	'--	Dead	'--	1946	2006	22015	'--	'--	'--	'--	M0	N1	Stage IIB	T2	6th	'--	'--	'--	'--	'--	'--	'--	'--	'--	'--	'--	not reported	'--	'--	'--	'--
TCGA.L5.A88V.01A	TCGA.L5.A88V	1	MALE	60.41	GX	IIIA	not reported	white	TCGA_ESCA	c61536a4-761c-4ca2-a1cd-aad738dcd940	TCGA-ESCA	'--	'--	'--	'--	-22066	'--	'--	'--	Alive	'--	1947	'--	22066	'--	'--	'--	'--	MX	N1	Stage III	T3	6th	'--	'--	'--	'--	'--	'--	'--	'--	'--	'--	'--	not reported	'--	'--	'--	'--
TCGA.L5.A88Z.01A	TCGA.L5.A88Z	2	FEMALE	70.88	G3	IIb	not reported	white	TCGA_ESCA	4d4e15d1-5d54-4ee3-808f-0b28dfc77871	TCGA-ESCA	'--	'--	'--	'--	-25890	'--	'--	'--	Alive	'--	1935	'--	25890	'--	'--	'--	'--	M0	N1	Stage IIA	T1	6th	'--	'--	'--	'--	'--	'--	'--	'--	'--	'--	'--	not reported	'--	'--	'--	'--
TCGA.L5.A891.01A	TCGA.L5.A891	1	MALE	51.81	GX	IIIa	not reported	white	TCGA_ESCA	f28f37a0-8e24-4a36-90f0-83cf5a27be10	TCGA-ESCA	'--	'--	'--	'--	-18925	'--	'--	'--	Alive	'--	1954	'--	18925	'--	'--	'--	'--	M0	N1	'--	T3	6th	'--	'--	'--	'--	'--	'--	'--	'--	'--	'--	'--	not reported	'--	'--	'--	'--
TCGA.L5.A8NE.01A	TCGA.L5.A8NE	1	MALE	77.33	GX	IIB	not reported	white	TCGA_ESCA	67fae19c-3ce9-4f91-b01e-4b130abf632e	TCGA-ESCA	'--	'--	'--	'--	-28243	'--	'--	'--	Alive	'--	1923	'--	28243	'--	'--	'--	'--	M0	N1	Stage IIB	T2	5th	'--	'--	'--	'--	'--	'--	'--	'--	'--	'--	'--	not reported	'--	'--	'--	'--
TCGA.L5.A8NF.01A	TCGA.L5.A8NF	1	MALE	57.86	GX	IIB	not reported	white	TCGA_ESCA	df78950c-198d-4afc-a81e-8cfa4dea0abd	TCGA-ESCA	'--	'--	'--	'--	-21134	81	'--	'--	Dead	'--	1944	2001	21134	'--	'--	'--	'--	M1a	N0	Stage IVA	T1	5th	'--	'--	'--	'--	'--	'--	'--	'--	'--	'--	'--	not reported	'--	'--	'--	'--
TCGA.L5.A8NH.01A	TCGA.L5.A8NH	1	MALE	54.73	GX	IIIA	not reported	white	TCGA_ESCA	5af0e222-3dc8-400b-ba61-2225921f2fd3	TCGA-ESCA	'--	'--	'--	'--	-19991	393	'--	'--	Dead	'--	1947	2002	19991	'--	'--	'--	'--	M1	N0	Stage IV	T1	5th	'--	'--	'--	'--	'--	'--	'--	'--	'--	'--	'--	not reported	'--	'--	'--	'--
TCGA.L5.A8NI.01A	TCGA.L5.A8NI	1	MALE	79.77	GX	IIIB	not reported	white	TCGA_ESCA	4b0274a5-56bd-4e69-9616-f878392edb13	TCGA-ESCA	'--	'--	'--	'--	-29135	410	'--	'--	Dead	'--	1925	2005	29135	'--	'--	'--	'--	M0	N1	Stage III	T3	6th	'--	'--	'--	'--	'--	'--	'--	'--	'--	'--	'--	not reported	'--	'--	'--	'--
TCGA.L5.A8NJ.01A	TCGA.L5.A8NJ	1	MALE	77.21	GX	IIIB	not reported	white	TCGA_ESCA	9e02a368-8858-4ec5-8c27-9e0876d387a4	TCGA-ESCA	'--	'--	'--	'--	-28200	'--	'--	'--	Alive	'--	1923	'--	28200	'--	'--	'--	'--	M0	N1	Stage III	T3	5th	'--	'--	'--	'--	'--	'--	'--	'--	'--	'--	'--	not reported	'--	'--	'--	'--
TCGA.L5.A8NM.01A	TCGA.L5.A8NM	1	FEMALE	84.7	GX	IIb	not reported	white	TCGA_ESCA	a9904356-f050-4bd8-b48a-50b64f6dc3a1	TCGA-ESCA	'--	'--	'--	'--	-30936	236	'--	'--	Dead	'--	1920	2004	30936	'--	'--	'--	'--	M0	N1	Stage IIB	T2	6th	'--	'--	'--	'--	'--	'--	'--	'--	'--	'--	'--	not reported	'--	'--	'--	'--
TCGA.L5.A8NN.01A	TCGA.L5.A8NN	1	MALE	81.84	GX	IIIb	not reported	white	TCGA_ESCA	90940ff1-c270-44f5-9949-f726838aaa57	TCGA-ESCA	'--	'--	'--	'--	-29891	'--	'--	'--	Alive	'--	1923	'--	29891	'--	'--	'--	'--	M0	N1	Stage III	T3	6th	'--	'--	'--	'--	'--	'--	'--	'--	'--	'--	'--	not reported	'--	'--	'--	'--
TCGA.L5.A8NR.01A	TCGA.L5.A8NR	1	FEMALE	81.4	GX	IIIc	not reported	not reported	TCGA_ESCA	da33c637-e9db-4a67-9198-2eda750dead7	TCGA-ESCA	'--	'--	'--	'--	-29730	'--	'--	'--	Alive	'--	1920	'--	29730	'--	'--	'--	'--	M0	N1	Stage III	T3	5th	'--	'--	'--	'--	'--	'--	'--	'--	'--	'--	'--	not reported	'--	'--	'--	'--
TCGA.L5.A8NT.01A	TCGA.L5.A8NT	1	MALE	69.16	GX	IIb	not reported	white	TCGA_ESCA	66118386-6ffe-4375-97d3-01908814ae32	TCGA-ESCA	'--	'--	'--	'--	-25259	'--	'--	'--	Alive	'--	1932	'--	25259	'--	'--	'--	'--	M0	N0	Stage IIB	T3	5th	'--	'--	'--	'--	'--	'--	'--	'--	'--	'--	'--	not reported	'--	'--	'--	'--
TCGA.L5.A8NW.01A	TCGA.L5.A8NW	2	MALE	55.29	GX	IIIa	not reported	white	TCGA_ESCA	d30ab67a-a40c-49b4-8fbc-d7dd5442277d	TCGA-ESCA	'--	'--	'--	'--	-20194	1402	'--	'--	Dead	'--	1946	2004	20194	'--	'--	'--	'--	M0	N1	'--	T2	5th	'--	'--	'--	'--	'--	'--	'--	'--	'--	'--	'--	not reported	'--	'--	'--	'--
TCGA.L7.A56G.01A	TCGA.L7.A56G	2	MALE	66	G3	NA	not hispanic or latino	black or african american	TCGA_ESCA	70c5ce85-4022-46c0-8bd0-f5e9009ddf41	TCGA-ESCA	'--	'--	'--	'--	-24106	330	'--	'--	Dead	'--	1947	'--	24106	M0	NX	'--	T2	'--	'--	'--	'--	7th	'--	'--	'--	'--	'--	'--	'--	'--	'--	'--	'--	not reported	'--	'--	'--	'--
TCGA.L7.A6VZ.01A	TCGA.L7.A6VZ	1	MALE	62.23	G2	IIIC	not hispanic or latino	white	TCGA_ESCA	dc4062d7-1c81-4b19-aabd-8307a0df5029	TCGA-ESCA	'--	'--	'--	'--	-22730	'--	'--	'--	Alive	'--	1951	'--	22730	'--	'--	'--	'--	MX	N3	Stage IIIC	T3	7th	'--	'--	'--	'--	'--	'--	'--	'--	'--	'--	'--	not reported	'--	'--	'--	'--
TCGA.LN.A49M.01A	TCGA.LN.A49M	2	MALE	62.79	G1	IB	not hispanic or latino	asian	TCGA_ESCA	b3e248b5-5d40-495c-bd10-90ecf0ed6a95	TCGA-ESCA	'--	'--	'--	'--	-22933	'--	'--	'--	Alive	'--	1948	'--	22933	M0	N0	Stage IIA	T2	M0	N0	Stage IIA	T2	6th	'--	'--	'--	'--	'--	'--	'--	'--	'--	'--	'--	not reported	'--	'--	'--	'--
TCGA.LN.A49O.01A	TCGA.LN.A49O	2	MALE	47.19	G3	IIB	not hispanic or latino	asian	TCGA_ESCA	3df1b9db-d900-47d2-839d-3900829cb2a9	TCGA-ESCA	'--	'--	'--	'--	-17237	'--	'--	'--	Alive	'--	1964	'--	17237	M0	N0	Stage IIA	T3	M0	N0	Stage IIA	T3	6th	'--	'--	'--	'--	'--	'--	'--	'--	'--	'--	'--	not reported	'--	'--	'--	'--
TCGA.LN.A49U.01A	TCGA.LN.A49U	2	MALE	62.89	G1	IIA	not hispanic or latino	asian	TCGA_ESCA	931a50ff-3149-4c4a-9456-45ed3a9dd457	TCGA-ESCA	'--	'--	'--	'--	-22969	'--	'--	'--	Alive	'--	1949	'--	22969	M0	N0	Stage IIA	T3	M0	N0	Stage IIA	T3	6th	'--	'--	'--	'--	'--	'--	'--	'--	'--	'--	'--	not reported	'--	'--	'--	'--
TCGA.LN.A49Y.01A	TCGA.LN.A49Y	2	MALE	77	G2	IIB	not hispanic or latino	asian	TCGA_ESCA	87faba0e-28e7-4a7e-a7e1-12582ec68fac	TCGA-ESCA	'--	'--	'--	'--	-28125	'--	'--	'--	Alive	'--	1934	'--	28125	M0	N0	Stage IIA	T3	M0	N0	Stage IIA	T3	6th	'--	'--	'--	'--	'--	'--	'--	'--	'--	'--	'--	not reported	'--	'--	'--	'--
TCGA.LN.A4A1.01A	TCGA.LN.A4A1	2	MALE	60.11	G1	IIA	not hispanic or latino	asian	TCGA_ESCA	3c1f8b73-bad7-4649-b08e-c7afc647edf3	TCGA-ESCA	'--	'--	'--	'--	-21954	'--	'--	'--	Alive	'--	1951	'--	21954	M0	N0	Stage IIA	T3	M0	N0	Stage IIA	T3	6th	'--	'--	'--	'--	'--	'--	'--	'--	'--	'--	'--	not reported	'--	'--	'--	'--
TCGA.LN.A4A4.01A	TCGA.LN.A4A4	2	MALE	36.74	G1	IIIA	not hispanic or latino	asian	TCGA_ESCA	e89d7900-915d-4936-b1b2-cac3670ea2f4	TCGA-ESCA	'--	'--	'--	'--	-13419	'--	'--	'--	Alive	'--	1975	'--	13419	M0	N1	Stage III	T3	M0	N1	Stage III	T3	6th	'--	'--	'--	'--	'--	'--	'--	'--	'--	'--	'--	not reported	'--	'--	'--	'--
TCGA.LN.A4A8.01A	TCGA.LN.A4A8	2	MALE	52.15	G2	IIB	not hispanic or latino	asian	TCGA_ESCA	aa364b98-0097-43a4-976d-742faa0276df	TCGA-ESCA	'--	'--	'--	'--	-19046	'--	'--	'--	Alive	'--	1960	'--	19046	M0	N0	Stage IIA	T2	M0	N0	Stage IIA	T2	6th	'--	'--	'--	'--	'--	'--	'--	'--	'--	'--	'--	not reported	'--	'--	'--	'--
TCGA.LN.A4A9.01A	TCGA.LN.A4A9	2	MALE	58.09	G1	IIA	not hispanic or latino	asian	TCGA_ESCA	c965a778-8696-47db-a7c7-8b9f75417cbd	TCGA-ESCA	'--	'--	'--	'--	-21217	351	'--	'--	Dead	'--	1954	'--	21217	M0	N0	Stage IIA	T2	M0	N0	Stage IIA	T2	7th	'--	'--	'--	'--	'--	'--	'--	'--	'--	'--	'--	not reported	'--	'--	'--	'--
TCGA.LN.A4MQ.01A	TCGA.LN.A4MQ	2	MALE	46.52	G2	IIIA	not hispanic or latino	asian	TCGA_ESCA	33c0199a-be0c-46d1-bb1e-889bfaedf20b	TCGA-ESCA	'--	'--	'--	'--	-16990	'--	'--	'--	Alive	'--	1964	'--	16990	M0	N1	Stage III	T3	M0	N1	Stage III	T3	6th	'--	'--	'--	'--	'--	'--	'--	'--	'--	'--	'--	not reported	'--	'--	'--	'--
TCGA.LN.A5U5.01A	TCGA.LN.A5U5	2	MALE	57.48	G2	IV	not hispanic or latino	asian	TCGA_ESCA	656e3c14-1fc6-473a-813e-719753e7b408	TCGA-ESCA	'--	'--	'--	'--	-20993	136	'--	'--	Dead	'--	1955	'--	20993	'--	'--	'--	'--	M1	N1	Stage IV	T3	6th	'--	'--	'--	'--	'--	'--	'--	'--	'--	'--	'--	not reported	'--	'--	'--	'--
TCGA.LN.A5U6.01A	TCGA.LN.A5U6	2	MALE	54.32	G2	IIB	not hispanic or latino	asian	TCGA_ESCA	4e7f0fff-7b17-4da9-95ea-f68797c427f5	TCGA-ESCA	'--	'--	'--	'--	-19840	'--	'--	'--	Alive	'--	1958	'--	19840	'--	'--	'--	'--	M0	N1	Stage IIB	T2	6th	'--	'--	'--	'--	'--	'--	'--	'--	'--	'--	'--	not reported	'--	'--	'--	'--
TCGA.LN.A5U7.01A	TCGA.LN.A5U7	2	MALE	46.35	G1	IIA	not hispanic or latino	asian	TCGA_ESCA	d67330ee-1791-4f5a-8996-8687a2d5cccb	TCGA-ESCA	'--	'--	'--	'--	-16928	'--	'--	'--	Alive	'--	1966	'--	16928	'--	'--	'--	'--	M0	N0	Stage IIA	T2	6th	'--	'--	'--	'--	'--	'--	'--	'--	'--	'--	'--	not reported	'--	'--	'--	'--
TCGA.LN.A7HV.01A	TCGA.LN.A7HV	2	MALE	58.76	G1	IIA	not hispanic or latino	asian	TCGA_ESCA	2c792b77-1bf1-42f7-bd94-73c6474c6c7d	TCGA-ESCA	'--	'--	'--	'--	-21462	'--	'--	'--	Alive	'--	1954	'--	21462	'--	'--	'--	'--	M0	N0	Stage IIA	T2	6th	'--	'--	'--	'--	'--	'--	'--	'--	'--	'--	'--	not reported	'--	'--	'--	'--
TCGA.LN.A7HW.01A	TCGA.LN.A7HW	2	MALE	59.8	G2	IIB	not hispanic or latino	asian	TCGA_ESCA	95858ea9-f71b-48d4-aa15-7dfdf21ca9e7	TCGA-ESCA	'--	'--	'--	'--	-21840	'--	'--	'--	Alive	'--	1954	'--	21840	'--	'--	'--	'--	M0	N0	Stage IIA	T2	6th	'--	'--	'--	'--	'--	'--	'--	'--	'--	'--	'--	not reported	'--	'--	'--	'--
TCGA.LN.A7HY.01A	TCGA.LN.A7HY	2	MALE	50.09	G2	IIIA	not hispanic or latino	asian	TCGA_ESCA	7a32847f-69bb-4592-8feb-cfd5d355ada9	TCGA-ESCA	'--	'--	'--	'--	-18296	'--	'--	'--	Alive	'--	1963	'--	18296	'--	'--	'--	'--	M0	N1	Stage III	T3	6th	'--	'--	'--	'--	'--	'--	'--	'--	'--	'--	'--	not reported	'--	'--	'--	'--
TCGA.LN.A7HZ.01A	TCGA.LN.A7HZ	2	MALE	49.09	G2	IIB	not hispanic or latino	asian	TCGA_ESCA	ef8bec6f-f594-4076-9f38-157165633ef1	TCGA-ESCA	'--	'--	'--	'--	-17931	'--	'--	'--	Alive	'--	1964	'--	17931	'--	'--	'--	'--	M0	N0	Stage IIA	T2	6th	'--	'--	'--	'--	'--	'--	'--	'--	'--	'--	'--	not reported	'--	'--	'--	'--
TCGA.LN.A8HZ.01A	TCGA.LN.A8HZ	2	MALE	56.15	G3	IIB	not hispanic or latino	asian	TCGA_ESCA	b782c157-6b33-4247-83df-a82dc5e5d432	TCGA-ESCA	'--	'--	'--	'--	-20510	'--	'--	'--	Alive	'--	1957	'--	20510	'--	'--	'--	'--	M0	N0	Stage IIA	T2	6th	'--	'--	'--	'--	'--	'--	'--	'--	'--	'--	'--	not reported	'--	'--	'--	'--
TCGA.LN.A8I0.01A	TCGA.LN.A8I0	2	MALE	52.92	G2	IIA	not hispanic or latino	asian	TCGA_ESCA	59da377a-12a6-454a-be01-886eda894179	TCGA-ESCA	'--	'--	'--	'--	-19328	'--	'--	'--	Alive	'--	1961	'--	19328	'--	'--	'--	'--	M0	N0	Stage IIA	T2	6th	'--	'--	'--	'--	'--	'--	'--	'--	'--	'--	'--	not reported	'--	'--	'--	'--
TCGA.LN.A8I1.01A	TCGA.LN.A8I1	2	FEMALE	67.22	G3	IIB	not hispanic or latino	asian	TCGA_ESCA	83762308-4dba-4870-b90b-64331ebc9baa	TCGA-ESCA	'--	'--	'--	'--	-24551	'--	'--	'--	Alive	'--	1946	'--	24551	'--	'--	'--	'--	M0	N0	Stage IIA	T2	6th	'--	'--	'--	'--	'--	'--	'--	'--	'--	'--	'--	not reported	'--	'--	'--	'--
TCGA.LN.A9FO.01A	TCGA.LN.A9FO	2	MALE	42.58	G1	IB	not hispanic or latino	asian	TCGA_ESCA	cad8bd3a-ffd8-4baf-9de6-3ac3a1eb19e1	TCGA-ESCA	'--	'--	'--	'--	-15551	'--	'--	'--	Alive	'--	1971	'--	15551	'--	'--	'--	'--	M0	N0	Stage IIA	T2	6th	'--	'--	'--	'--	'--	'--	'--	'--	'--	'--	'--	not reported	'--	'--	'--	'--
TCGA.LN.A9FQ.01A	TCGA.LN.A9FQ	2	MALE	62.2	G3	IIB	not hispanic or latino	asian	TCGA_ESCA	37d13493-975c-432c-bd21-65f383fc66c9	TCGA-ESCA	'--	'--	'--	'--	-22717	'--	'--	'--	Alive	'--	1951	'--	22717	'--	'--	'--	'--	M0	N0	Stage IIA	T3	6th	'--	'--	'--	'--	'--	'--	'--	'--	'--	'--	'--	not reported	'--	'--	'--	'--
TCGA.R6.A8WC.01A	TCGA.R6.A8WC	1	MALE	56.98	G2	NA	not hispanic or latino	white	TCGA_ESCA	9a1c83cd-d746-4008-8ed3-22cd44951e29	TCGA-ESCA	'--	'--	'--	'--	-20812	'--	'--	'--	Alive	'--	1957	'--	20812	M0	N0	Stage IIA	T3	'--	'--	'--	'--	7th	'--	'--	'--	'--	'--	'--	'--	'--	'--	'--	'--	not reported	'--	'--	'--	'--
TCGA.R6.A8WG.01A	TCGA.R6.A8WG	1	MALE	60.49	G3	NA	hispanic or latino	white	TCGA_ESCA	608ef42f-ccd7-4ae0-8156-8775a0f09bcf	TCGA-ESCA	'--	'--	'--	'--	-22093	386	'--	'--	Dead	'--	1953	2014	22093	M0	N0	Stage IIA	T3	'--	'--	'--	'--	7th	'--	'--	'--	'--	'--	'--	'--	'--	'--	'--	'--	not reported	'--	'--	'--	'--
TCGA.S8.A6BW.01A	TCGA.S8.A6BW	2	MALE	51.87	G1	IB	not hispanic or latino	white	TCGA_ESCA	65cee80a-4c0a-4594-afca-d7088f7e5857	TCGA-ESCA	'--	'--	'--	'--	-18944	'--	'--	'--	Alive	'--	1961	'--	18944	'--	'--	'--	'--	MX	N0	Stage IB	T2	7th	'--	'--	'--	'--	'--	'--	'--	'--	'--	'--	'--	not reported	'--	'--	'--	'--
TCGA.V5.A7RB.01A	TCGA.V5.A7RB	1	MALE	59.29	G3	IIB	hispanic or latino	not reported	TCGA_ESCA	cd2f37a3-1912-4e64-89c5-a92a070efd5b	TCGA-ESCA	'--	'--	'--	'--	-21654	161	'--	'--	Dead	'--	'--	'--	21654	MX	N1	Stage IIB	T2	MX	N1	'--	T0	7th	'--	'--	'--	'--	'--	'--	'--	'--	'--	'--	'--	not reported	'--	'--	'--	'--
TCGA.V5.A7RE.01A	TCGA.V5.A7RE	1	MALE	45.57	G2	iIIA	not hispanic or latino	white	TCGA_ESCA	3b076d77-6276-4233-867b-6a10d9e17343	TCGA-ESCA	'--	'--	'--	'--	-16643	'--	'--	'--	Alive	'--	'--	'--	16643	M0	N1	Stage IIIA	T3	M0	N0	Stage IB	T1	7th	'--	'--	'--	'--	'--	'--	'--	'--	'--	'--	'--	not reported	'--	'--	'--	'--
TCGA.V5.AASV.01A	TCGA.V5.AASV	2	MALE	67.24	G3	IIB	not hispanic or latino	black or african american	TCGA_ESCA	89aab5c2-9761-43bb-9053-eed42ee08969	TCGA-ESCA	'--	'--	'--	'--	-24559	'--	'--	'--	Alive	'--	'--	'--	24559	'--	'--	'--	'--	MX	N0	Stage IIB	T3	7th	'--	'--	'--	'--	'--	'--	'--	'--	'--	'--	'--	not reported	'--	'--	'--	'--
TCGA.V5.AASW.01A	TCGA.V5.AASW	1	MALE	72.75	G3	IIIA	not hispanic or latino	white	TCGA_ESCA	ad2fe57c-2f44-4d57-83a9-349c8a25c414	TCGA-ESCA	'--	'--	'--	'--	-26571	'--	'--	'--	Alive	'--	'--	'--	26571	M0	N1	Stage IIIA	T3	'--	'--	'--	'--	7th	'--	'--	'--	'--	'--	'--	'--	'--	'--	'--	'--	not reported	'--	'--	'--	'--
TCGA.V5.AASX.01A	TCGA.V5.AASX	1	MALE	74.15	G2	IV	not hispanic or latino	white	TCGA_ESCA	6c7d464e-09f1-4478-837d-bfbf6addf062	TCGA-ESCA	'--	'--	'--	'--	-27081	'--	'--	'--	Alive	'--	'--	'--	27081	M1	N2	Stage IV	T3	'--	'--	'--	'--	7th	'--	'--	'--	'--	'--	'--	'--	'--	'--	'--	'--	not reported	'--	'--	'--	'--
TCGA.VR.A8EO.01A	TCGA.VR.A8EO	2	MALE	49.62	G3	IIA	not reported	white	TCGA_ESCA	705f9841-988a-488a-8cdd-3e00bc731e76	TCGA-ESCA	'--	'--	'--	'--	-18123	'--	'--	'--	Alive	'--	1964	'--	18123	M0	N0	Stage IIA	T3	M0	N0	Stage IIA	T3	7th	'--	'--	'--	'--	'--	'--	'--	'--	'--	'--	'--	not reported	'--	'--	'--	'--
TCGA.VR.A8EQ.01A	TCGA.VR.A8EQ	1	MALE	73.68	G3	IIIC	not reported	white	TCGA_ESCA	49a3c7c6-81b0-4b14-8e13-03f6901171f8	TCGA-ESCA	'--	'--	'--	'--	-26912	694	'--	'--	Dead	'--	1936	2010	26912	M0	N1	Stage III	T3	M0	N1	Stage III	T3	6th	'--	'--	'--	'--	'--	'--	'--	'--	'--	'--	'--	not reported	'--	'--	'--	'--
TCGA.VR.A8ER.01A	TCGA.VR.A8ER	2	MALE	54.62	G2	IIIB	not reported	not reported	TCGA_ESCA	54e45b43-363a-47a3-b43b-5e41ff589b47	TCGA-ESCA	'--	'--	'--	'--	-19951	378	'--	'--	Dead	'--	1955	2010	19951	M0	N1	Stage III	T4	M0	N1	Stage III	T4	6th	'--	'--	'--	'--	'--	'--	'--	'--	'--	'--	'--	not reported	'--	'--	'--	'--
TCGA.VR.A8EU.01A	TCGA.VR.A8EU	2	MALE	51.23	G2	IIB	not reported	white	TCGA_ESCA	b5fa3ac1-0691-4b6a-b6e4-765311b419ed	TCGA-ESCA	'--	'--	'--	'--	-18711	557	'--	'--	Dead	'--	1960	2012	18711	M1	N1	Stage IV	T1	M1	N1	Stage IV	T1	7th	'--	'--	'--	'--	'--	'--	'--	'--	'--	'--	'--	not reported	'--	'--	'--	'--
TCGA.VR.A8EW.01A	TCGA.VR.A8EW	2	MALE	57.23	G2	IIIB	not reported	asian	TCGA_ESCA	71f9f567-3687-4e3f-ad20-aed026a5b7e1	TCGA-ESCA	'--	'--	'--	'--	-20902	247	'--	'--	Dead	'--	1955	2012	20902	M0	N2	Stage IIIB	T3	M0	N2	Stage IIIB	T3	7th	'--	'--	'--	'--	'--	'--	'--	'--	'--	'--	'--	not reported	'--	'--	'--	'--
TCGA.VR.A8EY.01A	TCGA.VR.A8EY	2	FEMALE	44.5	G1	IB	not reported	white	TCGA_ESCA	c305aa0c-430c-4e3f-93ac-e611b32db30a	TCGA-ESCA	'--	'--	'--	'--	-16255	'--	'--	'--	Alive	'--	1968	'--	16255	M0	NX	Stage IIA	T3	M0	N0	Stage IIA	T3	7th	'--	'--	'--	'--	'--	'--	'--	'--	'--	'--	'--	not reported	'--	'--	'--	'--
TCGA.VR.A8EZ.01A	TCGA.VR.A8EZ	2	MALE	47.77	G2	IIIC	not reported	white	TCGA_ESCA	fd62f7b4-a2da-4acd-8a85-8fa8f91521cb	TCGA-ESCA	'--	'--	'--	'--	-17449	553	'--	'--	Dead	'--	1966	2014	17449	M0	NX	Stage IIA	T3	M0	N3	Stage IIIC	T3	7th	'--	'--	'--	'--	'--	'--	'--	'--	'--	'--	'--	not reported	'--	'--	'--	'--
TCGA.VR.AA4D.01A	TCGA.VR.AA4D	1	MALE	53.97	G2	IIIA	not reported	white	TCGA_ESCA	02d98b0a-8360-49b9-bbd6-b70c79cbd32d	TCGA-ESCA	'--	'--	'--	'--	-19714	1405	'--	'--	Dead	'--	1957	'--	19714	M0	NX	Stage IA	T1	M0	N1	Stage IIB	T1	7th	'--	'--	'--	'--	'--	'--	'--	'--	'--	'--	'--	not reported	'--	'--	'--	'--
TCGA.XP.A8T8.01A	TCGA.XP.A8T8	2	MALE	49.41	G1	IIb	hispanic or latino	black or african american	TCGA_ESCA	8d3ccaf0-872a-4ee3-b4b7-847180fec3ab	TCGA-ESCA	'--	'--	'--	'--	-18048	'--	'--	'--	Alive	'--	1962	'--	18048	M0	N1	Stage IIB	T1	M0	N1	Stage IIB	T1	7th	'--	'--	'--	'--	'--	'--	'--	'--	'--	'--	'--	not reported	'--	'--	'--	'--
TCGA.Z6.A8JE.01A	TCGA.Z6.A8JE	2	MALE	57.1	G3	IIIA	not hispanic or latino	white	TCGA_ESCA	1116ddae-76b0-48d6-869c-be65d8b09d35	TCGA-ESCA	'--	'--	'--	'--	-20855	'--	'--	'--	Alive	'--	1956	'--	20855	M0	N1	Stage IIIA	T3	M0	N1	Stage IIIA	T3	7th	'--	'--	'--	'--	'--	'--	'--	'--	'--	'--	'--	not reported	'--	'--	'--	'--
TCGA.Z6.A9VB.01A	TCGA.Z6.A9VB	2	MALE	53.31	G2	IIIA	not hispanic or latino	white	TCGA_ESCA	1c2837d4-bd2c-46f7-9e22-683b82a16350	TCGA-ESCA	'--	'--	'--	'--	-19470	'--	'--	'--	Alive	'--	1960	'--	19470	'--	'--	'--	'--	M0	N1	Stage IIIA	T3	7th	'--	'--	'--	'--	'--	'--	'--	'--	'--	'--	'--	not reported	'--	'--	'--	'--
TCGA.02.0047.01A	TCGA.02.0047	2	MALE	78.7	NA	NA	not hispanic or latino	white	TCGA_GBM	3caf009f-d9e0-4c57-b1d9-8eb59fc833bd	TCGA-GBM	'--	'--	'--	'--	-28759	448	'--	'--	Dead	'--	1927	2006	28759	'--	'--	'--	'--	'--	'--	'--	'--	'--	'--	'--	'--	'--	'--	'--	'--	'--	'--	'--	'--	not reported	'--	'--	'--	'--
TCGA.02.2483.01A	TCGA.02.2483	2	MALE	43.7	NA	NA	not hispanic or latino	asian	TCGA_GBM	a2ac9937-f351-4d78-9261-264bf6c21e0c	TCGA-GBM	'--	'--	'--	'--	-15964	'--	'--	'--	Alive	'--	1965	'--	15964	'--	'--	'--	'--	'--	'--	'--	'--	'--	'--	'--	'--	'--	'--	'--	'--	'--	'--	'--	'--	not reported	'--	'--	'--	'--
TCGA.02.2485.01A	TCGA.02.2485	2	MALE	53.4	NA	NA	not hispanic or latino	black or african american	TCGA_GBM	521ea765-1bd1-423d-a75d-091243df37a9	TCGA-GBM	'--	'--	'--	'--	-19494	'--	'--	'--	Alive	'--	1956	'--	19494	'--	'--	'--	'--	'--	'--	'--	'--	'--	'--	'--	'--	'--	'--	'--	'--	'--	'--	'--	'--	not reported	'--	'--	'--	'--
TCGA.02.2486.01A	TCGA.02.2486	1	MALE	64	NA	NA	not hispanic or latino	white	TCGA_GBM	79a68b32-29a3-47bf-9b2b-643ec7323d73	TCGA-GBM	'--	'--	'--	'--	-23394	618	'--	'--	Dead	'--	1944	'--	23394	'--	'--	'--	'--	'--	'--	'--	'--	'--	'--	'--	'--	'--	'--	'--	'--	'--	'--	'--	'--	not reported	'--	'--	'--	'--
TCGA.06.0125.01A	TCGA.06.0125	2	FEMALE	63.9	NA	NA	not hispanic or latino	white	TCGA_GBM	8da3103e-3e6c-4176-a583-d5fe5e60601e	TCGA-GBM	'--	'--	'--	'--	-23343	1448	'--	'--	Dead	'--	1938	2004	23343	'--	'--	'--	'--	'--	'--	'--	'--	'--	'--	'--	'--	'--	'--	'--	'--	'--	'--	'--	'--	not reported	'--	'--	'--	'--
TCGA.06.0129.01A	TCGA.06.0129	2	MALE	30.9	NA	NA	not hispanic or latino	asian	TCGA_GBM	bde84ea9-55c9-4d6d-be86-58fd9222c1d6	TCGA-GBM	'--	'--	'--	'--	-11284	1024	'--	'--	Dead	'--	1972	2004	11284	'--	'--	'--	'--	'--	'--	'--	'--	'--	'--	'--	'--	'--	'--	'--	'--	'--	'--	'--	'--	not reported	'--	'--	'--	'--
TCGA.06.0157.01A	TCGA.06.0157	2	FEMALE	63.3	NA	NA	not hispanic or latino	white	TCGA_GBM	ea3b5da2-6a12-400c-bf0f-e442f5ec1132	TCGA-GBM	'--	'--	'--	'--	-23128	97	'--	'--	Dead	'--	1935	1998	23128	'--	'--	'--	'--	'--	'--	'--	'--	'--	'--	'--	'--	'--	'--	'--	'--	'--	'--	'--	'--	not reported	'--	'--	'--	'--
TCGA.06.0158.01A	TCGA.06.0158	2	MALE	73.5	NA	NA	not hispanic or latino	white	TCGA_GBM	bc316a17-9d73-4ef3-97e9-c4ac5516b75a	TCGA-GBM	'--	'--	'--	'--	-26856	329	'--	'--	Dead	'--	1925	1998	26856	'--	'--	'--	'--	'--	'--	'--	'--	'--	'--	'--	'--	'--	'--	'--	'--	'--	'--	'--	'--	not reported	'--	'--	'--	'--
TCGA.06.0168.01A	TCGA.06.0168	1	FEMALE	59.6	NA	NA	not hispanic or latino	white	TCGA_GBM	224235c1-5b6e-48d5-a5d1-777dfede0f1e	TCGA-GBM	'--	'--	'--	'--	-21776	598	'--	'--	Dead	'--	1943	2003	21776	'--	'--	'--	'--	'--	'--	'--	'--	'--	'--	'--	'--	'--	'--	'--	'--	'--	'--	'--	'--	not reported	'--	'--	'--	'--
TCGA.06.0174.01A	TCGA.06.0174	2	MALE	54.3	NA	NA	not hispanic or latino	white	TCGA_GBM	ee3fc631-1e88-4f70-ab31-335851b38640	TCGA-GBM	'--	'--	'--	'--	-19824	98	'--	'--	Dead	'--	1949	2003	19824	'--	'--	'--	'--	'--	'--	'--	'--	'--	'--	'--	'--	'--	'--	'--	'--	'--	'--	'--	'--	not reported	'--	'--	'--	'--
TCGA.06.0178.01A	TCGA.06.0178	1	MALE	39	NA	NA	not hispanic or latino	white	TCGA_GBM	53abce1d-7e33-4ebd-832f-f3789f67377f	TCGA-GBM	'--	'--	'--	'--	-14235	2681	'--	'--	Dead	'--	1966	'--	14235	'--	'--	'--	'--	'--	'--	'--	'--	'--	'--	'--	'--	'--	'--	'--	'--	'--	'--	'--	'--	not reported	'--	'--	'--	'--
TCGA.06.0184.01A	TCGA.06.0184	1	MALE	63.8	NA	NA	not hispanic or latino	white	TCGA_GBM	1f48f010-98fe-4b5a-b96a-14fb25eff23f	TCGA-GBM	'--	'--	'--	'--	-23317	2126	'--	'--	Dead	'--	1942	'--	23317	'--	'--	'--	'--	'--	'--	'--	'--	'--	'--	'--	'--	'--	'--	'--	'--	'--	'--	'--	'--	not reported	'--	'--	'--	'--
TCGA.06.0187.01A	TCGA.06.0187	1	MALE	69.3	NA	NA	not hispanic or latino	white	TCGA_GBM	149be735-d5db-43b6-80b7-d40e3a84500b	TCGA-GBM	'--	'--	'--	'--	-25318	828	'--	'--	Dead	'--	1937	2008	25318	'--	'--	'--	'--	'--	'--	'--	'--	'--	'--	'--	'--	'--	'--	'--	'--	'--	'--	'--	'--	not reported	'--	'--	'--	'--
TCGA.06.0219.01A	TCGA.06.0219	1	MALE	67	NA	NA	not hispanic or latino	white	TCGA_GBM	25f41de3-9d70-45df-913f-4fb3e5f0f7d6	TCGA-GBM	'--	'--	'--	'--	-24488	22	'--	'--	Dead	'--	1933	2000	24488	'--	'--	'--	'--	'--	'--	'--	'--	'--	'--	'--	'--	'--	'--	'--	'--	'--	'--	'--	'--	not reported	'--	'--	'--	'--
TCGA.06.0238.01A	TCGA.06.0238	1	MALE	46.6	NA	NA	not hispanic or latino	white	TCGA_GBM	eddbca7a-d668-4c5d-9843-340d7f18e30e	TCGA-GBM	'--	'--	'--	'--	-17037	405	'--	'--	Dead	'--	1961	2008	17037	'--	'--	'--	'--	'--	'--	'--	'--	'--	'--	'--	'--	'--	'--	'--	'--	'--	'--	'--	'--	not reported	'--	'--	'--	'--
TCGA.06.0644.01A	TCGA.06.0644	1	MALE	71.9	NA	NA	not hispanic or latino	black or african american	TCGA_GBM	652a39f0-c539-4303-bedc-f0d7f4669d9f	TCGA-GBM	'--	'--	'--	'--	-26247	384	'--	'--	Dead	'--	1936	'--	26247	'--	'--	'--	'--	'--	'--	'--	'--	'--	'--	'--	'--	'--	'--	'--	'--	'--	'--	'--	'--	not reported	'--	'--	'--	'--
TCGA.06.0646.01A	TCGA.06.0646	2	MALE	61	NA	NA	not hispanic or latino	white	TCGA_GBM	ea82c1da-eada-4108-80ec-77ce891d82a7	TCGA-GBM	'--	'--	'--	'--	-22273	175	'--	'--	Dead	'--	1947	2007	22273	'--	'--	'--	'--	'--	'--	'--	'--	'--	'--	'--	'--	'--	'--	'--	'--	'--	'--	'--	'--	not reported	'--	'--	'--	'--
TCGA.06.0686.01A	TCGA.06.0686	2	MALE	53.4	NA	NA	not hispanic or latino	white	TCGA_GBM	c931f3bd-74c5-4ebd-bc0f-c7c6becd25ab	TCGA-GBM	'--	'--	'--	'--	-19503	432	'--	'--	Dead	'--	1955	'--	19503	'--	'--	'--	'--	'--	'--	'--	'--	'--	'--	'--	'--	'--	'--	'--	'--	'--	'--	'--	'--	not reported	'--	'--	'--	'--
TCGA.06.0743.01A	TCGA.06.0743	1	MALE	69.6	NA	NA	not hispanic or latino	white	TCGA_GBM	e2e83064-7d1c-4dd5-993f-cc7a5ee228ed	TCGA-GBM	'--	'--	'--	'--	-25434	803	'--	'--	Dead	'--	1937	'--	25434	'--	'--	'--	'--	'--	'--	'--	'--	'--	'--	'--	'--	'--	'--	'--	'--	'--	'--	'--	'--	not reported	'--	'--	'--	'--
TCGA.06.0744.01A	TCGA.06.0744	2	MALE	67	NA	NA	not hispanic or latino	white	TCGA_GBM	5613f5f6-086d-470b-8f77-6dcb7f8625b7	TCGA-GBM	'--	'--	'--	'--	-24471	1426	'--	'--	Dead	'--	1941	'--	24471	'--	'--	'--	'--	'--	'--	'--	'--	'--	'--	'--	'--	'--	'--	'--	'--	'--	'--	'--	'--	not reported	'--	'--	'--	'--
TCGA.06.0745.01A	TCGA.06.0745	1	MALE	59.9	NA	NA	not hispanic or latino	white	TCGA_GBM	386b629e-fab1-4033-b088-45d6eeb4a13e	TCGA-GBM	'--	'--	'--	'--	-21884	239	'--	'--	Dead	'--	1948	2007	21884	'--	'--	'--	'--	'--	'--	'--	'--	'--	'--	'--	'--	'--	'--	'--	'--	'--	'--	'--	'--	not reported	'--	'--	'--	'--
TCGA.06.0747.01A	TCGA.06.0747	2	FEMALE	53.8	NA	NA	not hispanic or latino	white	TCGA_GBM	44ef426e-b67d-4b49-80a3-86681b9abf1a	TCGA-GBM	'--	'--	'--	'--	-19657	82	'--	'--	Dead	'--	1954	2007	19657	'--	'--	'--	'--	'--	'--	'--	'--	'--	'--	'--	'--	'--	'--	'--	'--	'--	'--	'--	'--	not reported	'--	'--	'--	'--
TCGA.06.0749.01A	TCGA.06.0749	1	MALE	50.8	NA	NA	not hispanic or latino	black or african american	TCGA_GBM	e921772f-f81a-49bc-b35e-3354c94447c0	TCGA-GBM	'--	'--	'--	'--	-18571	82	'--	'--	Dead	'--	1958	2008	18571	'--	'--	'--	'--	'--	'--	'--	'--	'--	'--	'--	'--	'--	'--	'--	'--	'--	'--	'--	'--	not reported	'--	'--	'--	'--
TCGA.06.0750.01A	TCGA.06.0750	1	MALE	43.9	NA	NA	not hispanic or latino	white	TCGA_GBM	0456a66b-c9b3-4eb1-9872-424a7ea712a2	TCGA-GBM	'--	'--	'--	'--	-16018	28	'--	'--	Dead	'--	1965	2008	16018	'--	'--	'--	'--	'--	'--	'--	'--	'--	'--	'--	'--	'--	'--	'--	'--	'--	'--	'--	'--	not reported	'--	'--	'--	'--
TCGA.06.0878.01A	TCGA.06.0878	1	MALE	74.8	NA	NA	not hispanic or latino	white	TCGA_GBM	98e2f2ec-bdcd-490a-bf45-600e3b6c7491	TCGA-GBM	'--	'--	'--	'--	-27319	'--	'--	'--	Alive	'--	1934	'--	27319	'--	'--	'--	'--	'--	'--	'--	'--	'--	'--	'--	'--	'--	'--	'--	'--	'--	'--	'--	'--	not reported	'--	'--	'--	'--
TCGA.06.1804.01A	TCGA.06.1804	2	FEMALE	81.6	NA	NA	not hispanic or latino	white	TCGA_GBM	9348e446-0e43-4210-b07e-c534980cbf62	TCGA-GBM	'--	'--	'--	'--	-29802	414	'--	'--	Dead	'--	1928	2010	29802	'--	'--	'--	'--	'--	'--	'--	'--	'--	'--	'--	'--	'--	'--	'--	'--	'--	'--	'--	'--	not reported	'--	'--	'--	'--
TCGA.06.2557.01A	TCGA.06.2557	2	MALE	76.6	NA	NA	not hispanic or latino	black or african american	TCGA_GBM	6c28f086-6a25-40b6-93eb-bba0014acda6	TCGA-GBM	'--	'--	'--	'--	-27980	33	'--	'--	Dead	'--	1932	2008	27980	'--	'--	'--	'--	'--	'--	'--	'--	'--	'--	'--	'--	'--	'--	'--	'--	'--	'--	'--	'--	not reported	'--	'--	'--	'--
TCGA.06.2558.01A	TCGA.06.2558	2	FEMALE	75.3	NA	NA	not hispanic or latino	white	TCGA_GBM	cf286533-5c8a-40f3-9c69-f46264c7893b	TCGA-GBM	'--	'--	'--	'--	-27511	380	'--	'--	Dead	'--	1933	2009	27511	'--	'--	'--	'--	'--	'--	'--	'--	'--	'--	'--	'--	'--	'--	'--	'--	'--	'--	'--	'--	not reported	'--	'--	'--	'--
TCGA.06.2559.01A	TCGA.06.2559	2	MALE	83.7	NA	NA	not hispanic or latino	white	TCGA_GBM	ca893d12-3d6c-4e6f-b0e7-7f4eb8bb724b	TCGA-GBM	'--	'--	'--	'--	-30580	150	'--	'--	Dead	'--	1926	2009	30580	'--	'--	'--	'--	'--	'--	'--	'--	'--	'--	'--	'--	'--	'--	'--	'--	'--	'--	'--	'--	not reported	'--	'--	'--	'--
TCGA.06.2561.01A	TCGA.06.2561	2	FEMALE	53.4	NA	NA	not hispanic or latino	white	TCGA_GBM	d6a48eb1-7c20-4ae3-ae35-b6b641238ef1	TCGA-GBM	'--	'--	'--	'--	-19505	537	'--	'--	Dead	'--	1956	'--	19505	'--	'--	'--	'--	'--	'--	'--	'--	'--	'--	'--	'--	'--	'--	'--	'--	'--	'--	'--	'--	not reported	'--	'--	'--	'--
TCGA.06.2562.01A	TCGA.06.2562	1	MALE	81.5	NA	NA	not hispanic or latino	white	TCGA_GBM	e3251837-f6f3-4dad-856f-108e20d03dad	TCGA-GBM	'--	'--	'--	'--	-29753	382	'--	'--	Dead	'--	1928	'--	29753	'--	'--	'--	'--	'--	'--	'--	'--	'--	'--	'--	'--	'--	'--	'--	'--	'--	'--	'--	'--	not reported	'--	'--	'--	'--
TCGA.06.2563.01A	TCGA.06.2563	1	FEMALE	72.9	NA	NA	not hispanic or latino	white	TCGA_GBM	ba383ea6-c885-49f0-bddc-e00be0230a6b	TCGA-GBM	'--	'--	'--	'--	-26643	'--	'--	'--	Alive	'--	1937	'--	26643	'--	'--	'--	'--	'--	'--	'--	'--	'--	'--	'--	'--	'--	'--	'--	'--	'--	'--	'--	'--	not reported	'--	'--	'--	'--
TCGA.06.2564.01A	TCGA.06.2564	2	MALE	50.5	NA	NA	not hispanic or latino	white	TCGA_GBM	8ff9f921-f9e9-41c1-a5d4-891fd4cfe979	TCGA-GBM	'--	'--	'--	'--	-18435	'--	'--	'--	Alive	'--	1959	'--	18435	'--	'--	'--	'--	'--	'--	'--	'--	'--	'--	'--	'--	'--	'--	'--	'--	'--	'--	'--	'--	not reported	'--	'--	'--	'--
TCGA.06.2565.01A	TCGA.06.2565	2	MALE	59	NA	NA	not hispanic or latino	asian	TCGA_GBM	c7b4fd72-b45d-4524-8424-983120abfec0	TCGA-GBM	'--	'--	'--	'--	-21559	506	'--	'--	Dead	'--	1950	'--	21559	'--	'--	'--	'--	'--	'--	'--	'--	'--	'--	'--	'--	'--	'--	'--	'--	'--	'--	'--	'--	not reported	'--	'--	'--	'--
TCGA.06.2567.01A	TCGA.06.2567	2	MALE	65	NA	NA	not hispanic or latino	white	TCGA_GBM	55a063b0-98ad-4700-b3ce-61bfe364fec8	TCGA-GBM	'--	'--	'--	'--	-23759	133	'--	'--	Dead	'--	1944	2009	23759	'--	'--	'--	'--	'--	'--	'--	'--	'--	'--	'--	'--	'--	'--	'--	'--	'--	'--	'--	'--	not reported	'--	'--	'--	'--
TCGA.06.2569.01A	TCGA.06.2569	2	FEMALE	24.4	NA	NA	not hispanic or latino	black or african american	TCGA_GBM	620282f9-f932-4335-9c7d-ece53dcaf7a1	TCGA-GBM	'--	'--	'--	'--	-8922	'--	'--	'--	Alive	'--	1985	'--	8922	'--	'--	'--	'--	'--	'--	'--	'--	'--	'--	'--	'--	'--	'--	'--	'--	'--	'--	'--	'--	not reported	'--	'--	'--	'--
TCGA.06.2570.01A	TCGA.06.2570	2	FEMALE	21.7	NA	NA	not hispanic or latino	white	TCGA_GBM	b37d944c-c65c-46d6-bb8b-3eb37cb85b68	TCGA-GBM	'--	'--	'--	'--	-7936	'--	'--	'--	Alive	'--	1988	'--	7936	'--	'--	'--	'--	'--	'--	'--	'--	'--	'--	'--	'--	'--	'--	'--	'--	'--	'--	'--	'--	not reported	'--	'--	'--	'--
TCGA.06.5408.01A	TCGA.06.5408	2	FEMALE	54.9	NA	NA	not hispanic or latino	white	TCGA_GBM	af055b98-be6a-4012-ac64-f1b6539b23d0	TCGA-GBM	'--	'--	'--	'--	-20063	357	'--	'--	Dead	'--	1955	2009	20063	'--	'--	'--	'--	'--	'--	'--	'--	'--	'--	'--	'--	'--	'--	'--	'--	'--	'--	'--	'--	not reported	'--	'--	'--	'--
TCGA.06.5411.01A	TCGA.06.5411	1	MALE	51.6	NA	NA	not hispanic or latino	white	TCGA_GBM	3f960d3b-a58c-43d0-a8a4-f3555b399c9d	TCGA-GBM	'--	'--	'--	'--	-18832	254	'--	'--	Dead	'--	1959	2010	18832	'--	'--	'--	'--	'--	'--	'--	'--	'--	'--	'--	'--	'--	'--	'--	'--	'--	'--	'--	'--	not reported	'--	'--	'--	'--
TCGA.06.5412.01A	TCGA.06.5412	1	FEMALE	78.8	NA	NA	not hispanic or latino	white	TCGA_GBM	e6e2d4c3-d37c-4de3-ac68-b301800770f0	TCGA-GBM	'--	'--	'--	'--	-28762	138	'--	'--	Dead	'--	1932	2010	28762	'--	'--	'--	'--	'--	'--	'--	'--	'--	'--	'--	'--	'--	'--	'--	'--	'--	'--	'--	'--	not reported	'--	'--	'--	'--
TCGA.06.5413.01A	TCGA.06.5413	1	MALE	67	NA	NA	not hispanic or latino	white	TCGA_GBM	8d2e88d9-d8d0-4c42-8aa2-205a788dea58	TCGA-GBM	'--	'--	'--	'--	-24477	'--	'--	'--	Alive	'--	1943	'--	24477	'--	'--	'--	'--	'--	'--	'--	'--	'--	'--	'--	'--	'--	'--	'--	'--	'--	'--	'--	'--	not reported	'--	'--	'--	'--
TCGA.06.5414.01A	TCGA.06.5414	1	MALE	61.7	NA	NA	not hispanic or latino	white	TCGA_GBM	7a650a2c-bc3f-4e0c-820e-4f492977107b	TCGA-GBM	'--	'--	'--	'--	-22527	'--	'--	'--	Alive	'--	1949	'--	22527	'--	'--	'--	'--	'--	'--	'--	'--	'--	'--	'--	'--	'--	'--	'--	'--	'--	'--	'--	'--	not reported	'--	'--	'--	'--
TCGA.06.5416.01A	TCGA.06.5416	1	FEMALE	23.4	NA	NA	not hispanic or latino	white	TCGA_GBM	3a3fc890-1985-4353-861b-dc3abfb364b1	TCGA-GBM	'--	'--	'--	'--	-8533	'--	'--	'--	Alive	'--	1987	'--	8533	'--	'--	'--	'--	'--	'--	'--	'--	'--	'--	'--	'--	'--	'--	'--	'--	'--	'--	'--	'--	not reported	'--	'--	'--	'--
TCGA.06.5418.01A	TCGA.06.5418	1	FEMALE	75.5	NA	NA	not hispanic or latino	white	TCGA_GBM	51c3409d-5df7-4720-83db-0e6de065f82c	TCGA-GBM	'--	'--	'--	'--	-27584	83	'--	'--	Dead	'--	1935	2010	27584	'--	'--	'--	'--	'--	'--	'--	'--	'--	'--	'--	'--	'--	'--	'--	'--	'--	'--	'--	'--	not reported	'--	'--	'--	'--
TCGA.06.5856.01A	TCGA.06.5856	2	MALE	58.1	NA	NA	not hispanic or latino	white	TCGA_GBM	f4fe7c02-be19-4929-8638-960e5776494c	TCGA-GBM	'--	'--	'--	'--	-21232	114	'--	'--	Dead	'--	1952	2010	21232	'--	'--	'--	'--	'--	'--	'--	'--	'--	'--	'--	'--	'--	'--	'--	'--	'--	'--	'--	'--	not reported	'--	'--	'--	'--
TCGA.06.5858.01A	TCGA.06.5858	2	FEMALE	45.6	NA	NA	not hispanic or latino	white	TCGA_GBM	d1547b99-3c96-4c62-8261-5111bcf860a9	TCGA-GBM	'--	'--	'--	'--	-16662	'--	'--	'--	Alive	'--	1965	'--	16662	'--	'--	'--	'--	'--	'--	'--	'--	'--	'--	'--	'--	'--	'--	'--	'--	'--	'--	'--	'--	not reported	'--	'--	'--	'--
TCGA.06.5859.01A	TCGA.06.5859	1	MALE	63.5	NA	NA	not hispanic or latino	white	TCGA_GBM	4644a15f-3115-4f27-86b2-b092419431e1	TCGA-GBM	'--	'--	'--	'--	-23211	'--	'--	'--	Alive	'--	1948	'--	23211	'--	'--	'--	'--	'--	'--	'--	'--	'--	'--	'--	'--	'--	'--	'--	'--	'--	'--	'--	'--	not reported	'--	'--	'--	'--
TCGA.08.0386.01A	TCGA.08.0386	2	MALE	74.1	NA	NA	not hispanic or latino	white	TCGA_GBM	314d9188-c8fd-43fc-905d-b6889de542c8	TCGA-GBM	'--	'--	'--	'--	-27053	548	'--	'--	Dead	'--	1931	2006	27053	'--	'--	'--	'--	'--	'--	'--	'--	'--	'--	'--	'--	'--	'--	'--	'--	'--	'--	'--	'--	not reported	'--	'--	'--	'--
TCGA.12.0616.01A	TCGA.12.0616	1	FEMALE	36.8	NA	NA	not hispanic or latino	white	TCGA_GBM	edcfac32-adb4-4fe7-86a0-309d3c6430e5	TCGA-GBM	'--	'--	'--	'--	-13451	448	'--	'--	Dead	'--	1970	2007	13451	'--	'--	'--	'--	'--	'--	'--	'--	'--	'--	'--	'--	'--	'--	'--	'--	'--	'--	'--	'--	not reported	'--	'--	'--	'--
TCGA.12.0618.01A	TCGA.12.0618	2	MALE	49.5	NA	NA	not hispanic or latino	white	TCGA_GBM	f7ba48c8-46cf-40a9-8826-7e1f67d57171	TCGA-GBM	'--	'--	'--	'--	-18071	395	'--	'--	Dead	'--	1954	2004	18071	'--	'--	'--	'--	'--	'--	'--	'--	'--	'--	'--	'--	'--	'--	'--	'--	'--	'--	'--	'--	not reported	'--	'--	'--	'--
TCGA.12.0619.01A	TCGA.12.0619	2	MALE	60	NA	NA	not hispanic or latino	white	TCGA_GBM	0389b35b-651b-4776-b12a-d315a100f47c	TCGA-GBM	'--	'--	'--	'--	-21920	1062	'--	'--	Dead	'--	1943	2005	21920	'--	'--	'--	'--	'--	'--	'--	'--	'--	'--	'--	'--	'--	'--	'--	'--	'--	'--	'--	'--	not reported	'--	'--	'--	'--
TCGA.12.0821.01A	TCGA.12.0821	2	MALE	62.8	NA	NA	not hispanic or latino	white	TCGA_GBM	eae44c1c-1628-4b58-8b90-d3372e3577d5	TCGA-GBM	'--	'--	'--	'--	-22949	323	'--	'--	Dead	'--	1936	1998	22949	'--	'--	'--	'--	'--	'--	'--	'--	'--	'--	'--	'--	'--	'--	'--	'--	'--	'--	'--	'--	not reported	'--	'--	'--	'--
TCGA.12.3650.01A	TCGA.12.3650	1	MALE	46.9	NA	NA	not hispanic or latino	white	TCGA_GBM	5ef9486a-aeff-421d-b620-03ef119d85a5	TCGA-GBM	'--	'--	'--	'--	-17138	333	'--	'--	Dead	'--	1962	2008	17138	'--	'--	'--	'--	'--	'--	'--	'--	'--	'--	'--	'--	'--	'--	'--	'--	'--	'--	'--	'--	not reported	'--	'--	'--	'--
TCGA.12.3652.01A	TCGA.12.3652	1	MALE	60	NA	NA	not hispanic or latino	white	TCGA_GBM	159e0318-6173-440f-be07-8d956086e99d	TCGA-GBM	'--	'--	'--	'--	-21920	1062	'--	'--	Dead	'--	1943	2005	21920	'--	'--	'--	'--	'--	'--	'--	'--	'--	'--	'--	'--	'--	'--	'--	'--	'--	'--	'--	'--	not reported	'--	'--	'--	'--
TCGA.12.3653.01A	TCGA.12.3653	1	FEMALE	34.3	NA	NA	not hispanic or latino	white	TCGA_GBM	2f61ea6b-a3f2-477f-ab98-47ed07b3b2cd	TCGA-GBM	'--	'--	'--	'--	-12529	442	'--	'--	Dead	'--	1974	2009	12529	'--	'--	'--	'--	'--	'--	'--	'--	'--	'--	'--	'--	'--	'--	'--	'--	'--	'--	'--	'--	not reported	'--	'--	'--	'--
TCGA.12.5295.01A	TCGA.12.5295	1	FEMALE	60.7	NA	NA	not hispanic or latino	white	TCGA_GBM	c970240f-03e2-4395-85be-5eb81a69b710	TCGA-GBM	'--	'--	'--	'--	-22161	454	'--	'--	Dead	'--	1948	2009	22161	'--	'--	'--	'--	'--	'--	'--	'--	'--	'--	'--	'--	'--	'--	'--	'--	'--	'--	'--	'--	not reported	'--	'--	'--	'--
TCGA.14.0787.01A	TCGA.14.0787	1	MALE	69.3	NA	NA	not hispanic or latino	asian	TCGA_GBM	a2338b30-f511-4163-af3b-1e4a40ff00e1	TCGA-GBM	'--	'--	'--	'--	-25326	68	'--	'--	Dead	'--	1930	1999	25326	'--	'--	'--	'--	'--	'--	'--	'--	'--	'--	'--	'--	'--	'--	'--	'--	'--	'--	'--	'--	not reported	'--	'--	'--	'--
TCGA.14.0817.01A	TCGA.14.0817	1	FEMALE	69.6	NA	NA	not reported	white	TCGA_GBM	5a86d9f1-d38d-4b78-9a23-c7855a20ca2d	TCGA-GBM	'--	'--	'--	'--	-25425	164	'--	'--	Dead	'--	1933	2002	25425	'--	'--	'--	'--	'--	'--	'--	'--	'--	'--	'--	'--	'--	'--	'--	'--	'--	'--	'--	'--	not reported	'--	'--	'--	'--
TCGA.14.0871.01A	TCGA.14.0871	2	FEMALE	75	NA	NA	not reported	white	TCGA_GBM	72f88d18-03be-4b51-9f4a-1151521b7292	TCGA-GBM	'--	'--	'--	'--	-27387	880	'--	'--	Dead	'--	1924	2000	27387	'--	'--	'--	'--	'--	'--	'--	'--	'--	'--	'--	'--	'--	'--	'--	'--	'--	'--	'--	'--	not reported	'--	'--	'--	'--
TCGA.14.1034.01A	TCGA.14.1034	1	FEMALE	60.3	NA	NA	not reported	not reported	TCGA_GBM	0078b0c4-68a9-483b-9aab-61156d263213	TCGA-GBM	'--	'--	'--	'--	-22029	485	'--	'--	Dead	'--	1939	2000	22029	'--	'--	'--	'--	'--	'--	'--	'--	'--	'--	'--	'--	'--	'--	'--	'--	'--	'--	'--	'--	not reported	'--	'--	'--	'--
TCGA.14.1823.01A	TCGA.14.1823	1	FEMALE	58.5	NA	NA	not reported	white	TCGA_GBM	a515cf2d-e918-4958-9bf6-e611b425a97e	TCGA-GBM	'--	'--	'--	'--	-21384	543	'--	'--	Dead	'--	1949	2008	21384	'--	'--	'--	'--	'--	'--	'--	'--	'--	'--	'--	'--	'--	'--	'--	'--	'--	'--	'--	'--	not reported	'--	'--	'--	'--
TCGA.14.1825.01A	TCGA.14.1825	2	MALE	70.3	NA	NA	not hispanic or latino	white	TCGA_GBM	e0e1b5b3-6e3c-4b79-aa2a-32b320c3e45a	TCGA-GBM	'--	'--	'--	'--	-25684	232	'--	'--	Dead	'--	1937	2007	25684	'--	'--	'--	'--	'--	'--	'--	'--	'--	'--	'--	'--	'--	'--	'--	'--	'--	'--	'--	'--	not reported	'--	'--	'--	'--
TCGA.14.1829.01A	TCGA.14.1829	1	MALE	57.3	NA	NA	not reported	black or african american	TCGA_GBM	47a4161c-9c61-48f5-b9bc-a6d1acad4e5a	TCGA-GBM	'--	'--	'--	'--	-20929	'--	'--	'--	Alive	'--	1952	'--	20929	'--	'--	'--	'--	'--	'--	'--	'--	'--	'--	'--	'--	'--	'--	'--	'--	'--	'--	'--	'--	not reported	'--	'--	'--	'--
TCGA.14.2554.01A	TCGA.14.2554	1	FEMALE	52.3	NA	NA	not reported	white	TCGA_GBM	b1c4579c-72fa-4974-830c-b6a81ace45f4	TCGA-GBM	'--	'--	'--	'--	-19090	532	'--	'--	Dead	'--	1950	2003	19090	'--	'--	'--	'--	'--	'--	'--	'--	'--	'--	'--	'--	'--	'--	'--	'--	'--	'--	'--	'--	not reported	'--	'--	'--	'--
TCGA.15.0742.01A	TCGA.15.0742	1	MALE	65.8	NA	NA	not hispanic or latino	white	TCGA_GBM	f19850cb-50c4-4f3a-ba80-b1464958ffa8	TCGA-GBM	'--	'--	'--	'--	-24050	419	'--	'--	Dead	'--	1940	2006	24050	'--	'--	'--	'--	'--	'--	'--	'--	'--	'--	'--	'--	'--	'--	'--	'--	'--	'--	'--	'--	not reported	'--	'--	'--	'--
TCGA.15.1444.01A	TCGA.15.1444	2	NA	NA	NA	NA	not hispanic or latino	white	TCGA_GBM	4c42dc4e-66b7-40bf-9fbe-b92543248198	TCGA-GBM	'--	'--	'--	'--	-7827	1537	'--	'--	Dead	'--	1983	2008	7827	'--	'--	'--	'--	'--	'--	'--	'--	'--	'--	'--	'--	'--	'--	'--	'--	'--	'--	'--	'--	not reported	'--	'--	'--	'--
TCGA.16.0846.01A	TCGA.16.0846	2	MALE	85.2	NA	NA	not hispanic or latino	white	TCGA_GBM	543c0a7d-ccd7-4b8d-98fb-eabec806231d	TCGA-GBM	'--	'--	'--	'--	-31111	119	'--	'--	Dead	'--	1921	2006	31111	'--	'--	'--	'--	'--	'--	'--	'--	'--	'--	'--	'--	'--	'--	'--	'--	'--	'--	'--	'--	not reported	'--	'--	'--	'--
TCGA.19.2620.01A	TCGA.19.2620	2	MALE	70.3	NA	NA	not hispanic or latino	white	TCGA_GBM	352768f9-3ce1-419c-beef-6515c78f5d7a	TCGA-GBM	'--	'--	'--	'--	-25665	148	'--	'--	Dead	'--	1939	2009	25665	'--	'--	'--	'--	'--	'--	'--	'--	'--	'--	'--	'--	'--	'--	'--	'--	'--	'--	'--	'--	not reported	'--	'--	'--	'--
TCGA.19.2624.01A	TCGA.19.2624	2	MALE	51.7	NA	NA	not hispanic or latino	white	TCGA_GBM	2f4a127f-101a-4192-b3e8-f9be2c8648bc	TCGA-GBM	'--	'--	'--	'--	-18891	5	'--	'--	Dead	'--	1958	2009	18891	'--	'--	'--	'--	'--	'--	'--	'--	'--	'--	'--	'--	'--	'--	'--	'--	'--	'--	'--	'--	not reported	'--	'--	'--	'--
TCGA.19.2625.01A	TCGA.19.2625	1	FEMALE	76.5	NA	NA	not hispanic or latino	white	TCGA_GBM	f6b2f52b-284d-4bde-9a3d-a0f458d07f08	TCGA-GBM	'--	'--	'--	'--	-27930	124	'--	'--	Dead	'--	1933	2009	27930	'--	'--	'--	'--	'--	'--	'--	'--	'--	'--	'--	'--	'--	'--	'--	'--	'--	'--	'--	'--	not reported	'--	'--	'--	'--
TCGA.19.2629.01A	TCGA.19.2629	2	MALE	60.9	NA	NA	not hispanic or latino	white	TCGA_GBM	e17a6048-7a72-42c0-ad3f-97cbff02bc9f	TCGA-GBM	'--	'--	'--	'--	-22257	737	'--	'--	Dead	'--	1949	2011	22257	'--	'--	'--	'--	'--	'--	'--	'--	'--	'--	'--	'--	'--	'--	'--	'--	'--	'--	'--	'--	not reported	'--	'--	'--	'--
TCGA.19.5960.01A	TCGA.19.5960	2	MALE	56.5	NA	NA	not hispanic or latino	white	TCGA_GBM	93ed7a2b-b0cb-4a84-871f-5c34a0b6a640	TCGA-GBM	'--	'--	'--	'--	-20641	455	'--	'--	Dead	'--	1954	'--	20641	'--	'--	'--	'--	'--	'--	'--	'--	'--	'--	'--	'--	'--	'--	'--	'--	'--	'--	'--	'--	not reported	'--	'--	'--	'--
TCGA.26.1442.01A	TCGA.26.1442	2	MALE	43.7	NA	NA	not hispanic or latino	white	TCGA_GBM	c29d73c0-c885-4105-bf74-38e9178e71c9	TCGA-GBM	'--	'--	'--	'--	-15950	'--	'--	'--	Alive	'--	1965	'--	15950	'--	'--	'--	'--	'--	'--	'--	'--	'--	'--	'--	'--	'--	'--	'--	'--	'--	'--	'--	'--	not reported	'--	'--	'--	'--
TCGA.26.5133.01A	TCGA.26.5133	2	MALE	59	NA	NA	not hispanic or latino	white	TCGA_GBM	a28b256e-e085-467d-bdba-5c39718012d7	TCGA-GBM	'--	'--	'--	'--	-21560	'--	'--	'--	Alive	'--	1950	'--	21560	'--	'--	'--	'--	'--	'--	'--	'--	'--	'--	'--	'--	'--	'--	'--	'--	'--	'--	'--	'--	not reported	'--	'--	'--	'--
TCGA.26.5134.01A	TCGA.26.5134	2	MALE	74.2	NA	NA	not hispanic or latino	white	TCGA_GBM	20bad0d5-3135-49a4-a119-fa7a1e56fd1b	TCGA-GBM	'--	'--	'--	'--	-27111	'--	'--	'--	Alive	'--	1935	'--	27111	'--	'--	'--	'--	'--	'--	'--	'--	'--	'--	'--	'--	'--	'--	'--	'--	'--	'--	'--	'--	not reported	'--	'--	'--	'--
TCGA.26.5135.01A	TCGA.26.5135	2	FEMALE	72.5	NA	NA	not hispanic or latino	white	TCGA_GBM	69d56f2d-6924-409b-9d1e-c8d69b400270	TCGA-GBM	'--	'--	'--	'--	-26490	270	'--	'--	Dead	'--	1937	2009	26490	'--	'--	'--	'--	'--	'--	'--	'--	'--	'--	'--	'--	'--	'--	'--	'--	'--	'--	'--	'--	not reported	'--	'--	'--	'--
TCGA.26.5139.01A	TCGA.26.5139	1	FEMALE	65.1	NA	NA	not hispanic or latino	white	TCGA_GBM	d73ca945-b60b-4b5c-ac53-7ef2602a4951	TCGA-GBM	'--	'--	'--	'--	-23782	'--	'--	'--	Alive	'--	1945	'--	23782	'--	'--	'--	'--	'--	'--	'--	'--	'--	'--	'--	'--	'--	'--	'--	'--	'--	'--	'--	'--	not reported	'--	'--	'--	'--
TCGA.27.1830.01A	TCGA.27.1830	2	MALE	57.9	NA	NA	not hispanic or latino	white	TCGA_GBM	6e72d2e2-96fe-4fbb-9fe6-39ec28753eb6	TCGA-GBM	'--	'--	'--	'--	-21131	154	'--	'--	Dead	'--	1950	2007	21131	'--	'--	'--	'--	'--	'--	'--	'--	'--	'--	'--	'--	'--	'--	'--	'--	'--	'--	'--	'--	not reported	'--	'--	'--	'--
TCGA.27.1831.01A	TCGA.27.1831	1	MALE	66.9	NA	NA	not hispanic or latino	white	TCGA_GBM	f45f4a30-6b4c-4f15-9140-959d6a25a45f	TCGA-GBM	'--	'--	'--	'--	-24447	505	'--	'--	Dead	'--	1940	2007	24447	'--	'--	'--	'--	'--	'--	'--	'--	'--	'--	'--	'--	'--	'--	'--	'--	'--	'--	'--	'--	not reported	'--	'--	'--	'--
TCGA.27.1832.01A	TCGA.27.1832	1	FEMALE	59.4	NA	NA	not hispanic or latino	white	TCGA_GBM	dd76930a-1678-4b70-9864-730534174d41	TCGA-GBM	'--	'--	'--	'--	-21678	300	'--	'--	Dead	'--	1948	2007	21678	'--	'--	'--	'--	'--	'--	'--	'--	'--	'--	'--	'--	'--	'--	'--	'--	'--	'--	'--	'--	not reported	'--	'--	'--	'--
TCGA.27.1834.01A	TCGA.27.1834	2	MALE	56.3	NA	NA	not hispanic or latino	white	TCGA_GBM	7340f325-579f-4b90-96aa-3a7b362129ca	TCGA-GBM	'--	'--	'--	'--	-20568	1233	'--	'--	Dead	'--	1950	2009	20568	'--	'--	'--	'--	'--	'--	'--	'--	'--	'--	'--	'--	'--	'--	'--	'--	'--	'--	'--	'--	not reported	'--	'--	'--	'--
TCGA.27.1835.01A	TCGA.27.1835	2	FEMALE	53.2	NA	NA	not hispanic or latino	white	TCGA_GBM	987cb702-057b-4198-8ef3-9cf6a9c51989	TCGA-GBM	'--	'--	'--	'--	-19444	648	'--	'--	Dead	'--	1954	2008	19444	'--	'--	'--	'--	'--	'--	'--	'--	'--	'--	'--	'--	'--	'--	'--	'--	'--	'--	'--	'--	not reported	'--	'--	'--	'--
TCGA.27.1837.01A	TCGA.27.1837	2	MALE	36.6	NA	NA	not hispanic or latino	white	TCGA_GBM	bc7a0c8f-c1c1-447c-8019-389e52525081	TCGA-GBM	'--	'--	'--	'--	-13368	427	'--	'--	Dead	'--	1971	2008	13368	'--	'--	'--	'--	'--	'--	'--	'--	'--	'--	'--	'--	'--	'--	'--	'--	'--	'--	'--	'--	not reported	'--	'--	'--	'--
TCGA.27.2521.01A	TCGA.27.2521	2	MALE	34.7	NA	NA	not hispanic or latino	white	TCGA_GBM	4776b959-d5f5-41ad-ab39-dba6031f6884	TCGA-GBM	'--	'--	'--	'--	-12685	510	'--	'--	Dead	'--	1975	'--	12685	'--	'--	'--	'--	'--	'--	'--	'--	'--	'--	'--	'--	'--	'--	'--	'--	'--	'--	'--	'--	not reported	'--	'--	'--	'--
TCGA.27.2523.01A	TCGA.27.2523	1	MALE	63.1	NA	NA	not hispanic or latino	white	TCGA_GBM	737b35e1-d668-4fce-9b6e-76946c7952b6	TCGA-GBM	'--	'--	'--	'--	-23034	489	'--	'--	Dead	'--	1942	2006	23034	'--	'--	'--	'--	'--	'--	'--	'--	'--	'--	'--	'--	'--	'--	'--	'--	'--	'--	'--	'--	not reported	'--	'--	'--	'--
TCGA.27.2524.01A	TCGA.27.2524	1	MALE	56.3	NA	NA	not hispanic or latino	white	TCGA_GBM	a597bfa8-8c4d-4f8e-9d85-8a9fdc2c56ff	TCGA-GBM	'--	'--	'--	'--	-20555	231	'--	'--	Dead	'--	1952	2008	20555	'--	'--	'--	'--	'--	'--	'--	'--	'--	'--	'--	'--	'--	'--	'--	'--	'--	'--	'--	'--	not reported	'--	'--	'--	'--
TCGA.27.2526.01A	TCGA.27.2526	1	FEMALE	79.3	NA	NA	not hispanic or latino	white	TCGA_GBM	69d0a566-5fbf-45f6-a240-649b06868e27	TCGA-GBM	'--	'--	'--	'--	-28977	87	'--	'--	Dead	'--	1928	2007	28977	'--	'--	'--	'--	'--	'--	'--	'--	'--	'--	'--	'--	'--	'--	'--	'--	'--	'--	'--	'--	not reported	'--	'--	'--	'--
TCGA.27.2528.01A	TCGA.27.2528	1	MALE	62.6	NA	NA	not hispanic or latino	white	TCGA_GBM	be3a7ef3-34ed-40e1-9d9c-187940596b26	TCGA-GBM	'--	'--	'--	'--	-22867	480	'--	'--	Dead	'--	1946	2009	22867	'--	'--	'--	'--	'--	'--	'--	'--	'--	'--	'--	'--	'--	'--	'--	'--	'--	'--	'--	'--	not reported	'--	'--	'--	'--
TCGA.28.1753.01A	TCGA.28.1753	2	MALE	53	NA	NA	hispanic or latino	white	TCGA_GBM	b98184b9-6190-4e95-a1cf-8cffb44b9963	TCGA-GBM	'--	'--	'--	'--	-19366	'--	'--	'--	Alive	'--	1956	'--	19366	'--	'--	'--	'--	'--	'--	'--	'--	'--	'--	'--	'--	'--	'--	'--	'--	'--	'--	'--	'--	not reported	'--	'--	'--	'--
TCGA.28.2509.01A	TCGA.28.2509	1	FEMALE	77.3	NA	NA	not hispanic or latino	white	TCGA_GBM	aa7ad106-eadc-489e-83b2-5698652434ea	TCGA-GBM	'--	'--	'--	'--	-28240	'--	'--	'--	Alive	'--	1932	'--	28240	'--	'--	'--	'--	'--	'--	'--	'--	'--	'--	'--	'--	'--	'--	'--	'--	'--	'--	'--	'--	not reported	'--	'--	'--	'--
TCGA.28.2514.01A	TCGA.28.2514	2	MALE	45.8	NA	NA	not hispanic or latino	asian	TCGA_GBM	350232cb-b9ba-465b-be9a-81afbc6a92e9	TCGA-GBM	'--	'--	'--	'--	-16737	'--	'--	'--	Alive	'--	1964	'--	16737	'--	'--	'--	'--	'--	'--	'--	'--	'--	'--	'--	'--	'--	'--	'--	'--	'--	'--	'--	'--	not reported	'--	'--	'--	'--
TCGA.28.5204.01A	TCGA.28.5204	1	MALE	72.5	NA	NA	not reported	white	TCGA_GBM	28da11ec-f46a-4abc-b4c8-bbb784419c71	TCGA-GBM	'--	'--	'--	'--	-26490	454	'--	'--	Dead	'--	1937	2010	26490	'--	'--	'--	'--	'--	'--	'--	'--	'--	'--	'--	'--	'--	'--	'--	'--	'--	'--	'--	'--	not reported	'--	'--	'--	'--
TCGA.28.5207.01A	TCGA.28.5207	2	MALE	71.1	NA	NA	not reported	white	TCGA_GBM	d9fcf27f-48e3-43fd-a8cf-3db246cf4221	TCGA-GBM	'--	'--	'--	'--	-25975	343	'--	'--	Dead	'--	1939	2010	25975	'--	'--	'--	'--	'--	'--	'--	'--	'--	'--	'--	'--	'--	'--	'--	'--	'--	'--	'--	'--	not reported	'--	'--	'--	'--
TCGA.28.5208.01A	TCGA.28.5208	1	MALE	52.2	NA	NA	not reported	white	TCGA_GBM	46bfebf4-0ef6-4348-81dc-d7d3cb52c08f	TCGA-GBM	'--	'--	'--	'--	-19053	544	'--	'--	Dead	'--	1958	'--	19053	'--	'--	'--	'--	'--	'--	'--	'--	'--	'--	'--	'--	'--	'--	'--	'--	'--	'--	'--	'--	not reported	'--	'--	'--	'--
TCGA.28.5209.01A	TCGA.28.5209	2	FEMALE	66.7	NA	NA	not reported	white	TCGA_GBM	153c2442-ea61-4b5e-8c5c-c71d287c6055	TCGA-GBM	'--	'--	'--	'--	-24362	'--	'--	'--	Alive	'--	1944	'--	24362	'--	'--	'--	'--	'--	'--	'--	'--	'--	'--	'--	'--	'--	'--	'--	'--	'--	'--	'--	'--	not reported	'--	'--	'--	'--
TCGA.28.5215.01A	TCGA.28.5215	2	FEMALE	62.1	NA	NA	not reported	white	TCGA_GBM	c9e4f0bf-48fc-4600-9e03-314bc575273f	TCGA-GBM	'--	'--	'--	'--	-22686	335	'--	'--	Dead	'--	1948	2010	22686	'--	'--	'--	'--	'--	'--	'--	'--	'--	'--	'--	'--	'--	'--	'--	'--	'--	'--	'--	'--	not reported	'--	'--	'--	'--
TCGA.28.5216.01A	TCGA.28.5216	2	MALE	52.7	NA	NA	not reported	white	TCGA_GBM	c2f7f72f-13ae-4efc-9cda-69ca037b4498	TCGA-GBM	'--	'--	'--	'--	-19239	'--	'--	'--	Alive	'--	1958	'--	19239	'--	'--	'--	'--	'--	'--	'--	'--	'--	'--	'--	'--	'--	'--	'--	'--	'--	'--	'--	'--	not reported	'--	'--	'--	'--
TCGA.28.5220.01A	TCGA.28.5220	1	MALE	67.4	NA	NA	not reported	white	TCGA_GBM	8e6b9705-e9d2-4fbc-ac03-35c1a5115eef	TCGA-GBM	'--	'--	'--	'--	-24622	388	'--	'--	Dead	'--	1943	'--	24622	'--	'--	'--	'--	'--	'--	'--	'--	'--	'--	'--	'--	'--	'--	'--	'--	'--	'--	'--	'--	not reported	'--	'--	'--	'--
TCGA.32.1970.01A	TCGA.32.1970	2	MALE	59.2	NA	NA	not reported	white	TCGA_GBM	6c5154d2-af36-492f-b520-d925528824e4	TCGA-GBM	'--	'--	'--	'--	-21613	468	'--	'--	Dead	'--	1946	2006	21613	'--	'--	'--	'--	'--	'--	'--	'--	'--	'--	'--	'--	'--	'--	'--	'--	'--	'--	'--	'--	not reported	'--	'--	'--	'--
TCGA.32.1982.01A	TCGA.32.1982	1	FEMALE	76	NA	NA	not hispanic or latino	white	TCGA_GBM	c34760a2-f70e-48c4-a7c2-eb359f8aeb71	TCGA-GBM	'--	'--	'--	'--	-27764	142	'--	'--	Dead	'--	1932	2008	27764	'--	'--	'--	'--	'--	'--	'--	'--	'--	'--	'--	'--	'--	'--	'--	'--	'--	'--	'--	'--	not reported	'--	'--	'--	'--
TCGA.32.2615.01A	TCGA.32.2615	1	MALE	62.7	NA	NA	not hispanic or latino	white	TCGA_GBM	30011f30-2926-47f2-a8f3-4f1b58ffa227	TCGA-GBM	'--	'--	'--	'--	-22916	485	'--	'--	Dead	'--	1947	2010	22916	'--	'--	'--	'--	'--	'--	'--	'--	'--	'--	'--	'--	'--	'--	'--	'--	'--	'--	'--	'--	not reported	'--	'--	'--	'--
TCGA.32.2616.01A	TCGA.32.2616	1	FEMALE	48.7	NA	NA	hispanic or latino	white	TCGA_GBM	52408d9f-2637-4952-9b90-cb607a860f23	TCGA-GBM	'--	'--	'--	'--	-17781	224	'--	'--	Dead	'--	1960	2008	17781	'--	'--	'--	'--	'--	'--	'--	'--	'--	'--	'--	'--	'--	'--	'--	'--	'--	'--	'--	'--	not reported	'--	'--	'--	'--
TCGA.32.2632.01A	TCGA.32.2632	1	MALE	80.2	NA	NA	not hispanic or latino	white	TCGA_GBM	50603cc6-42e6-412f-ab07-4805f728e6b6	TCGA-GBM	'--	'--	'--	'--	-29281	269	'--	'--	Dead	'--	1928	2008	29281	'--	'--	'--	'--	'--	'--	'--	'--	'--	'--	'--	'--	'--	'--	'--	'--	'--	'--	'--	'--	not reported	'--	'--	'--	'--
TCGA.32.2634.01A	TCGA.32.2634	2	MALE	82	NA	NA	not hispanic or latino	white	TCGA_GBM	1030a6b9-0df8-4d60-b69f-2a36e630a6ad	TCGA-GBM	'--	'--	'--	'--	-29964	'--	'--	'--	Alive	'--	1927	'--	29964	'--	'--	'--	'--	'--	'--	'--	'--	'--	'--	'--	'--	'--	'--	'--	'--	'--	'--	'--	'--	not reported	'--	'--	'--	'--
TCGA.32.2638.01A	TCGA.32.2638	1	MALE	67.5	NA	NA	not hispanic or latino	white	TCGA_GBM	1b25795e-69ad-47fd-bb2f-94ff0910fae1	TCGA-GBM	'--	'--	'--	'--	-24658	766	'--	'--	Dead	'--	1942	'--	24658	'--	'--	'--	'--	'--	'--	'--	'--	'--	'--	'--	'--	'--	'--	'--	'--	'--	'--	'--	'--	not reported	'--	'--	'--	'--
TCGA.32.5222.01A	TCGA.32.5222	1	MALE	66.1	NA	NA	not hispanic or latino	white	TCGA_GBM	e876dd29-68b0-4bf1-83d1-488c40068a35	TCGA-GBM	'--	'--	'--	'--	-24134	585	'--	'--	Dead	'--	1944	'--	24134	'--	'--	'--	'--	'--	'--	'--	'--	'--	'--	'--	'--	'--	'--	'--	'--	'--	'--	'--	'--	not reported	'--	'--	'--	'--
TCGA.41.2571.01A	TCGA.41.2571	2	MALE	89.3	NA	NA	not hispanic or latino	white	TCGA_GBM	722f462d-f939-4bc1-aae4-8f78b1335a87	TCGA-GBM	'--	'--	'--	'--	-32612	26	'--	'--	Dead	'--	1920	2009	32612	'--	'--	'--	'--	'--	'--	'--	'--	'--	'--	'--	'--	'--	'--	'--	'--	'--	'--	'--	'--	not reported	'--	'--	'--	'--
TCGA.41.2572.01A	TCGA.41.2572	1	MALE	67.1	NA	NA	not hispanic or latino	white	TCGA_GBM	1e80ccf6-ef81-4662-bf5e-392f092c1e67	TCGA-GBM	'--	'--	'--	'--	-24505	406	'--	'--	Dead	'--	1942	2010	24505	'--	'--	'--	'--	'--	'--	'--	'--	'--	'--	'--	'--	'--	'--	'--	'--	'--	'--	'--	'--	not reported	'--	'--	'--	'--
TCGA.41.3915.01A	TCGA.41.3915	2	MALE	49	NA	NA	not hispanic or latino	white	TCGA_GBM	43d98306-8b1f-4840-a1a0-146ba0c36400	TCGA-GBM	'--	'--	'--	'--	-17880	360	'--	'--	Dead	'--	1962	'--	17880	'--	'--	'--	'--	'--	'--	'--	'--	'--	'--	'--	'--	'--	'--	'--	'--	'--	'--	'--	'--	not reported	'--	'--	'--	'--
TCGA.41.5651.01A	TCGA.41.5651	2	FEMALE	59.4	NA	NA	not hispanic or latino	black or african american	TCGA_GBM	c184c3ca-7ad3-4202-b108-cb9fd5f5d947	TCGA-GBM	'--	'--	'--	'--	-21698	460	'--	'--	Dead	'--	1951	'--	21698	'--	'--	'--	'--	'--	'--	'--	'--	'--	'--	'--	'--	'--	'--	'--	'--	'--	'--	'--	'--	not reported	'--	'--	'--	'--
TCGA.76.4925.01A	TCGA.76.4925	1	MALE	76.7	NA	NA	not hispanic or latino	white	TCGA_GBM	872abc8a-6c1f-4114-b993-7d0327fb38bd	TCGA-GBM	'--	'--	'--	'--	-28011	146	'--	'--	Dead	'--	1929	2005	28011	'--	'--	'--	'--	'--	'--	'--	'--	'--	'--	'--	'--	'--	'--	'--	'--	'--	'--	'--	'--	not reported	'--	'--	'--	'--
TCGA.76.4931.01A	TCGA.76.4931	2	FEMALE	70.7	NA	NA	not reported	white	TCGA_GBM	752a6e21-9a91-417f-beba-bfdf331d5cac	TCGA-GBM	'--	'--	'--	'--	-25812	279	'--	'--	Dead	'--	1935	2005	25812	'--	'--	'--	'--	'--	'--	'--	'--	'--	'--	'--	'--	'--	'--	'--	'--	'--	'--	'--	'--	not reported	'--	'--	'--	'--
TCGA.BA.4074.01A	TCGA.BA.4074	1	MALE	69	G3	Stage IVA	not hispanic or latino	white	TCGA_HNSC	a63ca97d-ef31-4118-9547-a6730967290f	TCGA-HNSC	'--	'--	'--	'--	-25282	462	'--	'--	Dead	'--	1934	2004	25282	M0	N2c	Stage IVA	T3	M0	N2c	Stage IVA	T2	6th	'--	'--	'--	'--	'--	'--	'--	'--	'--	'--	'--	not reported	'--	'--	'--	'--
TCGA.BA.4076.01A	TCGA.BA.4076	1	MALE	39	G2	Stage IVA	not hispanic or latino	white	TCGA_HNSC	7de19081-d5fd-468c-ad0d-f6e3e8b2ad70	TCGA-HNSC	'--	'--	'--	'--	-14405	415	'--	'--	Dead	'--	1964	2004	14405	M0	N2c	Stage IVA	T3	'--	NX	'--	TX	6th	'--	'--	'--	'--	'--	'--	'--	'--	'--	'--	'--	not reported	'--	'--	'--	'--
TCGA.BA.4078.01A	TCGA.BA.4078	2	MALE	83	G2	Stage IVA	not hispanic or latino	white	TCGA_HNSC	c7353d6a-82a2-4a0d-8cd4-8c8957943edb	TCGA-HNSC	'--	'--	'--	'--	-30480	276	'--	'--	Dead	'--	1920	2003	30480	M0	N2a	Stage IVA	T2	'--	'--	'--	'--	6th	'--	'--	'--	'--	'--	'--	'--	'--	'--	'--	'--	not reported	'--	'--	'--	'--
TCGA.BA.5153.01A	TCGA.BA.5153	2	MALE	51	G2	Stage III	not hispanic or latino	white	TCGA_HNSC	b3631718-9e0a-454c-bee1-8f36ebc509d8	TCGA-HNSC	'--	'--	'--	'--	-18743	1762	'--	'--	Dead	'--	1954	2009	18743	M0	N1	Stage III	T2	'--	NX	'--	T2	6th	'--	'--	'--	'--	'--	'--	'--	'--	'--	'--	'--	not reported	'--	'--	'--	'--
TCGA.BA.6869.01A	TCGA.BA.6869	1	MALE	62	G2	Stage III	not hispanic or latino	white	TCGA_HNSC	fafd6f5b-1d76-4537-bd1c-e0bd7b4e2166	TCGA-HNSC	'--	'--	'--	'--	-22765	'--	'--	'--	Alive	'--	1948	'--	22765	M0	N0	Stage III	T3	'--	N0	Stage III	T3	7th	'--	'--	'--	'--	'--	'--	'--	'--	'--	'--	'--	not reported	'--	'--	'--	'--
TCGA.BA.6871.01A	TCGA.BA.6871	2	MALE	75	G2	Stage IVA	not reported	white	TCGA_HNSC	bd62a587-6fe1-47ce-918d-055f2b38bb0e	TCGA-HNSC	'--	'--	'--	'--	-27708	108	'--	'--	Dead	'--	1936	'--	27708	M0	N2b	Stage IVA	T3	'--	NX	'--	TX	7th	'--	'--	'--	'--	'--	'--	'--	'--	'--	'--	'--	not reported	'--	'--	'--	'--
TCGA.BA.6873.01A	TCGA.BA.6873	1	MALE	28	G2	Stage IVA	hispanic or latino	white	TCGA_HNSC	bf6b931e-cb2e-4cc0-b603-e9fc71fdc509	TCGA-HNSC	'--	'--	'--	'--	-10512	'--	'--	'--	Alive	'--	1983	'--	10512	M0	N2b	Stage IVA	T2	'--	N2b	Stage IVA	T4a	7th	'--	'--	'--	'--	'--	'--	'--	'--	'--	'--	'--	not reported	'--	'--	'--	'--
TCGA.BA.7269.01A	TCGA.BA.7269	1	MALE	61	G1	Stage III	not hispanic or latino	white	TCGA_HNSC	eb611a76-eecf-452c-bfbe-ab49b362f49c	TCGA-HNSC	'--	'--	'--	'--	-22609	'--	'--	'--	Alive	'--	1949	'--	22609	M0	N1	Stage III	T2	'--	N1	Stage III	T2	7th	'--	'--	'--	'--	'--	'--	'--	'--	'--	'--	'--	not reported	'--	'--	'--	'--
TCGA.BB.4223.01A	TCGA.BB.4223	2	MALE	48	G3	Stage IVA	not hispanic or latino	white	TCGA_HNSC	05f01280-bf77-4682-a7a8-20dd0eac77bd	TCGA-HNSC	'--	'--	'--	'--	-17608	'--	'--	'--	Alive	'--	1955	'--	17608	M0	N2b	Stage IVA	T3	M0	N2b	Stage IVA	T2	7th	'--	'--	'--	'--	'--	'--	'--	'--	'--	'--	'--	not reported	'--	'--	'--	'--
TCGA.BB.4224.01A	TCGA.BB.4224	1	MALE	52	G2	Stage III	not hispanic or latino	white	TCGA_HNSC	58574e35-8a30-4207-b127-59fff7c87a43	TCGA-HNSC	'--	'--	'--	'--	-19119	'--	'--	'--	Alive	'--	1952	'--	19119	M0	N0	Stage III	T3	'--	N2b	Stage IVA	T2	7th	'--	'--	'--	'--	'--	'--	'--	'--	'--	'--	'--	not reported	'--	'--	'--	'--
TCGA.BB.4228.01A	TCGA.BB.4228	2	MALE	50	GX	Stage II	not hispanic or latino	white	TCGA_HNSC	cac30b32-03ef-4ecb-88d8-d5577ab6b2a6	TCGA-HNSC	'--	'--	'--	'--	-18536	'--	'--	'--	Alive	'--	1960	'--	18536	M0	N0	Stage II	T2	'--	NX	Stage III	T3	7th	'--	'--	'--	'--	'--	'--	'--	'--	'--	'--	'--	not reported	'--	'--	'--	'--
TCGA.CN.4725.01A	TCGA.CN.4725	1	MALE	60	G2	null	not hispanic or latino	white	TCGA_HNSC	3be2ace5-1c2a-49e9-8da9-ceed6119530b	TCGA-HNSC	'--	'--	'--	'--	-22171	'--	'--	'--	Alive	'--	1950	'--	22171	M0	N0	Stage II	T2	'--	N0	Stage II	T2	7th	'--	'--	'--	'--	'--	'--	'--	'--	'--	'--	'--	not reported	'--	'--	'--	'--
TCGA.CN.4727.01A	TCGA.CN.4727	1	MALE	56	G2	null	not hispanic or latino	white	TCGA_HNSC	12d05e8f-8d13-47c1-b713-2250f6abcef9	TCGA-HNSC	'--	'--	'--	'--	-20748	'--	'--	'--	Alive	'--	1954	'--	20748	M0	N0	Stage IVA	T4a	'--	N0	Stage IVA	T4a	7th	'--	'--	'--	'--	'--	'--	'--	'--	'--	'--	'--	not reported	'--	'--	'--	'--
TCGA.CN.4731.01A	TCGA.CN.4731	1	FEMALE	63	G3	Stage IVA	not hispanic or latino	white	TCGA_HNSC	50e25a4b-2eb2-4770-9a2d-8922a1e0ab56	TCGA-HNSC	'--	'--	'--	'--	-23194	998	'--	'--	Dead	'--	1947	'--	23194	M0	N2	Stage IVA	T4a	'--	N2c	Stage IVA	T4a	7th	'--	'--	'--	'--	'--	'--	'--	'--	'--	'--	'--	not reported	'--	'--	'--	'--
TCGA.CN.4741.01A	TCGA.CN.4741	2	MALE	75	G2	Stage IVA	not hispanic or latino	white	TCGA_HNSC	277b02e9-ded5-4980-845d-af53690000ac	TCGA-HNSC	'--	'--	'--	'--	-27506	'--	'--	'--	Alive	'--	1933	'--	27506	M0	N0	Stage IVA	T4a	M0	N0	Stage IVA	T4a	6th	'--	'--	'--	'--	'--	'--	'--	'--	'--	'--	'--	not reported	'--	'--	'--	'--
TCGA.CN.5367.01A	TCGA.CN.5367	1	FEMALE	60	G2	Stage IVA	not hispanic or latino	white	TCGA_HNSC	61d0709c-d148-413b-a7b5-c0c82ed2f32f	TCGA-HNSC	'--	'--	'--	'--	-22246	352	'--	'--	Dead	'--	1946	2006	22246	M0	N0	Stage IVA	T4a	M0	N2b	Stage IVA	T4a	6th	'--	'--	'--	'--	'--	'--	'--	'--	'--	'--	'--	not reported	'--	'--	'--	'--
TCGA.CN.6010.01A	TCGA.CN.6010	2	MALE	53	G2	Stage IVA	not hispanic or latino	white	TCGA_HNSC	af31bf2c-8523-4376-bfa8-e2845848d651	TCGA-HNSC	'--	'--	'--	'--	-19475	'--	'--	'--	Alive	'--	1957	'--	19475	M0	N0	Stage IVA	T4a	'--	N2c	Stage IVA	T4a	7th	'--	'--	'--	'--	'--	'--	'--	'--	'--	'--	'--	not reported	'--	'--	'--	'--
TCGA.CN.6011.01A	TCGA.CN.6011	1	MALE	57	G3	Stage IVA	not hispanic or latino	white	TCGA_HNSC	e7d49212-e9cb-4cd7-923a-bdfc82a4a150	TCGA-HNSC	'--	'--	'--	'--	-21016	'--	'--	'--	Alive	'--	1953	'--	21016	M0	N0	Stage IVA	T4a	'--	N0	Stage IVA	T4a	7th	'--	'--	'--	'--	'--	'--	'--	'--	'--	'--	'--	not reported	'--	'--	'--	'--
TCGA.CN.6012.01A	TCGA.CN.6012	2	MALE	66	G2	Stage III	not hispanic or latino	white	TCGA_HNSC	9023c9bf-02a0-4396-8161-304089957b62	TCGA-HNSC	'--	'--	'--	'--	-24286	'--	'--	'--	Alive	'--	1944	'--	24286	M0	N1	Stage III	T3	'--	N2c	Stage IVA	T3	7th	'--	'--	'--	'--	'--	'--	'--	'--	'--	'--	'--	not reported	'--	'--	'--	'--
TCGA.CN.6016.01A	TCGA.CN.6016	2	MALE	64	G2	Stage IVA	not hispanic or latino	white	TCGA_HNSC	ffcf851d-7fa1-4b45-911a-a3fbd74c253a	TCGA-HNSC	'--	'--	'--	'--	-23664	'--	'--	'--	Alive	'--	1946	'--	23664	M0	N1	Stage IVA	T4a	'--	N1	Stage IVA	T4a	7th	'--	'--	'--	'--	'--	'--	'--	'--	'--	'--	'--	not reported	'--	'--	'--	'--
TCGA.CN.6017.01A	TCGA.CN.6017	2	MALE	55	G2	Stage III	not hispanic or latino	white	TCGA_HNSC	23c4e2eb-142b-4fcc-a974-9a248aec3f37	TCGA-HNSC	'--	'--	'--	'--	-20358	853	'--	'--	Dead	'--	1955	'--	20358	M0	N1	Stage III	T2	'--	N2b	Stage IVA	T3	7th	'--	'--	'--	'--	'--	'--	'--	'--	'--	'--	'--	not reported	'--	'--	'--	'--
TCGA.CN.6024.01A	TCGA.CN.6024	1	MALE	66	G2	Stage IVA	not hispanic or latino	white	TCGA_HNSC	2fc48edb-a428-49c3-9599-d00eb2b448ac	TCGA-HNSC	'--	'--	'--	'--	-24259	337	'--	'--	Dead	'--	1944	'--	24259	M0	N2	Stage IVA	T4a	M0	N2c	Stage IVA	T4a	6th	'--	'--	'--	'--	'--	'--	'--	'--	'--	'--	'--	not reported	'--	'--	'--	'--
TCGA.CN.6988.01A	TCGA.CN.6988	1	MALE	47	G3	Stage IVA	not hispanic or latino	white	TCGA_HNSC	426a24aa-82c3-42a4-90df-4837871ee286	TCGA-HNSC	'--	'--	'--	'--	-17308	'--	'--	'--	Alive	'--	1964	'--	17308	M0	N2b	Stage IVA	T4a	'--	N2b	Stage IVA	T4a	7th	'--	'--	'--	'--	'--	'--	'--	'--	'--	'--	'--	not reported	'--	'--	'--	'--
TCGA.CN.6989.01A	TCGA.CN.6989	2	MALE	64	G2	Stage IVA	not hispanic or latino	white	TCGA_HNSC	f33aa93f-b32d-4c4f-9a71-1e5ab69c6899	TCGA-HNSC	'--	'--	'--	'--	-23515	980	'--	'--	Dead	'--	1947	'--	23515	M0	N2b	Stage IVA	T3	'--	N2c	Stage IVA	T3	7th	'--	'--	'--	'--	'--	'--	'--	'--	'--	'--	'--	not reported	'--	'--	'--	'--
TCGA.CN.6992.01A	TCGA.CN.6992	2	MALE	61	G2	Stage IVA	not hispanic or latino	white	TCGA_HNSC	547de7d8-c2f1-41d7-a0b4-cc6f39712301	TCGA-HNSC	'--	'--	'--	'--	-22598	'--	'--	'--	Alive	'--	1950	'--	22598	M0	N1	Stage IVA	T4a	'--	N2b	Stage IVA	T3	7th	'--	'--	'--	'--	'--	'--	'--	'--	'--	'--	'--	not reported	'--	'--	'--	'--
TCGA.CN.6994.01A	TCGA.CN.6994	2	MALE	67	G2	Stage IVA	not hispanic or latino	white	TCGA_HNSC	6909302d-358a-46cd-8052-eedb09c83c83	TCGA-HNSC	'--	'--	'--	'--	-24778	'--	'--	'--	Alive	'--	1944	'--	24778	M0	N2b	Stage IVA	T4a	'--	N0	Stage IVA	T4a	7th	'--	'--	'--	'--	'--	'--	'--	'--	'--	'--	'--	not reported	'--	'--	'--	'--
TCGA.CN.6997.01A	TCGA.CN.6997	1	MALE	66	G3	Stage IVA	not hispanic or latino	white	TCGA_HNSC	171890ae-0391-4d8c-9bd2-090d866a2c5b	TCGA-HNSC	'--	'--	'--	'--	-24298	988	'--	'--	Dead	'--	1945	'--	24298	M0	N2	Stage IVA	T4a	'--	N2c	Stage IVA	T3	7th	'--	'--	'--	'--	'--	'--	'--	'--	'--	'--	'--	not reported	'--	'--	'--	'--
TCGA.CN.6998.01A	TCGA.CN.6998	1	MALE	53	G2	Stage IVA	not hispanic or latino	white	TCGA_HNSC	039788ec-1364-40c7-9e9d-13dc305674e9	TCGA-HNSC	'--	'--	'--	'--	-19447	357	'--	'--	Dead	'--	1958	'--	19447	M0	N1	Stage IVA	T4a	'--	N2b	Stage IVA	T3	7th	'--	'--	'--	'--	'--	'--	'--	'--	'--	'--	'--	not reported	'--	'--	'--	'--
TCGA.CQ.5323.01A	TCGA.CQ.5323	2	MALE	82	G2	Stage III	not hispanic or latino	white	TCGA_HNSC	deefdd62-4d35-40c9-ad4c-0b593f35cff7	TCGA-HNSC	'--	'--	'--	'--	-30173	'--	'--	'--	Alive	'--	1925	'--	30173	M0	N0	Stage III	T3	'--	N0	Stage I	T1	6th	'--	'--	'--	'--	'--	'--	'--	'--	'--	'--	'--	not reported	'--	'--	'--	'--
TCGA.CQ.5324.01A	TCGA.CQ.5324	1	MALE	59	G2	Stage IVA	not hispanic or latino	white	TCGA_HNSC	78e67b26-c473-449f-95e7-c4d11f066d5b	TCGA-HNSC	'--	'--	'--	'--	-21803	'--	'--	'--	Alive	'--	1948	'--	21803	M0	N2a	Stage IVA	T3	'--	N0	Stage III	T3	6th	'--	'--	'--	'--	'--	'--	'--	'--	'--	'--	'--	not reported	'--	'--	'--	'--
TCGA.CQ.5332.01A	TCGA.CQ.5332	1	MALE	87	G2	null	not hispanic or latino	white	TCGA_HNSC	657346f2-4280-4d80-983e-cab8004f184a	TCGA-HNSC	'--	'--	'--	'--	-32032	317	'--	'--	Dead	'--	1921	2008	32032	M0	N0	Stage III	T3	'--	N0	Stage III	T3	6th	'--	'--	'--	'--	'--	'--	'--	'--	'--	'--	'--	not reported	'--	'--	'--	'--
TCGA.CQ.6218.01A	TCGA.CQ.6218	1	FEMALE	52	G2	Stage III	not hispanic or latino	white	TCGA_HNSC	64260b33-dac0-4442-82c8-04f0c9ea8a01	TCGA-HNSC	'--	'--	'--	'--	-19096	'--	'--	'--	Alive	'--	1957	'--	19096	M0	N0	Stage III	T3	'--	N2b	Stage IVA	T3	6th	'--	'--	'--	'--	'--	'--	'--	'--	'--	'--	'--	not reported	'--	'--	'--	'--
TCGA.CQ.6223.01A	TCGA.CQ.6223	1	MALE	69	G2	Stage IVA	not hispanic or latino	white	TCGA_HNSC	d9e8c707-e61a-4813-8dc0-2472e9ccf12b	TCGA-HNSC	'--	'--	'--	'--	-25266	'--	'--	'--	Alive	'--	1939	'--	25266	M0	N0	Stage IVA	T4a	'--	N0	Stage II	T2	6th	'--	'--	'--	'--	'--	'--	'--	'--	'--	'--	'--	not reported	'--	'--	'--	'--
TCGA.CQ.6225.01A	TCGA.CQ.6225	1	MALE	65	G2	Stage II	not hispanic or latino	white	TCGA_HNSC	90f44998-3c05-44b2-9501-bbd0f43c5147	TCGA-HNSC	'--	'--	'--	'--	-23988	403	'--	'--	Dead	'--	1943	2009	23988	M0	N0	Stage II	T2	'--	N0	Stage III	T3	6th	'--	'--	'--	'--	'--	'--	'--	'--	'--	'--	'--	not reported	'--	'--	'--	'--
TCGA.CQ.6228.01A	TCGA.CQ.6228	1	FEMALE	71	G2	Stage III	not hispanic or latino	white	TCGA_HNSC	e303b8c4-6428-4134-bb9d-a95dc1d8e35e	TCGA-HNSC	'--	'--	'--	'--	-25942	456	'--	'--	Dead	'--	1938	2010	25942	M0	N1	Stage III	T2	'--	N2b	Stage IVA	T1	6th	'--	'--	'--	'--	'--	'--	'--	'--	'--	'--	'--	not reported	'--	'--	'--	'--
TCGA.CQ.7065.01A	TCGA.CQ.7065	1	MALE	40	G2	Stage II	not hispanic or latino	asian	TCGA_HNSC	20ece2ca-8601-4cca-aec5-0a5c0b92594d	TCGA-HNSC	'--	'--	'--	'--	-14676	'--	'--	'--	Alive	'--	1969	'--	14676	M0	N0	Stage II	T2	'--	N0	Stage II	T2	6th	'--	'--	'--	'--	'--	'--	'--	'--	'--	'--	'--	not reported	'--	'--	'--	'--
TCGA.CQ.7068.01A	TCGA.CQ.7068	1	FEMALE	80	G2	Stage II	not hispanic or latino	white	TCGA_HNSC	8ebe8c25-5ef9-42d4-9414-8313227b673f	TCGA-HNSC	'--	'--	'--	'--	-29530	'--	'--	'--	Alive	'--	1930	'--	29530	M0	N0	Stage II	T2	'--	N0	Stage II	T2	7th	'--	'--	'--	'--	'--	'--	'--	'--	'--	'--	'--	not reported	'--	'--	'--	'--
TCGA.CR.5243.01A	TCGA.CR.5243	2	MALE	51	G3	Stage IVA	not hispanic or latino	white	TCGA_HNSC	e37f479f-ca05-45e4-ac6d-a974bed6e7f8	TCGA-HNSC	'--	'--	'--	'--	-18812	'--	'--	'--	Alive	'--	1952	'--	18812	M0	N2b	Stage IVA	T3	'--	NX	'--	TX	6th	'--	'--	'--	'--	'--	'--	'--	'--	'--	'--	'--	not reported	'--	'--	'--	'--
TCGA.CR.5247.01A	TCGA.CR.5247	1	MALE	48	G2	Stage III	not hispanic or latino	black or african american	TCGA_HNSC	692b50fc-19ca-4926-84cb-fd7168209e44	TCGA-HNSC	'--	'--	'--	'--	-17810	'--	'--	'--	Alive	'--	1958	'--	17810	M0	N1	Stage III	T3	'--	NX	'--	TX	6th	'--	'--	'--	'--	'--	'--	'--	'--	'--	'--	'--	not reported	'--	'--	'--	'--
TCGA.CR.5250.01A	TCGA.CR.5250	2	MALE	71	G3	Stage II	not hispanic or latino	white	TCGA_HNSC	9e178d80-fe90-4998-9dae-726c4beceef7	TCGA-HNSC	'--	'--	'--	'--	-26097	'--	'--	'--	Alive	'--	1938	'--	26097	M0	N0	Stage II	T2	'--	NX	'--	TX	6th	'--	'--	'--	'--	'--	'--	'--	'--	'--	'--	'--	not reported	'--	'--	'--	'--
TCGA.CR.6472.01A	TCGA.CR.6472	2	MALE	59	G3	Stage IVB	not hispanic or latino	white	TCGA_HNSC	0956bc67-dd55-4c54-a56a-f22f2856662a	TCGA-HNSC	'--	'--	'--	'--	-21654	'--	'--	'--	Alive	'--	1949	'--	21654	M0	N3	Stage IVB	T2	'--	'--	'--	'--	6th	'--	'--	'--	'--	'--	'--	'--	'--	'--	'--	'--	not reported	'--	'--	'--	'--
TCGA.CR.6473.01A	TCGA.CR.6473	2	MALE	68	G3	Stage IVA	not hispanic or latino	white	TCGA_HNSC	e8b0a499-7e9a-4f0e-b552-8e4f284141ed	TCGA-HNSC	'--	'--	'--	'--	-24857	'--	'--	'--	Alive	'--	1940	'--	24857	M0	N2b	Stage IVA	T3	'--	'--	'--	'--	6th	'--	'--	'--	'--	'--	'--	'--	'--	'--	'--	'--	not reported	'--	'--	'--	'--
TCGA.CR.6491.01A	TCGA.CR.6491	1	MALE	60	G2	Stage IVA	not hispanic or latino	black or african american	TCGA_HNSC	5fce954c-11b9-41f4-9471-4b5bdc0efa7f	TCGA-HNSC	'--	'--	'--	'--	-22125	'--	'--	'--	Alive	'--	1950	'--	22125	M0	NX	Stage IVA	T4a	M0	N2b	Stage IVA	T4a	7th	'--	'--	'--	'--	'--	'--	'--	'--	'--	'--	'--	not reported	'--	'--	'--	'--
TCGA.CR.6493.01A	TCGA.CR.6493	1	MALE	69	G2	Stage IVA	not hispanic or latino	black or african american	TCGA_HNSC	b43b8aed-d166-4f00-8144-24ad3fe314ed	TCGA-HNSC	'--	'--	'--	'--	-25432	282	'--	'--	Dead	'--	1941	2010	25432	M0	N2b	Stage IVA	T3	'--	N2b	Stage IVA	T3	7th	'--	'--	'--	'--	'--	'--	'--	'--	'--	'--	'--	not reported	'--	'--	'--	'--
TCGA.CR.7364.01A	TCGA.CR.7364	1	MALE	66	G2	Stage III	not hispanic or latino	white	TCGA_HNSC	62887787-9385-470a-a993-98ede58f0940	TCGA-HNSC	'--	'--	'--	'--	-24192	'--	'--	'--	Alive	'--	1942	'--	24192	M0	N0	Stage III	T3	M0	N0	Stage III	T3	6th	'--	'--	'--	'--	'--	'--	'--	'--	'--	'--	'--	not reported	'--	'--	'--	'--
TCGA.CR.7365.01A	TCGA.CR.7365	1	MALE	60	G2	Stage IVA	not hispanic or latino	white	TCGA_HNSC	a8fe444f-57a5-4364-ab55-09f41ecb4591	TCGA-HNSC	'--	'--	'--	'--	-22101	'--	'--	'--	Alive	'--	1948	'--	22101	M0	N2b	Stage IVA	T4a	M0	N0	Stage IVA	T4a	6th	'--	'--	'--	'--	'--	'--	'--	'--	'--	'--	'--	not reported	'--	'--	'--	'--
TCGA.CR.7368.01A	TCGA.CR.7368	2	MALE	54	G2	Stage IVA	not hispanic or latino	white	TCGA_HNSC	27c28c89-f4e7-4aec-a806-c0da7756e47f	TCGA-HNSC	'--	'--	'--	'--	-19876	'--	'--	'--	Alive	'--	1954	'--	19876	M0	N0	Stage IVA	T4a	M0	N1	Stage IVA	T4a	6th	'--	'--	'--	'--	'--	'--	'--	'--	'--	'--	'--	not reported	'--	'--	'--	'--
TCGA.CR.7370.01A	TCGA.CR.7370	2	FEMALE	72	G2	Stage II	not hispanic or latino	white	TCGA_HNSC	890b5a8b-703d-428d-8833-bc0ce26e80aa	TCGA-HNSC	'--	'--	'--	'--	-26468	'--	'--	'--	Alive	'--	1937	'--	26468	M0	N0	Stage II	T2	'--	NX	'--	TX	6th	'--	'--	'--	'--	'--	'--	'--	'--	'--	'--	'--	not reported	'--	'--	'--	'--
TCGA.CR.7373.01A	TCGA.CR.7373	1	MALE	66	G2	Stage IVA	not hispanic or latino	white	TCGA_HNSC	242bdece-75dc-45b9-a9b3-3e1bc305a3e3	TCGA-HNSC	'--	'--	'--	'--	-24448	'--	'--	'--	Alive	'--	1943	'--	24448	M0	N2b	Stage IVA	T4a	M0	N1	Stage IVA	T4a	6th	'--	'--	'--	'--	'--	'--	'--	'--	'--	'--	'--	not reported	'--	'--	'--	'--
TCGA.CR.7374.01A	TCGA.CR.7374	2	FEMALE	67	G2	Stage II	not hispanic or latino	white	TCGA_HNSC	fc3ea52b-67ac-4876-949d-5464c436f3db	TCGA-HNSC	'--	'--	'--	'--	-24558	'--	'--	'--	Alive	'--	1942	'--	24558	M0	N0	Stage II	T2	'--	NX	'--	TX	6th	'--	'--	'--	'--	'--	'--	'--	'--	'--	'--	'--	not reported	'--	'--	'--	'--
TCGA.CR.7382.01A	TCGA.CR.7382	2	MALE	49	G2	Stage IVA	not hispanic or latino	white	TCGA_HNSC	f030e410-2585-461e-ad23-9fdf026ac06c	TCGA-HNSC	'--	'--	'--	'--	-18078	'--	'--	'--	Alive	'--	1959	'--	18078	M0	N2c	Stage IVA	T2	M0	N2c	Stage IVA	T2	6th	'--	'--	'--	'--	'--	'--	'--	'--	'--	'--	'--	not reported	'--	'--	'--	'--
TCGA.CR.7391.01A	TCGA.CR.7391	2	FEMALE	36	G1	Stage I	not hispanic or latino	white	TCGA_HNSC	832316ee-08ab-412b-9e4d-8a57ff84bc11	TCGA-HNSC	'--	'--	'--	'--	-13508	'--	'--	'--	Alive	'--	1973	'--	13508	M0	N0	Stage I	T1	M0	N0	Stage I	T1	6th	'--	'--	'--	'--	'--	'--	'--	'--	'--	'--	'--	not reported	'--	'--	'--	'--
TCGA.CV.5430.01A	TCGA.CV.5430	2	MALE	61	G3	Stage IVA	hispanic or latino	white	TCGA_HNSC	a4fcb7fd-9c22-4486-99c5-97da050c9fb3	TCGA-HNSC	'--	'--	'--	'--	-22577	'--	'--	'--	Alive	'--	1938	'--	22577	M0	N2b	Stage IVA	T4a	'--	N2a	Stage IVA	T4a	7th	'--	'--	'--	'--	'--	'--	'--	'--	'--	'--	'--	not reported	'--	'--	'--	'--
TCGA.CV.5431.01A	TCGA.CV.5431	2	MALE	73	G3	Stage IVA	hispanic or latino	white	TCGA_HNSC	64bb5550-2735-4401-a0db-58ec1020a32d	TCGA-HNSC	'--	'--	'--	'--	-26953	522	'--	'--	Dead	'--	1927	2001	26953	M0	N2	Stage IVA	T3	'--	N2c	Stage IVA	T3	7th	'--	'--	'--	'--	'--	'--	'--	'--	'--	'--	'--	not reported	'--	'--	'--	'--
TCGA.CV.5434.01A	TCGA.CV.5434	2	MALE	60	G2	Stage IVA	not hispanic or latino	black or african american	TCGA_HNSC	dbe29e97-f111-41d3-a25f-3b9eb9bb099f	TCGA-HNSC	'--	'--	'--	'--	-22182	3314	'--	'--	Dead	'--	1940	2009	22182	M0	N1	Stage IVA	T4a	'--	N2b	Stage IVA	T4a	7th	'--	'--	'--	'--	'--	'--	'--	'--	'--	'--	'--	not reported	'--	'--	'--	'--
TCGA.CV.5435.01A	TCGA.CV.5435	2	MALE	57	G3	Stage IVA	not hispanic or latino	white	TCGA_HNSC	cc23a09b-bca7-43e0-9ad0-bf272848492e	TCGA-HNSC	'--	'--	'--	'--	-20926	2319	'--	'--	Dead	'--	1943	2006	20926	M0	N0	Stage IVA	T4a	'--	N2b	Stage IVA	T4a	7th	'--	'--	'--	'--	'--	'--	'--	'--	'--	'--	'--	not reported	'--	'--	'--	'--
TCGA.CV.5436.01A	TCGA.CV.5436	1	MALE	65	G2	Stage IVA	hispanic or latino	not reported	TCGA_HNSC	94a47bf8-f673-45cb-a8d3-1031317d03b3	TCGA-HNSC	'--	'--	'--	'--	-23923	584	'--	'--	Dead	'--	1936	2002	23923	M0	N2b	Stage IVA	T3	'--	N2b	Stage IVA	T3	7th	'--	'--	'--	'--	'--	'--	'--	'--	'--	'--	'--	not reported	'--	'--	'--	'--
TCGA.CV.5439.01A	TCGA.CV.5439	1	MALE	62	G2	Stage II	not hispanic or latino	white	TCGA_HNSC	3ee863da-7991-414f-82d8-2b6502d4c061	TCGA-HNSC	'--	'--	'--	'--	-22686	546	'--	'--	Dead	'--	1940	2003	22686	M0	N0	Stage II	T2	'--	N2b	Stage IVA	T3	7th	'--	'--	'--	'--	'--	'--	'--	'--	'--	'--	'--	not reported	'--	'--	'--	'--
TCGA.CV.5440.01A	TCGA.CV.5440	2	MALE	52	G3	Stage IVA	not hispanic or latino	white	TCGA_HNSC	10d0a058-3e5e-4916-84c4-25f934b96f86	TCGA-HNSC	'--	'--	'--	'--	-19197	'--	'--	'--	Alive	'--	1950	'--	19197	M0	N2b	Stage IVA	T4a	'--	N2b	Stage IVA	T4a	7th	'--	'--	'--	'--	'--	'--	'--	'--	'--	'--	'--	not reported	'--	'--	'--	'--
TCGA.CV.5441.01A	TCGA.CV.5441	1	MALE	58	G3	Stage IVA	not hispanic or latino	white	TCGA_HNSC	c72ae014-3c05-47f9-8615-6633467bc532	TCGA-HNSC	'--	'--	'--	'--	-21305	'--	'--	'--	Alive	'--	1945	'--	21305	M0	N1	Stage IVA	T4a	'--	N2b	Stage IVA	T4a	7th	'--	'--	'--	'--	'--	'--	'--	'--	'--	'--	'--	not reported	'--	'--	'--	'--
TCGA.CV.5442.01A	TCGA.CV.5442	1	FEMALE	76	G3	Stage IVA	not hispanic or latino	white	TCGA_HNSC	3c975b68-4a6e-4c97-a8d1-b9a427d4957c	TCGA-HNSC	'--	'--	'--	'--	-28040	'--	'--	'--	Alive	'--	1928	'--	28040	M0	N2b	Stage IVA	T4a	'--	N2b	Stage IVA	T4a	7th	'--	'--	'--	'--	'--	'--	'--	'--	'--	'--	'--	not reported	'--	'--	'--	'--
TCGA.CV.5970.01A	TCGA.CV.5970	1	MALE	59	G2	Stage IVA	hispanic or latino	white	TCGA_HNSC	1f6167d9-c99d-4873-8d6e-e62a1c964135	TCGA-HNSC	'--	'--	'--	'--	-21890	406	'--	'--	Dead	'--	1950	2010	21890	M0	N2b	Stage IVA	T4a	'--	N2b	Stage IVA	T4a	7th	'--	'--	'--	'--	'--	'--	'--	'--	'--	'--	'--	not reported	'--	'--	'--	'--
TCGA.CV.5971.01A	TCGA.CV.5971	2	MALE	60	G2	Stage IVA	not hispanic or latino	white	TCGA_HNSC	1465b7ec-8d2b-47dd-8387-977eed44cc86	TCGA-HNSC	'--	'--	'--	'--	-22279	'--	'--	'--	Alive	'--	1949	'--	22279	M0	N2b	Stage IVA	T2	'--	N2a	Stage IVA	T4a	7th	'--	'--	'--	'--	'--	'--	'--	'--	'--	'--	'--	not reported	'--	'--	'--	'--
TCGA.CV.5973.01A	TCGA.CV.5973	1	FEMALE	62	G3	Stage III	not hispanic or latino	white	TCGA_HNSC	8fc1f1be-d2d5-4b3a-9973-f4d964018beb	TCGA-HNSC	'--	'--	'--	'--	-22771	'--	'--	'--	Alive	'--	1943	'--	22771	M0	N0	Stage III	T3	'--	N1	Stage III	T3	7th	'--	'--	'--	'--	'--	'--	'--	'--	'--	'--	'--	not reported	'--	'--	'--	'--
TCGA.CV.5977.01A	TCGA.CV.5977	1	MALE	66	G2	Stage III	not hispanic or latino	white	TCGA_HNSC	50239d1d-b3a4-4240-ab83-b24ba67b1299	TCGA-HNSC	'--	'--	'--	'--	-24115	'--	'--	'--	Alive	'--	1941	'--	24115	M0	N1	Stage III	T3	'--	N2b	Stage IVA	T3	7th	'--	'--	'--	'--	'--	'--	'--	'--	'--	'--	'--	not reported	'--	'--	'--	'--
TCGA.CV.5979.01A	TCGA.CV.5979	1	MALE	26	G2	null	not hispanic or latino	white	TCGA_HNSC	1e05fdbd-c80b-41c6-9b40-8a7200c92e76	TCGA-HNSC	'--	'--	'--	'--	-9567	'--	'--	'--	Alive	'--	1981	'--	9567	M0	N1	Stage III	T3	'--	N2b	Stage IVA	T2	7th	'--	'--	'--	'--	'--	'--	'--	'--	'--	'--	'--	not reported	'--	'--	'--	'--
TCGA.CV.6003.01A	TCGA.CV.6003	1	FEMALE	50	G2	Stage II	not hispanic or latino	white	TCGA_HNSC	417b357e-c90e-4b63-ae7a-4b782038ffd3	TCGA-HNSC	'--	'--	'--	'--	-18600	'--	'--	'--	Alive	'--	1957	'--	18600	M0	N0	Stage II	T2	'--	N1	Stage III	T2	7th	'--	'--	'--	'--	'--	'--	'--	'--	'--	'--	'--	not reported	'--	'--	'--	'--
TCGA.CV.6433.01A	TCGA.CV.6433	2	MALE	57	G3	Stage II	not hispanic or latino	white	TCGA_HNSC	d5eedfb5-4fa3-4a1e-ad0d-ea550b22a5ba	TCGA-HNSC	'--	'--	'--	'--	-20855	'--	'--	'--	Alive	'--	1953	'--	20855	M0	N0	Stage II	T2	'--	N0	Stage II	T2	7th	'--	'--	'--	'--	'--	'--	'--	'--	'--	'--	'--	not reported	'--	'--	'--	'--
TCGA.CV.6441.01A	TCGA.CV.6441	2	MALE	60	G3	Stage III	hispanic or latino	white	TCGA_HNSC	59398d50-45cf-4812-a24e-0c00c0199971	TCGA-HNSC	'--	'--	'--	'--	-22025	292	'--	'--	Dead	'--	1950	2010	22025	M0	N0	Stage III	T3	'--	N0	Stage III	T3	7th	'--	'--	'--	'--	'--	'--	'--	'--	'--	'--	'--	not reported	'--	'--	'--	'--
TCGA.CV.6935.01A	TCGA.CV.6935	2	MALE	67	G3	Stage III	not hispanic or latino	white	TCGA_HNSC	0871333c-1088-4af1-a365-12256643c5bd	TCGA-HNSC	'--	'--	'--	'--	-24799	295	'--	'--	Dead	'--	1932	1999	24799	M0	N0	Stage III	T3	'--	N2c	Stage IVA	T3	7th	'--	'--	'--	'--	'--	'--	'--	'--	'--	'--	'--	not reported	'--	'--	'--	'--
TCGA.CV.6936.01A	TCGA.CV.6936	1	MALE	68	G2	Stage IVA	not hispanic or latino	white	TCGA_HNSC	93a265b7-6c23-4e5f-b797-c117793744bf	TCGA-HNSC	'--	'--	'--	'--	-25020	166	'--	'--	Dead	'--	1936	2004	25020	M0	N2b	Stage IVA	T4a	'--	N2c	Stage IVA	T4a	7th	'--	'--	'--	'--	'--	'--	'--	'--	'--	'--	'--	not reported	'--	'--	'--	'--
TCGA.CV.6940.01A	TCGA.CV.6940	2	FEMALE	80	G2	Stage I	not hispanic or latino	white	TCGA_HNSC	8b6e939c-c4b0-4d1e-a92c-ea998bc5d36a	TCGA-HNSC	'--	'--	'--	'--	-29382	804	'--	'--	Dead	'--	1922	2004	29382	M0	N0	Stage I	T1	'--	N1	Stage III	T2	7th	'--	'--	'--	'--	'--	'--	'--	'--	'--	'--	'--	not reported	'--	'--	'--	'--
TCGA.CV.6945.01A	TCGA.CV.6945	1	MALE	41	G2	Stage IVA	not hispanic or latino	white	TCGA_HNSC	15714e69-e075-4688-8f51-c7102fe4ca07	TCGA-HNSC	'--	'--	'--	'--	-15158	366	'--	'--	Dead	'--	1952	1994	15158	M0	N2b	Stage IVA	T4a	'--	N2	Stage IVA	T4a	7th	'--	'--	'--	'--	'--	'--	'--	'--	'--	'--	'--	not reported	'--	'--	'--	'--
TCGA.CV.6948.01A	TCGA.CV.6948	2	FEMALE	79	G2	Stage IVA	not hispanic or latino	white	TCGA_HNSC	fcf0dc48-b889-4593-a15b-aa715aae7bf5	TCGA-HNSC	'--	'--	'--	'--	-29153	1289	'--	'--	Dead	'--	1915	1997	29153	M0	N0	Stage IVA	T4a	'--	N3	Stage IVB	T4a	7th	'--	'--	'--	'--	'--	'--	'--	'--	'--	'--	'--	not reported	'--	'--	'--	'--
TCGA.CV.6950.01A	TCGA.CV.6950	1	MALE	64	G2	Stage IVA	not hispanic or latino	white	TCGA_HNSC	32128246-1258-43d1-b1e5-30ae63822c32	TCGA-HNSC	'--	'--	'--	'--	-23549	459	'--	'--	Dead	'--	1930	1995	23549	M0	N2c	Stage IVA	T3	'--	N2c	Stage IVA	T3	7th	'--	'--	'--	'--	'--	'--	'--	'--	'--	'--	'--	not reported	'--	'--	'--	'--
TCGA.CV.6951.01A	TCGA.CV.6951	2	MALE	57	G2	Stage IVA	not hispanic or latino	white	TCGA_HNSC	91728cd6-ed91-49dc-9279-faedbe211a9d	TCGA-HNSC	'--	'--	'--	'--	-21166	915	'--	'--	Dead	'--	1939	1998	21166	M0	N2c	Stage IVA	T4a	'--	N2c	Stage IVA	T4a	7th	'--	'--	'--	'--	'--	'--	'--	'--	'--	'--	'--	not reported	'--	'--	'--	'--
TCGA.CV.6952.01A	TCGA.CV.6952	1	FEMALE	65	G1	Stage III	not hispanic or latino	white	TCGA_HNSC	7ed006e8-461f-4664-bfff-55fa6812743c	TCGA-HNSC	'--	'--	'--	'--	-23892	185	'--	'--	Dead	'--	1931	1996	23892	M0	N0	Stage III	T3	'--	N2b	Stage IVA	T3	7th	'--	'--	'--	'--	'--	'--	'--	'--	'--	'--	'--	not reported	'--	'--	'--	'--
TCGA.CV.6955.01A	TCGA.CV.6955	1	MALE	74	G3	Stage II	not hispanic or latino	white	TCGA_HNSC	f3ee1127-ed53-43e8-825e-1e5516371054	TCGA-HNSC	'--	'--	'--	'--	-27261	334	'--	'--	Dead	'--	1926	2000	27261	M0	N0	Stage II	T2	'--	NX	Stage II	T2	7th	'--	'--	'--	'--	'--	'--	'--	'--	'--	'--	'--	not reported	'--	'--	'--	'--
TCGA.CV.6956.01A	TCGA.CV.6956	1	MALE	67	G2	Stage IVA	hispanic or latino	white	TCGA_HNSC	8c238d30-df8e-4e6b-98fc-21696269a294	TCGA-HNSC	'--	'--	'--	'--	-24720	217	'--	'--	Dead	'--	1926	1993	24720	M0	N2c	Stage IVA	T4a	'--	N1	Stage III	T3	7th	'--	'--	'--	'--	'--	'--	'--	'--	'--	'--	'--	not reported	'--	'--	'--	'--
TCGA.CV.6960.01A	TCGA.CV.6960	1	MALE	49	G3	null	not reported	black or african american	TCGA_HNSC	2c985b30-0f8f-4c8f-a924-cc6aad7ebf0d	TCGA-HNSC	'--	'--	'--	'--	-18194	862	'--	'--	Dead	'--	1950	2001	18194	M0	N0	Stage III	T3	'--	N0	Stage III	T3	7th	'--	'--	'--	'--	'--	'--	'--	'--	'--	'--	'--	not reported	'--	'--	'--	'--
TCGA.CV.6961.01A	TCGA.CV.6961	2	MALE	61	G3	Stage II	not hispanic or latino	white	TCGA_HNSC	4075717b-2240-4842-a00a-0c4dbcb910c4	TCGA-HNSC	'--	'--	'--	'--	-22532	76	'--	'--	Dead	'--	1938	1999	22532	M0	N0	Stage II	T2	'--	N0	Stage II	T2	7th	'--	'--	'--	'--	'--	'--	'--	'--	'--	'--	'--	not reported	'--	'--	'--	'--
TCGA.CV.6962.01A	TCGA.CV.6962	2	MALE	65	G2	Stage III	hispanic or latino	white	TCGA_HNSC	9bcf4ed8-bfb4-49aa-a37e-d91325926894	TCGA-HNSC	'--	'--	'--	'--	-24103	126	'--	'--	Dead	'--	1934	1999	24103	M0	N0	Stage III	T3	'--	NX	Stage IVA	T4a	7th	'--	'--	'--	'--	'--	'--	'--	'--	'--	'--	'--	not reported	'--	'--	'--	'--
TCGA.CV.7099.01A	TCGA.CV.7099	1	FEMALE	85	G2	Stage II	not reported	white	TCGA_HNSC	57212fda-fd32-4328-81dc-61f167970f89	TCGA-HNSC	'--	'--	'--	'--	-31134	243	'--	'--	Dead	'--	1917	2002	31134	M0	N0	Stage II	T2	'--	NX	Stage II	T2	7th	'--	'--	'--	'--	'--	'--	'--	'--	'--	'--	'--	not reported	'--	'--	'--	'--
TCGA.CV.7100.01A	TCGA.CV.7100	1	MALE	66	G3	Stage II	not reported	white	TCGA_HNSC	90a8d2cb-1f31-45f9-8575-eed3cb9a7798	TCGA-HNSC	'--	'--	'--	'--	-24183	274	'--	'--	Dead	'--	1935	2001	24183	M0	N0	Stage II	T2	'--	N1	Stage III	T2	7th	'--	'--	'--	'--	'--	'--	'--	'--	'--	'--	'--	not reported	'--	'--	'--	'--
TCGA.CV.7103.01A	TCGA.CV.7103	2	FEMALE	49	G2	Stage II	not hispanic or latino	white	TCGA_HNSC	1dd23cd6-3aa8-4553-8813-04701451846e	TCGA-HNSC	'--	'--	'--	'--	-18219	1591	'--	'--	Dead	'--	1951	2004	18219	M0	N0	Stage II	T2	'--	N2b	Stage IVA	T2	7th	'--	'--	'--	'--	'--	'--	'--	'--	'--	'--	'--	not reported	'--	'--	'--	'--
TCGA.CV.7177.01A	TCGA.CV.7177	2	FEMALE	82	G2	Stage I	not hispanic or latino	white	TCGA_HNSC	c539274c-e2bf-4b5f-ab56-35eff1569bac	TCGA-HNSC	'--	'--	'--	'--	-30180	663	'--	'--	Dead	'--	1917	2000	30180	M0	N0	Stage I	T1	'--	NX	Stage II	T2	7th	'--	'--	'--	'--	'--	'--	'--	'--	'--	'--	'--	not reported	'--	'--	'--	'--
TCGA.CV.7183.01A	TCGA.CV.7183	1	MALE	53	G1	Stage II	not hispanic or latino	white	TCGA_HNSC	de206681-3e27-4d4f-8669-aefb12b5b1e3	TCGA-HNSC	'--	'--	'--	'--	-19358	'--	'--	'--	Alive	'--	1949	'--	19358	M0	N0	Stage II	T2	'--	N0	Stage II	T2	7th	'--	'--	'--	'--	'--	'--	'--	'--	'--	'--	'--	not reported	'--	'--	'--	'--
TCGA.CV.7242.01A	TCGA.CV.7242	2	FEMALE	60	G2	Stage III	not hispanic or latino	white	TCGA_HNSC	4b4247e2-4446-44f5-8573-4cea8bf69f8e	TCGA-HNSC	'--	'--	'--	'--	-22136	'--	'--	'--	Alive	'--	1948	'--	22136	M0	N0	Stage III	T3	'--	N0	Stage II	T2	7th	'--	'--	'--	'--	'--	'--	'--	'--	'--	'--	'--	not reported	'--	'--	'--	'--
TCGA.CV.7245.01A	TCGA.CV.7245	1	MALE	62	G2	Stage III	hispanic or latino	white	TCGA_HNSC	ae2051a3-f851-4cb3-af18-029f4574b179	TCGA-HNSC	'--	'--	'--	'--	-22646	'--	'--	'--	Alive	'--	1947	'--	22646	M0	N0	Stage III	T3	'--	N0	Stage IVA	T4a	7th	'--	'--	'--	'--	'--	'--	'--	'--	'--	'--	'--	not reported	'--	'--	'--	'--
TCGA.CV.7247.01A	TCGA.CV.7247	1	MALE	55	G2	Stage II	not hispanic or latino	white	TCGA_HNSC	5e25ab76-a8ab-4779-aa03-8de658f18da1	TCGA-HNSC	'--	'--	'--	'--	-20433	577	'--	'--	Dead	'--	1940	1996	20433	M0	N0	Stage II	T2	'--	N0	Stage III	T3	7th	'--	'--	'--	'--	'--	'--	'--	'--	'--	'--	'--	not reported	'--	'--	'--	'--
TCGA.CV.7250.01A	TCGA.CV.7250	1	MALE	64	G1	Stage III	not hispanic or latino	white	TCGA_HNSC	0858c8b7-e2eb-4461-b65e-9d476029ad8d	TCGA-HNSC	'--	'--	'--	'--	-23489	2900	'--	'--	Dead	'--	1936	2007	23489	M0	N0	Stage III	T3	'--	N0	Stage IVA	T4a	7th	'--	'--	'--	'--	'--	'--	'--	'--	'--	'--	'--	not reported	'--	'--	'--	'--
TCGA.CV.7253.01A	TCGA.CV.7253	1	MALE	58	G2	Stage II	not hispanic or latino	black or african american	TCGA_HNSC	d99f39f3-e85a-4073-b6ce-371ba76cea20	TCGA-HNSC	'--	'--	'--	'--	-21473	361	'--	'--	Dead	'--	1935	1993	21473	M0	N0	Stage II	T2	'--	N0	Stage IVA	T4a	7th	'--	'--	'--	'--	'--	'--	'--	'--	'--	'--	'--	not reported	'--	'--	'--	'--
TCGA.CV.7255.01A	TCGA.CV.7255	1	FEMALE	32	G2	Stage II	not hispanic or latino	white	TCGA_HNSC	534f85f2-b9eb-45be-87d5-c3dffd13d541	TCGA-HNSC	'--	'--	'--	'--	-11931	64	'--	'--	Dead	'--	1963	1995	11931	M0	N0	Stage II	T2	'--	N0	Stage IVA	T4a	7th	'--	'--	'--	'--	'--	'--	'--	'--	'--	'--	'--	not reported	'--	'--	'--	'--
TCGA.CV.7261.01A	TCGA.CV.7261	2	MALE	57	G2	Stage III	not hispanic or latino	white	TCGA_HNSC	55f96a9c-e2c8-4243-8a7e-94bc6fab73a6	TCGA-HNSC	'--	'--	'--	'--	-20992	'--	'--	'--	Alive	'--	1951	'--	20992	M0	N0	Stage III	T3	'--	N0	Stage IVA	T4a	7th	'--	'--	'--	'--	'--	'--	'--	'--	'--	'--	'--	not reported	'--	'--	'--	'--
TCGA.CV.7406.01A	TCGA.CV.7406	2	MALE	49	GX	Stage II	not hispanic or latino	white	TCGA_HNSC	2c6d6c93-fb6d-47f7-a868-5e9a82c75d4c	TCGA-HNSC	'--	'--	'--	'--	-18250	1748	'--	'--	Dead	'--	1950	2003	18250	M0	N0	Stage II	T2	'--	N0	Stage II	T2	7th	'--	'--	'--	'--	'--	'--	'--	'--	'--	'--	'--	not reported	'--	'--	'--	'--
TCGA.CV.7414.01A	TCGA.CV.7414	2	MALE	78	G2	Stage III	not hispanic or latino	white	TCGA_HNSC	c3b2c38d-81a3-42fd-a41e-6f6de3934007	TCGA-HNSC	'--	'--	'--	'--	-28603	14	'--	'--	Dead	'--	1917	1995	28603	M0	N1	Stage III	T3	'--	N2b	Stage IVA	T4a	7th	'--	'--	'--	'--	'--	'--	'--	'--	'--	'--	'--	not reported	'--	'--	'--	'--
TCGA.CV.7416.01A	TCGA.CV.7416	1	FEMALE	29	GX	null	not hispanic or latino	white	TCGA_HNSC	96415324-6859-41eb-8d07-be4e6f7d9781	TCGA-HNSC	'--	'--	'--	'--	-10936	763	'--	'--	Dead	'--	1965	1996	10936	M0	N0	Stage IVA	T4a	'--	'--	Stage IVA	T4a	7th	'--	'--	'--	'--	'--	'--	'--	'--	'--	'--	'--	not reported	'--	'--	'--	'--
TCGA.CV.7418.01A	TCGA.CV.7418	2	MALE	62	G2	Stage IVA	not hispanic or latino	black or african american	TCGA_HNSC	20ad4ac0-6a87-461f-83a5-fded51bf821a	TCGA-HNSC	'--	'--	'--	'--	-22805	789	'--	'--	Dead	'--	1934	1998	22805	M0	N0	Stage IVA	T4a	'--	N2b	Stage IVA	T4a	7th	'--	'--	'--	'--	'--	'--	'--	'--	'--	'--	'--	not reported	'--	'--	'--	'--
TCGA.CV.7423.01A	TCGA.CV.7423	1	MALE	65	G1	Stage II	not hispanic or latino	white	TCGA_HNSC	f3a626e4-2d93-4d13-a34c-de0e0c6118ac	TCGA-HNSC	'--	'--	'--	'--	-24071	3059	'--	'--	Dead	'--	1932	2005	24071	M0	N0	Stage II	T2	'--	NX	Stage II	T2	7th	'--	'--	'--	'--	'--	'--	'--	'--	'--	'--	'--	not reported	'--	'--	'--	'--
TCGA.CV.7424.01A	TCGA.CV.7424	2	MALE	67	G2	Stage IVA	not hispanic or latino	asian	TCGA_HNSC	815119e3-13c4-4f63-98c7-10a519034a25	TCGA-HNSC	'--	'--	'--	'--	-24775	453	'--	'--	Dead	'--	1930	1998	24775	M0	N2a	Stage IVA	T4a	'--	N2b	Stage IVA	T3	7th	'--	'--	'--	'--	'--	'--	'--	'--	'--	'--	'--	not reported	'--	'--	'--	'--
TCGA.CV.7430.01A	TCGA.CV.7430	1	MALE	56	G2	Stage III	not hispanic or latino	white	TCGA_HNSC	df132eb8-174b-4427-a16b-953e0f28bf2f	TCGA-HNSC	'--	'--	'--	'--	-20763	495	'--	'--	Dead	'--	1940	1997	20763	M0	N0	Stage III	T3	'--	N0	Stage IVA	T4a	7th	'--	'--	'--	'--	'--	'--	'--	'--	'--	'--	'--	not reported	'--	'--	'--	'--
TCGA.CV.7432.01A	TCGA.CV.7432	1	MALE	79	G1	Stage III	not hispanic or latino	white	TCGA_HNSC	eaf674dd-9909-4879-b9a3-74253169eddd	TCGA-HNSC	'--	'--	'--	'--	-28875	2570	'--	'--	Dead	'--	1919	2005	28875	M0	N1	Stage III	T2	'--	N0	Stage II	T2	7th	'--	'--	'--	'--	'--	'--	'--	'--	'--	'--	'--	not reported	'--	'--	'--	'--
TCGA.CV.7434.01A	TCGA.CV.7434	1	MALE	64	G2	Stage III	not hispanic or latino	white	TCGA_HNSC	63b50e1c-7948-464f-bff1-8e0e5daafcc5	TCGA-HNSC	'--	'--	'--	'--	-23465	218	'--	'--	Dead	'--	1935	1999	23465	M0	N0	Stage III	T3	'--	N1	Stage IVA	T4a	7th	'--	'--	'--	'--	'--	'--	'--	'--	'--	'--	'--	not reported	'--	'--	'--	'--
TCGA.CV.7437.01A	TCGA.CV.7437	1	MALE	77	GX	Stage II	not reported	not reported	TCGA_HNSC	a4cb2c52-15e2-45c8-aff9-23339217d167	TCGA-HNSC	'--	'--	'--	'--	-28221	506	'--	'--	Dead	'--	1919	1997	28221	M0	N0	Stage II	T2	'--	NX	Stage II	T2	7th	'--	'--	'--	'--	'--	'--	'--	'--	'--	'--	'--	not reported	'--	'--	'--	'--
TCGA.CV.7440.01A	TCGA.CV.7440	1	MALE	38	GX	Stage II	not hispanic or latino	white	TCGA_HNSC	6715b957-0d48-439c-8cd7-bd9b204d39b0	TCGA-HNSC	'--	'--	'--	'--	-13992	675	'--	'--	Dead	'--	1962	2001	13992	M0	N0	Stage II	T2	'--	NX	Stage II	T2	7th	'--	'--	'--	'--	'--	'--	'--	'--	'--	'--	'--	not reported	'--	'--	'--	'--
TCGA.CX.7082.01A	TCGA.CX.7082	2	MALE	82	G2	Stage II	not hispanic or latino	white	TCGA_HNSC	47d1fcaf-3c01-43ba-9a21-0870b4ea2976	TCGA-HNSC	'--	'--	'--	'--	-30174	11	'--	'--	Dead	'--	1928	2010	30174	M0	N0	Stage II	T2	'--	N2b	Stage IVA	T2	7th	'--	'--	'--	'--	'--	'--	'--	'--	'--	'--	'--	not reported	'--	'--	'--	'--
[truncated: 2,759 more rows]
[truncated: 109 more columns]
