# Supplementary material for: Pan-cancer landscape of epigenetic factor expression predicts tumor outcome
Source: Commun Biol. 2023 Nov 16;6:1138. doi: 10.1038/s42003-023-05459-w (PMC10654613; doi:10.1038/s42003-023-05459-w)
Supplement: Supplementary file 6 — Supplementary Data 4 [file 42003_2023_5459_MOESM6_ESM.xlsx]

## Sheet: topnmf_genes_all_cancer_type
Supplementary Data 4: Top NMF genes for 24 cancer types
top_nmf_gene_symbol	cancer_type
FOXA1	BRCA
ERBB4	BRCA
ELP2	BRCA
KDM4B	BRCA
RARA	BRCA
KAT6B	BRCA
FOXP1	BRCA
JADE2	BRCA
CDYL2	BRCA
RB1	BRCA
CDK17	BRCA
TADA2B	BRCA
HDAC11	BRCA
ZNF516	BRCA
ARRB1	BRCA
EZH1	BRCA
CBX7	BRCA
PARP3	BRCA
RPS6KA5	BRCA
APBB1	BRCA
ZBTB7C	BRCA
PADI2	BRCA
TOP2A	BRCA
CBX2	BRCA
ANP32E	BRCA
CDK1	BRCA
LBR	BRCA
BUB1	BRCA
AURKA	BRCA
TTK	BRCA
HR	BRCA
AURKB	BRCA
CDC6	BRCA
UBE2T	BRCA
HJURP	BRCA
EZH2	BRCA
TLE1	BRCA
ASF1B	BRCA
CHEK1	BRCA
UHRF1	BRCA
TONSL	BRCA
CIT	BRCA
CHAF1B	BRCA
PHF19	BRCA
PBK	BRCA
MASTL	BRCA
EYA2	BRCA
HELLS	BRCA
SUV39H2	BRCA
DNMT3B	BRCA
RAD54L	BRCA
RAD51	BRCA
SMARCA2	THCA
SMARCA1	THCA
PPARGC1A	THCA
MINA	THCA
GTF2I	THCA
KDM4B	THCA
FOXO1	THCA
PHF20L1	THCA
HLTF	THCA
KDM1B	THCA
PRDM16	THCA
PRDM11	THCA
DZIP3	THCA
USP46	THCA
CHD7	THCA
PKM	THCA
MAPKAPK3	THCA
ARNTL	THCA
PRDM1	THCA
ZNF217	THCA
IKZF3	THCA
GADD45A	THCA
DDB2	THCA
PHF19	THCA
RCC1	THCA
APOBEC3G	THCA
MYO1C	OV
DTX3L	OV
ZNF217	OV
EYA2	OV
ZBTB7C	OV
SMARCD3	OV
PRKCD	OV
SMARCA2	OV
SP100	OV
HSPA1A	OV
MBD2	OV
ZHX1	OV
VDR	OV
ATAD2	OV
JADE2	OV
APOBEC3C	OV
RPS6KA4	OV
GADD45B	OV
NPAS2	OV
EXOSC4	OV
PDP1	OV
APOBEC3G	OV
RPS6KA3	OV
PARP3	OV
GADD45A	OV
SETD7	OV
BRCC3	OV
ATXN7	OV
KAT2B	OV
PADI2	OV
IKZF1	OV
TDRD7	OV
CBX7	OV
FOXP4	OV
HDAC2	OV
KDM5B	OV
DNMT3A	OV
EYA4	OV
CBX2	OV
CBX1	OV
CECR2	OV
PHF10	OV
TET3	OV
CTCFL	OV
PHC1	OV
JARID2	OV
SMARCA1	OV
YEATS4	OV
PRDM11	OV
MBTD1	OV
TOP2A	LGG
PBK	LGG
HMGN2	LGG
NASP	LGG
AURKB	LGG
DNMT1	LGG
CDK1	LGG
PCNA	LGG
TRIM24	LGG
TP53	LGG
BUB1	LGG
ASF1B	LGG
HJURP	LGG
EZH2	LGG
DOT1L	LGG
CDK2	LGG
RCC1	LGG
HMG20B	LGG
UHRF1	LGG
HDAC1	LGG
DTX3L	LGG
TTK	LGG
ATAD2	LGG
BAZ1A	LGG
MOV10	LGG
ACTL6A	LGG
CHAF1A	LGG
CHEK1	LGG
BARD1	LGG
PRKCB	LGG
USP11	LGG
APBB1	LGG
PRKCA	LGG
MGEA5	LGG
CBX6	LGG
CHD5	LGG
CBX7	LGG
ZMYND11	LGG
NAP1L2	LGG
SMARCA2	LGG
WSB2	LGG
SATB1	LGG
USP46	LGG
HDAC11	LGG
CIT	LGG
PCGF5	LGG
ARRB1	LGG
ATXN7L3	LGG
JADE2	LGG
PDP1	LGG
HDAC4	LGG
ACTL6B	LGG
EZH1	LGG
MTA3	LGG
SETD3	LGG
ERBB4	LGG
DZIP3	LGG
NCOA2	LGG
CDK17	LGG
PRKAG2	LGG
USP12	LGG
HR	LGG
RPS6KA5	LGG
UCHL5	LGG
ZBTB16	LGG
YAF2	LGG
CDYL2	LGG
PRDM8	LGG
PPARGC1A	LGG
FOXP4	LGG
FOXP1	LGG
EYA1	LGG
PRDM11	LGG
NPM2	LGG
HMGN5	LGG
BRMS1L	LGG
CBX3	PRAD
RUVBL1	PRAD
WHSC1	PRAD
CBX4	PRAD
ACTL6A	PRAD
RCC1	PRAD
ATAD2	PRAD
TOP2A	PRAD
MINA	PRAD
SS18L2	PRAD
EXOSC4	PRAD
RMI1	PRAD
APOBEC3C	PRAD
ZNF532	PRAD
PRDM8	PRAD
CBX7	PRAD
GADD45B	PRAD
ZNF516	PRAD
SATB1	PRAD
APBB1	PRAD
PRKCB	PRAD
SNAI2	PRAD
EYA1	PRAD
PRKCA	PRAD
PSIP1	PRAD
SP100	PRAD
TLE2	PRAD
FOXO1	PRAD
SMARCD3	PRAD
JADE2	PRAD
HR	PRAD
EYA4	PRAD
RARA	PRAD
PPARGC1A	PRAD
ANP32E	PRAD
HDAC9	PRAD
SFMBT2	PRAD
DDB2	PRAD
CDK2	SKCM
HMG20B	SKCM
RPS6KA4	SKCM
BRMS1	SKCM
TAF10	SKCM
DAPK3	SKCM
EXOSC4	SKCM
HR	SKCM
TFPT	SKCM
CDK5	SKCM
ASF1B	SKCM
HDAC11	SKCM
AURKB	SKCM
SUV39H1	SKCM
TAF6L	SKCM
SATB1	SKCM
JMJD1C	SKCM
ARID4B	SKCM
BAZ2B	SKCM
MYSM1	SKCM
KDM7A	SKCM
EYA1	SKCM
TLE4	SKCM
MBTD1	SKCM
TET2	SKCM
ARID4A	SKCM
SHPRH	SKCM
JAK2	SKCM
BRCA2	SKCM
HCFC2	SKCM
HDAC9	SKCM
FOXP4	UCEC
PRKDC	UCEC
TOP2A	UCEC
USP11	UCEC
DEK	UCEC
DNMT3A	UCEC
MAZ	UCEC
ASF1B	UCEC
MSH6	UCEC
CBX2	UCEC
CBX6	UCEC
BUB1	UCEC
ATAD2	UCEC
TONSL	UCEC
MDC1	UCEC
CDK2	UCEC
AURKB	UCEC
HJURP	UCEC
AURKA	UCEC
CIT	UCEC
BCORL1	UCEC
TTK	UCEC
EZH2	UCEC
MRGBP	UCEC
PRMT6	UCEC
PRDM11	UCEC
PHF19	UCEC
EYA2	UCEC
RBBP7	UCEC
ELP3	UCEC
HMG20B	UCEC
TP53	UCEC
ZNHIT1	UCEC
TLE1	UCEC
ZNF516	UCEC
KDM4B	UCEC
GADD45B	UCEC
RARA	UCEC
PRKAB1	UCEC
SMYD2	UCEC
KDM7A	UCEC
WDR77	UCEC
FOXP1	UCEC
TLE2	UCEC
SMARCA2	UCEC
TAF9	UCEC
BAZ1A	UCEC
PDP1	UCEC
GATAD1	UCEC
GADD45A	UCEC
SIRT6	UCEC
GADD45G	UCEC
PRKAG2	UCEC
TFPT	UCEC
DDB2	UCEC
RPS6KA5	UCEC
TET2	UCEC
ZNHIT1	KIRC
TAF10	KIRC
MBD3	KIRC
APOBEC3C	KIRC
INO80E	KIRC
KAT2A	KIRC
RBX1	KIRC
FBRSL1	KIRC
MST1	KIRC
NAA60	KIRC
NPAS2	KIRC
EXOSC5	KIRC
SIRT6	KIRC
SIRT7	KIRC
SMARCD3	KIRC
HDAC10	KIRC
A1CF	KIRC
PRKAA2	KIRC
GTF2I	KIRC
ASXL2	KIRC
PPARGC1A	KIRC
ZHX1	KIRC
GTF3C4	KIRC
FOXO1	KIRC
CDYL2	KIRC
KDM6A	KIRC
SHPRH	KIRC
ZNF711	KIRC
FAM175A	KIRC
TLE2	CRC
HDAC10	CRC
GADD45G	CRC
ZGPAT	CRC
CRB2	CRC
PPP4R2	CRC
PBK	CRC
KAT2B	CRC
BRMS1L	CRC
HR	CESC
MBD2	CESC
SNAI2	CESC
HSPA1A	CESC
DTX3L	CESC
ATAD2	CESC
DR1	CESC
RPS6KA4	CESC
BAZ1A	CESC
RCOR1	CESC
APOBEC3C	CESC
TRIM16	CESC
ZNF532	CESC
VDR	CESC
GADD45A	CESC
APOBEC3A	CESC
USP15	CESC
RNF168	CESC
ZHX1	CESC
PDP1	CESC
JARID2	CESC
PRDM1	CESC
PADI1	CESC
ZBTB7C	CESC
TAF12	CESC
MASTL	CESC
PADI3	CESC
INO80C	CESC
TLE4	CESC
MINA	CESC
CHD3	CESC
PKN1	CESC
PRKAA2	CESC
HMGN3	CESC
FOXP4	CESC
TLE2	CESC
DNMT3A	CESC
PRKAB1	CESC
SMARCA1	CESC
ZMYM3	CESC
FOXA1	CESC
NEK6	CESC
JADE1	CESC
RARA	CESC
TRIM24	CESC
SCMH1	CESC
PRKCA	CESC
MST1	LIHC
A1CF	LIHC
GADD45B	LIHC
GADD45A	LIHC
GADD45G	LIHC
PPARGC1A	LIHC
ZNHIT1	LIHC
HDAC6	LIHC
SETD7	LIHC
SMARCA2	LIHC
KAT2B	LIHC
PRKAG2	LIHC
SP100	LIHC
ZBTB16	LIHC
SS18L1	LIHC
PHF8	LIHC
NFYB	LIHC
FOXO1	LIHC
CBX7	LIHC
CHD9	LIHC
USP12	LIHC
KDM8	LIHC
RAD54L2	LIHC
PARP3	LIHC
CECR2	LIHC
HCFC2	LIHC
SNAI2	LIHC
JDP2	LIHC
ARNTL	LIHC
MBIP	LIHC
SATB2	LIHC
SATB1	LIHC
L3MBTL4	LIHC
PKM	LIHC
TOP2A	LIHC
CDK1	LIHC
CDC6	LIHC
ATAD2	LIHC
DNMT1	LIHC
AURKB	LIHC
ASF1B	LIHC
HJURP	LIHC
CHD3	LIHC
CHAF1B	LIHC
DNMT3A	LIHC
CBX6	LIHC
TONSL	LIHC
BUB1	LIHC
UHRF1	LIHC
TTK	LIHC
AURKA	LIHC
PHF19	LIHC
EZH2	LIHC
UBE2T	LIHC
PRKCD	LIHC
CHAF1A	LIHC
HELLS	LIHC
YEATS2	LIHC
CHEK1	LIHC
PBK	LIHC
CIT	LIHC
RAD54L	LIHC
RAD51	LIHC
CBX2	LIHC
TRIM16	LIHC
ZNF532	LIHC
BRCA1	LIHC
TLE2	SARC
CBX7	SARC
PRKAA2	SARC
SPOP	SARC
GADD45G	SARC
LBR	SARC
PPARGC1A	SARC
ZNF711	SARC
GADD45A	SARC
EZH1	SARC
HR	SARC
SETMAR	SARC
APBB1	SARC
ZBTB16	SARC
PRKAG2	SARC
BCOR	SARC
JADE1	SARC
PRKAB2	SARC
PRDM16	SARC
TAF9B	SARC
RCOR3	SARC
KAT2B	SARC
BARD1	SARC
PHC3	SARC
HDAC11	SARC
HMGN5	SARC
JAK2	SARC
HDAC9	SARC
RPS6KA5	SARC
EYA2	SARC
YWHAE	SARC
SNAI2	SARC
JDP2	SARC
DDX21	SARC
MYBBP1A	SARC
RCC1	SARC
NEK6	SARC
BRE	SARC
MEN1	SARC
PRKCA	SARC
PRDM4	SARC
ZNF217	SARC
CDK1	SARC
AURKB	SARC
RNF2	SARC
SATB1	SARC
MRGBP	SARC
UHRF1	SARC
RB1	SARC
PDP1	SARC
RNF8	SARC
MINA	SARC
ZBTB33	SARC
VDR	SARC
RPS6KA4	HNSC
NOC2L	HNSC
HR	HNSC
SNAI2	HNSC
BRMS1	HNSC
RCOR1	HNSC
SP100	HNSC
VDR	HNSC
SMYD2	HNSC
AURKA	HNSC
MRGBP	HNSC
EXOSC4	HNSC
CDK7	HNSC
APOBEC3A	HNSC
DNMT3B	HNSC
EYA2	HNSC
ZBTB7C	HNSC
CBX6	HNSC
PKN1	HNSC
FOXA1	HNSC
PRKAA2	HNSC
IKZF3	HNSC
SATB1	HNSC
CECR2	HNSC
CBX7	HNSC
TLE2	HNSC
PADI2	HNSC
FOXP2	HNSC
L3MBTL4	HNSC
IKZF1	HNSC
ZNF711	HNSC
APBB1	HNSC
PRKDC	KIRP
GTF2I	KIRP
DDX21	KIRP
CDC73	KIRP
TOP2A	KIRP
HMG20A	KIRP
TAF2	KIRP
KDM6A	KIRP
JADE3	KIRP
SHPRH	KIRP
ZNHIT1	KIRP
MBD3	KIRP
HMG20B	KIRP
KAT2A	KIRP
HSPA1A	KIRP
MST1	KIRP
TAF10	KIRP
NAA60	KIRP
INO80E	KIRP
HDAC11	KIRP
DMAP1	KIRP
SMARCD3	KIRP
CDK5	KIRP
SIRT7	KIRP
SIRT6	KIRP
EXOSC4	KIRP
INO80C	KIRP
HDAC10	KIRP
CCDC101	KIRP
ZNF541	KIRP
TFPT	KIRP
TAF6L	KIRP
SKP1	GBM
ZNHIT1	GBM
UBE2A	GBM
RBX1	GBM
GADD45A	GBM
PRKAG1	GBM
NSL1	GBM
UBE2B	GBM
ING4	GBM
PCGF5	GBM
SP100	GBM
KANSL2	GBM
ELP5	GBM
DPY30	GBM
SMYD2	GBM
APOBEC3C	GBM
CDK5	GBM
YAF2	GBM
APOBEC3G	GBM
TDRD7	GBM
ARNTL	GBM
YEATS4	GBM
TAF12	GBM
ELP4	GBM
RRP8	GBM
CDK7	GBM
CHD7	GBM
KMT2A	GBM
KMT2D	GBM
DOT1L	GBM
GSE1	GBM
KDM6B	GBM
BCOR	GBM
SATB1	GBM
RAD54L2	GBM
TET3	GBM
EYA1	GBM
CBX2	GBM
CHD5	GBM
HR	GBM
TONSL	GBM
CECR2	GBM
USP49	GBM
ASXL3	GBM
NPAS2	PCPG
PHC2	PCPG
GADD45B	PCPG
HMG20B	PCPG
GADD45A	PCPG
GADD45G	PCPG
FOXO1	PCPG
SP100	PCPG
EYA1	PCPG
PRDM1	PCPG
SNAI2	PCPG
KMT2A	PCPG
CHD5	PCPG
TLE4	PCPG
HDAC11	PCPG
HDAC9	PCPG
PRDM8	PCPG
KAT6B	PCPG
TDRD7	PCPG
NAP1L2	PCPG
PRKCA	PCPG
CIT	PCPG
NPM2	PCPG
TDRKH	PCPG
PRDM11	PCPG
PHC1	PCPG
L3MBTL1	PCPG
TOP2A	LUAD
CDK1	LUAD
PCNA	LUAD
BUB1	LUAD
CDC6	LUAD
UBE2T	LUAD
HJURP	LUAD
ATAD2	LUAD
AURKB	LUAD
AURKA	LUAD
TTK	LUAD
ASF1B	LUAD
UHRF1	LUAD
PBK	LUAD
CDK2	LUAD
CHEK1	LUAD
PHF19	LUAD
BRCA1	LUAD
EZH2	LUAD
MRGBP	LUAD
YEATS4	LUAD
RAD51	LUAD
CHAF1B	LUAD
HELLS	LUAD
VRK1	LUAD
RAD54L	LUAD
CHAF1A	LUAD
APOBEC3B	LUAD
MASTL	LUAD
TONSL	LUAD
CIT	LUAD
MBIP	LUAD
SMARCA2	LUAD
PRDM16	LUAD
VDR	LUAD
JADE1	LUAD
SATB1	LUAD
FOXO1	LUAD
KAT6B	LUAD
CBX7	LUAD
ZBTB16	LUAD
ZNF516	LUAD
ZBTB7C	LUAD
KAT2B	LUAD
GADD45G	LUAD
TOP2A	STAD
PCNA	STAD
ATAD2	STAD
CDC6	STAD
CDK1	STAD
RCC1	STAD
AURKA	STAD
BUB1	STAD
TONSL	STAD
ASF1B	STAD
UBE2T	STAD
HJURP	STAD
PBK	STAD
TTK	STAD
AURKB	STAD
EZH2	STAD
UHRF1	STAD
HELLS	STAD
BRCA1	STAD
CHEK1	STAD
CHAF1A	STAD
MRGBP	STAD
BRCA2	STAD
CBX6	STAD
PRKCB	STAD
FOXP2	STAD
CBX7	STAD
IKZF3	STAD
ZBTB16	STAD
SATB1	STAD
IKZF1	STAD
APBB1	STAD
PRKAA2	STAD
KAT2B	STAD
TLE4	STAD
GADD45B	STAD
SMARCA1	STAD
TLE2	STAD
HDAC9	STAD
ZNF516	STAD
SMARCD3	STAD
SFMBT2	STAD
HCFC2	STAD
SKP1	LUSC
UBE2A	LUSC
POLE3	LUSC
TAF7	LUSC
RBX1	LUSC
ZNHIT1	LUSC
CDK1	LUSC
UBE2E1	LUSC
TRIM16	LUSC
UBE2B	LUSC
DPY30	LUSC
NSL1	LUSC
BABAM1	LUSC
TAF9	LUSC
APOBEC3B	LUSC
UBE2T	LUSC
ASF1A	LUSC
YEATS4	LUSC
TADA1	LUSC
EXOSC8	LUSC
RMI1	LUSC
PBK	LUSC
TDRD7	LUSC
APOBEC3G	LUSC
CDK7	LUSC
SMARCD3	LUSC
YAF2	LUSC
SUV39H2	LUSC
CHD3	LUSC
KMT2D	LUSC
TRRAP	LUSC
EP400	LUSC
TET3	LUSC
KMT2A	LUSC
DOT1L	LUSC
CHD7	LUSC
BCORL1	LUSC
FOXP4	ESCA
RPS6KA3	ESCA
PRKCA	ESCA
CTBP2	ESCA
NPAS2	ESCA
NEK6	ESCA
A1CF	ESCA
FOXP1	ESCA
STK4	ESCA
CHD7	ESCA
PCGF5	ESCA
BRPF3	ESCA
PRKCD	ESCA
FOXA1	ESCA
ARRB1	ESCA
PRKAB1	ESCA
USP3	ESCA
SFMBT1	ESCA
JADE1	ESCA
DNAJC1	ESCA
PRDM16	ESCA
PADI2	ESCA
PIWIL4	ESCA
JAK2	ESCA
PPARGC1A	ESCA
SATB1	ESCA
SNAI2	ESCA
HR	ESCA
YEATS2	ESCA
ZNF532	ESCA
MBD2	ESCA
HSPA1A	ESCA
APOBEC3C	ESCA
AEBP2	ESCA
CBX1	ESCA
RNF168	ESCA
JARID2	ESCA
HLTF	ESCA
CBX6	ESCA
ZBTB7C	ESCA
CBX2	ESCA
TLE4	ESCA
SETD8	ESCA
TRIM16	ESCA
PHF21A	ESCA
FOXP2	ESCA
DDB2	ESCA
DPPA3	TGCT
PRDM14	TGCT
DNMT3B	TGCT
KAT7	TGCT
DNMT3L	TGCT
HELLS	TGCT
BRDT	TGCT
CECR2	TGCT
BRWD3	TGCT
TET1	TGCT
AIRE	TGCT
RAD51	TGCT
EXOSC5	TGCT
KDM7A	TGCT
UBE2T	TGCT
ZFP57	TGCT
TDRKH	TGCT
FOXP4	TGCT
SMARCA1	TGCT
FOXA1	TGCT
PHC2	TGCT
CBX6	TGCT
RAI1	TGCT
SMARCD3	TGCT
RARA	TGCT
SPOP	TGCT
TLE2	TGCT
ERBB4	TGCT
SNAI2	TGCT
ZNF711	TGCT
BCORL1	TGCT
SATB1	TGCT
SCMH1	TGCT
PRDM11	TGCT
BAZ2B	TGCT
SETD7	TGCT
FOXP2	TGCT
USP3	TGCT
JDP2	TGCT
PRKCA	TGCT
RB1	TGCT
CIT	ACC
KDM4B	ACC
ZNF711	ACC
TLE1	ACC
CDK1	ACC
TOP2A	ACC
DNMT1	ACC
NPAS2	ACC
PBK	ACC
DOT1L	ACC
SMYD2	ACC
ASF1B	ACC
DNMT3A	ACC
BUB1	ACC
HAT1	ACC
APOBEC3B	ACC
NEK6	ACC
AURKA	ACC
ATAD2	ACC
UBE2T	ACC
CHAF1A	ACC
HJURP	ACC
HELLS	ACC
TONSL	ACC
PRKCA	ACC
MAPKAPK3	ACC
PDP1	ACC
JADE2	ACC
BRE	ACC
PPARGC1A	ACC
GADD45G	ACC
HDAC5	ACC
ATRX	ACC
CBX7	ACC
EZH1	ACC
HMGN5	ACC
NAP1L2	ACC
CSRP2BP	ACC
PHF8	ACC
ZNF217	ACC
RARA	ACC
FOXP1	ACC
JADE3	ACC
SATB1	ACC
ZBTB16	ACC
PADI3	BLCA
FOXA1	BLCA
TLE2	BLCA
ZBTB7C	BLCA
TRIM24	BLCA
ZMYND8	BLCA
PRKCD	BLCA
NPAS2	BLCA
CXXC1	BLCA
SIRT7	BLCA
HSPA1A	BLCA
CECR2	BLCA
EYA2	BLCA
USP3	BLCA
PADI1	BLCA
IKZF3	BLCA
NAA60	BLCA
MBTD1	BLCA
HDAC11	BLCA
SS18L1	BLCA
CCDC101	BLCA
SETMAR	BLCA
APOBEC3G	BLCA
HDAC10	BLCA
PRKDC	BLCA
DEK	BLCA
MSH6	BLCA
PSIP1	BLCA
ZNF532	BLCA
NEK6	BLCA
PHF19	BLCA
SNAI2	BLCA
AURKA	BLCA
PRDM1	BLCA
CHEK1	BLCA
EXOSC3	BLCA
APBB1	BLCA
EP300	PAAD
GTF2I	PAAD
SETD7	PAAD
ATRX	PAAD
ZNF217	PAAD
ZNF532	PAAD
ASXL2	PAAD
NCOA2	PAAD
ATM	PAAD
PHC3	PAAD
SNAI2	PAAD
TP53BP1	PAAD
TAF2	PAAD
KAT6B	PAAD
HMG20A	PAAD
SHPRH	PAAD
HDAC9	PAAD
CDYL2	PAAD
ZNHIT1	PAAD
KAT2A	PAAD
MBD3	PAAD
TAF10	PAAD
HMG20B	PAAD
SIRT7	PAAD
BRMS1	PAAD
FBRSL1	PAAD
SIRT6	PAAD
HMGN3	PAAD
BABAM1	PAAD
NAA60	PAAD
HR	PAAD
EXOSC4	PAAD
DMAP1	PAAD
PRMT7	PAAD
HDAC10	PAAD
TFPT	PAAD
GADD45G	PAAD
SUV420H2	PAAD
TONSL	PAAD
EXOSC5	PAAD
LRWD1	PAAD
APOBEC1	PAAD
INO80C	PAAD
SS18L2	PAAD
UBE2T	PAAD
PIWIL4	PAAD
MST1	PAAD
ZGPAT	PAAD

## Sheet: signature_genes_5cancer
Supplementary Data 4: Cluster-specific signature top NMF genes for the 5 cancer types
top_nmf_gene_symbol	cancer_type	NMF_cluster
A1CF	KIRC	better
A1CF	LIHC	better
ACTL6A	LGG	poor
ACTL6B	LGG	better
APBB1	LGG	better
APOBEC3B	ACC	poor
APOBEC3B	LUAD	poor
APOBEC3C	KIRC	poor
ARNTL	LIHC	better
ARRB1	LGG	better
ASF1B	ACC	poor
ASF1B	LGG	poor
ASF1B	LIHC	poor
ASF1B	LUAD	poor
ASXL2	KIRC	better
ATAD2	ACC	poor
ATAD2	LGG	poor
ATAD2	LIHC	poor
ATAD2	LUAD	poor
ATRX	ACC	better
ATXN7L3	LGG	better
AURKA	ACC	poor
AURKA	LIHC	poor
AURKA	LUAD	poor
AURKB	LGG	poor
AURKB	LIHC	poor
AURKB	LUAD	poor
BARD1	LGG	poor
BAZ1A	LGG	poor
BRCA1	LIHC	poor
BRCA1	LUAD	poor
BRE	ACC	better
BRMS1L	LGG	better
BUB1	ACC	poor
BUB1	LGG	poor
BUB1	LIHC	poor
BUB1	LUAD	poor
CBX2	LIHC	poor
CBX6	LGG	better
CBX6	LIHC	poor
CBX7	ACC	better
CBX7	LGG	better
CBX7	LIHC	better
CBX7	LUAD	better
CDC6	LIHC	poor
CDC6	LUAD	poor
CDK1	ACC	poor
CDK1	LGG	poor
CDK1	LIHC	poor
CDK1	LUAD	poor
CDK17	LGG	better
CDK2	LGG	poor
CDK2	LUAD	poor
CDYL2	KIRC	better
CDYL2	LGG	better
CECR2	LIHC	better
CHAF1A	ACC	poor
CHAF1A	LGG	poor
CHAF1A	LIHC	poor
CHAF1A	LUAD	poor
CHAF1B	LIHC	poor
CHAF1B	LUAD	poor
CHD3	LIHC	poor
CHD5	LGG	better
CHD9	LIHC	better
CHEK1	LGG	poor
CHEK1	LIHC	poor
CHEK1	LUAD	poor
CIT	ACC	poor
CIT	LGG	better
CIT	LIHC	poor
CIT	LUAD	better
CSRP2BP	ACC	better
DNMT1	ACC	poor
DNMT1	LGG	poor
DNMT1	LIHC	poor
DNMT3A	ACC	poor
DNMT3A	LIHC	poor
DOT1L	ACC	poor
DOT1L	LGG	poor
DTX3L	LGG	poor
DZIP3	LGG	better
ERBB4	LGG	better
EXOSC5	KIRC	poor
EYA1	LGG	better
EZH1	ACC	better
EZH1	LGG	better
EZH2	LGG	poor
EZH2	LIHC	poor
EZH2	LUAD	poor
FAM175A	KIRC	better
FBRSL1	KIRC	poor
FOXO1	KIRC	better
FOXO1	LIHC	better
FOXO1	LUAD	better
FOXP1	ACC	better
FOXP1	LGG	better
FOXP4	LGG	better
GADD45A	LIHC	better
GADD45B	LIHC	better
GADD45G	ACC	better
GADD45G	LIHC	better
GADD45G	LUAD	better
GTF2I	KIRC	better
GTF3C4	KIRC	better
HAT1	ACC	poor
HCFC2	LIHC	better
HDAC1	LGG	poor
HDAC10	KIRC	poor
HDAC11	LGG	better
HDAC4	LGG	better
HDAC5	ACC	better
HDAC6	LIHC	better
HELLS	ACC	poor
HELLS	LIHC	poor
HELLS	LUAD	poor
HJURP	ACC	poor
HJURP	LGG	poor
HJURP	LIHC	poor
HJURP	LUAD	poor
HMG20B	LGG	poor
HMGN2	LGG	poor
HMGN5	ACC	better
HMGN5	LGG	better
HR	LGG	better
INO80E	KIRC	poor
JADE1	LUAD	better
JADE2	ACC	better
JADE2	LGG	better
JADE3	ACC	better
JDP2	LIHC	better
KAT2A	KIRC	poor
KAT2B	LIHC	better
KAT2B	LUAD	better
KAT6B	LUAD	better
KDM4B	ACC	poor
KDM6A	KIRC	better
KDM8	LIHC	better
L3MBTL4	LIHC	better
MAPKAPK3	ACC	better
MASTL	LUAD	poor
MBD3	KIRC	poor
MBIP	LIHC	better
MBIP	LUAD	better
MGEA5	LGG	better
MOV10	LGG	poor
MRGBP	LUAD	poor
MST1	KIRC	poor
MST1	LIHC	better
MTA3	LGG	better
NAA60	KIRC	poor
NAP1L2	ACC	better
NAP1L2	LGG	better
NASP	LGG	poor
NCOA2	LGG	better
NEK6	ACC	poor
NFYB	LIHC	better
NPAS2	ACC	poor
NPAS2	KIRC	poor
NPM2	LGG	better
PARP3	LIHC	better
PBK	ACC	poor
PBK	LGG	poor
PBK	LIHC	poor
PBK	LUAD	poor
PCGF5	LGG	better
PCNA	LGG	poor
PCNA	LUAD	poor
PDP1	ACC	better
PDP1	LGG	better
PHF19	LIHC	poor
PHF19	LUAD	poor
PHF8	ACC	better
PHF8	LIHC	better
PKM	LIHC	poor
PPARGC1A	ACC	better
PPARGC1A	KIRC	better
PPARGC1A	LGG	better
PPARGC1A	LIHC	better
PRDM11	LGG	better
PRDM16	LUAD	better
PRDM8	LGG	better
PRKAA2	KIRC	better
PRKAG2	LGG	better
PRKAG2	LIHC	better
PRKCA	ACC	better
PRKCA	LGG	better
PRKCB	LGG	better
PRKCD	LIHC	poor
RAD51	LIHC	poor
RAD51	LUAD	poor
RAD54L	LIHC	poor
RAD54L	LUAD	poor
RAD54L2	LIHC	better
RARA	ACC	better
RBX1	KIRC	poor
RCC1	LGG	poor
RPS6KA5	LGG	better
SATB1	ACC	better
SATB1	LGG	better
SATB1	LIHC	better
SATB1	LUAD	better
SATB2	LIHC	better
SETD3	LGG	better
SETD7	LIHC	better
SHPRH	KIRC	better
SIRT6	KIRC	poor
SIRT7	KIRC	poor
SMARCA2	LGG	better
SMARCA2	LIHC	better
SMARCA2	LUAD	better
SMARCD3	KIRC	poor
SMYD2	ACC	poor
SNAI2	LIHC	better
SP100	LIHC	better
SS18L1	LIHC	better
TAF10	KIRC	poor
TLE1	ACC	poor
TONSL	ACC	poor
TONSL	LIHC	poor
TONSL	LUAD	poor
TOP2A	ACC	poor
TOP2A	LGG	poor
TOP2A	LIHC	poor
TOP2A	LUAD	poor
TP53	LGG	poor
TRIM16	LIHC	poor
TRIM24	LGG	poor
TTK	LGG	poor
TTK	LIHC	poor
TTK	LUAD	poor
UBE2T	ACC	poor
UBE2T	LIHC	poor
UBE2T	LUAD	poor
UCHL5	LGG	better
UHRF1	LGG	poor
UHRF1	LIHC	poor
UHRF1	LUAD	poor
USP11	LGG	better
USP12	LGG	better
USP12	LIHC	better
USP46	LGG	better
VDR	LUAD	better
VRK1	LUAD	poor
WSB2	LGG	better
YAF2	LGG	better
YEATS2	LIHC	poor
YEATS4	LUAD	poor
ZBTB16	ACC	better
ZBTB16	LGG	better
ZBTB16	LIHC	better
ZBTB16	LUAD	better
ZBTB7C	LUAD	better
ZHX1	KIRC	better
ZMYND11	LGG	better
ZNF217	ACC	better
ZNF516	LUAD	better
ZNF532	LIHC	poor
ZNF711	ACC	poor
ZNF711	KIRC	better
ZNHIT1	KIRC	poor
ZNHIT1	LIHC	better

## Sheet: mutation_diff_ACC_clusters
Supplementary Data 4: Number of tumors in poor and better outrcome clusters with a gene mutation for ACC
gene_symbol	num_with_mut_poor	total_num_poor	freq_num_with_mut_poor	num_with_mut_better	total_num_better	freq_num_with_mut_better	Fisher_pval	Fisher_BH_pval	is_epifactor	signature_top_nmf
TP53	13	40	0.325	2	31	0.065	0.0086595	0.0822653	yes	NA
MEN1	6	40	0.15	0	31	0	0.0319417	0.151723	yes	NA
KMT2B	5	40	0.125	1	31	0.032	0.221824	0.351221	yes	NA
CTNNB1	12	40	0.3	1	31	0.032	0.00442513	0.0822653	NA	NA
PKHD1	6	40	0.15	0	31	0	0.0319417	0.151723	NA	NA
DST	5	40	0.125	0	31	0	0.0635887	0.201364	NA	NA
APOB	5	40	0.125	0	31	0	0.0635887	0.201364	NA	NA
ADGRV1	4	40	0.1	0	31	0	0.126442	0.240239	NA	NA
NF1	4	40	0.1	0	31	0	0.126442	0.240239	NA	NA
RELN	4	40	0.1	0	31	0	0.126442	0.240239	NA	NA
FRMPD4	4	40	0.1	0	31	0	0.126442	0.240239	NA	NA
FAT4	5	40	0.125	1	31	0.032	0.221824	0.351221	NA	NA
MUC16	7	40	0.175	2	31	0.065	0.281817	0.411886	NA	NA
MUC4	4	40	0.1	1	31	0.032	0.377853	0.4487	NA	NA
SVEP1	4	40	0.1	1	31	0.032	0.377853	0.4487	NA	NA
HRNR	4	40	0.1	1	31	0.032	0.377853	0.4487	NA	NA
TTN	5	40	0.125	2	31	0.065	0.457345	0.51115	NA	NA
CNTNAP5	4	40	0.1	2	31	0.065	0.689911	0.72824	NA	NA
HMCN1	4	40	0.1	3	31	0.097	1	1	NA	NA

## Sheet: cna_diff_ACC_clusters
Supplementary Data 4: Number of tumors in poor and better outrcome clusters with a copy number alteration (cna) related to a gene for ACC
gene_symbol	Cytoband	CNA	profiled_samples_poor	total_num_of_samples_poor	freq_poor	profiled_samples_better	total_num_of_samples_better	freq_better	Fisher_pval	Fisher_BH_pval	is_epifactor	signature_top_nmf
YEATS4	12q15	AMP	5	40	0.125	0	31	0	0.0635887	0.268303	yes	NA
RB1	13q14.2	HOMDEL	4	40	0.1	0	31	0	0.126442	0.268303	yes	NA
ASH1L	1q22	AMP	4	40	0.1	0	31	0	0.126442	0.268303	yes	NA
USP15	12q14.1	AMP	4	40	0.1	0	31	0	0.126442	0.268303	yes	NA
BRD9	5p15.33	AMP	7	40	0.175	5	31	0.161	1	1	yes	NA
COQ10A	12q13.3	AMP	6	40	0.15	0	31	0	0.0319417	0.268303	NA	NA
RAB3IP	12q15	AMP	5	40	0.125	0	31	0	0.0635887	0.268303	NA	NA
CPM	12q15	AMP	5	40	0.125	0	31	0	0.0635887	0.268303	NA	NA
CPSF6	12q15	AMP	5	40	0.125	0	31	0	0.0635887	0.268303	NA	NA
FRS2	12q15	AMP	5	40	0.125	0	31	0	0.0635887	0.268303	NA	NA
ANKRD52	12q13.3	AMP	5	40	0.125	0	31	0	0.0635887	0.268303	NA	NA
HMGA2	12q14.3	AMP	5	40	0.125	0	31	0	0.0635887	0.268303	NA	NA
DYRK2	12q15	AMP	5	40	0.125	0	31	0	0.0635887	0.268303	NA	NA
SLC35E3	12q15	AMP	5	40	0.125	0	31	0	0.0635887	0.268303	NA	NA
LRIG3	12q14.1	AMP	5	40	0.125	0	31	0	0.0635887	0.268303	NA	NA
ACVR1B	12q13.13	AMP	5	40	0.125	0	31	0	0.0635887	0.268303	NA	NA
ACVRL1	12q13.13	AMP	5	40	0.125	0	31	0	0.0635887	0.268303	NA	NA
CCT2	12q15	AMP	5	40	0.125	0	31	0	0.0635887	0.268303	NA	NA
SLC16A7	12q14.1	AMP	5	40	0.125	0	31	0	0.0635887	0.268303	NA	NA
MSRB3	12q14.3	AMP	5	40	0.125	0	31	0	0.0635887	0.268303	NA	NA
LEMD3	12q14.3	AMP	5	40	0.125	0	31	0	0.0635887	0.268303	NA	NA
MDM2	12q15	AMP	5	40	0.125	0	31	0	0.0635887	0.268303	NA	NA
LYZ	12q15	AMP	5	40	0.125	0	31	0	0.0635887	0.268303	NA	NA
RPSAP52	12q14.3	AMP	5	40	0.125	0	31	0	0.0635887	0.268303	NA	NA
NUP107	12q15	AMP	5	40	0.125	0	31	0	0.0635887	0.268303	NA	NA
KREMEN1	22q12.1	HOMDEL	5	40	0.125	0	31	0	0.0635887	0.268303	NA	NA
LRRC10	12q15	AMP	5	40	0.125	0	31	0	0.0635887	0.268303	NA	NA
BEST3	12q15	AMP	5	40	0.125	0	31	0	0.0635887	0.268303	NA	NA
MON2	12q14.1	AMP	4	40	0.1	0	31	0	0.126442	0.268303	NA	NA
RAP1B	12q15	AMP	4	40	0.1	0	31	0	0.126442	0.268303	NA	NA
OR9K2	12q13.2	AMP	4	40	0.1	0	31	0	0.126442	0.268303	NA	NA
TAMALIN	12q13.13	AMP	4	40	0.1	0	31	0	0.126442	0.268303	NA	NA
MDM1	12q15	AMP	4	40	0.1	0	31	0	0.126442	0.268303	NA	NA
PPM1H	12q14.1-q14.2	AMP	4	40	0.1	0	31	0	0.126442	0.268303	NA	NA
NR4A1	12q13.13	AMP	4	40	0.1	0	31	0	0.126442	0.268303	NA	NA
LGR5	12q21.1	AMP	4	40	0.1	0	31	0	0.126442	0.268303	NA	NA
CELA1	12q13.13	AMP	4	40	0.1	0	31	0	0.126442	0.268303	NA	NA
POU5F1P4	1q22	AMP	4	40	0.1	0	31	0	0.126442	0.268303	NA	NA
NUP107-DT	12q15	AMP	4	40	0.1	0	31	0	0.126442	0.268303	NA	NA
CNOT2	12q15	AMP	4	40	0.1	0	31	0	0.126442	0.268303	NA	NA
RERE	1p36.23	HOMDEL	4	40	0.1	0	31	0	0.126442	0.268303	NA	NA
ANKRD33	12q13.13	AMP	4	40	0.1	0	31	0	0.126442	0.268303	NA	NA
PKLR	1q22	AMP	4	40	0.1	0	31	0	0.126442	0.268303	NA	NA
LPAR6	13q14.2	HOMDEL	4	40	0.1	0	31	0	0.126442	0.268303	NA	NA
DPM3	1q22	AMP	4	40	0.1	0	31	0	0.126442	0.268303	NA	NA
FAM189B	1q22	AMP	4	40	0.1	0	31	0	0.126442	0.268303	NA	NA
HELB	12q14.3	AMP	4	40	0.1	0	31	0	0.126442	0.268303	NA	NA
NEUROD4	12q13.2	AMP	4	40	0.1	0	31	0	0.126442	0.268303	NA	NA
KCNMB4	12q15	AMP	4	40	0.1	0	31	0	0.126442	0.268303	NA	NA
TPH2	12q21.1	AMP	4	40	0.1	0	31	0	0.126442	0.268303	NA	NA
TBC1D15	12q21.1	AMP	4	40	0.1	0	31	0	0.126442	0.268303	NA	NA
TSPAN8	12q21.1	AMP	4	40	0.1	0	31	0	0.126442	0.268303	NA	NA
WIF1	12q14.3	AMP	4	40	0.1	0	31	0	0.126442	0.268303	NA	NA
IFNG-AS1	12q15	AMP	4	40	0.1	0	31	0	0.126442	0.268303	NA	NA
PTPRR	12q15	AMP	4	40	0.1	0	31	0	0.126442	0.268303	NA	NA
POU6F1	12q13.13	AMP	4	40	0.1	0	31	0	0.126442	0.268303	NA	NA
FDPS	1q22	AMP	4	40	0.1	0	31	0	0.126442	0.268303	NA	NA
RUSC1	1q22	AMP	4	40	0.1	0	31	0	0.126442	0.268303	NA	NA
SCAMP3	1q22	AMP	4	40	0.1	0	31	0	0.126442	0.268303	NA	NA
RAB21	12q21.1	AMP	4	40	0.1	0	31	0	0.126442	0.268303	NA	NA
SLC11A2	12q13.12	AMP	4	40	0.1	0	31	0	0.126442	0.268303	NA	NA
IL22	12q15	AMP	4	40	0.1	0	31	0	0.126442	0.268303	NA	NA
MARS1	12q13.3	AMP	4	40	0.1	0	31	0	0.126442	0.268303	NA	NA
RNF41	12q13.3	AMP	4	40	0.1	0	31	0	0.126442	0.268303	NA	NA
DCD	12q13.2	AMP	4	40	0.1	0	31	0	0.126442	0.268303	NA	NA
TRHDE-AS1	12q21.1	AMP	4	40	0.1	0	31	0	0.126442	0.268303	NA	NA
TRHDE	12q21.1	AMP	4	40	0.1	0	31	0	0.126442	0.268303	NA	NA
IFNG	12q15	AMP	4	40	0.1	0	31	0	0.126442	0.268303	NA	NA
KRTCAP2	1q22	AMP	4	40	0.1	0	31	0	0.126442	0.268303	NA	NA
HIGD1C	12q13.12	AMP	4	40	0.1	0	31	0	0.126442	0.268303	NA	NA
SLC39A5	12q13.3	AMP	4	40	0.1	0	31	0	0.126442	0.268303	NA	NA
GLI1	12q13.3	AMP	4	40	0.1	0	31	0	0.126442	0.268303	NA	NA
TMEM19	12q21.1	AMP	4	40	0.1	0	31	0	0.126442	0.268303	NA	NA
CLK2	1q22	AMP	4	40	0.1	0	31	0	0.126442	0.268303	NA	NA
MRS2P2	12q21.1	AMP	4	40	0.1	0	31	0	0.126442	0.268303	NA	NA
HCN3	1q22	AMP	4	40	0.1	0	31	0	0.126442	0.268303	NA	NA
TFCP2	12q13.12-q13.13	AMP	4	40	0.1	0	31	0	0.126442	0.268303	NA	NA
ATG101	12q13.13	AMP	4	40	0.1	0	31	0	0.126442	0.268303	NA	NA
BIN2	12q13.13	AMP	4	40	0.1	0	31	0	0.126442	0.268303	NA	NA
GBA	1q22	AMP	4	40	0.1	0	31	0	0.126442	0.268303	NA	NA
GALNT6	12q13.13	AMP	4	40	0.1	0	31	0	0.126442	0.268303	NA	NA
THAP2	12q21.1	AMP	4	40	0.1	0	31	0	0.126442	0.268303	NA	NA
TAFA2	12q14.1	AMP	4	40	0.1	0	31	0	0.126442	0.268303	NA	NA
SCN8A	12q13.13	AMP	4	40	0.1	0	31	0	0.126442	0.268303	NA	NA
GLYCAM1	12q13.2	AMP	4	40	0.1	0	31	0	0.126442	0.268303	NA	NA
SLC50A1	1q22	AMP	4	40	0.1	0	31	0	0.126442	0.268303	NA	NA
DAZAP2	12q13.13	AMP	4	40	0.1	0	31	0	0.126442	0.268303	NA	NA
CSRNP2	12q13.12	AMP	4	40	0.1	0	31	0	0.126442	0.268303	NA	NA
RASSF3	12q14.2	AMP	4	40	0.1	0	31	0	0.126442	0.268303	NA	NA
LACRT	12q13.2	AMP	4	40	0.1	0	31	0	0.126442	0.268303	NA	NA
CS	12q13.3	AMP	4	40	0.1	0	31	0	0.126442	0.268303	NA	NA
GBAP1	1q22	AMP	4	40	0.1	0	31	0	0.126442	0.268303	NA	NA
MUCL1	12q13.2	AMP	4	40	0.1	0	31	0	0.126442	0.268303	NA	NA
CAND1	12q14.3-q15	AMP	4	40	0.1	0	31	0	0.126442	0.268303	NA	NA
PPP1R1A	12q13.2	AMP	4	40	0.1	0	31	0	0.126442	0.268303	NA	NA
LINC02421	12q15	AMP	4	40	0.1	0	31	0	0.126442	0.268303	NA	NA
LETMD1	12q13.12	AMP	4	40	0.1	0	31	0	0.126442	0.268303	NA	NA
THBS3	1q22	AMP	4	40	0.1	0	31	0	0.126442	0.268303	NA	NA
LINC02444	12q21.1	AMP	4	40	0.1	0	31	0	0.126442	0.268303	NA	NA
EFNA1	1q22	AMP	4	40	0.1	0	31	0	0.126442	0.268303	NA	NA
ZFC3H1	12q21.1	AMP	4	40	0.1	0	31	0	0.126442	0.268303	NA	NA
LINC01465	12q14.1	AMP	4	40	0.1	0	31	0	0.126442	0.268303	NA	NA
TRIM46	1q22	AMP	4	40	0.1	0	31	0	0.126442	0.268303	NA	NA
RUSC1-AS1	1q22	AMP	4	40	0.1	0	31	0	0.126442	0.268303	NA	NA
PDE1B	12q13.2	AMP	4	40	0.1	0	31	0	0.126442	0.268303	NA	NA
METTL7A	12q13.12	AMP	4	40	0.1	0	31	0	0.126442	0.268303	NA	NA
ARHGAP9	12q13.3	AMP	4	40	0.1	0	31	0	0.126442	0.268303	NA	NA
PTPRB	12q15	AMP	4	40	0.1	0	31	0	0.126442	0.268303	NA	NA
MUC1	1q22	AMP	4	40	0.1	0	31	0	0.126442	0.268303	NA	NA
SNORA70G	12q14	AMP	4	40	0.1	0	31	0	0.126442	0.268303	NA	NA
MTX1	1q22	AMP	4	40	0.1	0	31	0	0.126442	0.268303	NA	NA
GNS	12q14.3	AMP	4	40	0.1	0	31	0	0.126442	0.268303	NA	NA
INHBE	12q13.3	AMP	4	40	0.1	0	31	0	0.126442	0.268303	NA	NA
TBC1D30	12q14.3	AMP	4	40	0.1	0	31	0	0.126442	0.268303	NA	NA
SLC4A8	12q13.13	AMP	4	40	0.1	0	31	0	0.126442	0.268303	NA	NA
IL26	12q15	AMP	4	40	0.1	0	31	0	0.126442	0.268303	NA	NA
LINC02389	12q14.3	AMP	4	40	0.1	0	31	0	0.126442	0.268303	NA	NA
TESPA1	12q13.2	AMP	4	40	0.1	0	31	0	0.126442	0.268303	NA	NA
LINC02408	12q15	AMP	4	40	0.1	0	31	0	0.126442	0.268303	NA	NA
GRIP1	12q14.3	AMP	4	40	0.1	0	31	0	0.126442	0.268303	NA	NA
FIGNL2	12q13.13	AMP	4	40	0.1	0	31	0	0.126442	0.268303	NA	NA
NABP2	12q13.3	AMP	4	40	0.1	0	31	0	0.126442	0.268303	NA	NA
SMAGP	12q13.13	AMP	4	40	0.1	0	31	0	0.126442	0.268303	NA	NA
INHBC	12q13.3	AMP	4	40	0.1	0	31	0	0.126442	0.268303	NA	NA
CBY3	5q35.3	AMP	1	40	0.025	4	31	0.129	0.160256	0.337313	NA	NA
OS9	12q13.3-q14.1	AMP	5	40	0.125	1	31	0.032	0.221824	0.432059	NA	NA
METTL1	12q14.1	AMP	5	40	0.125	1	31	0.032	0.221824	0.432059	NA	NA
CDK4	12q14.1	AMP	5	40	0.125	1	31	0.032	0.221824	0.432059	NA	NA
TSPAN31	12q14.1	AMP	5	40	0.125	1	31	0.032	0.221824	0.432059	NA	NA
AGAP2-AS1	12q14.1	AMP	5	40	0.125	1	31	0.032	0.221824	0.432059	NA	NA
EEF1AKMT3	12q14.1	AMP	5	40	0.125	1	31	0.032	0.221824	0.432059	NA	NA
TENM3	4q34.3-q35.1	HOMDEL	5	40	0.125	1	31	0.032	0.221824	0.432059	NA	NA
CYP27B1	12q14.1	AMP	5	40	0.125	1	31	0.032	0.221824	0.432059	NA	NA
AGAP2	12q14.1	AMP	5	40	0.125	1	31	0.032	0.221824	0.432059	NA	NA
MARCHF9	12q14.1	AMP	5	40	0.125	1	31	0.032	0.221824	0.432059	NA	NA
ZNRF3	22q12.1	HOMDEL	9	40	0.225	4	31	0.129	0.365161	0.440439	NA	NA
SDHAP3	5p15.33	AMP	4	40	0.1	1	31	0.032	0.377853	0.440439	NA	NA
HAUS7	Xq28	AMP	4	40	0.1	1	31	0.032	0.377853	0.440439	NA	NA
PNMA6A	Xq28	AMP	4	40	0.1	1	31	0.032	0.377853	0.440439	NA	NA
CCT5	5p15.2	AMP	4	40	0.1	1	31	0.032	0.377853	0.440439	NA	NA
MAGEA3	Xq28	AMP	4	40	0.1	1	31	0.032	0.377853	0.440439	NA	NA
MAGEA2	Xq28	AMP	4	40	0.1	1	31	0.032	0.377853	0.440439	NA	NA
MAGEA1	Xq28	AMP	4	40	0.1	1	31	0.032	0.377853	0.440439	NA	NA
MAGEA6	Xq28	AMP	4	40	0.1	1	31	0.032	0.377853	0.440439	NA	NA
MAGEA12	Xq28	AMP	4	40	0.1	1	31	0.032	0.377853	0.440439	NA	NA
IRX1	5p15.33	AMP	4	40	0.1	1	31	0.032	0.377853	0.440439	NA	NA
TSFM	12q14.1	AMP	4	40	0.1	1	31	0.032	0.377853	0.440439	NA	NA
CTDSP2	12q14.1	AMP	4	40	0.1	1	31	0.032	0.377853	0.440439	NA	NA
DAP	5p15.2	AMP	4	40	0.1	1	31	0.032	0.377853	0.440439	NA	NA
NDUFS6	5p15.33	AMP	4	40	0.1	1	31	0.032	0.377853	0.440439	NA	NA
PDCD6P1	5p15.33	AMP	4	40	0.1	1	31	0.032	0.377853	0.440439	NA	NA
ROPN1L-AS1	5p15.2	AMP	4	40	0.1	1	31	0.032	0.377853	0.440439	NA	NA
ZNF275	Xq28	AMP	4	40	0.1	1	31	0.032	0.377853	0.440439	NA	NA
MED10	5p15.31	AMP	4	40	0.1	1	31	0.032	0.377853	0.440439	NA	NA
ZNF185	Xq28	AMP	4	40	0.1	1	31	0.032	0.377853	0.440439	NA	NA
SLC6A3	5p15.33	AMP	4	40	0.1	1	31	0.032	0.377853	0.440439	NA	NA
CDH18	5p14.3	AMP	4	40	0.1	1	31	0.032	0.377853	0.440439	NA	NA
LINC02145	5p15.31	AMP	4	40	0.1	1	31	0.032	0.377853	0.440439	NA	NA
CTNND2	5p15.2	AMP	4	40	0.1	1	31	0.032	0.377853	0.440439	NA	NA
HCN1	5p12	AMP	4	40	0.1	1	31	0.032	0.377853	0.440439	NA	NA
CSAG1	Xq28	AMP	4	40	0.1	1	31	0.032	0.377853	0.440439	NA	NA
CSAG2	Xq28	AMP	4	40	0.1	1	31	0.032	0.377853	0.440439	NA	NA
LINC01017	5p15.33	AMP	4	40	0.1	1	31	0.032	0.377853	0.440439	NA	NA
MARCHF6	5p15.2	AMP	4	40	0.1	1	31	0.032	0.377853	0.440439	NA	NA
CETN2	Xq28	AMP	4	40	0.1	1	31	0.032	0.377853	0.440439	NA	NA
CDKN2A	9p21.3	HOMDEL	4	40	0.1	1	31	0.032	0.377853	0.440439	NA	NA
TENM3-AS1	4q34.3	HOMDEL	4	40	0.1	1	31	0.032	0.377853	0.440439	NA	NA
PNMA3	Xq28	AMP	4	40	0.1	1	31	0.032	0.377853	0.440439	NA	NA
GIHCG	12q14.1	AMP	4	40	0.1	1	31	0.032	0.377853	0.440439	NA	NA
ANKRD33B	5p15.2	AMP	4	40	0.1	1	31	0.032	0.377853	0.440439	NA	NA
MRPL36	5p15.33	AMP	4	40	0.1	1	31	0.032	0.377853	0.440439	NA	NA
NSDHL	Xq28	AMP	4	40	0.1	1	31	0.032	0.377853	0.440439	NA	NA
AVIL	12q14.1	AMP	4	40	0.1	1	31	0.032	0.377853	0.440439	NA	NA
EMB	5q11.1	AMP	4	40	0.1	1	31	0.032	0.377853	0.440439	NA	NA
LINC02149	5p15.1	AMP	4	40	0.1	1	31	0.032	0.377853	0.440439	NA	NA
IRX4	5p15.33	AMP	4	40	0.1	1	31	0.032	0.377853	0.440439	NA	NA
ATPSCKMT	5p15.2	AMP	4	40	0.1	1	31	0.032	0.377853	0.440439	NA	NA
CMBL	5p15.2	AMP	4	40	0.1	1	31	0.032	0.377853	0.440439	NA	NA
DCST1-AS1	1q21.3	AMP	4	40	0.1	1	31	0.032	0.377853	0.440439	NA	NA
EFNA3	1q21.3	AMP	4	40	0.1	1	31	0.032	0.377853	0.440439	NA	NA
EFNA4	1q21.3	AMP	4	40	0.1	1	31	0.032	0.377853	0.440439	NA	NA
LINC02116	5p15.33	AMP	4	40	0.1	1	31	0.032	0.377853	0.440439	NA	NA
ROPN1L	5p15.2	AMP	4	40	0.1	1	31	0.032	0.377853	0.440439	NA	NA
ADAM15	1q21.3	AMP	4	40	0.1	1	31	0.032	0.377853	0.440439	NA	NA
LPCAT1	5p15.33	AMP	4	40	0.1	1	31	0.032	0.377853	0.440439	NA	NA
UBE2QL1	5p15.31	AMP	4	40	0.1	1	31	0.032	0.377853	0.440439	NA	NA
CSAG4	Xq28	AMP	4	40	0.1	1	31	0.032	0.377853	0.440439	NA	NA
MAGEA2B	Xq28	AMP	4	40	0.1	1	31	0.032	0.377853	0.440439	NA	NA
LINC01019	5p15.33	AMP	4	40	0.1	1	31	0.032	0.377853	0.440439	NA	NA
FBXL7	5p15.1	AMP	4	40	0.1	1	31	0.032	0.377853	0.440439	NA	NA
ATP23	12q14.1	AMP	4	40	0.1	1	31	0.032	0.377853	0.440439	NA	NA
TREX2	Xq28	AMP	4	40	0.1	1	31	0.032	0.377853	0.440439	NA	NA
ZFP92	Xq28	AMP	4	40	0.1	1	31	0.032	0.377853	0.440439	NA	NA
LINC02212	5p15.2	AMP	4	40	0.1	1	31	0.032	0.377853	0.440439	NA	NA
CSAG3	Xq28	AMP	4	40	0.1	1	31	0.032	0.377853	0.440439	NA	NA
PNMA5	Xq28	AMP	4	40	0.1	1	31	0.032	0.377853	0.440439	NA	NA
CNOT6	5q35.3	AMP	2	40	0.05	4	31	0.129	0.393188	0.440439	NA	NA
TRIM52-AS1	5q35.3	AMP	2	40	0.05	4	31	0.129	0.393188	0.440439	NA	NA
TRIM52	5q35.3	AMP	2	40	0.05	4	31	0.129	0.393188	0.440439	NA	NA
MGAT1	5q35.3	AMP	2	40	0.05	4	31	0.129	0.393188	0.440439	NA	NA
FLT4	5q35.3	AMP	2	40	0.05	4	31	0.129	0.393188	0.440439	NA	NA
BTNL8	5q35.3	AMP	2	40	0.05	4	31	0.129	0.393188	0.440439	NA	NA
OR4F16	1p36.33	AMP	2	40	0.05	4	31	0.129	0.393188	0.440439	NA	NA
BTNL3	5q35.3	AMP	2	40	0.05	4	31	0.129	0.393188	0.440439	NA	NA
LINC00847	5q35.3	AMP	2	40	0.05	4	31	0.129	0.393188	0.440439	NA	NA
OR2Y1	5q35.3	AMP	2	40	0.05	4	31	0.129	0.393188	0.440439	NA	NA
LINC01962	5q35.3	AMP	2	40	0.05	4	31	0.129	0.393188	0.440439	NA	NA
SCGB3A1	5q35.3	AMP	2	40	0.05	4	31	0.129	0.393188	0.440439	NA	NA
TRIM7	5q35.3	AMP	2	40	0.05	4	31	0.129	0.393188	0.440439	NA	NA
OR2V2	5q35.3	AMP	2	40	0.05	4	31	0.129	0.393188	0.440439	NA	NA
MAML1	5q35.3	AMP	2	40	0.05	4	31	0.129	0.393188	0.440439	NA	NA
RASGEF1C	5q35.3	AMP	2	40	0.05	4	31	0.129	0.393188	0.440439	NA	NA
SLC34A1	5q35.3	AMP	2	40	0.05	4	31	0.129	0.393188	0.440439	NA	NA
MGAT4B	5q35.3	AMP	2	40	0.05	4	31	0.129	0.393188	0.440439	NA	NA
SNORD96A	5q35.3	AMP	2	40	0.05	4	31	0.129	0.393188	0.440439	NA	NA
SNORD95	5q35.3	AMP	2	40	0.05	4	31	0.129	0.393188	0.440439	NA	NA
OR4F29	1p36.33	AMP	2	40	0.05	4	31	0.129	0.393188	0.440439	NA	NA
HEIH	5q35.3	AMP	2	40	0.05	4	31	0.129	0.393188	0.440439	NA	NA
RGS14	5q35.3	AMP	2	40	0.05	4	31	0.129	0.393188	0.440439	NA	NA
MAPK9	5q35.3	AMP	2	40	0.05	4	31	0.129	0.393188	0.440439	NA	NA
LTC4S	5q35.3	AMP	2	40	0.05	4	31	0.129	0.393188	0.440439	NA	NA
F12	5q35.3	AMP	2	40	0.05	4	31	0.129	0.393188	0.440439	NA	NA
SQSTM1	5q35.3	AMP	2	40	0.05	4	31	0.129	0.393188	0.440439	NA	NA
GFPT2	5q35.3	AMP	2	40	0.05	4	31	0.129	0.393188	0.440439	NA	NA
ZFP62	5q35.3	AMP	2	40	0.05	4	31	0.129	0.393188	0.440439	NA	NA
BTNL9	5q35.3	AMP	2	40	0.05	4	31	0.129	0.393188	0.440439	NA	NA
MRNIP	5q35.3	AMP	2	40	0.05	4	31	0.129	0.393188	0.440439	NA	NA
OR2V1	5q35.3	AMP	2	40	0.05	4	31	0.129	0.393188	0.440439	NA	NA
CANX	5q35.3	AMP	2	40	0.05	4	31	0.129	0.393188	0.440439	NA	NA
TRIM41	5q35.3	AMP	2	40	0.05	4	31	0.129	0.393188	0.440439	NA	NA
RNF130	5q35.3	AMP	2	40	0.05	4	31	0.129	0.393188	0.440439	NA	NA
TBC1D9B	5q35.3	AMP	2	40	0.05	4	31	0.129	0.393188	0.440439	NA	NA
PFN3	5q35.3	AMP	2	40	0.05	4	31	0.129	0.393188	0.440439	NA	NA
RACK1	5q35.3	AMP	2	40	0.05	4	31	0.129	0.393188	0.440439	NA	NA
C22ORF31	22q12.1	HOMDEL	5	40	0.125	2	31	0.065	0.457345	0.505792	NA	NA
ZNRF3-AS1	22q12.1	HOMDEL	5	40	0.125	2	31	0.065	0.457345	0.505792	NA	NA
CLPTM1L	5p15.33	AMP	5	40	0.125	2	31	0.065	0.457345	0.505792	NA	NA
PARP8	5q11.1	AMP	4	40	0.1	2	31	0.065	0.689911	0.756583	NA	NA
MARCHF11	5p15.1	AMP	4	40	0.1	2	31	0.065	0.689911	0.756583	NA	NA
CEP72-DT	5p15.33	AMP	7	40	0.175	5	31	0.161	1	1	NA	NA
SLC6A18	5p15.33	AMP	7	40	0.175	5	31	0.161	1	1	NA	NA
EXOC3-AS1	5p15.33	AMP	7	40	0.175	5	31	0.161	1	1	NA	NA
TPPP	5p15.33	AMP	7	40	0.175	5	31	0.161	1	1	NA	NA
LINC02982	5p15.33	AMP	7	40	0.175	5	31	0.161	1	1	NA	NA
LRRC14B	5p15.33	AMP	7	40	0.175	5	31	0.161	1	1	NA	NA
SLC9A3	5p15.33	AMP	7	40	0.175	5	31	0.161	1	1	NA	NA
TERT	5p15.33	AMP	7	40	0.175	5	31	0.161	1	1	NA	NA
PDCD6-DT	5p15.33	AMP	7	40	0.175	5	31	0.161	1	1	NA	NA
CCDC127	5p15.33	AMP	7	40	0.175	5	31	0.161	1	1	NA	NA
ZDHHC11	5p15.33	AMP	7	40	0.175	5	31	0.161	1	1	NA	NA
CEP72	5p15.33	AMP	7	40	0.175	5	31	0.161	1	1	NA	NA
TERLR1	5p15.33	AMP	7	40	0.175	5	31	0.161	1	1	NA	NA
TRIP13	5p15.33	AMP	7	40	0.175	5	31	0.161	1	1	NA	NA
PLEKHG4B	5p15.33	AMP	7	40	0.175	5	31	0.161	1	1	NA	NA
SLC6A19	5p15.33	AMP	7	40	0.175	5	31	0.161	1	1	NA	NA
SLC12A7	5p15.33	AMP	7	40	0.175	5	31	0.161	1	1	NA	NA
AHRR	5p15.33	AMP	7	40	0.175	5	31	0.161	1	1	NA	NA
PDCD6	5p15.33	AMP	7	40	0.175	5	31	0.161	1	1	NA	NA
EXOC3	5p15.33	AMP	7	40	0.175	5	31	0.161	1	1	NA	NA
NKD2	5p15.33	AMP	7	40	0.175	5	31	0.161	1	1	NA	NA
SDHA	5p15.33	AMP	7	40	0.175	5	31	0.161	1	1	NA	NA

## Sheet: mutation_diff_KIRC_clusters
Supplementary Data 4: Number of tumors in poor and better outrcome clusters with a gene mutation for KIRC
gene_symbol	num_with_mut_poor	total_num_poor	freq_num_with_mut_poor	num_with_mut_better	total_num_better	freq_num_with_mut_better	Fisher_pval	Fisher_BH_pval	is_epifactor	signature_top_nmf
BAP1	6	45	0.133	4	88	0.045	0.087109	0.609763	yes	NA
SETD2	7	45	0.156	9	88	0.102	0.405395	0.945921	yes	NA
PBRM1	21	45	0.467	45	88	0.511	0.714723	0.996809	yes	NA
MTOR	6	45	0.133	7	88	0.08	0.362232	0.945921	NA	NA
MUC16	5	45	0.111	8	88	0.091	0.761571	0.996809	NA	NA
VHL	20	45	0.444	42	88	0.477	0.854408	0.996809	NA	NA
TTN	9	45	0.2	17	88	0.193	1	1	NA	NA

## Sheet: cna_diff_KIRC_clusters
Supplementary Data 4: Number of tumors in poor and better outrcome clusters with a copy number alteration (cna) related to a gene for KIRC
gene_symbol	Cytoband	CNA	profiled_samples_poor	total_num_of_samples_poor	freq_poor	profiled_samples_better	total_num_of_samples_better	freq_better	Fisher_pval	Fisher_BH_pval	is_epifactor	signature_top_nmf
NPM1	5q35.1	AMP	10	60	0.167	2	106	0.019	0.000751687	0.00303664	yes	NA
UIMC1	5q35.2	AMP	11	60	0.183	3	106	0.028	0.000945498	0.00303664	yes	NA
NSD1	5q35.3	AMP	11	60	0.183	3	106	0.028	0.000945498	0.00303664	yes	NA
HDAC3	5q31.3	AMP	8	60	0.133	2	106	0.019	0.00478196	0.00754145	yes	NA
DND1	5q31.3	AMP	8	60	0.133	2	106	0.019	0.00478196	0.00754145	yes	NA
TAF7	5q31.3	AMP	8	60	0.133	2	106	0.019	0.00478196	0.00754145	yes	NA
SAP30L	5q33.2	AMP	7	60	0.117	2	106	0.019	0.0115124	0.0125383	yes	NA
KDM3B	5q31.2	AMP	7	60	0.117	2	106	0.019	0.0115124	0.0125383	yes	NA
BRD8	5q31.2	AMP	6	60	0.1	2	106	0.019	0.0267321	0.0267929	yes	NA
CNOT6	5q35.3	AMP	11	60	0.183	2	106	0.019	0.000285933	0.0014461	NA	NA
MSX2	5q35.2	AMP	11	60	0.183	2	106	0.019	0.000285933	0.0014461	NA	NA
SNORD96A	5q35.3	AMP	11	60	0.183	2	106	0.019	0.000285933	0.0014461	NA	NA
SNORD95	5q35.3	AMP	11	60	0.183	2	106	0.019	0.000285933	0.0014461	NA	NA
SNCB	5q35.2	AMP	11	60	0.183	2	106	0.019	0.000285933	0.0014461	NA	NA
CBY3	5q35.3	AMP	11	60	0.183	2	106	0.019	0.000285933	0.0014461	NA	NA
HEIH	5q35.3	AMP	11	60	0.183	2	106	0.019	0.000285933	0.0014461	NA	NA
C5ORF60	5q35.3	AMP	11	60	0.183	2	106	0.019	0.000285933	0.0014461	NA	NA
ZNF454	5q35.3	AMP	11	60	0.183	2	106	0.019	0.000285933	0.0014461	NA	NA
ZNF354A	5q35.3	AMP	11	60	0.183	2	106	0.019	0.000285933	0.0014461	NA	NA
NOP16	5q35.2	AMP	11	60	0.183	2	106	0.019	0.000285933	0.0014461	NA	NA
ZNF879	5q35.3	AMP	11	60	0.183	2	106	0.019	0.000285933	0.0014461	NA	NA
MAPK9	5q35.3	AMP	11	60	0.183	2	106	0.019	0.000285933	0.0014461	NA	NA
LTC4S	5q35.3	AMP	11	60	0.183	2	106	0.019	0.000285933	0.0014461	NA	NA
CPLX2	5q35.2	AMP	11	60	0.183	2	106	0.019	0.000285933	0.0014461	NA	NA
TRIM52-AS1	5q35.3	AMP	11	60	0.183	2	106	0.019	0.000285933	0.0014461	NA	NA
TRIM52	5q35.3	AMP	11	60	0.183	2	106	0.019	0.000285933	0.0014461	NA	NA
MGAT1	5q35.3	AMP	11	60	0.183	2	106	0.019	0.000285933	0.0014461	NA	NA
RUFY1	5q35.3	AMP	11	60	0.183	2	106	0.019	0.000285933	0.0014461	NA	NA
AACSP1	5q35.3	AMP	11	60	0.183	2	106	0.019	0.000285933	0.0014461	NA	NA
FLT4	5q35.3	AMP	11	60	0.183	2	106	0.019	0.000285933	0.0014461	NA	NA
BTNL8	5q35.3	AMP	11	60	0.183	2	106	0.019	0.000285933	0.0014461	NA	NA
CDHR2	5q35.2	AMP	11	60	0.183	2	106	0.019	0.000285933	0.0014461	NA	NA
UNC5A	5q35.2	AMP	11	60	0.183	2	106	0.019	0.000285933	0.0014461	NA	NA
CLK4	5q35.3	AMP	11	60	0.183	2	106	0.019	0.000285933	0.0014461	NA	NA
SQSTM1	5q35.3	AMP	11	60	0.183	2	106	0.019	0.000285933	0.0014461	NA	NA
GFPT2	5q35.3	AMP	11	60	0.183	2	106	0.019	0.000285933	0.0014461	NA	NA
ADAMTS2	5q35.3	AMP	11	60	0.183	2	106	0.019	0.000285933	0.0014461	NA	NA
ZFP62	5q35.3	AMP	11	60	0.183	2	106	0.019	0.000285933	0.0014461	NA	NA
ZFP2	5q35.3	AMP	11	60	0.183	2	106	0.019	0.000285933	0.0014461	NA	NA
BOD1	5q35.2	AMP	11	60	0.183	2	106	0.019	0.000285933	0.0014461	NA	NA
LINC01484	5q35.2	AMP	11	60	0.183	2	106	0.019	0.000285933	0.0014461	NA	NA
HNRNPH1	5q35.3	AMP	11	60	0.183	2	106	0.019	0.000285933	0.0014461	NA	NA
PROP1	5q35.3	AMP	11	60	0.183	2	106	0.019	0.000285933	0.0014461	NA	NA
RUFY1-AS1	5q35.3	AMP	11	60	0.183	2	106	0.019	0.000285933	0.0014461	NA	NA
HNRNPAB	5q35.3	AMP	11	60	0.183	2	106	0.019	0.000285933	0.0014461	NA	NA
PHYKPL	5q35.3	AMP	11	60	0.183	2	106	0.019	0.000285933	0.0014461	NA	NA
SFXN1	5q35.2	AMP	11	60	0.183	2	106	0.019	0.000285933	0.0014461	NA	NA
FAM153A	5q35.3	AMP	11	60	0.183	2	106	0.019	0.000285933	0.0014461	NA	NA
ARL10	5q35.2	AMP	11	60	0.183	2	106	0.019	0.000285933	0.0014461	NA	NA
DRD1	5q35.2	AMP	11	60	0.183	2	106	0.019	0.000285933	0.0014461	NA	NA
LINC02995	5q35.2	AMP	11	60	0.183	2	106	0.019	0.000285933	0.0014461	NA	NA
COL23A1	5q35.3	AMP	11	60	0.183	2	106	0.019	0.000285933	0.0014461	NA	NA
BTNL3	5q35.3	AMP	11	60	0.183	2	106	0.019	0.000285933	0.0014461	NA	NA
FAM153CP	5q35.3	AMP	11	60	0.183	2	106	0.019	0.000285933	0.0014461	NA	NA
BTNL9	5q35.3	AMP	11	60	0.183	2	106	0.019	0.000285933	0.0014461	NA	NA
LINC00847	5q35.3	AMP	11	60	0.183	2	106	0.019	0.000285933	0.0014461	NA	NA
N4BP3	5q35.3	AMP	11	60	0.183	2	106	0.019	0.000285933	0.0014461	NA	NA
RMND5B	5q35.3	AMP	11	60	0.183	2	106	0.019	0.000285933	0.0014461	NA	NA
NHP2	5q35.3	AMP	11	60	0.183	2	106	0.019	0.000285933	0.0014461	NA	NA
ZNF354C	5q35.3	AMP	11	60	0.183	2	106	0.019	0.000285933	0.0014461	NA	NA
MRNIP	5q35.3	AMP	11	60	0.183	2	106	0.019	0.000285933	0.0014461	NA	NA
LINC01951	5q35.2	AMP	11	60	0.183	2	106	0.019	0.000285933	0.0014461	NA	NA
OR2V1	5q35.3	AMP	11	60	0.183	2	106	0.019	0.000285933	0.0014461	NA	NA
C5ORF47	5q35.2	AMP	11	60	0.183	2	106	0.019	0.000285933	0.0014461	NA	NA
OR2Y1	5q35.3	AMP	11	60	0.183	2	106	0.019	0.000285933	0.0014461	NA	NA
EIF4E1B	5q35.2	AMP	11	60	0.183	2	106	0.019	0.000285933	0.0014461	NA	NA
LINC01962	5q35.3	AMP	11	60	0.183	2	106	0.019	0.000285933	0.0014461	NA	NA
CANX	5q35.3	AMP	11	60	0.183	2	106	0.019	0.000285933	0.0014461	NA	NA
LINC01485	5q35.2	AMP	11	60	0.183	2	106	0.019	0.000285933	0.0014461	NA	NA
TRIM41	5q35.3	AMP	11	60	0.183	2	106	0.019	0.000285933	0.0014461	NA	NA
LINC01574	5q35.2	AMP	11	60	0.183	2	106	0.019	0.000285933	0.0014461	NA	NA
ZNF354B	5q35.3	AMP	11	60	0.183	2	106	0.019	0.000285933	0.0014461	NA	NA
RNF130	5q35.3	AMP	11	60	0.183	2	106	0.019	0.000285933	0.0014461	NA	NA
TSPAN17	5q35.2	AMP	11	60	0.183	2	106	0.019	0.000285933	0.0014461	NA	NA
SCGB3A1	5q35.3	AMP	11	60	0.183	2	106	0.019	0.000285933	0.0014461	NA	NA
TBC1D9B	5q35.3	AMP	11	60	0.183	2	106	0.019	0.000285933	0.0014461	NA	NA
FAF2	5q35.2	AMP	11	60	0.183	2	106	0.019	0.000285933	0.0014461	NA	NA
RNF44	5q35.2	AMP	11	60	0.183	2	106	0.019	0.000285933	0.0014461	NA	NA
TRIM7	5q35.3	AMP	11	60	0.183	2	106	0.019	0.000285933	0.0014461	NA	NA
HIGD2A	5q35.2	AMP	11	60	0.183	2	106	0.019	0.000285933	0.0014461	NA	NA
CPEB4	5q35.2	AMP	11	60	0.183	2	106	0.019	0.000285933	0.0014461	NA	NA
FAM153B	5q35.2	AMP	11	60	0.183	2	106	0.019	0.000285933	0.0014461	NA	NA
CLTB	5q35.2	AMP	11	60	0.183	2	106	0.019	0.000285933	0.0014461	NA	NA
OR2V2	5q35.3	AMP	11	60	0.183	2	106	0.019	0.000285933	0.0014461	NA	NA
GPRIN1	5q35.2	AMP	11	60	0.183	2	106	0.019	0.000285933	0.0014461	NA	NA
THOC3	5q35.2	AMP	11	60	0.183	2	106	0.019	0.000285933	0.0014461	NA	NA
SIMC1	5q35.2	AMP	11	60	0.183	2	106	0.019	0.000285933	0.0014461	NA	NA
MAML1	5q35.3	AMP	11	60	0.183	2	106	0.019	0.000285933	0.0014461	NA	NA
GMCL2	5q35.3	AMP	11	60	0.183	2	106	0.019	0.000285933	0.0014461	NA	NA
RACK1	5q35.3	AMP	11	60	0.183	2	106	0.019	0.000285933	0.0014461	NA	NA
HRH2	5q35.2	AMP	11	60	0.183	2	106	0.019	0.000285933	0.0014461	NA	NA
KIAA1191	5q35.2	AMP	11	60	0.183	2	106	0.019	0.000285933	0.0014461	NA	NA
RASGEF1C	5q35.3	AMP	11	60	0.183	2	106	0.019	0.000285933	0.0014461	NA	NA
GRM6	5q35.3	AMP	11	60	0.183	2	106	0.019	0.000285933	0.0014461	NA	NA
NSG2	5q35.2	AMP	11	60	0.183	2	106	0.019	0.000285933	0.0014461	NA	NA
MGAT4B	5q35.3	AMP	11	60	0.183	2	106	0.019	0.000285933	0.0014461	NA	NA
GABRP	5q35.1	AMP	10	60	0.167	2	106	0.019	0.000751687	0.00303664	NA	NA
RANBP17	5q35.1	AMP	10	60	0.167	2	106	0.019	0.000751687	0.00303664	NA	NA
TLX3	5q35.1	AMP	10	60	0.167	2	106	0.019	0.000751687	0.00303664	NA	NA
KCNMB1	5q35.1	AMP	10	60	0.167	2	106	0.019	0.000751687	0.00303664	NA	NA
LINC01366	5q35.1	AMP	10	60	0.167	2	106	0.019	0.000751687	0.00303664	NA	NA
FBXW11	5q35.1	AMP	10	60	0.167	2	106	0.019	0.000751687	0.00303664	NA	NA
C5ORF58	5q35.1	AMP	10	60	0.167	2	106	0.019	0.000751687	0.00303664	NA	NA
LINC01187	5q35.1	AMP	10	60	0.167	2	106	0.019	0.000751687	0.00303664	NA	NA
SMIM23	5q35.1	AMP	10	60	0.167	2	106	0.019	0.000751687	0.00303664	NA	NA
STK10	5q35.1	AMP	10	60	0.167	2	106	0.019	0.000751687	0.00303664	NA	NA
EFCAB9	5q35.1	AMP	10	60	0.167	2	106	0.019	0.000751687	0.00303664	NA	NA
FGF18	5q35.1	AMP	10	60	0.167	2	106	0.019	0.000751687	0.00303664	NA	NA
KCNIP1-OT1	5q35.1	AMP	10	60	0.167	2	106	0.019	0.000751687	0.00303664	NA	NA
LCP2	5q35.1	AMP	10	60	0.167	2	106	0.019	0.000751687	0.00303664	NA	NA
KCNIP1	5q35.1	AMP	10	60	0.167	2	106	0.019	0.000751687	0.00303664	NA	NA
FGFR4	5q35.2	AMP	11	60	0.183	3	106	0.028	0.000945498	0.00303664	NA	NA
GRK6	5q35.3	AMP	11	60	0.183	3	106	0.028	0.000945498	0.00303664	NA	NA
DDX41	5q35.3	AMP	11	60	0.183	3	106	0.028	0.000945498	0.00303664	NA	NA
NEURL1B	5q35.1	AMP	11	60	0.183	3	106	0.028	0.000945498	0.00303664	NA	NA
PDLIM7	5q35.3	AMP	11	60	0.183	3	106	0.028	0.000945498	0.00303664	NA	NA
RGS14	5q35.3	AMP	11	60	0.183	3	106	0.028	0.000945498	0.00303664	NA	NA
CREBRF	5q35.1	AMP	11	60	0.183	3	106	0.028	0.000945498	0.00303664	NA	NA
MXD3	5q35.3	AMP	11	60	0.183	3	106	0.028	0.000945498	0.00303664	NA	NA
ATP6V0E1	5q35.1	AMP	11	60	0.183	3	106	0.028	0.000945498	0.00303664	NA	NA
PRELID1	5q35.3	AMP	11	60	0.183	3	106	0.028	0.000945498	0.00303664	NA	NA
PRR7-AS1	5q35.3	AMP	11	60	0.183	3	106	0.028	0.000945498	0.00303664	NA	NA
DBN1	5q35.3	AMP	11	60	0.183	3	106	0.028	0.000945498	0.00303664	NA	NA
F12	5q35.3	AMP	11	60	0.183	3	106	0.028	0.000945498	0.00303664	NA	NA
STC2	5q35.2	AMP	11	60	0.183	3	106	0.028	0.000945498	0.00303664	NA	NA
HK3	5q35.2	AMP	11	60	0.183	3	106	0.028	0.000945498	0.00303664	NA	NA
LMAN2	5q35.3	AMP	11	60	0.183	3	106	0.028	0.000945498	0.00303664	NA	NA
RAB24	5q35.3	AMP	11	60	0.183	3	106	0.028	0.000945498	0.00303664	NA	NA
DOK3	5q35.3	AMP	11	60	0.183	3	106	0.028	0.000945498	0.00303664	NA	NA
TMED9	5q35.3	AMP	11	60	0.183	3	106	0.028	0.000945498	0.00303664	NA	NA
PFN3	5q35.3	AMP	11	60	0.183	3	106	0.028	0.000945498	0.00303664	NA	NA
NKX2-5	5q34	AMP	11	60	0.183	3	106	0.028	0.000945498	0.00303664	NA	NA
PRR7	5q35.3	AMP	11	60	0.183	3	106	0.028	0.000945498	0.00303664	NA	NA
RPL26L1-AS1	5q35.1	AMP	11	60	0.183	3	106	0.028	0.000945498	0.00303664	NA	NA
DUSP1	5q35.1	AMP	11	60	0.183	3	106	0.028	0.000945498	0.00303664	NA	NA
BNIP1	5q35.1	AMP	11	60	0.183	3	106	0.028	0.000945498	0.00303664	NA	NA
SNORA74B	5q35.1	AMP	11	60	0.183	3	106	0.028	0.000945498	0.00303664	NA	NA
FAM193B	5q35.3	AMP	11	60	0.183	3	106	0.028	0.000945498	0.00303664	NA	NA
SLC34A1	5q35.3	AMP	11	60	0.183	3	106	0.028	0.000945498	0.00303664	NA	NA
RPL26L1	5q35.1	AMP	11	60	0.183	3	106	0.028	0.000945498	0.00303664	NA	NA
ZNF346	5q35.2	AMP	11	60	0.183	3	106	0.028	0.000945498	0.00303664	NA	NA
ERGIC1	5q35.1	AMP	11	60	0.183	3	106	0.028	0.000945498	0.00303664	NA	NA
B4GALT7	5q35.3	AMP	11	60	0.183	3	106	0.028	0.000945498	0.00303664	NA	NA
FOXI1	5q35.1	AMP	9	60	0.15	2	106	0.019	0.00192368	0.00600299	NA	NA
INSYN2B	5q35.1	AMP	9	60	0.15	2	106	0.019	0.00192368	0.00600299	NA	NA
SPDL1	5q35.1	AMP	9	60	0.15	2	106	0.019	0.00192368	0.00600299	NA	NA
DOCK2	5q35.1	AMP	9	60	0.15	2	106	0.019	0.00192368	0.00600299	NA	NA
SH3PXD2B	5q35.1	AMP	10	60	0.167	3	106	0.028	0.0023042	0.00708986	NA	NA
UBTD2	5q35.1	AMP	10	60	0.167	3	106	0.028	0.0023042	0.00708986	NA	NA
PCDHGA12	5q31.3	AMP	8	60	0.133	2	106	0.019	0.00478196	0.00754145	NA	NA
DIAPH1	5q31.3	AMP	8	60	0.133	2	106	0.019	0.00478196	0.00754145	NA	NA
ANKHD1-EIF4EBP3	5q31.3	AMP	8	60	0.133	2	106	0.019	0.00478196	0.00754145	NA	NA
PCDHGB7	5q31.3	AMP	8	60	0.133	2	106	0.019	0.00478196	0.00754145	NA	NA
SPINK7	5q32	AMP	8	60	0.133	2	106	0.019	0.00478196	0.00754145	NA	NA
HMHB1	5q31.3	AMP	8	60	0.133	2	106	0.019	0.00478196	0.00754145	NA	NA
PCDHGC5	5q31.3	AMP	8	60	0.133	2	106	0.019	0.00478196	0.00754145	NA	NA
RNF14	5q31.3	AMP	8	60	0.133	2	106	0.019	0.00478196	0.00754145	NA	NA
PCDHGC4	5q31.3	AMP	8	60	0.133	2	106	0.019	0.00478196	0.00754145	NA	NA
PCDHB17P	5q31.3	AMP	8	60	0.133	2	106	0.019	0.00478196	0.00754145	NA	NA
FBXO38	5q32	AMP	8	60	0.133	2	106	0.019	0.00478196	0.00754145	NA	NA
PCDHB1	5q31.3	AMP	8	60	0.133	2	106	0.019	0.00478196	0.00754145	NA	NA
STK32A	5q32	AMP	8	60	0.133	2	106	0.019	0.00478196	0.00754145	NA	NA
KCTD16	5q31.3	AMP	8	60	0.133	2	106	0.019	0.00478196	0.00754145	NA	NA
MALINC1	5q31.2	AMP	8	60	0.133	2	106	0.019	0.00478196	0.00754145	NA	NA
GABRG2	5q34	AMP	8	60	0.133	2	106	0.019	0.00478196	0.00754145	NA	NA
SLC35A4	5q31.3	AMP	8	60	0.133	2	106	0.019	0.00478196	0.00754145	NA	NA
SPRY4	5q31.3	AMP	8	60	0.133	2	106	0.019	0.00478196	0.00754145	NA	NA
CCNG1	5q34	AMP	8	60	0.133	2	106	0.019	0.00478196	0.00754145	NA	NA
FBXO38-DT	5q32	AMP	8	60	0.133	2	106	0.019	0.00478196	0.00754145	NA	NA
ZMAT2	5q31.3	AMP	8	60	0.133	2	106	0.019	0.00478196	0.00754145	NA	NA
PCDHB6	5q31.3	AMP	8	60	0.133	2	106	0.019	0.00478196	0.00754145	NA	NA
PCDHB4	5q31.3	AMP	8	60	0.133	2	106	0.019	0.00478196	0.00754145	NA	NA
PCDHB5	5q31.3	AMP	8	60	0.133	2	106	0.019	0.00478196	0.00754145	NA	NA
HARS1	5q31.3	AMP	8	60	0.133	2	106	0.019	0.00478196	0.00754145	NA	NA
LINC01947	5q34	AMP	8	60	0.133	2	106	0.019	0.00478196	0.00754145	NA	NA
LINC02143	5q34	AMP	8	60	0.133	2	106	0.019	0.00478196	0.00754145	NA	NA
SPINK13	5q32	AMP	8	60	0.133	2	106	0.019	0.00478196	0.00754145	NA	NA
YIPF5	5q31.3	AMP	8	60	0.133	2	106	0.019	0.00478196	0.00754145	NA	NA
ARAP3	5q31.3	AMP	8	60	0.133	2	106	0.019	0.00478196	0.00754145	NA	NA
PCDHB18P	5q31.3	AMP	8	60	0.133	2	106	0.019	0.00478196	0.00754145	NA	NA
RARS1	5q34	AMP	8	60	0.133	2	106	0.019	0.00478196	0.00754145	NA	NA
SLIT3	5q34-q35.1	AMP	8	60	0.133	2	106	0.019	0.00478196	0.00754145	NA	NA
PCDHB3	5q31.3	AMP	8	60	0.133	2	106	0.019	0.00478196	0.00754145	NA	NA
PCDHB2	5q31.3	AMP	8	60	0.133	2	106	0.019	0.00478196	0.00754145	NA	NA
TMCO6	5q31.3	AMP	8	60	0.133	2	106	0.019	0.00478196	0.00754145	NA	NA
JAKMIP2-AS1	5q32	AMP	8	60	0.133	2	106	0.019	0.00478196	0.00754145	NA	NA
SLIT3-AS1	5q35.1	AMP	8	60	0.133	2	106	0.019	0.00478196	0.00754145	NA	NA
WWC1	5q34	AMP	8	60	0.133	2	106	0.019	0.00478196	0.00754145	NA	NA
CYSTM1	5q31.3	AMP	8	60	0.133	2	106	0.019	0.00478196	0.00754145	NA	NA
RELL2	5q31.3	AMP	8	60	0.133	2	106	0.019	0.00478196	0.00754145	NA	NA
IGIP	5q31.3	AMP	8	60	0.133	2	106	0.019	0.00478196	0.00754145	NA	NA
GPR151	5q32	AMP	8	60	0.133	2	106	0.019	0.00478196	0.00754145	NA	NA
PCDHB7	5q31.3	AMP	8	60	0.133	2	106	0.019	0.00478196	0.00754145	NA	NA
PCDHB19P	5q31.3	AMP	8	60	0.133	2	106	0.019	0.00478196	0.00754145	NA	NA
PCDHB12	5q31.3	AMP	8	60	0.133	2	106	0.019	0.00478196	0.00754145	NA	NA
PCDHB11	5q31.3	AMP	8	60	0.133	2	106	0.019	0.00478196	0.00754145	NA	NA
PCDHB10	5q31.3	AMP	8	60	0.133	2	106	0.019	0.00478196	0.00754145	NA	NA
DIAPH1-AS1	5q31.3	AMP	8	60	0.133	2	106	0.019	0.00478196	0.00754145	NA	NA
PCDHB9	5q31.3	AMP	8	60	0.133	2	106	0.019	0.00478196	0.00754145	NA	NA
PCDHB8	5q31.3	AMP	8	60	0.133	2	106	0.019	0.00478196	0.00754145	NA	NA
PCDHGB8P	5q31.3	AMP	8	60	0.133	2	106	0.019	0.00478196	0.00754145	NA	NA
TENM2	5q34	AMP	8	60	0.133	2	106	0.019	0.00478196	0.00754145	NA	NA
PCDHB15	5q31.3	AMP	8	60	0.133	2	106	0.019	0.00478196	0.00754145	NA	NA
PCDHB14	5q31.3	AMP	8	60	0.133	2	106	0.019	0.00478196	0.00754145	NA	NA
PCDHB13	5q31.3	AMP	8	60	0.133	2	106	0.019	0.00478196	0.00754145	NA	NA
CD14	5q31.3	AMP	8	60	0.133	2	106	0.019	0.00478196	0.00754145	NA	NA
POU4F3	5q32	AMP	8	60	0.133	2	106	0.019	0.00478196	0.00754145	NA	NA
NDUFA2	5q31.3	AMP	8	60	0.133	2	106	0.019	0.00478196	0.00754145	NA	NA
SH3RF2	5q32	AMP	8	60	0.133	2	106	0.019	0.00478196	0.00754145	NA	NA
PRELID2	5q32	AMP	8	60	0.133	2	106	0.019	0.00478196	0.00754145	NA	NA
HTR4	5q32	AMP	8	60	0.133	2	106	0.019	0.00478196	0.00754145	NA	NA
LARS1	5q32	AMP	8	60	0.133	2	106	0.019	0.00478196	0.00754145	NA	NA
DPYSL3	5q32	AMP	8	60	0.133	2	106	0.019	0.00478196	0.00754145	NA	NA
C5ORF46	5q32	AMP	8	60	0.133	2	106	0.019	0.00478196	0.00754145	NA	NA
DELE1	5q31.3	AMP	8	60	0.133	2	106	0.019	0.00478196	0.00754145	NA	NA
PLAC8L1	5q32	AMP	8	60	0.133	2	106	0.019	0.00478196	0.00754145	NA	NA
PCDHGA3	5q31.3	AMP	8	60	0.133	2	106	0.019	0.00478196	0.00754145	NA	NA
PCDHGA2	5q31.3	AMP	8	60	0.133	2	106	0.019	0.00478196	0.00754145	NA	NA
PCDHGA1	5q31	AMP	8	60	0.133	2	106	0.019	0.00478196	0.00754145	NA	NA
PSD2	5q31.2	AMP	8	60	0.133	2	106	0.019	0.00478196	0.00754145	NA	NA
PCDH1	5q31.3	AMP	8	60	0.133	2	106	0.019	0.00478196	0.00754145	NA	NA
PCDHGC3	5q31.3	AMP	8	60	0.133	2	106	0.019	0.00478196	0.00754145	NA	NA
GRXCR2	5q32	AMP	8	60	0.133	2	106	0.019	0.00478196	0.00754145	NA	NA
PCDHGA5	5q31	AMP	8	60	0.133	2	106	0.019	0.00478196	0.00754145	NA	NA
PCDHGA4	5q31	AMP	8	60	0.133	2	106	0.019	0.00478196	0.00754145	NA	NA
TCERG1	5q32	AMP	8	60	0.133	2	106	0.019	0.00478196	0.00754145	NA	NA
TENM2-AS1	5q34	AMP	8	60	0.133	2	106	0.019	0.00478196	0.00754145	NA	NA
ANKHD1	5q31.3	AMP	8	60	0.133	2	106	0.019	0.00478196	0.00754145	NA	NA
LINC01844	5q31.3	AMP	8	60	0.133	2	106	0.019	0.00478196	0.00754145	NA	NA
PFDN1	5q31.3	AMP	8	60	0.133	2	106	0.019	0.00478196	0.00754145	NA	NA
IK	5q31.3	AMP	8	60	0.133	2	106	0.019	0.00478196	0.00754145	NA	NA
SPINK6	5q32	AMP	8	60	0.133	2	106	0.019	0.00478196	0.00754145	NA	NA
PCDHGA6	5q31	AMP	8	60	0.133	2	106	0.019	0.00478196	0.00754145	NA	NA
PCDH12	5q31.3	AMP	8	60	0.133	2	106	0.019	0.00478196	0.00754145	NA	NA
PCDHGA11	5q31.3	AMP	8	60	0.133	2	106	0.019	0.00478196	0.00754145	NA	NA
PCDHGA10	5q31.3	AMP	8	60	0.133	2	106	0.019	0.00478196	0.00754145	NA	NA
PCDHGA9	5q31	AMP	8	60	0.133	2	106	0.019	0.00478196	0.00754145	NA	NA
PCDHGA7	5q31	AMP	8	60	0.133	2	106	0.019	0.00478196	0.00754145	NA	NA
PCDHGB6	5q31	AMP	8	60	0.133	2	106	0.019	0.00478196	0.00754145	NA	NA
PCDHGB5	5q31	AMP	8	60	0.133	2	106	0.019	0.00478196	0.00754145	NA	NA
PCDHGB3	5q31	AMP	8	60	0.133	2	106	0.019	0.00478196	0.00754145	NA	NA
PCDHGB2	5q31	AMP	8	60	0.133	2	106	0.019	0.00478196	0.00754145	NA	NA
PCDHGB1	5q31	AMP	8	60	0.133	2	106	0.019	0.00478196	0.00754145	NA	NA
PURA	5q31.3	AMP	8	60	0.133	2	106	0.019	0.00478196	0.00754145	NA	NA
ARHGAP26	5q31.3	AMP	8	60	0.133	2	106	0.019	0.00478196	0.00754145	NA	NA
PPP2R2B	5q32	AMP	8	60	0.133	2	106	0.019	0.00478196	0.00754145	NA	NA
PCDHGA8	5q31.3	AMP	8	60	0.133	2	106	0.019	0.00478196	0.00754145	NA	NA
ARHGAP26-AS1	5q31.3	AMP	8	60	0.133	2	106	0.019	0.00478196	0.00754145	NA	NA
SPINK5	5q32	AMP	8	60	0.133	2	106	0.019	0.00478196	0.00754145	NA	NA
JAKMIP2	5q32	AMP	8	60	0.133	2	106	0.019	0.00478196	0.00754145	NA	NA
RBM27	5q32	AMP	8	60	0.133	2	106	0.019	0.00478196	0.00754145	NA	NA
EIF4EBP3	5q31.3	AMP	8	60	0.133	2	106	0.019	0.00478196	0.00754145	NA	NA
VTRNA1-3	5q31.3	AMP	8	60	0.133	2	106	0.019	0.00478196	0.00754145	NA	NA
VTRNA1-2	5q31.3	AMP	8	60	0.133	2	106	0.019	0.00478196	0.00754145	NA	NA
VTRNA1-1	5q31.3	AMP	8	60	0.133	2	106	0.019	0.00478196	0.00754145	NA	NA
PCDHB1-AS1	5q31.3	AMP	8	60	0.133	2	106	0.019	0.00478196	0.00754145	NA	NA
SLC4A9	5q31.3	AMP	8	60	0.133	2	106	0.019	0.00478196	0.00754145	NA	NA
SCGB3A2	5q32	AMP	8	60	0.133	2	106	0.019	0.00478196	0.00754145	NA	NA
SRA1	5q31.3	AMP	8	60	0.133	2	106	0.019	0.00478196	0.00754145	NA	NA
FBLL1	5q34	AMP	8	60	0.133	2	106	0.019	0.00478196	0.00754145	NA	NA
PCDHB16	5q31.3	AMP	8	60	0.133	2	106	0.019	0.00478196	0.00754145	NA	NA
NR3C1	5q31.3	AMP	8	60	0.133	2	106	0.019	0.00478196	0.00754145	NA	NA
FGF1	5q31.3	AMP	8	60	0.133	2	106	0.019	0.00478196	0.00754145	NA	NA
SPINK14	5q32	AMP	8	60	0.133	2	106	0.019	0.00478196	0.00754145	NA	NA
HBEGF	5q31.3	AMP	8	60	0.133	2	106	0.019	0.00478196	0.00754145	NA	NA
PCDHGB4	5q31	AMP	8	60	0.133	2	106	0.019	0.00478196	0.00754145	NA	NA
PANK3	5q34	AMP	8	60	0.133	2	106	0.019	0.00478196	0.00754145	NA	NA
PPP2R2B-IT1	5q32	AMP	8	60	0.133	2	106	0.019	0.00478196	0.00754145	NA	NA
WDR55	5q31.3	AMP	8	60	0.133	2	106	0.019	0.00478196	0.00754145	NA	NA
SLC25A2	5q31.3	AMP	8	60	0.133	2	106	0.019	0.00478196	0.00754145	NA	NA
GNPDA1	5q31.3	AMP	8	60	0.133	2	106	0.019	0.00478196	0.00754145	NA	NA
GABRB2	5q34	AMP	8	60	0.133	2	106	0.019	0.00478196	0.00754145	NA	NA
NDFIP1	5q31.3	AMP	8	60	0.133	2	106	0.019	0.00478196	0.00754145	NA	NA
SPINK1	5q32	AMP	8	60	0.133	2	106	0.019	0.00478196	0.00754145	NA	NA
SPINK9	5q32	AMP	8	60	0.133	2	106	0.019	0.00478196	0.00754145	NA	NA
GABRA6	5q34	AMP	8	60	0.133	2	106	0.019	0.00478196	0.00754145	NA	NA
GABRA1	5q34	AMP	8	60	0.133	2	106	0.019	0.00478196	0.00754145	NA	NA
APBB3	5q31.3	AMP	8	60	0.133	2	106	0.019	0.00478196	0.00754145	NA	NA
NUDCD2	5q34	AMP	8	60	0.133	2	106	0.019	0.00478196	0.00754145	NA	NA
HARS2	5q31.3	AMP	8	60	0.133	2	106	0.019	0.00478196	0.00754145	NA	NA
FCHSD1	5q31.3	AMP	8	60	0.133	2	106	0.019	0.00478196	0.00754145	NA	NA
NRG2	5q31.2	AMP	8	60	0.133	2	106	0.019	0.00478196	0.00754145	NA	NA
PAIP2	5q31.2	AMP	7	60	0.117	2	106	0.019	0.0115124	0.0125383	NA	NA
ZNF300P1	5q33.1	AMP	7	60	0.117	2	106	0.019	0.0115124	0.0125383	NA	NA
IL12B	5q33.3	AMP	7	60	0.117	2	106	0.019	0.0115124	0.0125383	NA	NA
THG1L	5q33.3	AMP	7	60	0.117	2	106	0.019	0.0115124	0.0125383	NA	NA
MRPL22	5q33.2	AMP	7	60	0.117	2	106	0.019	0.0115124	0.0125383	NA	NA
GEMIN5	5q33.2	AMP	7	60	0.117	2	106	0.019	0.0115124	0.0125383	NA	NA
UBLCP1	5q33.3	AMP	7	60	0.117	2	106	0.019	0.0115124	0.0125383	NA	NA
SGCD	5q33.2-q33.3	AMP	7	60	0.117	2	106	0.019	0.0115124	0.0125383	NA	NA
PSD2-AS1	5q31.2	AMP	7	60	0.117	2	106	0.019	0.0115124	0.0125383	NA	NA
GLRA1	5q33.1	AMP	7	60	0.117	2	106	0.019	0.0115124	0.0125383	NA	NA
RBM22	5q33.1	AMP	7	60	0.117	2	106	0.019	0.0115124	0.0125383	NA	NA
C5ORF52	5q33.3	AMP	7	60	0.117	2	106	0.019	0.0115124	0.0125383	NA	NA
GALNT10	5q33.2	AMP	7	60	0.117	2	106	0.019	0.0115124	0.0125383	NA	NA
SNORA74A	5q31.2	AMP	7	60	0.117	2	106	0.019	0.0115124	0.0125383	NA	NA
FAXDC2	5q33.2	AMP	7	60	0.117	2	106	0.019	0.0115124	0.0125383	NA	NA
CLINT1	5q33.3	AMP	7	60	0.117	2	106	0.019	0.0115124	0.0125383	NA	NA
FAM114A2	5q33.2	AMP	7	60	0.117	2	106	0.019	0.0115124	0.0125383	NA	NA
GPX3	5q33.1	AMP	7	60	0.117	2	106	0.019	0.0115124	0.0125383	NA	NA
HAND1	5q33.2	AMP	7	60	0.117	2	106	0.019	0.0115124	0.0125383	NA	NA
RNF145	5q33.3	AMP	7	60	0.117	2	106	0.019	0.0115124	0.0125383	NA	NA
NDST1	5q33.1	AMP	7	60	0.117	2	106	0.019	0.0115124	0.0125383	NA	NA
MZB1	5q31.2	AMP	7	60	0.117	2	106	0.019	0.0115124	0.0125383	NA	NA
NDST1-AS1	5q33.1	AMP	7	60	0.117	2	106	0.019	0.0115124	0.0125383	NA	NA
SIL1	5q31.2	AMP	7	60	0.117	2	106	0.019	0.0115124	0.0125383	NA	NA
NMUR2	5q33.1	AMP	7	60	0.117	2	106	0.019	0.0115124	0.0125383	NA	NA
FNDC9	5q33.3	AMP	7	60	0.117	2	106	0.019	0.0115124	0.0125383	NA	NA
GRIA1	5q33.2	AMP	7	60	0.117	2	106	0.019	0.0115124	0.0125383	NA	NA
SNHG4	5q31.2	AMP	7	60	0.117	2	106	0.019	0.0115124	0.0125383	NA	NA
IL17B	5q32	AMP	7	60	0.117	2	106	0.019	0.0115124	0.0125383	NA	NA
CDC25C	5q31.2	AMP	7	60	0.117	2	106	0.019	0.0115124	0.0125383	NA	NA
MFAP3	5q33.2	AMP	7	60	0.117	2	106	0.019	0.0115124	0.0125383	NA	NA
SNORD63	5q31.2	AMP	7	60	0.117	2	106	0.019	0.0115124	0.0125383	NA	NA
LARP1	5q33.2	AMP	7	60	0.117	2	106	0.019	0.0115124	0.0125383	NA	NA
LRRTM2	5q31.2	AMP	7	60	0.117	2	106	0.019	0.0115124	0.0125383	NA	NA
NIPAL4	5q33.3	AMP	7	60	0.117	2	106	0.019	0.0115124	0.0125383	NA	NA
EBF1	5q33.3	AMP	7	60	0.117	2	106	0.019	0.0115124	0.0125383	NA	NA
RPS14	5q33.1	AMP	7	60	0.117	2	106	0.019	0.0115124	0.0125383	NA	NA
ANXA6	5q33.1	AMP	7	60	0.117	2	106	0.019	0.0115124	0.0125383	NA	NA
GM2A	5q33.1	AMP	7	60	0.117	2	106	0.019	0.0115124	0.0125383	NA	NA
AFAP1L1	5q32	AMP	7	60	0.117	2	106	0.019	0.0115124	0.0125383	NA	NA
GRPEL2	5q32	AMP	7	60	0.117	2	106	0.019	0.0115124	0.0125383	NA	NA
ITK	5q33.3	AMP	7	60	0.117	2	106	0.019	0.0115124	0.0125383	NA	NA
SLC36A1	5q33.1	AMP	7	60	0.117	2	106	0.019	0.0115124	0.0125383	NA	NA
MED7	5q33.3	AMP	7	60	0.117	2	106	0.019	0.0115124	0.0125383	NA	NA
TCOF1	5q32-q33.1	AMP	7	60	0.117	2	106	0.019	0.0115124	0.0125383	NA	NA
CSF1R	5q32	AMP	7	60	0.117	2	106	0.019	0.0115124	0.0125383	NA	NA
ABLIM3	5q32	AMP	7	60	0.117	2	106	0.019	0.0115124	0.0125383	NA	NA
CARMN	5q32	AMP	7	60	0.117	2	106	0.019	0.0115124	0.0125383	NA	NA
ARHGEF37	5q32	AMP	7	60	0.117	2	106	0.019	0.0115124	0.0125383	NA	NA
PROB1	5q31.2	AMP	7	60	0.117	2	106	0.019	0.0115124	0.0125383	NA	NA
HAVCR1	5q33.3	AMP	7	60	0.117	2	106	0.019	0.0115124	0.0125383	NA	NA
HAVCR2	5q33.3	AMP	7	60	0.117	2	106	0.019	0.0115124	0.0125383	NA	NA
SLC36A2	5q33.1	AMP	7	60	0.117	2	106	0.019	0.0115124	0.0125383	NA	NA
TIMD4	5q33.3	AMP	7	60	0.117	2	106	0.019	0.0115124	0.0125383	NA	NA
PDE6A	5q32	AMP	7	60	0.117	2	106	0.019	0.0115124	0.0125383	NA	NA
DNAJC18	5q31.2	AMP	7	60	0.117	2	106	0.019	0.0115124	0.0125383	NA	NA
SPATA24	5q31.2	AMP	7	60	0.117	2	106	0.019	0.0115124	0.0125383	NA	NA
SOX30	5q33.3	AMP	7	60	0.117	2	106	0.019	0.0115124	0.0125383	NA	NA
CXXC5	5q31.2	AMP	7	60	0.117	2	106	0.019	0.0115124	0.0125383	NA	NA
LINC01933	5q33.1	AMP	7	60	0.117	2	106	0.019	0.0115124	0.0125383	NA	NA
ADRA1B	5q33.3	AMP	7	60	0.117	2	106	0.019	0.0115124	0.0125383	NA	NA
CCDC69	5q33.1	AMP	7	60	0.117	2	106	0.019	0.0115124	0.0125383	NA	NA
FABP6	5q33.3	AMP	7	60	0.117	2	106	0.019	0.0115124	0.0125383	NA	NA
CCNJL	5q33.3	AMP	7	60	0.117	2	106	0.019	0.0115124	0.0125383	NA	NA
SLC6A7	5q32	AMP	7	60	0.117	2	106	0.019	0.0115124	0.0125383	NA	NA
CYFIP2	5q33.3	AMP	7	60	0.117	2	106	0.019	0.0115124	0.0125383	NA	NA
PCYOX1L	5q32	AMP	7	60	0.117	2	106	0.019	0.0115124	0.0125383	NA	NA
DCTN4	5q33.1	AMP	7	60	0.117	2	106	0.019	0.0115124	0.0125383	NA	NA
PDGFRB	5q32	AMP	7	60	0.117	2	106	0.019	0.0115124	0.0125383	NA	NA
CSNK1A1	5q32	AMP	7	60	0.117	2	106	0.019	0.0115124	0.0125383	NA	NA
CAMK2A	5q32	AMP	7	60	0.117	2	106	0.019	0.0115124	0.0125383	NA	NA
LINC02227	5q33.3	AMP	7	60	0.117	2	106	0.019	0.0115124	0.0125383	NA	NA
C1QTNF2	5q33.3	AMP	7	60	0.117	2	106	0.019	0.0115124	0.0125383	NA	NA
IRGM	5q33.1	AMP	7	60	0.117	2	106	0.019	0.0115124	0.0125383	NA	NA
HMGXB3	5q32	AMP	7	60	0.117	2	106	0.019	0.0115124	0.0125383	NA	NA
ADRB2	5q32	AMP	7	60	0.117	2	106	0.019	0.0115124	0.0125383	NA	NA
CNOT8	5q33.2	AMP	7	60	0.117	2	106	0.019	0.0115124	0.0125383	NA	NA
MFFP2	5q32	AMP	7	60	0.117	2	106	0.019	0.0115124	0.0125383	NA	NA
EGR1	5q31.2	AMP	7	60	0.117	2	106	0.019	0.0115124	0.0125383	NA	NA
ZBED8	5q33.3	AMP	7	60	0.117	2	106	0.019	0.0115124	0.0125383	NA	NA
LINC02202	5q33.3	AMP	7	60	0.117	2	106	0.019	0.0115124	0.0125383	NA	NA
GARIN3	5q33.3	AMP	7	60	0.117	2	106	0.019	0.0115124	0.0125383	NA	NA
PPP1R2B	5q33.3	AMP	7	60	0.117	2	106	0.019	0.0115124	0.0125383	NA	NA
SH3TC2	5q32	AMP	7	60	0.117	2	106	0.019	0.0115124	0.0125383	NA	NA
LINC02159	5q34	AMP	7	60	0.117	2	106	0.019	0.0115124	0.0125383	NA	NA
SPARC	5q33.1	AMP	7	60	0.117	2	106	0.019	0.0115124	0.0125383	NA	NA
SMIM3	5q33.1	AMP	7	60	0.117	2	106	0.019	0.0115124	0.0125383	NA	NA
LINC01845	5q33.3	AMP	7	60	0.117	2	106	0.019	0.0115124	0.0125383	NA	NA
SLC23A1	5q31.2	AMP	7	60	0.117	2	106	0.019	0.0115124	0.0125383	NA	NA
MATR3	5q31.2	AMP	7	60	0.117	2	106	0.019	0.0115124	0.0125383	NA	NA
ARSI	5q32	AMP	7	60	0.117	2	106	0.019	0.0115124	0.0125383	NA	NA
SLC26A2	5q32	AMP	7	60	0.117	2	106	0.019	0.0115124	0.0125383	NA	NA
ATOX1	5q33.1	AMP	7	60	0.117	2	106	0.019	0.0115124	0.0125383	NA	NA
SYNPO	5q33.1	AMP	7	60	0.117	2	106	0.019	0.0115124	0.0125383	NA	NA
PTTG1	5q33.3	AMP	7	60	0.117	2	106	0.019	0.0115124	0.0125383	NA	NA
FAT2	5q33.1	AMP	7	60	0.117	2	106	0.019	0.0115124	0.0125383	NA	NA
G3BP1	5q33.1	AMP	7	60	0.117	2	106	0.019	0.0115124	0.0125383	NA	NA
SAP30L-AS1	5q33.2	AMP	7	60	0.117	2	106	0.019	0.0115124	0.0125383	NA	NA
HSPA9	5q31.2	AMP	7	60	0.117	2	106	0.019	0.0115124	0.0125383	NA	NA
CLMAT3	5q33.1	AMP	7	60	0.117	2	106	0.019	0.0115124	0.0125383	NA	NA
CDX1	5q32	AMP	7	60	0.117	2	106	0.019	0.0115124	0.0125383	NA	NA
TNIP1	5q33.1	AMP	7	60	0.117	2	106	0.019	0.0115124	0.0125383	NA	NA
GFRA3	5q31.2	AMP	7	60	0.117	2	106	0.019	0.0115124	0.0125383	NA	NA
ETF1	5q31.2	AMP	7	60	0.117	2	106	0.019	0.0115124	0.0125383	NA	NA
TTC1	5q33.3	AMP	7	60	0.117	2	106	0.019	0.0115124	0.0125383	NA	NA
LSM11	5q33.3	AMP	7	60	0.117	2	106	0.019	0.0115124	0.0125383	NA	NA
STING1	5q31.2	AMP	7	60	0.117	2	106	0.019	0.0115124	0.0125383	NA	NA
LINC01847	5q33.3	AMP	7	60	0.117	2	106	0.019	0.0115124	0.0125383	NA	NA
ZNF300	5q33.1	AMP	7	60	0.117	2	106	0.019	0.0115124	0.0125383	NA	NA
CTNNA1	5q31.2	AMP	7	60	0.117	2	106	0.019	0.0115124	0.0125383	NA	NA
PPARGC1B	5q32	AMP	7	60	0.117	2	106	0.019	0.0115124	0.0125383	NA	NA
MYOZ3	5q33.1	AMP	7	60	0.117	2	106	0.019	0.0115124	0.0125383	NA	NA
PWWP2A	5q33.3	AMP	7	60	0.117	2	106	0.019	0.0115124	0.0125383	NA	NA
ATP10B	5q34	AMP	7	60	0.117	2	106	0.019	0.0115124	0.0125383	NA	NA
CD74	5q33.1	AMP	7	60	0.117	2	106	0.019	0.0115124	0.0125383	NA	NA
SLU7	5q33.3	AMP	7	60	0.117	2	106	0.019	0.0115124	0.0125383	NA	NA
ECSCR	5q31.2	AMP	7	60	0.117	2	106	0.019	0.0115124	0.0125383	NA	NA
TIGD6	5q32	AMP	7	60	0.117	2	106	0.019	0.0115124	0.0125383	NA	NA
UBE2D2	5q31.2	AMP	7	60	0.117	2	106	0.019	0.0115124	0.0125383	NA	NA
SLC36A3	5q33.1	AMP	7	60	0.117	2	106	0.019	0.0115124	0.0125383	NA	NA
KIF4B	5q33.2	AMP	7	60	0.117	2	106	0.019	0.0115124	0.0125383	NA	NA
REEP2	5q31.2	AMP	7	60	0.117	2	106	0.019	0.0115124	0.0125383	NA	NA
FAM53C	5q31.2	AMP	7	60	0.117	2	106	0.019	0.0115124	0.0125383	NA	NA
PCDHA8	5q31.3	AMP	8	60	0.133	3	106	0.028	0.0183064	0.0190873	NA	NA
PCDHA7	5q31.3	AMP	8	60	0.133	3	106	0.028	0.0183064	0.0190873	NA	NA
PCDHA6	5q31.3	AMP	8	60	0.133	3	106	0.028	0.0183064	0.0190873	NA	NA
PCDHA5	5q31.3	AMP	8	60	0.133	3	106	0.028	0.0183064	0.0190873	NA	NA
PCDHA4	5q31.3	AMP	8	60	0.133	3	106	0.028	0.0183064	0.0190873	NA	NA
PCDHA3	5q31.3	AMP	8	60	0.133	3	106	0.028	0.0183064	0.0190873	NA	NA
PCDHA2	5q31.3	AMP	8	60	0.133	3	106	0.028	0.0183064	0.0190873	NA	NA
PCDHA1	5q31.3	AMP	8	60	0.133	3	106	0.028	0.0183064	0.0190873	NA	NA
PCDHA12	5q31.3	AMP	8	60	0.133	3	106	0.028	0.0183064	0.0190873	NA	NA
PCDHA11	5q31.3	AMP	8	60	0.133	3	106	0.028	0.0183064	0.0190873	NA	NA
HMMR	5q34	AMP	8	60	0.133	3	106	0.028	0.0183064	0.0190873	NA	NA
PCDHA10	5q31.3	AMP	8	60	0.133	3	106	0.028	0.0183064	0.0190873	NA	NA
PCDHAC2	5q31.3	AMP	8	60	0.133	3	106	0.028	0.0183064	0.0190873	NA	NA
PCDHAC1	5q31.3	AMP	8	60	0.133	3	106	0.028	0.0183064	0.0190873	NA	NA
PCDHA13	5q31.3	AMP	8	60	0.133	3	106	0.028	0.0183064	0.0190873	NA	NA
PCDHA9	5q31.3	AMP	8	60	0.133	3	106	0.028	0.0183064	0.0190873	NA	NA
MAT2B	5q34	AMP	8	60	0.133	3	106	0.028	0.0183064	0.0190873	NA	NA
HMMR-AS1	5q34	AMP	8	60	0.133	3	106	0.028	0.0183064	0.0190873	NA	NA
RAPGEF6	5q31.1	AMP	6	60	0.1	2	106	0.019	0.0267321	0.0267929	NA	NA
HNRNPA0	5q31.2	AMP	6	60	0.1	2	106	0.019	0.0267321	0.0267929	NA	NA
WNT8A	5q31.2	AMP	6	60	0.1	2	106	0.019	0.0267321	0.0267929	NA	NA
NME5	5q31.2	AMP	6	60	0.1	2	106	0.019	0.0267321	0.0267929	NA	NA
PKD2L2	5q31.2	AMP	6	60	0.1	2	106	0.019	0.0267321	0.0267929	NA	NA
CDC23	5q31.2	AMP	6	60	0.1	2	106	0.019	0.0267321	0.0267929	NA	NA
CDC42SE2	5q31.1	AMP	6	60	0.1	2	106	0.019	0.0267321	0.0267929	NA	NA
KLHL3	5q31.2	AMP	6	60	0.1	2	106	0.019	0.0267321	0.0267929	NA	NA
KIF20A	5q31.2	AMP	6	60	0.1	2	106	0.019	0.0267321	0.0267929	NA	NA
LYRM7	5q23.3-q31.1	AMP	6	60	0.1	2	106	0.019	0.0267321	0.0267929	NA	NA
NPY6R	5q31.2	AMP	6	60	0.1	2	106	0.019	0.0267321	0.0267929	NA	NA
LINC01470	5q33.1	AMP	6	60	0.1	2	106	0.019	0.0267321	0.0267929	NA	NA
HINT1	5q23.3	AMP	6	60	0.1	2	106	0.019	0.0267321	0.0267929	NA	NA
SPOCK1	5q31.2	AMP	6	60	0.1	2	106	0.019	0.0267321	0.0267929	NA	NA
MYOT	5q31.2	AMP	6	60	0.1	2	106	0.019	0.0267321	0.0267929	NA	NA
FAM13B	5q31.2	AMP	6	60	0.1	2	106	0.019	0.0267321	0.0267929	NA	NA
ADAM19	5q33.3	AMP	7	60	0.117	3	106	0.028	0.0368082	0.0368082	NA	NA

## Sheet: mutation_diff_LGG_clusters
Supplementary Data 4: Number of tumors in poor and better outrcome clusters with a gene mutation for LGG
gene_symbol	num_with_mut_poor	total_num_poor	freq_num_with_mut_poor	num_with_mut_better	total_num_better	freq_num_with_mut_better	Fisher_pval	Fisher_BH_pval	is_epifactor	signature_top_nmf
TP53	61	106	0.575	67	143	0.469	0.0979564	0.0979564	yes	poor
ATRX	50	106	0.472	51	143	0.357	0.0697266	0.0836719	yes	NA
IDH1	72	106	0.679	124	143	0.867	0.000503296	0.00301978	NA	NA
FUBP1	3	106	0.028	20	143	0.14	0.00318997	0.00956991	NA	NA
CIC	7	106	0.066	26	143	0.182	0.00801069	0.0160214	NA	NA
PIK3CA	12	106	0.113	6	143	0.042	0.0458499	0.0687749	NA	NA

## Sheet: cna_diff_LGG_clusters
Supplementary Data 4: Number of tumors in poor and better outrcome clusters with a copy number alteration (cna) related to a gene for LGG
gene_symbol	Cytoband	CNA	profiled_samples_poor	total_num_of_samples_poor	freq_poor	profiled_samples_better	total_num_of_samples_better	freq_better	Fisher_pval	Fisher_BH_pval	is_epifactor	signature_top_nmf
PRMT8	12p13.32	AMP	11	108	0.102	3	146	0.021	0.00963503	0.0299992	yes	NA
CHD4	12p13.31	AMP	11	108	0.102	5	146	0.034	0.0364335	0.0364335	yes	NA
ING4	12p13.31	AMP	11	108	0.102	5	146	0.034	0.0364335	0.0364335	yes	NA
CDKN2B	9p21.3	HOMDEL	21	108	0.194	2	146	0.014	4.84774e-07	9.85707e-06	NA	NA
CDKN2A	9p21.3	HOMDEL	21	108	0.194	2	146	0.014	4.84774e-07	9.85707e-06	NA	NA
CDKN2B-AS1	9p21.3	HOMDEL	21	108	0.194	2	146	0.014	4.84774e-07	9.85707e-06	NA	NA
CDKN2A-DT	9p21.3	HOMDEL	19	108	0.176	2	146	0.014	2.79615e-06	4.26412e-05	NA	NA
MTAP	9p21.3	HOMDEL	17	108	0.157	2	146	0.014	1.54148e-05	0.000188061	NA	NA
EGFR-AS1	7p11.2	AMP	15	108	0.139	3	146	0.021	0.000337255	0.00293894	NA	NA
EGFR	7p11.2	AMP	15	108	0.139	3	146	0.021	0.000337255	0.00293894	NA	NA
ELDR	7p11.2	AMP	14	108	0.13	3	146	0.021	0.00070718	0.00539225	NA	NA
SEC61G-DT	7p11.2	AMP	13	108	0.12	3	146	0.021	0.00146154	0.009906	NA	NA
MIR31HG	9p21.3	HOMDEL	11	108	0.102	2	146	0.014	0.00248458	0.0126299	NA	NA
LINC01239	9p21.3	HOMDEL	11	108	0.102	2	146	0.014	0.00248458	0.0126299	NA	NA
DMRTA1	9p21.3	HOMDEL	11	108	0.102	2	146	0.014	0.00248458	0.0126299	NA	NA
CRACR2A	12p13.32	AMP	11	108	0.102	3	146	0.021	0.00963503	0.0299992	NA	NA
LRRC23	12p13.31	AMP	11	108	0.102	4	146	0.027	0.0157373	0.0299992	NA	NA
PARP11	12p13.32	AMP	11	108	0.102	4	146	0.027	0.0157373	0.0299992	NA	NA
FGF23	12p13.32	AMP	11	108	0.102	4	146	0.027	0.0157373	0.0299992	NA	NA
CCND2	12p13.32	AMP	11	108	0.102	4	146	0.027	0.0157373	0.0299992	NA	NA
TNFRSF1A	12p13.31	AMP	11	108	0.102	4	146	0.027	0.0157373	0.0299992	NA	NA
FGF6	12p13.32	AMP	11	108	0.102	4	146	0.027	0.0157373	0.0299992	NA	NA
DSTNP2	12p13.31	AMP	11	108	0.102	4	146	0.027	0.0157373	0.0299992	NA	NA
RAD51AP1	12p13.32	AMP	11	108	0.102	4	146	0.027	0.0157373	0.0299992	NA	NA
LTBR	12p13.31	AMP	11	108	0.102	4	146	0.027	0.0157373	0.0299992	NA	NA
SCNN1A	12p13	AMP	11	108	0.102	4	146	0.027	0.0157373	0.0299992	NA	NA
ENO2	12p13.31	AMP	11	108	0.102	4	146	0.027	0.0157373	0.0299992	NA	NA
RPL13P5	12p13.31	AMP	11	108	0.102	4	146	0.027	0.0157373	0.0299992	NA	NA
CD9	12p13.31	AMP	11	108	0.102	4	146	0.027	0.0157373	0.0299992	NA	NA
PLEKHG6	12p13.31	AMP	11	108	0.102	4	146	0.027	0.0157373	0.0299992	NA	NA
ANO2	12p13.31	AMP	11	108	0.102	4	146	0.027	0.0157373	0.0299992	NA	NA
C12ORF4	12p13.32	AMP	11	108	0.102	4	146	0.027	0.0157373	0.0299992	NA	NA
TIGAR	12p13.32	AMP	11	108	0.102	4	146	0.027	0.0157373	0.0299992	NA	NA
VWF	12p13.31	AMP	11	108	0.102	4	146	0.027	0.0157373	0.0299992	NA	NA
NOP2	12p13.31	AMP	11	108	0.102	5	146	0.034	0.0364335	0.0364335	NA	NA
GPR162	12p13	AMP	11	108	0.102	5	146	0.034	0.0364335	0.0364335	NA	NA
IFFO1	12p13.31	AMP	11	108	0.102	5	146	0.034	0.0364335	0.0364335	NA	NA
USP5	12p13	AMP	11	108	0.102	5	146	0.034	0.0364335	0.0364335	NA	NA
MLF2	12p13.31	AMP	11	108	0.102	5	146	0.034	0.0364335	0.0364335	NA	NA
GAPDH	12p13.31	AMP	11	108	0.102	5	146	0.034	0.0364335	0.0364335	NA	NA
SPSB2	12p13.31	AMP	11	108	0.102	5	146	0.034	0.0364335	0.0364335	NA	NA
CD27-AS1	12p13.31	AMP	11	108	0.102	5	146	0.034	0.0364335	0.0364335	NA	NA
LAG3	12p13.31	AMP	11	108	0.102	5	146	0.034	0.0364335	0.0364335	NA	NA
ACRBP	12p13.31	AMP	11	108	0.102	5	146	0.034	0.0364335	0.0364335	NA	NA
PIANP	12p13.31	AMP	11	108	0.102	5	146	0.034	0.0364335	0.0364335	NA	NA
NCAPD2	12p13.31	AMP	11	108	0.102	5	146	0.034	0.0364335	0.0364335	NA	NA
SCARNA11	12p13.31	AMP	11	108	0.102	5	146	0.034	0.0364335	0.0364335	NA	NA
TPI1	12p13.31	AMP	11	108	0.102	5	146	0.034	0.0364335	0.0364335	NA	NA
CDCA3	12p13.31	AMP	11	108	0.102	5	146	0.034	0.0364335	0.0364335	NA	NA
COPS7A	12p13.31	AMP	11	108	0.102	5	146	0.034	0.0364335	0.0364335	NA	NA
P3H3	12p13.31	AMP	11	108	0.102	5	146	0.034	0.0364335	0.0364335	NA	NA
CD4	12p13.31	AMP	11	108	0.102	5	146	0.034	0.0364335	0.0364335	NA	NA
PTMS	12p13.31	AMP	11	108	0.102	5	146	0.034	0.0364335	0.0364335	NA	NA
SCARNA10	12p13.31	AMP	11	108	0.102	5	146	0.034	0.0364335	0.0364335	NA	NA
CD27	12p13.31	AMP	11	108	0.102	5	146	0.034	0.0364335	0.0364335	NA	NA
LPAR5	12p13.31	AMP	11	108	0.102	5	146	0.034	0.0364335	0.0364335	NA	NA
VAMP1	12p13.31	AMP	11	108	0.102	5	146	0.034	0.0364335	0.0364335	NA	NA
ZNF384	12p13.31	AMP	11	108	0.102	5	146	0.034	0.0364335	0.0364335	NA	NA
GNB3	12p13.31	AMP	11	108	0.102	5	146	0.034	0.0364335	0.0364335	NA	NA
MRPL51	12p13.31	AMP	11	108	0.102	5	146	0.034	0.0364335	0.0364335	NA	NA
TAPBPL	12p13.31	AMP	11	108	0.102	5	146	0.034	0.0364335	0.0364335	NA	NA

## Sheet: mutation_diff_LIHC_clusters
Supplementary Data 4: Number of tumors in poor and better outrcome clusters with a gene mutation for LIHC
gene_symbol	num_with_mut_poor	total_num_poor	freq_num_with_mut_poor	num_with_mut_better	total_num_better	freq_num_with_mut_better	Fisher_pval	Fisher_BH_pval	is_epifactor	signature_top_nmf
RB1	10	70	0.143	3	69	0.043	0.0772956	0.396783	yes	NA
TP53	25	70	0.357	15	69	0.217	0.0915654	0.396783	yes	NA
KMT2C	3	70	0.043	7	69	0.101	0.207609	0.527554	yes	NA
BAP1	7	70	0.1	3	69	0.043	0.325519	0.528616	yes	NA
ARID1A	8	70	0.114	5	69	0.072	0.56193	0.635225	yes	NA
LRP1B	4	70	0.057	12	69	0.174	0.0359588	0.358555	NA	NA
ALB	3	70	0.043	10	69	0.145	0.045366	0.358555	NA	NA
CTNNB1	12	70	0.171	22	69	0.319	0.0500555	0.358555	NA	NA
FAT2	2	70	0.029	8	69	0.116	0.0551622	0.358555	NA	NA
DOCK2	7	70	0.1	2	69	0.029	0.165373	0.527554	NA	NA
ABCA13	6	70	0.086	11	69	0.159	0.205955	0.527554	NA	NA
FBN1	3	70	0.043	7	69	0.101	0.207609	0.527554	NA	NA
USH2A	9	70	0.129	4	69	0.058	0.243487	0.527554	NA	NA
CSMD3	9	70	0.129	4	69	0.058	0.243487	0.527554	NA	NA
APOB	7	70	0.1	11	69	0.159	0.323784	0.528616	NA	NA
DNAH7	7	70	0.1	3	69	0.043	0.325519	0.528616	NA	NA
FAT3	8	70	0.114	4	69	0.058	0.365965	0.528616	NA	NA
FREM2	8	70	0.114	4	69	0.058	0.365965	0.528616	NA	NA
AHNAK2	4	70	0.057	7	69	0.101	0.365965	0.528616	NA	NA
PCLO	5	70	0.071	8	69	0.116	0.398947	0.545928	NA	NA
RYR2	10	70	0.143	6	69	0.087	0.426393	0.55431	NA	NA
MUC16	14	70	0.2	10	69	0.145	0.501754	0.621219	NA	NA
COL6A6	5	70	0.071	7	69	0.101	0.56193	0.635225	NA	NA
CACNA1E	8	70	0.114	9	69	0.13	0.80137	0.868151	NA	NA
TTN	17	70	0.243	18	69	0.261	0.846873	0.880748	NA	NA
OBSCN	9	70	0.129	9	69	0.13	1	1	NA	NA

## Sheet: cna_diff_LIHC_clusters
Supplementary Data 4: Number of tumors in poor and better outrcome clusters with a copy number alteration (cna) related to a gene for LIHC
gene_symbol	CNA	Cytoband	profiled_samples_poor	total_num_of_samples_poor	freq_poor	profiled_samples_better	total_num_of_samples_better	freq_better	Fisher_pval	Fisher_BH_pval	is_epifactor	signature_top_nmf
TONSL	AMP	8q24.3	11	69	0.159	3	72	0.042	0.0242797	0.0405284	yes	poor
ATAD2	AMP	8q24.13	9	69	0.13	5	72	0.069	0.268448	0.273276	yes	poor
TAF5L	AMP	1q42.13	9	69	0.13	0	72	0	0.00121155	0.0225162	yes	NA
ZNF687	AMP	1q21.3	13	69	0.188	2	72	0.028	0.00216152	0.0225162	yes	NA
PARP1	AMP	1q42.12	8	69	0.116	0	72	0	0.00264158	0.0225162	yes	NA
LBR	AMP	1q42.12	8	69	0.116	0	72	0	0.00264158	0.0225162	yes	NA
USP21	AMP	1q23.3	14	69	0.203	3	72	0.042	0.00390085	0.0225162	yes	NA
ASH1L	AMP	1q22	12	69	0.174	2	72	0.028	0.00424234	0.0225162	yes	NA
SMYD3	AMP	1q44	9	69	0.13	1	72	0.014	0.00802759	0.0225162	yes	NA
ARID4B	AMP	1q42.3	9	69	0.13	1	72	0.014	0.00802759	0.0225162	yes	NA
SETDB1	AMP	1q21.3	11	69	0.159	2	72	0.028	0.00817984	0.0225162	yes	NA
PRKAB2	AMP	1q21.1	11	69	0.159	2	72	0.028	0.00817984	0.0225162	yes	NA
GATAD2B	AMP	1q21.3	11	69	0.159	2	72	0.028	0.00817984	0.0225162	yes	NA
HDGF	AMP	1q23.1	11	69	0.159	2	72	0.028	0.00817984	0.0225162	yes	NA
POGZ	AMP	1q21.3	11	69	0.159	2	72	0.028	0.00817984	0.0225162	yes	NA
TDRKH	AMP	1q21.3	11	69	0.159	2	72	0.028	0.00817984	0.0225162	yes	NA
CHD1L	AMP	1q21.1	11	69	0.159	2	72	0.028	0.00817984	0.0225162	yes	NA
VPS72	AMP	1q21.3	11	69	0.159	2	72	0.028	0.00817984	0.0225162	yes	NA
SMYD2	AMP	1q32.3	8	69	0.116	1	72	0.014	0.0159014	0.0325528	yes	NA
EXOSC4	AMP	8q24.3	11	69	0.159	3	72	0.042	0.0242797	0.0405284	yes	NA
PHF20L1	AMP	8q24.22	10	69	0.145	3	72	0.042	0.0428043	0.0594784	yes	NA
ANP32E	AMP	1q21.2	10	69	0.145	3	72	0.042	0.0428043	0.0594784	yes	NA
CHTOP	AMP	1q21.3	10	69	0.145	3	72	0.042	0.0428043	0.0594784	yes	NA
CHRAC1	AMP	8q24.3	10	69	0.145	3	72	0.042	0.0428043	0.0594784	yes	NA
TADA1	AMP	1q24.1	11	69	0.159	4	72	0.056	0.0572902	0.0768196	yes	NA
UBR5	AMP	8q22.3	9	69	0.13	3	72	0.042	0.0737007	0.0965376	yes	NA
UCHL5	AMP	1q31.2	8	69	0.116	3	72	0.042	0.123691	0.14004	yes	NA
RNF2	AMP	1q25.3	8	69	0.116	3	72	0.042	0.123691	0.14004	yes	NA
YWHAZ	AMP	8q22.3	8	69	0.116	3	72	0.042	0.123691	0.14004	yes	NA
NSL1	AMP	1q32.3	7	69	0.101	3	72	0.042	0.20184	0.214878	yes	NA
CDC73	AMP	1q31.2	8	69	0.116	4	72	0.056	0.237667	0.243081	yes	NA
ENY2	AMP	8q23.1	8	69	0.116	4	72	0.056	0.237667	0.243081	yes	NA
TAF2	AMP	8q24.12	8	69	0.116	4	72	0.056	0.237667	0.243081	yes	NA
ZHX1	AMP	8q24.13	9	69	0.13	5	72	0.069	0.268448	0.273276	yes	NA
RCOR3	AMP	1q32.2-q32.3	7	69	0.101	4	72	0.056	0.359921	0.364683	yes	NA
KCNK1	AMP	1q42.2	10	69	0.145	0	72	0	0.000550705	0.0225162	NA	NA
TSNAX-DISC1	AMP	1q42.2	10	69	0.145	0	72	0	0.000550705	0.0225162	NA	NA
EGLN1	AMP	1q42.2	10	69	0.145	0	72	0	0.000550705	0.0225162	NA	NA
GNPAT	AMP	1q42.2	10	69	0.145	0	72	0	0.000550705	0.0225162	NA	NA
SIPA1L2	AMP	1q42.2	10	69	0.145	0	72	0	0.000550705	0.0225162	NA	NA
TTC13	AMP	1q42.2	10	69	0.145	0	72	0	0.000550705	0.0225162	NA	NA
C1ORF198	AMP	1q42.2	10	69	0.145	0	72	0	0.000550705	0.0225162	NA	NA
C1ORF131	AMP	1q42.2	10	69	0.145	0	72	0	0.000550705	0.0225162	NA	NA
TSNAX	AMP	1q42.2	10	69	0.145	0	72	0	0.000550705	0.0225162	NA	NA
LINC00582	AMP	1q42.2	10	69	0.145	0	72	0	0.000550705	0.0225162	NA	NA
SNRPD2P2	AMP	1q42.2	10	69	0.145	0	72	0	0.000550705	0.0225162	NA	NA
COG2	AMP	1q42.2	10	69	0.145	0	72	0	0.000550705	0.0225162	NA	NA
NTPCR	AMP	1q42.2	10	69	0.145	0	72	0	0.000550705	0.0225162	NA	NA
SPRTN	AMP	1q42.2	10	69	0.145	0	72	0	0.000550705	0.0225162	NA	NA
DISC1	AMP	1q42.2	10	69	0.145	0	72	0	0.000550705	0.0225162	NA	NA
DISC2	AMP	1q42.1	10	69	0.145	0	72	0	0.000550705	0.0225162	NA	NA
RAB4A	AMP	1q42.13	10	69	0.145	0	72	0	0.000550705	0.0225162	NA	NA
EXOC8	AMP	1q42.2	10	69	0.145	0	72	0	0.000550705	0.0225162	NA	NA
TRIM67-AS1	AMP	1q42.2	10	69	0.145	0	72	0	0.000550705	0.0225162	NA	NA
TRIM67	AMP	1q42.2	10	69	0.145	0	72	0	0.000550705	0.0225162	NA	NA
LINC01744	AMP	1q42.2	10	69	0.145	0	72	0	0.000550705	0.0225162	NA	NA
MAP10	AMP	1q42.2	10	69	0.145	0	72	0	0.000550705	0.0225162	NA	NA
FAM89A	AMP	1q42.2	10	69	0.145	0	72	0	0.000550705	0.0225162	NA	NA
ARV1	AMP	1q42.2	10	69	0.145	0	72	0	0.000550705	0.0225162	NA	NA
CAPN9	AMP	1q42.2	10	69	0.145	0	72	0	0.000550705	0.0225162	NA	NA
MAP3K21	AMP	1q42.2	10	69	0.145	0	72	0	0.000550705	0.0225162	NA	NA
NUP133-DT	AMP	1q42.13	9	69	0.13	0	72	0	0.00121155	0.0225162	NA	NA
ARF1	AMP	1q42.13	9	69	0.13	0	72	0	0.00121155	0.0225162	NA	NA
GALNT2	AMP	1q42.13	9	69	0.13	0	72	0	0.00121155	0.0225162	NA	NA
MRPL55	AMP	1q42.13	9	69	0.13	0	72	0	0.00121155	0.0225162	NA	NA
ACTA1	AMP	1q42.13	9	69	0.13	0	72	0	0.00121155	0.0225162	NA	NA
H2BU1	AMP	1q42.13	9	69	0.13	0	72	0	0.00121155	0.0225162	NA	NA
WNT3A	AMP	1q42.13	9	69	0.13	0	72	0	0.00121155	0.0225162	NA	NA
CCSAP	AMP	1q42.13	9	69	0.13	0	72	0	0.00121155	0.0225162	NA	NA
GUK1	AMP	1q42.13	9	69	0.13	0	72	0	0.00121155	0.0225162	NA	NA
NUP133	AMP	1q42.13	9	69	0.13	0	72	0	0.00121155	0.0225162	NA	NA
GJC2	AMP	1q42.13	9	69	0.13	0	72	0	0.00121155	0.0225162	NA	NA
H2AW	AMP	1q42.13	9	69	0.13	0	72	0	0.00121155	0.0225162	NA	NA
OBSCN	AMP	1q42.13	9	69	0.13	0	72	0	0.00121155	0.0225162	NA	NA
RHOU	AMP	1q42.13	9	69	0.13	0	72	0	0.00121155	0.0225162	NA	NA
RNF187	AMP	1q42.13	9	69	0.13	0	72	0	0.00121155	0.0225162	NA	NA
SPHAR	AMP	1q42.13	9	69	0.13	0	72	0	0.00121155	0.0225162	NA	NA
OBSCN-AS1	AMP	1q42.13	9	69	0.13	0	72	0	0.00121155	0.0225162	NA	NA
IBA57	AMP	1q42.13	9	69	0.13	0	72	0	0.00121155	0.0225162	NA	NA
IBA57-DT	AMP	1q42.13	9	69	0.13	0	72	0	0.00121155	0.0225162	NA	NA
TRIM11	AMP	1q42.13	9	69	0.13	0	72	0	0.00121155	0.0225162	NA	NA
SLC35F3	AMP	1q42.2	9	69	0.13	0	72	0	0.00121155	0.0225162	NA	NA
URB2	AMP	1q42.13	9	69	0.13	0	72	0	0.00121155	0.0225162	NA	NA
PGBD5	AMP	1q42.13	9	69	0.13	0	72	0	0.00121155	0.0225162	NA	NA
BTNL10	AMP	1q42.13	9	69	0.13	0	72	0	0.00121155	0.0225162	NA	NA
ABCB10	AMP	1q42.13	9	69	0.13	0	72	0	0.00121155	0.0225162	NA	NA
H3-4	AMP	1q42.13	9	69	0.13	0	72	0	0.00121155	0.0225162	NA	NA
TRIM17	AMP	1q42.13	9	69	0.13	0	72	0	0.00121155	0.0225162	NA	NA
C1ORF35	AMP	1q42.13	9	69	0.13	0	72	0	0.00121155	0.0225162	NA	NA
DUSP5P1	AMP	1q42.13	9	69	0.13	0	72	0	0.00121155	0.0225162	NA	NA
PKLR	AMP	1q22	13	69	0.188	2	72	0.028	0.00216152	0.0225162	NA	NA
FDPS	AMP	1q22	13	69	0.188	2	72	0.028	0.00216152	0.0225162	NA	NA
RUSC1	AMP	1q22	13	69	0.188	2	72	0.028	0.00216152	0.0225162	NA	NA
PSMD4	AMP	1q21.3	13	69	0.188	2	72	0.028	0.00216152	0.0225162	NA	NA
HCN3	AMP	1q22	13	69	0.188	2	72	0.028	0.00216152	0.0225162	NA	NA
RUSC1-AS1	AMP	1q22	13	69	0.188	2	72	0.028	0.00216152	0.0225162	NA	NA
PI4KB	AMP	1q21.3	13	69	0.188	2	72	0.028	0.00216152	0.0225162	NA	NA
H3-3A	AMP	1q42.12	8	69	0.116	0	72	0	0.00264158	0.0225162	NA	NA
DNAH14	AMP	1q42.12	8	69	0.116	0	72	0	0.00264158	0.0225162	NA	NA
SDE2	AMP	1q42.12	8	69	0.116	0	72	0	0.00264158	0.0225162	NA	NA
H3P6	AMP	2q31.1	8	69	0.116	0	72	0	0.00264158	0.0225162	NA	NA
COQ8A	AMP	1q42.13	8	69	0.116	0	72	0	0.00264158	0.0225162	NA	NA
LINC00210	AMP	1q41	8	69	0.116	0	72	0	0.00264158	0.0225162	NA	NA
LINC01653	AMP	1q41	8	69	0.116	0	72	0	0.00264158	0.0225162	NA	NA
WNT9A	AMP	1q42.13	8	69	0.116	0	72	0	0.00264158	0.0225162	NA	NA
LIN9	AMP	1q42.12	8	69	0.116	0	72	0	0.00264158	0.0225162	NA	NA
TGFB2-AS1	AMP	1q41	8	69	0.116	0	72	0	0.00264158	0.0225162	NA	NA
MTARC1	AMP	1q41	8	69	0.116	0	72	0	0.00264158	0.0225162	NA	NA
ACBD3	AMP	1q42.12	8	69	0.116	0	72	0	0.00264158	0.0225162	NA	NA
CDC42BPA	AMP	1q42.13	8	69	0.116	0	72	0	0.00264158	0.0225162	NA	NA
JMJD4	AMP	1q42.13	8	69	0.116	0	72	0	0.00264158	0.0225162	NA	NA
TGFB2	AMP	1q41	8	69	0.116	0	72	0	0.00264158	0.0225162	NA	NA
LEFTY1	AMP	1q42.12	8	69	0.116	0	72	0	0.00264158	0.0225162	NA	NA
SPATA17	AMP	1q41	8	69	0.116	0	72	0	0.00264158	0.0225162	NA	NA
PRSS38	AMP	1q42.13	8	69	0.116	0	72	0	0.00264158	0.0225162	NA	NA
ITPKB	AMP	1q42.12	8	69	0.116	0	72	0	0.00264158	0.0225162	NA	NA
GPATCH2	AMP	1q41	8	69	0.116	0	72	0	0.00264158	0.0225162	NA	NA
LEFTY2	AMP	1q42.12	8	69	0.116	0	72	0	0.00264158	0.0225162	NA	NA
PYCR2	AMP	1q42.12	8	69	0.116	0	72	0	0.00264158	0.0225162	NA	NA
RRP15	AMP	1q41	8	69	0.116	0	72	0	0.00264158	0.0225162	NA	NA
ITPKB-IT1	AMP	1q42.12	8	69	0.116	0	72	0	0.00264158	0.0225162	NA	NA
EPHX1	AMP	1q42.12	8	69	0.116	0	72	0	0.00264158	0.0225162	NA	NA
LYPLAL1-DT	AMP	1q41	8	69	0.116	0	72	0	0.00264158	0.0225162	NA	NA
SNAP47	AMP	1q42.13	8	69	0.116	0	72	0	0.00264158	0.0225162	NA	NA
MTARC2	AMP	1q41	8	69	0.116	0	72	0	0.00264158	0.0225162	NA	NA
PSEN2	AMP	1q42.13	8	69	0.116	0	72	0	0.00264158	0.0225162	NA	NA
ZNF847P	AMP	1q42.13	8	69	0.116	0	72	0	0.00264158	0.0225162	NA	NA
SRP9	AMP	1q42.12	8	69	0.116	0	72	0	0.00264158	0.0225162	NA	NA
LYPLAL1	AMP	1q41	8	69	0.116	0	72	0	0.00264158	0.0225162	NA	NA
MIXL1	AMP	1q42.12	8	69	0.116	0	72	0	0.00264158	0.0225162	NA	NA
TMEM63A	AMP	1q42.12	8	69	0.116	0	72	0	0.00264158	0.0225162	NA	NA
STUM	AMP	1q42.12	8	69	0.116	0	72	0	0.00264158	0.0225162	NA	NA
NDUFS2	AMP	1q23.3	14	69	0.203	3	72	0.042	0.00390085	0.0225162	NA	NA
ADAMTS4	AMP	1q23.3	14	69	0.203	3	72	0.042	0.00390085	0.0225162	NA	NA
FCER1G	AMP	1q23.3	14	69	0.203	3	72	0.042	0.00390085	0.0225162	NA	NA
PFDN2	AMP	1q23.3	14	69	0.203	3	72	0.042	0.00390085	0.0225162	NA	NA
TOMM40L	AMP	1q23.3	14	69	0.203	3	72	0.042	0.00390085	0.0225162	NA	NA
B4GALT3	AMP	1q23.3	14	69	0.203	3	72	0.042	0.00390085	0.0225162	NA	NA
DEDD	AMP	1q23.3	14	69	0.203	3	72	0.042	0.00390085	0.0225162	NA	NA
PPOX	AMP	1q23.3	14	69	0.203	3	72	0.042	0.00390085	0.0225162	NA	NA
APOA2	AMP	1q23.3	14	69	0.203	3	72	0.042	0.00390085	0.0225162	NA	NA
UFC1	AMP	1q23.3	14	69	0.203	3	72	0.042	0.00390085	0.0225162	NA	NA
NR1I3	AMP	1q23.3	14	69	0.203	3	72	0.042	0.00390085	0.0225162	NA	NA
NIT1	AMP	1q23.3	14	69	0.203	3	72	0.042	0.00390085	0.0225162	NA	NA
PCP4L1	AMP	1q23.3	14	69	0.203	3	72	0.042	0.00390085	0.0225162	NA	NA
AGT	AMP	1q42.2	10	69	0.145	1	72	0.014	0.00398849	0.0225162	NA	NA
PCNX2	AMP	1q42.2	10	69	0.145	1	72	0.014	0.00398849	0.0225162	NA	NA
KIF26B	AMP	1q44	10	69	0.145	1	72	0.014	0.00398849	0.0225162	NA	NA
UBQLN4	AMP	1q22	12	69	0.174	2	72	0.028	0.00424234	0.0225162	NA	NA
SNORA80E	AMP	1q22	12	69	0.174	2	72	0.028	0.00424234	0.0225162	NA	NA
POU5F1P4	AMP	1q22	12	69	0.174	2	72	0.028	0.00424234	0.0225162	NA	NA
RIT1	AMP	1q22	12	69	0.174	2	72	0.028	0.00424234	0.0225162	NA	NA
FAM189B	AMP	1q22	12	69	0.174	2	72	0.028	0.00424234	0.0225162	NA	NA
LMNA	AMP	1q22	12	69	0.174	2	72	0.028	0.00424234	0.0225162	NA	NA
SCAMP3	AMP	1q22	12	69	0.174	2	72	0.028	0.00424234	0.0225162	NA	NA
MEX3A	AMP	1q22	12	69	0.174	2	72	0.028	0.00424234	0.0225162	NA	NA
CTSS	AMP	1q21.3	12	69	0.174	2	72	0.028	0.00424234	0.0225162	NA	NA
RFX5	AMP	1q21.3	12	69	0.174	2	72	0.028	0.00424234	0.0225162	NA	NA
CLK2	AMP	1q22	12	69	0.174	2	72	0.028	0.00424234	0.0225162	NA	NA
SCARNA4	AMP	1q22	12	69	0.174	2	72	0.028	0.00424234	0.0225162	NA	NA
MCL1	AMP	1q21.2	12	69	0.174	2	72	0.028	0.00424234	0.0225162	NA	NA
ADAMTSL4-AS1	AMP	1q21.2	12	69	0.174	2	72	0.028	0.00424234	0.0225162	NA	NA
SYT11	AMP	1q22	12	69	0.174	2	72	0.028	0.00424234	0.0225162	NA	NA
KHDC4	AMP	1q22	12	69	0.174	2	72	0.028	0.00424234	0.0225162	NA	NA
PIP5K1A	AMP	1q21.3	12	69	0.174	2	72	0.028	0.00424234	0.0225162	NA	NA
ADAMTSL4	AMP	1q21.2	12	69	0.174	2	72	0.028	0.00424234	0.0225162	NA	NA
SEMA4A	AMP	1q22	12	69	0.174	2	72	0.028	0.00424234	0.0225162	NA	NA
LAMTOR2	AMP	1q22	12	69	0.174	2	72	0.028	0.00424234	0.0225162	NA	NA
RAB25	AMP	1q22	12	69	0.174	2	72	0.028	0.00424234	0.0225162	NA	NA
ASH1L-AS1	AMP	1q22	12	69	0.174	2	72	0.028	0.00424234	0.0225162	NA	NA
SSR2	AMP	1q22	12	69	0.174	2	72	0.028	0.00424234	0.0225162	NA	NA
GON4L	AMP	1q22	12	69	0.174	2	72	0.028	0.00424234	0.0225162	NA	NA
BROX	AMP	1q41	7	69	0.101	0	72	0	0.00570921	0.0225162	NA	NA
IARS2	AMP	1q41	7	69	0.101	0	72	0	0.00570921	0.0225162	NA	NA
SNORA36B	AMP	1q41	7	69	0.101	0	72	0	0.00570921	0.0225162	NA	NA
SUSD4	AMP	1q41	7	69	0.101	0	72	0	0.00570921	0.0225162	NA	NA
DISP1	AMP	1q41	7	69	0.101	0	72	0	0.00570921	0.0225162	NA	NA
HLX-AS1	AMP	1q41	7	69	0.101	0	72	0	0.00570921	0.0225162	NA	NA
TLR5	AMP	1q41	7	69	0.101	0	72	0	0.00570921	0.0225162	NA	NA
SLC30A10	AMP	1q41	7	69	0.101	0	72	0	0.00570921	0.0225162	NA	NA
TAF1A	AMP	1q41	7	69	0.101	0	72	0	0.00570921	0.0225162	NA	NA
MARK1	AMP	1q41	7	69	0.101	0	72	0	0.00570921	0.0225162	NA	NA
AURKAP1	AMP	1q41	7	69	0.101	0	72	0	0.00570921	0.0225162	NA	NA
HHIPL2	AMP	1q41	7	69	0.101	0	72	0	0.00570921	0.0225162	NA	NA
FAM177B	AMP	1q41	7	69	0.101	0	72	0	0.00570921	0.0225162	NA	NA
ESRRG	AMP	1q41	7	69	0.101	0	72	0	0.00570921	0.0225162	NA	NA
RAB3GAP2	AMP	1q41	7	69	0.101	0	72	0	0.00570921	0.0225162	NA	NA
TAF1A-AS1	AMP	1q41	7	69	0.101	0	72	0	0.00570921	0.0225162	NA	NA
LINC01352	AMP	1q41	7	69	0.101	0	72	0	0.00570921	0.0225162	NA	NA
CNIH4	AMP	1q42.11	7	69	0.101	0	72	0	0.00570921	0.0225162	NA	NA
TP53BP2	AMP	1q41	7	69	0.101	0	72	0	0.00570921	0.0225162	NA	NA
AIDA	AMP	1q41	7	69	0.101	0	72	0	0.00570921	0.0225162	NA	NA
CCDC185	AMP	1q41	7	69	0.101	0	72	0	0.00570921	0.0225162	NA	NA
WDR26	AMP	1q42.11-q42.12	7	69	0.101	0	72	0	0.00570921	0.0225162	NA	NA
CNIH3	AMP	1q42.12	7	69	0.101	0	72	0	0.00570921	0.0225162	NA	NA
LINC02817	AMP	1q41	7	69	0.101	0	72	0	0.00570921	0.0225162	NA	NA
CAPN8	AMP	1q41	7	69	0.101	0	72	0	0.00570921	0.0225162	NA	NA
BPNT1	AMP	1q41	7	69	0.101	0	72	0	0.00570921	0.0225162	NA	NA
C1ORF115	AMP	1q41	7	69	0.101	0	72	0	0.00570921	0.0225162	NA	NA
CAPN2	AMP	1q41	7	69	0.101	0	72	0	0.00570921	0.0225162	NA	NA
HLX	AMP	1q41	7	69	0.101	0	72	0	0.00570921	0.0225162	NA	NA
MIA3	AMP	1q41	7	69	0.101	0	72	0	0.00570921	0.0225162	NA	NA
MPZ	AMP	1q23.3	13	69	0.188	3	72	0.042	0.00732122	0.0225162	NA	NA
SDHC	AMP	1q23.3	13	69	0.188	3	72	0.042	0.00732122	0.0225162	NA	NA
CFAP126	AMP	1q23.3	13	69	0.188	3	72	0.042	0.00732122	0.0225162	NA	NA
OR2T29	AMP	1q44	9	69	0.13	1	72	0.014	0.00802759	0.0225162	NA	NA
ZBTB18	AMP	1q44	9	69	0.13	1	72	0.014	0.00802759	0.0225162	NA	NA
RGS7	AMP	1q43	9	69	0.13	1	72	0.014	0.00802759	0.0225162	NA	NA
PLD5	AMP	1q43	9	69	0.13	1	72	0.014	0.00802759	0.0225162	NA	NA
NLRP3	AMP	1q44	9	69	0.13	1	72	0.014	0.00802759	0.0225162	NA	NA
OR2T27	AMP	1q44	9	69	0.13	1	72	0.014	0.00802759	0.0225162	NA	NA
OR11L1	AMP	1q44	9	69	0.13	1	72	0.014	0.00802759	0.0225162	NA	NA
TARBP1	AMP	1q42.2	9	69	0.13	1	72	0.014	0.00802759	0.0225162	NA	NA
C1ORF100	AMP	1q44	9	69	0.13	1	72	0.014	0.00802759	0.0225162	NA	NA
OR2M7	AMP	1q44	9	69	0.13	1	72	0.014	0.00802759	0.0225162	NA	NA
OR2T33	AMP	1q44	9	69	0.13	1	72	0.014	0.00802759	0.0225162	NA	NA
OR2M2	AMP	1q44	9	69	0.13	1	72	0.014	0.00802759	0.0225162	NA	NA
ZNF670	AMP	1q44	9	69	0.13	1	72	0.014	0.00802759	0.0225162	NA	NA
OR2L3	AMP	1q44	9	69	0.13	1	72	0.014	0.00802759	0.0225162	NA	NA
LINC01347	AMP	1q43	9	69	0.13	1	72	0.014	0.00802759	0.0225162	NA	NA
ZNF496	AMP	1q44	9	69	0.13	1	72	0.014	0.00802759	0.0225162	NA	NA
OR2AK2	AMP	1q44	9	69	0.13	1	72	0.014	0.00802759	0.0225162	NA	NA
OR2L8	AMP	1q44	9	69	0.13	1	72	0.014	0.00802759	0.0225162	NA	NA
LYPD8	AMP	1q44	9	69	0.13	1	72	0.014	0.00802759	0.0225162	NA	NA
GCSAML-AS1	AMP	1q44	9	69	0.13	1	72	0.014	0.00802759	0.0225162	NA	NA
GCSAML	AMP	1q44	9	69	0.13	1	72	0.014	0.00802759	0.0225162	NA	NA
AHCTF1	AMP	1q44	9	69	0.13	1	72	0.014	0.00802759	0.0225162	NA	NA
LYST	AMP	1q42.3	9	69	0.13	1	72	0.014	0.00802759	0.0225162	NA	NA
OR2T35	AMP	1q44	9	69	0.13	1	72	0.014	0.00802759	0.0225162	NA	NA
RBM34	AMP	1q42.3	9	69	0.13	1	72	0.014	0.00802759	0.0225162	NA	NA
OR2M1P	AMP	1q44	9	69	0.13	1	72	0.014	0.00802759	0.0225162	NA	NA
SNORA14B	AMP	1q42.3	9	69	0.13	1	72	0.014	0.00802759	0.0225162	NA	NA
EXO1	AMP	1q43	9	69	0.13	1	72	0.014	0.00802759	0.0225162	NA	NA
ZNF692	AMP	1q44	9	69	0.13	1	72	0.014	0.00802759	0.0225162	NA	NA
COA6	AMP	1q42.2	9	69	0.13	1	72	0.014	0.00802759	0.0225162	NA	NA
OR2T6	AMP	1q44	9	69	0.13	1	72	0.014	0.00802759	0.0225162	NA	NA
LINC02897	AMP	1q44	9	69	0.13	1	72	0.014	0.00802759	0.0225162	NA	NA
OR2L1P	AMP	1q44	9	69	0.13	1	72	0.014	0.00802759	0.0225162	NA	NA
OR2L2	AMP	1q44	9	69	0.13	1	72	0.014	0.00802759	0.0225162	NA	NA
LINC01743	AMP	1q44	9	69	0.13	1	72	0.014	0.00802759	0.0225162	NA	NA
OR2M4	AMP	1q44	9	69	0.13	1	72	0.014	0.00802759	0.0225162	NA	NA
HNRNPU	AMP	1q44	9	69	0.13	1	72	0.014	0.00802759	0.0225162	NA	NA
ADSS2	AMP	1q44	9	69	0.13	1	72	0.014	0.00802759	0.0225162	NA	NA
ZNF670-ZNF695	AMP	1q44	9	69	0.13	1	72	0.014	0.00802759	0.0225162	NA	NA
SDCCAG8	AMP	1q43-q44	9	69	0.13	1	72	0.014	0.00802759	0.0225162	NA	NA
TBCE	AMP	1q42.3	9	69	0.13	1	72	0.014	0.00802759	0.0225162	NA	NA
SCCPDH	AMP	1q44	9	69	0.13	1	72	0.014	0.00802759	0.0225162	NA	NA
ENAH	AMP	1q42.12	9	69	0.13	1	72	0.014	0.00802759	0.0225162	NA	NA
EFCAB2	AMP	1q44	9	69	0.13	1	72	0.014	0.00802759	0.0225162	NA	NA
CATSPERE	AMP	1q44	9	69	0.13	1	72	0.014	0.00802759	0.0225162	NA	NA
OR2T4	AMP	1q44	9	69	0.13	1	72	0.014	0.00802759	0.0225162	NA	NA
OR2W5P	AMP	1q44	9	69	0.13	1	72	0.014	0.00802759	0.0225162	NA	NA
OR2L13	AMP	1q44	9	69	0.13	1	72	0.014	0.00802759	0.0225162	NA	NA
OR13G1	AMP	1q44	9	69	0.13	1	72	0.014	0.00802759	0.0225162	NA	NA
MAP1LC3C	AMP	1q43	9	69	0.13	1	72	0.014	0.00802759	0.0225162	NA	NA
OR2T11	AMP	1q44	9	69	0.13	1	72	0.014	0.00802759	0.0225162	NA	NA
LINC01341	AMP	1q44	9	69	0.13	1	72	0.014	0.00802759	0.0225162	NA	NA
TRIM58	AMP	1q44	9	69	0.13	1	72	0.014	0.00802759	0.0225162	NA	NA
TOMM20	AMP	1q42.3	9	69	0.13	1	72	0.014	0.00802759	0.0225162	NA	NA
PGBD2	AMP	1q	9	69	0.13	1	72	0.014	0.00802759	0.0225162	NA	NA
ZNF669	AMP	1q44	9	69	0.13	1	72	0.014	0.00802759	0.0225162	NA	NA
OR2M5	AMP	1q44	9	69	0.13	1	72	0.014	0.00802759	0.0225162	NA	NA
OR2G6	AMP	1q44	9	69	0.13	1	72	0.014	0.00802759	0.0225162	NA	NA
VN1R5	AMP	1q44	9	69	0.13	1	72	0.014	0.00802759	0.0225162	NA	NA
ZNF124	AMP	1q44	9	69	0.13	1	72	0.014	0.00802759	0.0225162	NA	NA
OR2M3	AMP	1q44	9	69	0.13	1	72	0.014	0.00802759	0.0225162	NA	NA
OR2T34	AMP	1q44	9	69	0.13	1	72	0.014	0.00802759	0.0225162	NA	NA
B3GALNT2	AMP	1q42.3	9	69	0.13	1	72	0.014	0.00802759	0.0225162	NA	NA
OR2T10	AMP	1q44	9	69	0.13	1	72	0.014	0.00802759	0.0225162	NA	NA
OR14A16	AMP	1q44	9	69	0.13	1	72	0.014	0.00802759	0.0225162	NA	NA
SH3BP5L	AMP	1q44	9	69	0.13	1	72	0.014	0.00802759	0.0225162	NA	NA
OR2T12	AMP	1q44	9	69	0.13	1	72	0.014	0.00802759	0.0225162	NA	NA
OR14C36	AMP	1q44	9	69	0.13	1	72	0.014	0.00802759	0.0225162	NA	NA
GGPS1	AMP	1q42.3	9	69	0.13	1	72	0.014	0.00802759	0.0225162	NA	NA
TFB2M	AMP	1q44	9	69	0.13	1	72	0.014	0.00802759	0.0225162	NA	NA
LINC02774	AMP	1q44	9	69	0.13	1	72	0.014	0.00802759	0.0225162	NA	NA
DESI2	AMP	1q44	9	69	0.13	1	72	0.014	0.00802759	0.0225162	NA	NA
OR6F1	AMP	1q44	9	69	0.13	1	72	0.014	0.00802759	0.0225162	NA	NA
GNG4	AMP	1q42.3	9	69	0.13	1	72	0.014	0.00802759	0.0225162	NA	NA
OR2T3	AMP	1q44	9	69	0.13	1	72	0.014	0.00802759	0.0225162	NA	NA
OR2T8	AMP	1q44	9	69	0.13	1	72	0.014	0.00802759	0.0225162	NA	NA
OR2W3	AMP	1q44	9	69	0.13	1	72	0.014	0.00802759	0.0225162	NA	NA
OR2T1	AMP	1q44	9	69	0.13	1	72	0.014	0.00802759	0.0225162	NA	NA
OR2L5	AMP	1q44	9	69	0.13	1	72	0.014	0.00802759	0.0225162	NA	NA
OR2G3	AMP	1q44	9	69	0.13	1	72	0.014	0.00802759	0.0225162	NA	NA
ZNF672	AMP	1q44	9	69	0.13	1	72	0.014	0.00802759	0.0225162	NA	NA
COX20	AMP	1q44	9	69	0.13	1	72	0.014	0.00802759	0.0225162	NA	NA
ZNF695	AMP	1q44	9	69	0.13	1	72	0.014	0.00802759	0.0225162	NA	NA
OR2C3	AMP	1q44	9	69	0.13	1	72	0.014	0.00802759	0.0225162	NA	NA
OR2G2	AMP	1q44	9	69	0.13	1	72	0.014	0.00802759	0.0225162	NA	NA
OR2B11	AMP	1q44	9	69	0.13	1	72	0.014	0.00802759	0.0225162	NA	NA
OR1C1	AMP	1q44	9	69	0.13	1	72	0.014	0.00802759	0.0225162	NA	NA
CNST	AMP	1q44	9	69	0.13	1	72	0.014	0.00802759	0.0225162	NA	NA
AKT3	AMP	1q43-q44	9	69	0.13	1	72	0.014	0.00802759	0.0225162	NA	NA
CEP170	AMP	1q43	9	69	0.13	1	72	0.014	0.00802759	0.0225162	NA	NA
OR14I1	AMP	1q44	9	69	0.13	1	72	0.014	0.00802759	0.0225162	NA	NA
OR2T5	AMP	1q44	9	69	0.13	1	72	0.014	0.00802759	0.0225162	NA	NA
OR2T2	AMP	1q44	9	69	0.13	1	72	0.014	0.00802759	0.0225162	NA	NA
ETV3L	AMP	1q23.1	11	69	0.159	2	72	0.028	0.00817984	0.0225162	NA	NA
THEM5	AMP	1q21.3	11	69	0.159	2	72	0.028	0.00817984	0.0225162	NA	NA
RIIAD1	AMP	1q21.3	11	69	0.159	2	72	0.028	0.00817984	0.0225162	NA	NA
PEX11B	AMP	1q21.1	11	69	0.159	2	72	0.028	0.00817984	0.0225162	NA	NA
CCT3	AMP	1q22	11	69	0.159	2	72	0.028	0.00817984	0.0225162	NA	NA
C2CD4D	AMP	1q21.3	11	69	0.159	2	72	0.028	0.00817984	0.0225162	NA	NA
DAP3	AMP	1q22	11	69	0.159	2	72	0.028	0.00817984	0.0225162	NA	NA
CELF3	AMP	1q21.3	11	69	0.159	2	72	0.028	0.00817984	0.0225162	NA	NA
TMOD4	AMP	1q21.3	11	69	0.159	2	72	0.028	0.00817984	0.0225162	NA	NA
C1ORF56	AMP	1q21.3	11	69	0.159	2	72	0.028	0.00817984	0.0225162	NA	NA
MRPL9	AMP	1q21.3	11	69	0.159	2	72	0.028	0.00817984	0.0225162	NA	NA
ANXA9	AMP	1q21.3	11	69	0.159	2	72	0.028	0.00817984	0.0225162	NA	NA
LINC01704	AMP	1q23.1	11	69	0.159	2	72	0.028	0.00817984	0.0225162	NA	NA
LOC728989	AMP	1q21.1	11	69	0.159	2	72	0.028	0.00817984	0.0225162	NA	NA
BNIPL	AMP	1q21.3	11	69	0.159	2	72	0.028	0.00817984	0.0225162	NA	NA
LINC00623	AMP	1p11.2	11	69	0.159	2	72	0.028	0.00817984	0.0225162	NA	NA
KCNN3	AMP	1q21.3	11	69	0.159	2	72	0.028	0.00817984	0.0225162	NA	NA
CRABP2	AMP	1q23.1	11	69	0.159	2	72	0.028	0.00817984	0.0225162	NA	NA
PDIA3P1	AMP	1q21.1	11	69	0.159	2	72	0.028	0.00817984	0.0225162	NA	NA
INSRR	AMP	1q23.1	11	69	0.159	2	72	0.028	0.00817984	0.0225162	NA	NA
NBPF11	AMP	1q21.2	11	69	0.159	2	72	0.028	0.00817984	0.0225162	NA	NA
FLG	AMP	1q21.3	11	69	0.159	2	72	0.028	0.00817984	0.0225162	NA	NA
H2AC21	AMP	1q21.2	11	69	0.159	2	72	0.028	0.00817984	0.0225162	NA	NA
CDC42SE1	AMP	1q21.3	11	69	0.159	2	72	0.028	0.00817984	0.0225162	NA	NA
PSMB4	AMP	1q21.3	11	69	0.159	2	72	0.028	0.00817984	0.0225162	NA	NA
BCL9	AMP	1q21.2	11	69	0.159	2	72	0.028	0.00817984	0.0225162	NA	NA
INTS3	AMP	1q21.3	11	69	0.159	2	72	0.028	0.00817984	0.0225162	NA	NA
BCAN	AMP	1q23.1	11	69	0.159	2	72	0.028	0.00817984	0.0225162	NA	NA
FMO5	AMP	1q21.1	11	69	0.159	2	72	0.028	0.00817984	0.0225162	NA	NA
LIX1L	AMP	1q21.1	11	69	0.159	2	72	0.028	0.00817984	0.0225162	NA	NA
LINC00624	AMP	1q21.1-q21.2	11	69	0.159	2	72	0.028	0.00817984	0.0225162	NA	NA
NBPF20	AMP	1q21.1	11	69	0.159	2	72	0.028	0.00817984	0.0225162	NA	NA
NOTCH2	AMP	1p12	11	69	0.159	2	72	0.028	0.00817984	0.0225162	NA	NA
S100A10	AMP	1q21.3	11	69	0.159	2	72	0.028	0.00817984	0.0225162	NA	NA
S100A11	AMP	1q21.3	11	69	0.159	2	72	0.028	0.00817984	0.0225162	NA	NA
PFN1P2	AMP	1p11.2	11	69	0.159	2	72	0.028	0.00817984	0.0225162	NA	NA
HAPLN2	AMP	1q23.1	11	69	0.159	2	72	0.028	0.00817984	0.0225162	NA	NA
SNX27	AMP	1q21.3	11	69	0.159	2	72	0.028	0.00817984	0.0225162	NA	NA
PBX1	AMP	1q23.3	11	69	0.159	2	72	0.028	0.00817984	0.0225162	NA	NA
H3C13	AMP	1q21.2	11	69	0.159	2	72	0.028	0.00817984	0.0225162	NA	NA
MIR9-1HG	AMP	1q22	11	69	0.159	2	72	0.028	0.00817984	0.0225162	NA	NA
H2BC18	AMP	1q21.2	11	69	0.159	2	72	0.028	0.00817984	0.0225162	NA	NA
FCGR1BP	AMP	1p11.2	11	69	0.159	2	72	0.028	0.00817984	0.0225162	NA	NA
ISG20L2	AMP	1q23.1	11	69	0.159	2	72	0.028	0.00817984	0.0225162	NA	NA
MINDY1	AMP	1q21.3	11	69	0.159	2	72	0.028	0.00817984	0.0225162	NA	NA
MLLT11	AMP	1q21.3	11	69	0.159	2	72	0.028	0.00817984	0.0225162	NA	NA
ANKRD20A12P	AMP	4	11	69	0.159	2	72	0.028	0.00817984	0.0225162	NA	NA
GLMP	AMP	1q22	11	69	0.159	2	72	0.028	0.00817984	0.0225162	NA	NA
NBPF13P	AMP	1q21.1	11	69	0.159	2	72	0.028	0.00817984	0.0225162	NA	NA
FCGR1A	AMP	1q21.2	11	69	0.159	2	72	0.028	0.00817984	0.0225162	NA	NA
ACP6	AMP	1q21.2	11	69	0.159	2	72	0.028	0.00817984	0.0225162	NA	NA
GJA5	AMP	1q21.2	11	69	0.159	2	72	0.028	0.00817984	0.0225162	NA	NA
EMBP1	AMP	1p11.2	11	69	0.159	2	72	0.028	0.00817984	0.0225162	NA	NA
GJA8	AMP	1q21.2	11	69	0.159	2	72	0.028	0.00817984	0.0225162	NA	NA
FCRL5	AMP	1q23.1	11	69	0.159	2	72	0.028	0.00817984	0.0225162	NA	NA
FCRL3	AMP	1q23.1	11	69	0.159	2	72	0.028	0.00817984	0.0225162	NA	NA
LYSMD1	AMP	1q21.3	11	69	0.159	2	72	0.028	0.00817984	0.0225162	NA	NA
HRNR	AMP	1q21.3	11	69	0.159	2	72	0.028	0.00817984	0.0225162	NA	NA
FLG2	AMP	1q21.3	11	69	0.159	2	72	0.028	0.00817984	0.0225162	NA	NA
NBPF9	AMP	1q21.2	11	69	0.159	2	72	0.028	0.00817984	0.0225162	NA	NA
BGLAP	AMP	1q22	11	69	0.159	2	72	0.028	0.00817984	0.0225162	NA	NA
LINC02591	AMP	1q21.1	11	69	0.159	2	72	0.028	0.00817984	0.0225162	NA	NA
GPR89B	AMP	1q21.2	11	69	0.159	2	72	0.028	0.00817984	0.0225162	NA	NA
FCRL1	AMP	1q23.1	11	69	0.159	2	72	0.028	0.00817984	0.0225162	NA	NA
FCRL4	AMP	1q23.1	11	69	0.159	2	72	0.028	0.00817984	0.0225162	NA	NA
ECM1	AMP	1q21.2	11	69	0.159	2	72	0.028	0.00817984	0.0225162	NA	NA
GABPB2	AMP	1q21.3	11	69	0.159	2	72	0.028	0.00817984	0.0225162	NA	NA
RC3H1	AMP	1q25.1	11	69	0.159	2	72	0.028	0.00817984	0.0225162	NA	NA
NBPF15	AMP	1q21.1	11	69	0.159	2	72	0.028	0.00817984	0.0225162	NA	NA
CYCSP52	AMP	1q23.1	11	69	0.159	2	72	0.028	0.00817984	0.0225162	NA	NA
SLC27A3	AMP	1q21.3	11	69	0.159	2	72	0.028	0.00817984	0.0225162	NA	NA
SH2D2A	AMP	1q23.1	11	69	0.159	2	72	0.028	0.00817984	0.0225162	NA	NA
LINC01138	AMP	1q21.2	11	69	0.159	2	72	0.028	0.00817984	0.0225162	NA	NA
RPTN	AMP	1q21.3	11	69	0.159	2	72	0.028	0.00817984	0.0225162	NA	NA
POLR3GL	AMP	1q21.1	11	69	0.159	2	72	0.028	0.00817984	0.0225162	NA	NA
TCHHL1	AMP	1q21.3	11	69	0.159	2	72	0.028	0.00817984	0.0225162	NA	NA
NBPF10	AMP	1q21.1	11	69	0.159	2	72	0.028	0.00817984	0.0225162	NA	NA
PDE4DIP	AMP	1q21.2	11	69	0.159	2	72	0.028	0.00817984	0.0225162	NA	NA
MSTO1	AMP	1q22	11	69	0.159	2	72	0.028	0.00817984	0.0225162	NA	NA
CTSK	AMP	1q21.3	11	69	0.159	2	72	0.028	0.00817984	0.0225162	NA	NA
MRPL24	AMP	1q23.1	11	69	0.159	2	72	0.028	0.00817984	0.0225162	NA	NA
LOC653513	AMP	1q21.2	11	69	0.159	2	72	0.028	0.00817984	0.0225162	NA	NA
NUDT17	AMP	1q21.1	11	69	0.159	2	72	0.028	0.00817984	0.0225162	NA	NA
CERS2	AMP	1q21.3	11	69	0.159	2	72	0.028	0.00817984	0.0225162	NA	NA
ARHGEF2	AMP	1q22	11	69	0.159	2	72	0.028	0.00817984	0.0225162	NA	NA
NBPF8	AMP	1p11.2	11	69	0.159	2	72	0.028	0.00817984	0.0225162	NA	NA
FCGR1CP	AMP	1q21.1	11	69	0.159	2	72	0.028	0.00817984	0.0225162	NA	NA
H2AC18	AMP	1q21.2	11	69	0.159	2	72	0.028	0.00817984	0.0225162	NA	NA
CRNN	AMP	1q21.3	11	69	0.159	2	72	0.028	0.00817984	0.0225162	NA	NA
H2AC20	AMP	1q21.2	11	69	0.159	2	72	0.028	0.00817984	0.0225162	NA	NA
NOTCH2NLA	AMP	1q21.1	11	69	0.159	2	72	0.028	0.00817984	0.0225162	NA	NA
SRGAP2-AS1	AMP	1p11.2	11	69	0.159	2	72	0.028	0.00817984	0.0225162	NA	NA
GPR89A	AMP	1q21.1	11	69	0.159	2	72	0.028	0.00817984	0.0225162	NA	NA
METTL25B	AMP	1q23.1	11	69	0.159	2	72	0.028	0.00817984	0.0225162	NA	NA
PPIAL4A	AMP	1p11.2	11	69	0.159	2	72	0.028	0.00817984	0.0225162	NA	NA
SV2A	AMP	1q21.2	11	69	0.159	2	72	0.028	0.00817984	0.0225162	NA	NA
THEM4	AMP	1q21.3	11	69	0.159	2	72	0.028	0.00817984	0.0225162	NA	NA
FAM72D	AMP	1q21.1	11	69	0.159	2	72	0.028	0.00817984	0.0225162	NA	NA
SMG5	AMP	1q22	11	69	0.159	2	72	0.028	0.00817984	0.0225162	NA	NA
PAQR6	AMP	1q22	11	69	0.159	2	72	0.028	0.00817984	0.0225162	NA	NA
ARNT	AMP	1q21.3	11	69	0.159	2	72	0.028	0.00817984	0.0225162	NA	NA
H2BC21	AMP	1q21.2	11	69	0.159	2	72	0.028	0.00817984	0.0225162	NA	NA
TMEM79	AMP	1q22	11	69	0.159	2	72	0.028	0.00817984	0.0225162	NA	NA
ETV3	AMP	1q23.1	11	69	0.159	2	72	0.028	0.00817984	0.0225162	NA	NA
CGN	AMP	1q21.3	11	69	0.159	2	72	0.028	0.00817984	0.0225162	NA	NA
NBPF12	AMP	1q21.1	11	69	0.159	2	72	0.028	0.00817984	0.0225162	NA	NA
SLC25A44	AMP	1q22	11	69	0.159	2	72	0.028	0.00817984	0.0225162	NA	NA
OR6K3	AMP	1q23.1	11	69	0.159	2	72	0.028	0.00817984	0.0225162	NA	NA
OR6Y1	AMP	1q23.1	11	69	0.159	2	72	0.028	0.00817984	0.0225162	NA	NA
OAZ3	AMP	1q21.3	11	69	0.159	2	72	0.028	0.00817984	0.0225162	NA	NA
PRUNE1	AMP	1q21.3	11	69	0.159	2	72	0.028	0.00817984	0.0225162	NA	NA
MSTO2P	AMP	1q22	11	69	0.159	2	72	0.028	0.00817984	0.0225162	NA	NA
PPIAL4E	AMP	1q21.1	11	69	0.159	2	72	0.028	0.00817984	0.0225162	NA	NA
TUFT1	AMP	1q21.3	11	69	0.159	2	72	0.028	0.00817984	0.0225162	NA	NA
SEC22B	AMP	1p12	11	69	0.159	2	72	0.028	0.00817984	0.0225162	NA	NA
VHLL	AMP	1q22	11	69	0.159	2	72	0.028	0.00817984	0.0225162	NA	NA
CD1A	AMP	1q23.1	11	69	0.159	2	72	0.028	0.00817984	0.0225162	NA	NA
H4C14	AMP	1q21.2	11	69	0.159	2	72	0.028	0.00817984	0.0225162	NA	NA
TARS2	AMP	1q21.2	11	69	0.159	2	72	0.028	0.00817984	0.0225162	NA	NA
YY1AP1	AMP	1q22	11	69	0.159	2	72	0.028	0.00817984	0.0225162	NA	NA
SEMA6C	AMP	1q21.3	11	69	0.159	2	72	0.028	0.00817984	0.0225162	NA	NA
NES	AMP	1q23.1	11	69	0.159	2	72	0.028	0.00817984	0.0225162	NA	NA
CD1B	AMP	1q23.1	11	69	0.159	2	72	0.028	0.00817984	0.0225162	NA	NA
CD1C	AMP	1q23.1	11	69	0.159	2	72	0.028	0.00817984	0.0225162	NA	NA
CD1D	AMP	1q23.1	11	69	0.159	2	72	0.028	0.00817984	0.0225162	NA	NA
OR10K1	AMP	1q23.1	11	69	0.159	2	72	0.028	0.00817984	0.0225162	NA	NA
FCRL2	AMP	1q23.1	11	69	0.159	2	72	0.028	0.00817984	0.0225162	NA	NA
CD1E	AMP	1q23.1	11	69	0.159	2	72	0.028	0.00817984	0.0225162	NA	NA
OR10K2	AMP	1q23.1	11	69	0.159	2	72	0.028	0.00817984	0.0225162	NA	NA
KIRREL1	AMP	1q23.1	11	69	0.159	2	72	0.028	0.00817984	0.0225162	NA	NA
H2BP1	AMP	1p11.2	11	69	0.159	2	72	0.028	0.00817984	0.0225162	NA	NA
RBM8A	AMP	1q21.1	11	69	0.159	2	72	0.028	0.00817984	0.0225162	NA	NA
CD160	AMP	1q21.1	11	69	0.159	2	72	0.028	0.00817984	0.0225162	NA	NA
PPIAL4D	AMP	1q21.1	11	69	0.159	2	72	0.028	0.00817984	0.0225162	NA	NA
ENSA	AMP	1q21.3	11	69	0.159	2	72	0.028	0.00817984	0.0225162	NA	NA
SELENBP1	AMP	1q21.3	11	69	0.159	2	72	0.028	0.00817984	0.0225162	NA	NA
PIAS3	AMP	1q21.1	11	69	0.159	2	72	0.028	0.00817984	0.0225162	NA	NA
FLG-AS1	AMP	1q21.3	11	69	0.159	2	72	0.028	0.00817984	0.0225162	NA	NA
CD5L	AMP	1q23.1	11	69	0.159	2	72	0.028	0.00817984	0.0225162	NA	NA
RXFP4	AMP	1q22	11	69	0.159	2	72	0.028	0.00817984	0.0225162	NA	NA
TTC24	AMP	1q22	11	69	0.159	2	72	0.028	0.00817984	0.0225162	NA	NA
PMF1	AMP	1q22	11	69	0.159	2	72	0.028	0.00817984	0.0225162	NA	NA
PBX1-AS1	AMP	1q23.3	11	69	0.159	2	72	0.028	0.00817984	0.0225162	NA	NA
TCHH	AMP	1q21.3	11	69	0.159	2	72	0.028	0.00817984	0.0225162	NA	NA
HORMAD1	AMP	1q21.3	11	69	0.159	2	72	0.028	0.00817984	0.0225162	NA	NA
OR6N2	AMP	1q23.1	11	69	0.159	2	72	0.028	0.00817984	0.0225162	NA	NA
OR6K2	AMP	1q23.1	11	69	0.159	2	72	0.028	0.00817984	0.0225162	NA	NA
PMF1-BGLAP	AMP	1q22	11	69	0.159	2	72	0.028	0.00817984	0.0225162	NA	NA
NTRK1	AMP	1q23.1	11	69	0.159	2	72	0.028	0.00817984	0.0225162	NA	NA
H2BC20P	AMP	1q21.2	11	69	0.159	2	72	0.028	0.00817984	0.0225162	NA	NA
TSACC	AMP	1q22	11	69	0.159	2	72	0.028	0.00817984	0.0225162	NA	NA
H3C15	AMP	1q21.2	11	69	0.159	2	72	0.028	0.00817984	0.0225162	NA	NA
LSP1P5	AMP	1q21.1	11	69	0.159	2	72	0.028	0.00817984	0.0225162	NA	NA
ANKRD34A	AMP	1q21.1	11	69	0.159	2	72	0.028	0.00817984	0.0225162	NA	NA
SCARNA3	AMP	1q25.1	11	69	0.159	2	72	0.028	0.00817984	0.0225162	NA	NA
BOLA1	AMP	1q21.2	11	69	0.159	2	72	0.028	0.00817984	0.0225162	NA	NA
GNRHR2	AMP	1q21.1	11	69	0.159	2	72	0.028	0.00817984	0.0225162	NA	NA
NBPF17P	AMP	1q21.1	11	69	0.159	2	72	0.028	0.00817984	0.0225162	NA	NA
NBPF25P	AMP	1q21.1	11	69	0.159	2	72	0.028	0.00817984	0.0225162	NA	NA
OR10T2	AMP	1q23.1	11	69	0.159	2	72	0.028	0.00817984	0.0225162	NA	NA
IQGAP3	AMP	1q22	11	69	0.159	2	72	0.028	0.00817984	0.0225162	NA	NA
SCNM1	AMP	1q21.3	11	69	0.159	2	72	0.028	0.00817984	0.0225162	NA	NA
OR6P1	AMP	1q23.1	11	69	0.159	2	72	0.028	0.00817984	0.0225162	NA	NA
OR10X1	AMP	1q23.1	11	69	0.159	2	72	0.028	0.00817984	0.0225162	NA	NA
OR10Z1	AMP	1q23.1	11	69	0.159	2	72	0.028	0.00817984	0.0225162	NA	NA
RHBG	AMP	1q22	11	69	0.159	2	72	0.028	0.00817984	0.0225162	NA	NA
SPTA1	AMP	1q23.1	11	69	0.159	2	72	0.028	0.00817984	0.0225162	NA	NA
SERPINC1	AMP	1q25.1	11	69	0.159	2	72	0.028	0.00817984	0.0225162	NA	NA
TNFAIP8L2	AMP	1q21.3	11	69	0.159	2	72	0.028	0.00817984	0.0225162	NA	NA
TNFAIP8L2-SCNM1	AMP	1q21.3	11	69	0.159	2	72	0.028	0.00817984	0.0225162	NA	NA
OR6K6	AMP	1q23.1	11	69	0.159	2	72	0.028	0.00817984	0.0225162	NA	NA
GOLPH3L	AMP	1q21.3	11	69	0.159	2	72	0.028	0.00817984	0.0225162	NA	NA
OR6N1	AMP	1q23.1	11	69	0.159	2	72	0.028	0.00817984	0.0225162	NA	NA
NAXE	AMP	1q22	11	69	0.159	2	72	0.028	0.00817984	0.0225162	NA	NA
NBPF18P	AMP	1q21.3	11	69	0.159	2	72	0.028	0.00817984	0.0225162	NA	NA
RNF115	AMP	1q21.1	11	69	0.159	2	72	0.028	0.00817984	0.0225162	NA	NA
FAM72B	AMP	1p11.2	11	69	0.159	2	72	0.028	0.00817984	0.0225162	NA	NA
GPATCH4	AMP	1q22-q23.1	11	69	0.159	2	72	0.028	0.00817984	0.0225162	NA	NA
C2CD4D-AS1	AMP	1q21.3	11	69	0.159	2	72	0.028	0.00817984	0.0225162	NA	NA
HJV	AMP	1q21.1	11	69	0.159	2	72	0.028	0.00817984	0.0225162	NA	NA
ITGA10	AMP	1q21.1	11	69	0.159	2	72	0.028	0.00817984	0.0225162	NA	NA
FALEC	AMP	1q21.2	11	69	0.159	2	72	0.028	0.00817984	0.0225162	NA	NA
PDZK1P1	AMP	1q21.2	11	69	0.159	2	72	0.028	0.00817984	0.0225162	NA	NA
POLR3C	AMP	1q21.1	11	69	0.159	2	72	0.028	0.00817984	0.0225162	NA	NA
TXNIP	AMP	1q21.1	11	69	0.159	2	72	0.028	0.00817984	0.0225162	NA	NA
LINC00869	AMP	1q21.2	11	69	0.159	2	72	0.028	0.00817984	0.0225162	NA	NA
PDZK1	AMP	1q21.1	11	69	0.159	2	72	0.028	0.00817984	0.0225162	NA	NA
PRCC	AMP	1q23.1	11	69	0.159	2	72	0.028	0.00817984	0.0225162	NA	NA
NUP210L	AMP	1q21.3	11	69	0.159	2	72	0.028	0.00817984	0.0225162	NA	NA
PPIAL4G	AMP	1q21.2	11	69	0.159	2	72	0.028	0.00817984	0.0225162	NA	NA
ANKRD35	AMP	1q21.1	11	69	0.159	2	72	0.028	0.00817984	0.0225162	NA	NA
OR10R2	AMP	1q23.1	11	69	0.159	2	72	0.028	0.00817984	0.0225162	NA	NA
MEF2D	AMP	1q22	11	69	0.159	2	72	0.028	0.00817984	0.0225162	NA	NA
NBPF14	AMP	1q21.2	11	69	0.159	2	72	0.028	0.00817984	0.0225162	NA	NA
SLAMF7	AMP	1q23.3	12	69	0.174	3	72	0.042	0.0134718	0.0325528	NA	NA
ANKRD36BP1	AMP	1q24.2	12	69	0.174	3	72	0.042	0.0134718	0.0325528	NA	NA
TMCO1	AMP	1q24.1	12	69	0.174	3	72	0.042	0.0134718	0.0325528	NA	NA
SLAMF1	AMP	1q23.3	12	69	0.174	3	72	0.042	0.0134718	0.0325528	NA	NA
DPM3	AMP	1q22	12	69	0.174	3	72	0.042	0.0134718	0.0325528	NA	NA
PBXIP1	AMP	1q21.3	12	69	0.174	3	72	0.042	0.0134718	0.0325528	NA	NA
NECTIN4	AMP	1q23.3	12	69	0.174	3	72	0.042	0.0134718	0.0325528	NA	NA
ARHGAP30	AMP	1q23.3	12	69	0.174	3	72	0.042	0.0134718	0.0325528	NA	NA
FCGR2A	AMP	1q23.3	12	69	0.174	3	72	0.042	0.0134718	0.0325528	NA	NA
MPZL1	AMP	1q24.2	12	69	0.174	3	72	0.042	0.0134718	0.0325528	NA	NA
CREG1	AMP	1q24.2	12	69	0.174	3	72	0.042	0.0134718	0.0325528	NA	NA
FCGR3B	AMP	1q23.3	12	69	0.174	3	72	0.042	0.0134718	0.0325528	NA	NA
FCGR2B	AMP	1q23.3	12	69	0.174	3	72	0.042	0.0134718	0.0325528	NA	NA
FCGR3A	AMP	1q23.3	12	69	0.174	3	72	0.042	0.0134718	0.0325528	NA	NA
UCK2	AMP	1q24.1	12	69	0.174	3	72	0.042	0.0134718	0.0325528	NA	NA
CKS1B	AMP	1q21.3	12	69	0.174	3	72	0.042	0.0134718	0.0325528	NA	NA
USF1	AMP	1q23.3	12	69	0.174	3	72	0.042	0.0134718	0.0325528	NA	NA
FLAD1	AMP	1q21.3	12	69	0.174	3	72	0.042	0.0134718	0.0325528	NA	NA
PYGO2	AMP	1q21.3	12	69	0.174	3	72	0.042	0.0134718	0.0325528	NA	NA
HSPA7	AMP	1q23.3	12	69	0.174	3	72	0.042	0.0134718	0.0325528	NA	NA
HSPA6	AMP	1q23.3	12	69	0.174	3	72	0.042	0.0134718	0.0325528	NA	NA
LENEP	AMP	1q21.3	12	69	0.174	3	72	0.042	0.0134718	0.0325528	NA	NA
F11R	AMP	1q23.3	12	69	0.174	3	72	0.042	0.0134718	0.0325528	NA	NA
CD84	AMP	1q23.3	12	69	0.174	3	72	0.042	0.0134718	0.0325528	NA	NA
KRTCAP2	AMP	1q22	12	69	0.174	3	72	0.042	0.0134718	0.0325528	NA	NA
ITLN1	AMP	1q23.3	12	69	0.174	3	72	0.042	0.0134718	0.0325528	NA	NA
GBA	AMP	1q22	12	69	0.174	3	72	0.042	0.0134718	0.0325528	NA	NA
SFT2D2	AMP	1q24.2	12	69	0.174	3	72	0.042	0.0134718	0.0325528	NA	NA
FAM72C	AMP	1q21.1	12	69	0.174	3	72	0.042	0.0134718	0.0325528	NA	NA
ITLN2	AMP	1q23.3	12	69	0.174	3	72	0.042	0.0134718	0.0325528	NA	NA
RPL31P11	AMP	1q23.3	12	69	0.174	3	72	0.042	0.0134718	0.0325528	NA	NA
TBX19	AMP	1q24.2	12	69	0.174	3	72	0.042	0.0134718	0.0325528	NA	NA
SLC50A1	AMP	1q22	12	69	0.174	3	72	0.042	0.0134718	0.0325528	NA	NA
GBAP1	AMP	1q22	12	69	0.174	3	72	0.042	0.0134718	0.0325528	NA	NA
SHC1	AMP	1q21.3	12	69	0.174	3	72	0.042	0.0134718	0.0325528	NA	NA
KLHDC9	AMP	1q23.3	12	69	0.174	3	72	0.042	0.0134718	0.0325528	NA	NA
LY9	AMP	1q23.3	12	69	0.174	3	72	0.042	0.0134718	0.0325528	NA	NA
PMVK	AMP	1q21.3	12	69	0.174	3	72	0.042	0.0134718	0.0325528	NA	NA
MPC2	AMP	1q24.2	12	69	0.174	3	72	0.042	0.0134718	0.0325528	NA	NA
THBS3	AMP	1q22	12	69	0.174	3	72	0.042	0.0134718	0.0325528	NA	NA
EFNA3	AMP	1q21.3	12	69	0.174	3	72	0.042	0.0134718	0.0325528	NA	NA
EFNA4	AMP	1q21.3	12	69	0.174	3	72	0.042	0.0134718	0.0325528	NA	NA
DCAF6	AMP	1q24.2	12	69	0.174	3	72	0.042	0.0134718	0.0325528	NA	NA
EFNA1	AMP	1q22	12	69	0.174	3	72	0.042	0.0134718	0.0325528	NA	NA
TRIM46	AMP	1q22	12	69	0.174	3	72	0.042	0.0134718	0.0325528	NA	NA
RCSD1	AMP	1q24.2	12	69	0.174	3	72	0.042	0.0134718	0.0325528	NA	NA
ADCY10	AMP	1q24.2	12	69	0.174	3	72	0.042	0.0134718	0.0325528	NA	NA
MUC1	AMP	1q22	12	69	0.174	3	72	0.042	0.0134718	0.0325528	NA	NA
MTX1	AMP	1q22	12	69	0.174	3	72	0.042	0.0134718	0.0325528	NA	NA
SRGAP2D	AMP	1q21.1	12	69	0.174	3	72	0.042	0.0134718	0.0325528	NA	NA
TIPRL	AMP	1q24.2	12	69	0.174	3	72	0.042	0.0134718	0.0325528	NA	NA
CD48	AMP	1q23.3	12	69	0.174	3	72	0.042	0.0134718	0.0325528	NA	NA
ALDH9A1	AMP	1q24.1	12	69	0.174	3	72	0.042	0.0134718	0.0325528	NA	NA
TSTD1	AMP	1q23.3	12	69	0.174	3	72	0.042	0.0134718	0.0325528	NA	NA
GPR161	AMP	1q24.2	12	69	0.174	3	72	0.042	0.0134718	0.0325528	NA	NA
FCGR2C	AMP	1q23.3	12	69	0.174	3	72	0.042	0.0134718	0.0325528	NA	NA
CD244	AMP	1q23.3	12	69	0.174	3	72	0.042	0.0134718	0.0325528	NA	NA
ADAR	AMP	1q21.3	10	69	0.145	2	72	0.028	0.0154801	0.0325528	NA	NA
SNORD79	AMP	1q25.1	10	69	0.145	2	72	0.028	0.0154801	0.0325528	NA	NA
SNORD80	AMP	1q25.1	10	69	0.145	2	72	0.028	0.0154801	0.0325528	NA	NA
LCE3A	AMP	1q21.3	10	69	0.145	2	72	0.028	0.0154801	0.0325528	NA	NA
METTL13	AMP	1q24.3	10	69	0.145	2	72	0.028	0.0154801	0.0325528	NA	NA
LCE3C	AMP	1q21.3	10	69	0.145	2	72	0.028	0.0154801	0.0325528	NA	NA
LCE3B	AMP	1q21.3	10	69	0.145	2	72	0.028	0.0154801	0.0325528	NA	NA
LCE3E	AMP	1q21.3	10	69	0.145	2	72	0.028	0.0154801	0.0325528	NA	NA
CENPL	AMP	1q25.1	10	69	0.145	2	72	0.028	0.0154801	0.0325528	NA	NA
CACYBP	AMP	1q25.1	10	69	0.145	2	72	0.028	0.0154801	0.0325528	NA	NA
S100A9	AMP	1q21.3	10	69	0.145	2	72	0.028	0.0154801	0.0325528	NA	NA
GAS5-AS1	AMP	1q25.1	10	69	0.145	2	72	0.028	0.0154801	0.0325528	NA	NA
S100A6	AMP	1q21.3	10	69	0.145	2	72	0.028	0.0154801	0.0325528	NA	NA
VAMP4	AMP	1q24.3	10	69	0.145	2	72	0.028	0.0154801	0.0325528	NA	NA
S100A7	AMP	1q21.3	10	69	0.145	2	72	0.028	0.0154801	0.0325528	NA	NA
S100A8	AMP	1q21.3	10	69	0.145	2	72	0.028	0.0154801	0.0325528	NA	NA
S100A1	AMP	1q21.3	10	69	0.145	2	72	0.028	0.0154801	0.0325528	NA	NA
S100A2	AMP	1q21.3	10	69	0.145	2	72	0.028	0.0154801	0.0325528	NA	NA
S100A3	AMP	1q21.3	10	69	0.145	2	72	0.028	0.0154801	0.0325528	NA	NA
S100A4	AMP	1q21.3	10	69	0.145	2	72	0.028	0.0154801	0.0325528	NA	NA
S100A5	AMP	1q21.3	10	69	0.145	2	72	0.028	0.0154801	0.0325528	NA	NA
FMO3	AMP	1q24.3	10	69	0.145	2	72	0.028	0.0154801	0.0325528	NA	NA
S100A12	AMP	1q21.3	10	69	0.145	2	72	0.028	0.0154801	0.0325528	NA	NA
DNM3OS	AMP	1q24.3	10	69	0.145	2	72	0.028	0.0154801	0.0325528	NA	NA
S100A13	AMP	1q21.3	10	69	0.145	2	72	0.028	0.0154801	0.0325528	NA	NA
C1ORF43	AMP	1q21.3	10	69	0.145	2	72	0.028	0.0154801	0.0325528	NA	NA
S100A7L2	AMP	1q21.3	10	69	0.145	2	72	0.028	0.0154801	0.0325528	NA	NA
SNORD74	AMP	1q25.1	10	69	0.145	2	72	0.028	0.0154801	0.0325528	NA	NA
CHRNB2	AMP	1q21.3	10	69	0.145	2	72	0.028	0.0154801	0.0325528	NA	NA
SNORD81	AMP	1q25.1	10	69	0.145	2	72	0.028	0.0154801	0.0325528	NA	NA
UBAP2L	AMP	1q21.3	10	69	0.145	2	72	0.028	0.0154801	0.0325528	NA	NA
GPR52	AMP	1q25.1	10	69	0.145	2	72	0.028	0.0154801	0.0325528	NA	NA
ZBTB37	AMP	1q25.1	10	69	0.145	2	72	0.028	0.0154801	0.0325528	NA	NA
MRPS14	AMP	1q25.1	10	69	0.145	2	72	0.028	0.0154801	0.0325528	NA	NA
MTMR11	AMP	1q21.2	10	69	0.145	2	72	0.028	0.0154801	0.0325528	NA	NA
LORICRIN	AMP	1q21.3	10	69	0.145	2	72	0.028	0.0154801	0.0325528	NA	NA
CREB3L4	AMP	1q21.3	10	69	0.145	2	72	0.028	0.0154801	0.0325528	NA	NA
S100A16	AMP	1q21.3	10	69	0.145	2	72	0.028	0.0154801	0.0325528	NA	NA
DARS2	AMP	1q25.1	10	69	0.145	2	72	0.028	0.0154801	0.0325528	NA	NA
LELP1	AMP	1q21.3	10	69	0.145	2	72	0.028	0.0154801	0.0325528	NA	NA
OTUD7B	AMP	1q21.2	10	69	0.145	2	72	0.028	0.0154801	0.0325528	NA	NA
SUCO	AMP	1q24.3	10	69	0.145	2	72	0.028	0.0154801	0.0325528	NA	NA
CRCT1	AMP	1q21.3	10	69	0.145	2	72	0.028	0.0154801	0.0325528	NA	NA
MYOC	AMP	1q24.3	10	69	0.145	2	72	0.028	0.0154801	0.0325528	NA	NA
LCE3D	AMP	1q21.3	10	69	0.145	2	72	0.028	0.0154801	0.0325528	NA	NA
CRTC2	AMP	1q21.3	10	69	0.145	2	72	0.028	0.0154801	0.0325528	NA	NA
S100A14	AMP	1q21.3	10	69	0.145	2	72	0.028	0.0154801	0.0325528	NA	NA
TNR	AMP	1q25.1	10	69	0.145	2	72	0.028	0.0154801	0.0325528	NA	NA
KIAA0040	AMP	1q25.1	10	69	0.145	2	72	0.028	0.0154801	0.0325528	NA	NA
PGLYRP3	AMP	1q21.3	10	69	0.145	2	72	0.028	0.0154801	0.0325528	NA	NA
TNFSF4	AMP	1q25.1	10	69	0.145	2	72	0.028	0.0154801	0.0325528	NA	NA
RABGAP1L	AMP	1q25.1	10	69	0.145	2	72	0.028	0.0154801	0.0325528	NA	NA
SLC9C2	AMP	1q25.1	10	69	0.145	2	72	0.028	0.0154801	0.0325528	NA	NA
PRR9	AMP	1q21.3	10	69	0.145	2	72	0.028	0.0154801	0.0325528	NA	NA
DENND4B	AMP	1q21.3	10	69	0.145	2	72	0.028	0.0154801	0.0325528	NA	NA
CFAP141	AMP	1q21.3	10	69	0.145	2	72	0.028	0.0154801	0.0325528	NA	NA
RAB13	AMP	1q21.3	10	69	0.145	2	72	0.028	0.0154801	0.0325528	NA	NA
TPM3	AMP	1q21.3	10	69	0.145	2	72	0.028	0.0154801	0.0325528	NA	NA
GAS5	AMP	1q25.1	10	69	0.145	2	72	0.028	0.0154801	0.0325528	NA	NA
JTB	AMP	1q21.3	10	69	0.145	2	72	0.028	0.0154801	0.0325528	NA	NA
PLEKHO1	AMP	1q21.2	10	69	0.145	2	72	0.028	0.0154801	0.0325528	NA	NA
PRRX1	AMP	1q24.2	10	69	0.145	2	72	0.028	0.0154801	0.0325528	NA	NA
LCE5A	AMP	1q21.3	10	69	0.145	2	72	0.028	0.0154801	0.0325528	NA	NA
TNFSF18	AMP	1q25.1	10	69	0.145	2	72	0.028	0.0154801	0.0325528	NA	NA
SNORD47	AMP	1q25.1	10	69	0.145	2	72	0.028	0.0154801	0.0325528	NA	NA
SNORD44	AMP	1q25.1	10	69	0.145	2	72	0.028	0.0154801	0.0325528	NA	NA
SLC39A1	AMP	1q21.3	10	69	0.145	2	72	0.028	0.0154801	0.0325528	NA	NA
PIGC	AMP	1q24.3	10	69	0.145	2	72	0.028	0.0154801	0.0325528	NA	NA
PRRC2C	AMP	1q24.3	10	69	0.145	2	72	0.028	0.0154801	0.0325528	NA	NA
S100A7A	AMP	1q21.3	10	69	0.145	2	72	0.028	0.0154801	0.0325528	NA	NA
C1ORF105	AMP	1q24.3	10	69	0.145	2	72	0.028	0.0154801	0.0325528	NA	NA
PRDX6	AMP	1q25.1	10	69	0.145	2	72	0.028	0.0154801	0.0325528	NA	NA
MROH9	AMP	1q24.3	10	69	0.145	2	72	0.028	0.0154801	0.0325528	NA	NA
VPS45	AMP	1q21.2	10	69	0.145	2	72	0.028	0.0154801	0.0325528	NA	NA
RPS27	AMP	1q21.3	10	69	0.145	2	72	0.028	0.0154801	0.0325528	NA	NA
PGLYRP4	AMP	1q21.3	10	69	0.145	2	72	0.028	0.0154801	0.0325528	NA	NA
SNORD76	AMP	1q25.1	10	69	0.145	2	72	0.028	0.0154801	0.0325528	NA	NA
SNORD75	AMP	1q25.1	10	69	0.145	2	72	0.028	0.0154801	0.0325528	NA	NA
SNORD78	AMP	1q25.1	10	69	0.145	2	72	0.028	0.0154801	0.0325528	NA	NA
SNORD77	AMP	1q25.1	10	69	0.145	2	72	0.028	0.0154801	0.0325528	NA	NA
UBE2Q1	AMP	1q21.3	10	69	0.145	2	72	0.028	0.0154801	0.0325528	NA	NA
DNM3	AMP	1q24.3	10	69	0.145	2	72	0.028	0.0154801	0.0325528	NA	NA
KLHL20	AMP	1q25.1	10	69	0.145	2	72	0.028	0.0154801	0.0325528	NA	NA
SF3B4	AMP	1q21.2	10	69	0.145	2	72	0.028	0.0154801	0.0325528	NA	NA
FASLG	AMP	1q24.3	10	69	0.145	2	72	0.028	0.0154801	0.0325528	NA	NA
ZP4	AMP	1q43	8	69	0.116	1	72	0.014	0.0159014	0.0325528	NA	NA
LGALS8-AS1	AMP	1q43	8	69	0.116	1	72	0.014	0.0159014	0.0325528	NA	NA
ERO1B	AMP	1q42.3	8	69	0.116	1	72	0.014	0.0159014	0.0325528	NA	NA
CHRM3	AMP	1q43	8	69	0.116	1	72	0.014	0.0159014	0.0325528	NA	NA
GPR137B	AMP	1q42.3	8	69	0.116	1	72	0.014	0.0159014	0.0325528	NA	NA
ACTN2	AMP	1q43	8	69	0.116	1	72	0.014	0.0159014	0.0325528	NA	NA
EDARADD	AMP	1q42.3-q43	8	69	0.116	1	72	0.014	0.0159014	0.0325528	NA	NA
GREM2	AMP	1q43	8	69	0.116	1	72	0.014	0.0159014	0.0325528	NA	NA
HEATR1	AMP	1q43	8	69	0.116	1	72	0.014	0.0159014	0.0325528	NA	NA
MT1HL1	AMP	1q43	8	69	0.116	1	72	0.014	0.0159014	0.0325528	NA	NA
ZNF678	AMP	1q42.13	8	69	0.116	1	72	0.014	0.0159014	0.0325528	NA	NA
MTR	AMP	1q43	8	69	0.116	1	72	0.014	0.0159014	0.0325528	NA	NA
LINC01139	AMP	1q43	8	69	0.116	1	72	0.014	0.0159014	0.0325528	NA	NA
LGALS8	AMP	1q43	8	69	0.116	1	72	0.014	0.0159014	0.0325528	NA	NA
CHRM3-AS1	AMP	1q43	8	69	0.116	1	72	0.014	0.0159014	0.0325528	NA	NA
RPS7P5	AMP	1q43	8	69	0.116	1	72	0.014	0.0159014	0.0325528	NA	NA
PROX1	AMP	1q32.3	8	69	0.116	1	72	0.014	0.0159014	0.0325528	NA	NA
CHRM3-AS2	AMP	1q43	8	69	0.116	1	72	0.014	0.0159014	0.0325528	NA	NA
NID1	AMP	1q42.3	8	69	0.116	1	72	0.014	0.0159014	0.0325528	NA	NA
FMN2	AMP	1q43	8	69	0.116	1	72	0.014	0.0159014	0.0325528	NA	NA
RGS5-AS1	AMP	1q23.3	11	69	0.159	3	72	0.042	0.0242797	0.0405284	NA	NA
LRRC52	AMP	1q24.1	11	69	0.159	3	72	0.042	0.0242797	0.0405284	NA	NA
TAGLN2	AMP	1q23.2	11	69	0.159	3	72	0.042	0.0242797	0.0405284	NA	NA
ZNF251	AMP	8q24.3	11	69	0.159	3	72	0.042	0.0242797	0.0405284	NA	NA
RPL8	AMP	8q24.3	11	69	0.159	3	72	0.042	0.0242797	0.0405284	NA	NA
KCNJ10	AMP	1q23.2	11	69	0.159	3	72	0.042	0.0242797	0.0405284	NA	NA
OR10J5	AMP	1q23.2	11	69	0.159	3	72	0.042	0.0242797	0.0405284	NA	NA
KCNJ9	AMP	1q23.2	11	69	0.159	3	72	0.042	0.0242797	0.0405284	NA	NA
ABL2	AMP	1q25.2	11	69	0.159	3	72	0.042	0.0242797	0.0405284	NA	NA
ZNF34	AMP	8q24.3	11	69	0.159	3	72	0.042	0.0242797	0.0405284	NA	NA
VANGL2	AMP	1q23.2	11	69	0.159	3	72	0.042	0.0242797	0.0405284	NA	NA
C8ORF33	AMP	8q24.3	11	69	0.159	3	72	0.042	0.0242797	0.0405284	NA	NA
HGH1	AMP	8q24.3	11	69	0.159	3	72	0.042	0.0242797	0.0405284	NA	NA
ADCY8	AMP	8q24.22	11	69	0.159	3	72	0.042	0.0242797	0.0405284	NA	NA
CPSF1	AMP	8q24.3	11	69	0.159	3	72	0.042	0.0242797	0.0405284	NA	NA
HSF1	AMP	8q24.3	11	69	0.159	3	72	0.042	0.0242797	0.0405284	NA	NA
ASAP1-IT2	AMP	8q24.21	11	69	0.159	3	72	0.042	0.0242797	0.0405284	NA	NA
SHARPIN	AMP	8q24.3	11	69	0.159	3	72	0.042	0.0242797	0.0405284	NA	NA
OLFML2B	AMP	1q23.3	11	69	0.159	3	72	0.042	0.0242797	0.0405284	NA	NA
PPP1R16A	AMP	8q24.3	11	69	0.159	3	72	0.042	0.0242797	0.0405284	NA	NA
ATF6	AMP	1q23.3	11	69	0.159	3	72	0.042	0.0242797	0.0405284	NA	NA
LRRC24	AMP	8q24.3	11	69	0.159	3	72	0.042	0.0242797	0.0405284	NA	NA
PEA15	AMP	1q23.2	11	69	0.159	3	72	0.042	0.0242797	0.0405284	NA	NA
MAF1	AMP	8q24.3	11	69	0.159	3	72	0.042	0.0242797	0.0405284	NA	NA
MGST3	AMP	1q24.1	11	69	0.159	3	72	0.042	0.0242797	0.0405284	NA	NA
HSD17B7	AMP	1q23.3	11	69	0.159	3	72	0.042	0.0242797	0.0405284	NA	NA
KIFC2	AMP	8q24.3	11	69	0.159	3	72	0.042	0.0242797	0.0405284	NA	NA
POU2F1	AMP	1q24.2	11	69	0.159	3	72	0.042	0.0242797	0.0405284	NA	NA
GPA33	AMP	1q24.1	11	69	0.159	3	72	0.042	0.0242797	0.0405284	NA	NA
FCER1A	AMP	1q23.2	11	69	0.159	3	72	0.042	0.0242797	0.0405284	NA	NA
SLAMF9	AMP	1q23.2	11	69	0.159	3	72	0.042	0.0242797	0.0405284	NA	NA
DGAT1	AMP	8q24.3	11	69	0.159	3	72	0.042	0.0242797	0.0405284	NA	NA
NUF2	AMP	1q23.3	11	69	0.159	3	72	0.042	0.0242797	0.0405284	NA	NA
THEM6	AMP	8q24.3	11	69	0.159	3	72	0.042	0.0242797	0.0405284	NA	NA
TONSL-AS1	AMP	8q24.3	11	69	0.159	3	72	0.042	0.0242797	0.0405284	NA	NA
CFAP45	AMP	1q23.2	11	69	0.159	3	72	0.042	0.0242797	0.0405284	NA	NA
SUMO1P3	AMP	1q23.2	11	69	0.159	3	72	0.042	0.0242797	0.0405284	NA	NA
ZNF250	AMP	8q24.3	11	69	0.159	3	72	0.042	0.0242797	0.0405284	NA	NA
CYHR1	AMP	8q24.3	11	69	0.159	3	72	0.042	0.0242797	0.0405284	NA	NA
FOXH1	AMP	8q24.3	11	69	0.159	3	72	0.042	0.0242797	0.0405284	NA	NA
LYPD2	AMP	8q24.3	11	69	0.159	3	72	0.042	0.0242797	0.0405284	NA	NA
DUSP23	AMP	1q23.2	11	69	0.159	3	72	0.042	0.0242797	0.0405284	NA	NA
DUSP12	AMP	1q23.3	11	69	0.159	3	72	0.042	0.0242797	0.0405284	NA	NA
SLC52A2	AMP	8q24.3	11	69	0.159	3	72	0.042	0.0242797	0.0405284	NA	NA
SLAMF8	AMP	1q23.2	11	69	0.159	3	72	0.042	0.0242797	0.0405284	NA	NA
UAP1	AMP	1q23.3	11	69	0.159	3	72	0.042	0.0242797	0.0405284	NA	NA
SLC39A4	AMP	8q24.3	11	69	0.159	3	72	0.042	0.0242797	0.0405284	NA	NA
OPLAH	AMP	8q24.3	11	69	0.159	3	72	0.042	0.0242797	0.0405284	NA	NA
CADM3-AS1	AMP	1q23.2	11	69	0.159	3	72	0.042	0.0242797	0.0405284	NA	NA
IFI16	AMP	1q23.1	11	69	0.159	3	72	0.042	0.0242797	0.0405284	NA	NA
FAM78B	AMP	1q24.1	11	69	0.159	3	72	0.042	0.0242797	0.0405284	NA	NA
LY6D	AMP	8q24.3	11	69	0.159	3	72	0.042	0.0242797	0.0405284	NA	NA
PEX19	AMP	1q23.2	11	69	0.159	3	72	0.042	0.0242797	0.0405284	NA	NA
ADCK5	AMP	8q24.3	11	69	0.159	3	72	0.042	0.0242797	0.0405284	NA	NA
TRAPPC9	AMP	8q24.3	11	69	0.159	3	72	0.042	0.0242797	0.0405284	NA	NA
SH2D1B	AMP	1q23.3	11	69	0.159	3	72	0.042	0.0242797	0.0405284	NA	NA
LINGO4	AMP	1q21.3	11	69	0.159	3	72	0.042	0.0242797	0.0405284	NA	NA
CYRIB	AMP	8q24.21	11	69	0.159	3	72	0.042	0.0242797	0.0405284	NA	NA
LNCOC1	AMP	8q24.3	11	69	0.159	3	72	0.042	0.0242797	0.0405284	NA	NA
BOP1	AMP	8q24.3	11	69	0.159	3	72	0.042	0.0242797	0.0405284	NA	NA
IGSF9	AMP	1q23.2	11	69	0.159	3	72	0.042	0.0242797	0.0405284	NA	NA
RECQL4	AMP	8q24.3	11	69	0.159	3	72	0.042	0.0242797	0.0405284	NA	NA
UHMK1	AMP	1q23.3	11	69	0.159	3	72	0.042	0.0242797	0.0405284	NA	NA
ZNF517	AMP	8q24.3	11	69	0.159	3	72	0.042	0.0242797	0.0405284	NA	NA
ANGPTL1	AMP	1q25.2	11	69	0.159	3	72	0.042	0.0242797	0.0405284	NA	NA
ZNF252P	AMP	8q24.3	11	69	0.159	3	72	0.042	0.0242797	0.0405284	NA	NA
FBXL6	AMP	8q24.3	11	69	0.159	3	72	0.042	0.0242797	0.0405284	NA	NA
TMED10P1	AMP	8q24.3	11	69	0.159	3	72	0.042	0.0242797	0.0405284	NA	NA
ZNF252P-AS1	AMP	8q24.3	11	69	0.159	3	72	0.042	0.0242797	0.0405284	NA	NA
FCRLB	AMP	1q23.3	11	69	0.159	3	72	0.042	0.0242797	0.0405284	NA	NA
DCAF8	AMP	1q23.2	11	69	0.159	3	72	0.042	0.0242797	0.0405284	NA	NA
NCSTN	AMP	1q23.2	11	69	0.159	3	72	0.042	0.0242797	0.0405284	NA	NA
PYHIN1	AMP	1q23.1	11	69	0.159	3	72	0.042	0.0242797	0.0405284	NA	NA
CYC1	AMP	8q24.3	11	69	0.159	3	72	0.042	0.0242797	0.0405284	NA	NA
COMMD5	AMP	8q24.3	11	69	0.159	3	72	0.042	0.0242797	0.0405284	NA	NA
RGS5	AMP	1q23.3	11	69	0.159	3	72	0.042	0.0242797	0.0405284	NA	NA
MFSD3	AMP	8q24.3	11	69	0.159	3	72	0.042	0.0242797	0.0405284	NA	NA
RORC	AMP	1q21	11	69	0.159	3	72	0.042	0.0242797	0.0405284	NA	NA
RGS4	AMP	1q23.3	11	69	0.159	3	72	0.042	0.0242797	0.0405284	NA	NA
CCDC190	AMP	1q23.3	11	69	0.159	3	72	0.042	0.0242797	0.0405284	NA	NA
LRRC14	AMP	8q24.3	11	69	0.159	3	72	0.042	0.0242797	0.0405284	NA	NA
LINC01133	AMP	1q23.2	11	69	0.159	3	72	0.042	0.0242797	0.0405284	NA	NA
GPT	AMP	8q24.3	11	69	0.159	3	72	0.042	0.0242797	0.0405284	NA	NA
WDR97	AMP	8q24.3	11	69	0.159	3	72	0.042	0.0242797	0.0405284	NA	NA
PAPPA2	AMP	1q25.2	11	69	0.159	3	72	0.042	0.0242797	0.0405284	NA	NA
SLURP1	AMP	8q24.3	11	69	0.159	3	72	0.042	0.0242797	0.0405284	NA	NA
OR10J1	AMP	1q23.2	11	69	0.159	3	72	0.042	0.0242797	0.0405284	NA	NA
TMEM249	AMP	8q24.3	11	69	0.159	3	72	0.042	0.0242797	0.0405284	NA	NA
LINC00626	AMP	1q24.2	11	69	0.159	3	72	0.042	0.0242797	0.0405284	NA	NA
PEAR1	AMP	1q23.1	11	69	0.159	3	72	0.042	0.0242797	0.0405284	NA	NA
CD247	AMP	1q24.2	11	69	0.159	3	72	0.042	0.0242797	0.0405284	NA	NA
SPATA46	AMP	1q23.3	11	69	0.159	3	72	0.042	0.0242797	0.0405284	NA	NA
GPAA1	AMP	8q24.3	11	69	0.159	3	72	0.042	0.0242797	0.0405284	NA	NA
OR10J3	AMP	1q23.2	11	69	0.159	3	72	0.042	0.0242797	0.0405284	NA	NA
RALGPS2	AMP	1q25.2	11	69	0.159	3	72	0.042	0.0242797	0.0405284	NA	NA
AIM2	AMP	1q23.1-q23.2	11	69	0.159	3	72	0.042	0.0242797	0.0405284	NA	NA
SNHG28	AMP	1q23.2	11	69	0.159	3	72	0.042	0.0242797	0.0405284	NA	NA
TOR3A	AMP	1q25.2	11	69	0.159	3	72	0.042	0.0242797	0.0405284	NA	NA
LYNX1	AMP	8q24.3	11	69	0.159	3	72	0.042	0.0242797	0.0405284	NA	NA
ARHGAP39	AMP	8q24.3	11	69	0.159	3	72	0.042	0.0242797	0.0405284	NA	NA
PIGM	AMP	1q23.2	11	69	0.159	3	72	0.042	0.0242797	0.0405284	NA	NA
IGSF8	AMP	1q23.2	11	69	0.159	3	72	0.042	0.0242797	0.0405284	NA	NA
DPT	AMP	1q24.2	11	69	0.159	3	72	0.042	0.0242797	0.0405284	NA	NA
ASAP1	AMP	8q24.21-q24.22	11	69	0.159	3	72	0.042	0.0242797	0.0405284	NA	NA
SCRT1	AMP	8q24.3	11	69	0.159	3	72	0.042	0.0242797	0.0405284	NA	NA
COPA	AMP	1q23.2	11	69	0.159	3	72	0.042	0.0242797	0.0405284	NA	NA
LRRC71	AMP	1q23.1	11	69	0.159	3	72	0.042	0.0242797	0.0405284	NA	NA
SPATC1	AMP	8q24.3	11	69	0.159	3	72	0.042	0.0242797	0.0405284	NA	NA
XCL2	AMP	1q24.2	11	69	0.159	3	72	0.042	0.0242797	0.0405284	NA	NA
APCS	AMP	1q23.2	11	69	0.159	3	72	0.042	0.0242797	0.0405284	NA	NA
ARHGEF11	AMP	1q23.1	11	69	0.159	3	72	0.042	0.0242797	0.0405284	NA	NA
ZNF7	AMP	8q24.3	11	69	0.159	3	72	0.042	0.0242797	0.0405284	NA	NA
VPS28	AMP	8q24.3	11	69	0.159	3	72	0.042	0.0242797	0.0405284	NA	NA
PSCA	AMP	8q24.3	11	69	0.159	3	72	0.042	0.0242797	0.0405284	NA	NA
DDR2	AMP	1q23.3	11	69	0.159	3	72	0.042	0.0242797	0.0405284	NA	NA
LINC00970	AMP	1q24.2	11	69	0.159	3	72	0.042	0.0242797	0.0405284	NA	NA
NHLH1	AMP	1q23.2	11	69	0.159	3	72	0.042	0.0242797	0.0405284	NA	NA
SCX	AMP	8q24.3	11	69	0.159	3	72	0.042	0.0242797	0.0405284	NA	NA
ASAP1-IT1	AMP	8q24.21	11	69	0.159	3	72	0.042	0.0242797	0.0405284	NA	NA
LY6K	AMP	8q24.3	11	69	0.159	3	72	0.042	0.0242797	0.0405284	NA	NA
COP1	AMP	1q25.1-q25.2	11	69	0.159	3	72	0.042	0.0242797	0.0405284	NA	NA
ACKR1	AMP	1q23.2	11	69	0.159	3	72	0.042	0.0242797	0.0405284	NA	NA
ZNF16	AMP	8q24.3	11	69	0.159	3	72	0.042	0.0242797	0.0405284	NA	NA
CADM3	AMP	1q23.2	11	69	0.159	3	72	0.042	0.0242797	0.0405284	NA	NA
STYXL2	AMP	1q24.1	11	69	0.159	3	72	0.042	0.0242797	0.0405284	NA	NA
MNDA	AMP	1q23.1	11	69	0.159	3	72	0.042	0.0242797	0.0405284	NA	NA
MROH1	AMP	8q24.3	11	69	0.159	3	72	0.042	0.0242797	0.0405284	NA	NA
ATP1A2	AMP	1q23.2	11	69	0.159	3	72	0.042	0.0242797	0.0405284	NA	NA
C1ORF226	AMP	1q23.3	11	69	0.159	3	72	0.042	0.0242797	0.0405284	NA	NA
SLAMF6	AMP	1q23.2-q23.3	11	69	0.159	3	72	0.042	0.0242797	0.0405284	NA	NA
XCL1	AMP	1q24.2	11	69	0.159	3	72	0.042	0.0242797	0.0405284	NA	NA
FCRL6	AMP	1q23.2	11	69	0.159	3	72	0.042	0.0242797	0.0405284	NA	NA
C8ORF82	AMP	8q24.3	11	69	0.159	3	72	0.042	0.0242797	0.0405284	NA	NA
ATP1A4	AMP	1q23.2	11	69	0.159	3	72	0.042	0.0242797	0.0405284	NA	NA
VSIG8	AMP	1q23.2	11	69	0.159	3	72	0.042	0.0242797	0.0405284	NA	NA
NOS1AP	AMP	1q23.3	11	69	0.159	3	72	0.042	0.0242797	0.0405284	NA	NA
FCRLA	AMP	1q23.3	11	69	0.159	3	72	0.042	0.0242797	0.0405284	NA	NA
FMO9P	AMP	1q24.1	11	69	0.159	3	72	0.042	0.0242797	0.0405284	NA	NA
LINC01363	AMP	1q24.1	11	69	0.159	3	72	0.042	0.0242797	0.0405284	NA	NA
CASQ1	AMP	1q23.2	11	69	0.159	3	72	0.042	0.0242797	0.0405284	NA	NA
RXRG	AMP	1q23.3	11	69	0.159	3	72	0.042	0.0242797	0.0405284	NA	NA
LRRC52-AS1	AMP	1q23.3-q24.1	11	69	0.159	3	72	0.042	0.0242797	0.0405284	NA	NA
LINC01354	AMP	1q42.2	9	69	0.13	2	72	0.028	0.0287193	0.0472725	NA	NA
FMO4	AMP	1q24.3	9	69	0.13	2	72	0.028	0.0287193	0.0472725	NA	NA
FMO1	AMP	1q24.3	9	69	0.13	2	72	0.028	0.0287193	0.0472725	NA	NA
FMO2	AMP	1q24.3	9	69	0.13	2	72	0.028	0.0287193	0.0472725	NA	NA
TOP1P1	AMP	1q24.3	9	69	0.13	2	72	0.028	0.0287193	0.0472725	NA	NA
WDR64	AMP	1q43	9	69	0.13	2	72	0.028	0.0287193	0.0472725	NA	NA
TEX50	AMP	1q25.1	9	69	0.13	2	72	0.028	0.0287193	0.0472725	NA	NA
IRF2BP2	AMP	1q42.3	9	69	0.13	2	72	0.028	0.0287193	0.0472725	NA	NA
ANKRD45	AMP	1q25.1	9	69	0.13	2	72	0.028	0.0287193	0.0472725	NA	NA
LINC01132	AMP	1q42.3	9	69	0.13	2	72	0.028	0.0287193	0.0472725	NA	NA
FMO6P	AMP	1q24.3	9	69	0.13	2	72	0.028	0.0287193	0.0472725	NA	NA
RMDN1	AMP	8q21.3	7	69	0.101	1	72	0.014	0.030964	0.0498332	NA	NA
CNGB3	AMP	8q21.3	7	69	0.101	1	72	0.014	0.030964	0.0498332	NA	NA
SLC7A13	AMP	8q21.3	7	69	0.101	1	72	0.014	0.030964	0.0498332	NA	NA
WWP1	AMP	8q21.3	7	69	0.101	1	72	0.014	0.030964	0.0498332	NA	NA
KCNK2	AMP	1q41	7	69	0.101	1	72	0.014	0.030964	0.0498332	NA	NA
CNBD1	AMP	8q21.3	7	69	0.101	1	72	0.014	0.030964	0.0498332	NA	NA
USH2A	AMP	1q41	7	69	0.101	1	72	0.014	0.030964	0.0498332	NA	NA
ATP6V0D2	AMP	8q21.3	7	69	0.101	1	72	0.014	0.030964	0.0498332	NA	NA
PSKH2	AMP	8q21.3	7	69	0.101	1	72	0.014	0.030964	0.0498332	NA	NA
CENPF	AMP	1q41	7	69	0.101	1	72	0.014	0.030964	0.0498332	NA	NA
LINC00538	AMP	1q32.3	7	69	0.101	1	72	0.014	0.030964	0.0498332	NA	NA
RNU5F-1	AMP	1p34.1	7	69	0.101	1	72	0.014	0.030964	0.0498332	NA	NA
DUSP10	AMP	1q41	7	69	0.101	1	72	0.014	0.030964	0.0498332	NA	NA
EPRS1	AMP	1q41	7	69	0.101	1	72	0.014	0.030964	0.0498332	NA	NA
PTPN14	AMP	1q32.3-q41	7	69	0.101	1	72	0.014	0.030964	0.0498332	NA	NA
NVL	AMP	1q42.11	7	69	0.101	1	72	0.014	0.030964	0.0498332	NA	NA
CPNE3	AMP	8q21.3	7	69	0.101	1	72	0.014	0.030964	0.0498332	NA	NA
KCTD3	AMP	1q41	7	69	0.101	1	72	0.014	0.030964	0.0498332	NA	NA
DCST2	AMP	1q21.3	12	69	0.174	4	72	0.056	0.033851	0.0541449	NA	NA
ZBTB7B	AMP	1q21.3	12	69	0.174	4	72	0.056	0.033851	0.0541449	NA	NA
DCST1-AS1	AMP	1q21.3	12	69	0.174	4	72	0.056	0.033851	0.0541449	NA	NA
ADAM15	AMP	1q21.3	12	69	0.174	4	72	0.056	0.033851	0.0541449	NA	NA
DCST1	AMP	1q21.3	12	69	0.174	4	72	0.056	0.033851	0.0541449	NA	NA
TDRD10	AMP	1q21.3	10	69	0.145	3	72	0.042	0.0428043	0.0594784	NA	NA
CCDC181	AMP	1q24.2	10	69	0.145	3	72	0.042	0.0428043	0.0594784	NA	NA
SHE	AMP	1q21.3	10	69	0.145	3	72	0.042	0.0428043	0.0594784	NA	NA
LCE2D	AMP	1q21.3	10	69	0.145	3	72	0.042	0.0428043	0.0594784	NA	NA
SLC45A4	AMP	8q24.3	10	69	0.145	3	72	0.042	0.0428043	0.0594784	NA	NA
LCE2C	AMP	1q21.3	10	69	0.145	3	72	0.042	0.0428043	0.0594784	NA	NA
ZFP41	AMP	8q24.3	10	69	0.145	3	72	0.042	0.0428043	0.0594784	NA	NA
APH1A	AMP	1q21.2	10	69	0.145	3	72	0.042	0.0428043	0.0594784	NA	NA
LCE1F	AMP	1q21.3	10	69	0.145	3	72	0.042	0.0428043	0.0594784	NA	NA
BLZF1	AMP	1q24.2	10	69	0.145	3	72	0.042	0.0428043	0.0594784	NA	NA
LINC02904	AMP	8q24.3	10	69	0.145	3	72	0.042	0.0428043	0.0594784	NA	NA
LCE2A	AMP	1q21.3	10	69	0.145	3	72	0.042	0.0428043	0.0594784	NA	NA
PUF60	AMP	8q24.3	10	69	0.145	3	72	0.042	0.0428043	0.0594784	NA	NA
LCE1B	AMP	1q21.3	10	69	0.145	3	72	0.042	0.0428043	0.0594784	NA	NA
LCE1A	AMP	1q21.3	10	69	0.145	3	72	0.042	0.0428043	0.0594784	NA	NA
LCE1D	AMP	1q21.3	10	69	0.145	3	72	0.042	0.0428043	0.0594784	NA	NA
LCE1C	AMP	1q21.3	10	69	0.145	3	72	0.042	0.0428043	0.0594784	NA	NA
TOP1MT	AMP	8q24.3	10	69	0.145	3	72	0.042	0.0428043	0.0594784	NA	NA
LCE1E	AMP	1q21.3	10	69	0.145	3	72	0.042	0.0428043	0.0594784	NA	NA
NPHS2	AMP	1q25.2	10	69	0.145	3	72	0.042	0.0428043	0.0594784	NA	NA
PRPF3	AMP	1q21.2	10	69	0.145	3	72	0.042	0.0428043	0.0594784	NA	NA
IQANK1	AMP	8q24.3	10	69	0.145	3	72	0.042	0.0428043	0.0594784	NA	NA
SOAT1	AMP	1q25.2	10	69	0.145	3	72	0.042	0.0428043	0.0594784	NA	NA
DNAAF11	AMP	8q24.22	10	69	0.145	3	72	0.042	0.0428043	0.0594784	NA	NA
KIFAP3	AMP	1q24.2	10	69	0.145	3	72	0.042	0.0428043	0.0594784	NA	NA
MAPK15	AMP	8q24.3	10	69	0.145	3	72	0.042	0.0428043	0.0594784	NA	NA
AQP10	AMP	1q21.3	10	69	0.145	3	72	0.042	0.0428043	0.0594784	NA	NA
KCNQ3	AMP	8q24.22	10	69	0.145	3	72	0.042	0.0428043	0.0594784	NA	NA
SCRIB	AMP	8q24.3	10	69	0.145	3	72	0.042	0.0428043	0.0594784	NA	NA
OC90	AMP	8q24.22	10	69	0.145	3	72	0.042	0.0428043	0.0594784	NA	NA
EFR3A	AMP	8q24.22	10	69	0.145	3	72	0.042	0.0428043	0.0594784	NA	NA
LCE4A	AMP	1q21.3	10	69	0.145	3	72	0.042	0.0428043	0.0594784	NA	NA
MRPS21	AMP	1q21.2	10	69	0.145	3	72	0.042	0.0428043	0.0594784	NA	NA
LINC01300	AMP	8q24.3	10	69	0.145	3	72	0.042	0.0428043	0.0594784	NA	NA
PLEC	AMP	8q24.3	10	69	0.145	3	72	0.042	0.0428043	0.0594784	NA	NA
PARP10	AMP	8q24.3	10	69	0.145	3	72	0.042	0.0428043	0.0594784	NA	NA
SLC19A2	AMP	1q24.2	10	69	0.145	3	72	0.042	0.0428043	0.0594784	NA	NA
NPR1	AMP	1q21.3	10	69	0.145	3	72	0.042	0.0428043	0.0594784	NA	NA
C1ORF68	AMP	1q21.3	10	69	0.145	3	72	0.042	0.0428043	0.0594784	NA	NA
TOR1AIP2	AMP	1q25.2	10	69	0.145	3	72	0.042	0.0428043	0.0594784	NA	NA
TNN	AMP	1q25.1	10	69	0.145	3	72	0.042	0.0428043	0.0594784	NA	NA
CCDC166	AMP	8q24.3	10	69	0.145	3	72	0.042	0.0428043	0.0594784	NA	NA
ATP8B2	AMP	1q21.3	10	69	0.145	3	72	0.042	0.0428043	0.0594784	NA	NA
RHPN1-AS1	AMP	8q24.3	10	69	0.145	3	72	0.042	0.0428043	0.0594784	NA	NA
CACNA1E	AMP	1q25.3	10	69	0.145	3	72	0.042	0.0428043	0.0594784	NA	NA
CA14	AMP	1q21.2	10	69	0.145	3	72	0.042	0.0428043	0.0594784	NA	NA
GPR20	AMP	8q24.3	10	69	0.145	3	72	0.042	0.0428043	0.0594784	NA	NA
LINC01142	AMP	1q24.2	10	69	0.145	3	72	0.042	0.0428043	0.0594784	NA	NA
TDRD5	AMP	1q25.2	10	69	0.145	3	72	0.042	0.0428043	0.0594784	NA	NA
IL6R	AMP	1q21.3	10	69	0.145	3	72	0.042	0.0428043	0.0594784	NA	NA
ZNF696	AMP	8q24.3	10	69	0.145	3	72	0.042	0.0428043	0.0594784	NA	NA
HAX1	AMP	1q21.3	10	69	0.145	3	72	0.042	0.0428043	0.0594784	NA	NA
RPRD2	AMP	1q21.2	10	69	0.145	3	72	0.042	0.0428043	0.0594784	NA	NA
NTMT2	AMP	1q24.2	10	69	0.145	3	72	0.042	0.0428043	0.0594784	NA	NA
PTP4A3	AMP	8q24.3	10	69	0.145	3	72	0.042	0.0428043	0.0594784	NA	NA
NRBP2	AMP	8q24.3	10	69	0.145	3	72	0.042	0.0428043	0.0594784	NA	NA
GLI4	AMP	8q24.3	10	69	0.145	3	72	0.042	0.0428043	0.0594784	NA	NA
SPRR1A	AMP	1q21.3	10	69	0.145	3	72	0.042	0.0428043	0.0594784	NA	NA
LCE2B	AMP	1q21.3	10	69	0.145	3	72	0.042	0.0428043	0.0594784	NA	NA
SPRR1B	AMP	1q21.3	10	69	0.145	3	72	0.042	0.0428043	0.0594784	NA	NA
HHLA1	AMP	8q24.22	10	69	0.145	3	72	0.042	0.0428043	0.0594784	NA	NA
COL22A1	AMP	8q24.23-q24.3	10	69	0.145	3	72	0.042	0.0428043	0.0594784	NA	NA
KCNK9	AMP	8q24.3	10	69	0.145	3	72	0.042	0.0428043	0.0594784	NA	NA
C1ORF112	AMP	1q24.2	10	69	0.145	3	72	0.042	0.0428043	0.0594784	NA	NA
HPYR1	AMP	8q24.22	10	69	0.145	3	72	0.042	0.0428043	0.0594784	NA	NA
LINC00051	AMP	8q24.3	10	69	0.145	3	72	0.042	0.0428043	0.0594784	NA	NA
FAM135B	AMP	8q24.23	10	69	0.145	3	72	0.042	0.0428043	0.0594784	NA	NA
ZNF707	AMP	8q24.3	10	69	0.145	3	72	0.042	0.0428043	0.0594784	NA	NA
LINC02878	AMP	8q24.3	10	69	0.145	3	72	0.042	0.0428043	0.0594784	NA	NA
FAM83H	AMP	8q24.3	10	69	0.145	3	72	0.042	0.0428043	0.0594784	NA	NA
ARC	AMP	8q24.3	10	69	0.145	3	72	0.042	0.0428043	0.0594784	NA	NA
AXDND1	AMP	1q25.2	10	69	0.145	3	72	0.042	0.0428043	0.0594784	NA	NA
SMCP	AMP	1q21.3	10	69	0.145	3	72	0.042	0.0428043	0.0594784	NA	NA
TSNARE1	AMP	8q24.3	10	69	0.145	3	72	0.042	0.0428043	0.0594784	NA	NA
SCYL3	AMP	1q24.2	10	69	0.145	3	72	0.042	0.0428043	0.0594784	NA	NA
LY6H	AMP	8q24.3	10	69	0.145	3	72	0.042	0.0428043	0.0594784	NA	NA
LY6E	AMP	8q24.3	10	69	0.145	3	72	0.042	0.0428043	0.0594784	NA	NA
TOR1AIP1	AMP	1q25.2	10	69	0.145	3	72	0.042	0.0428043	0.0594784	NA	NA
GML	AMP	8q24.3	10	69	0.145	3	72	0.042	0.0428043	0.0594784	NA	NA
AGO2	AMP	8q24.3	10	69	0.145	3	72	0.042	0.0428043	0.0594784	NA	NA
PTK2	AMP	8q24.3	10	69	0.145	3	72	0.042	0.0428043	0.0594784	NA	NA
ADGRB1	AMP	8q24.3	10	69	0.145	3	72	0.042	0.0428043	0.0594784	NA	NA
SPRR2A	AMP	1q21.3	10	69	0.145	3	72	0.042	0.0428043	0.0594784	NA	NA
SPRR2B	AMP	1q21.3	10	69	0.145	3	72	0.042	0.0428043	0.0594784	NA	NA
NME7	AMP	1q24.2	10	69	0.145	3	72	0.042	0.0428043	0.0594784	NA	NA
CIART	AMP	1q21.2	10	69	0.145	3	72	0.042	0.0428043	0.0594784	NA	NA
TEX35	AMP	1q25.2	10	69	0.145	3	72	0.042	0.0428043	0.0594784	NA	NA
METTL18	AMP	1q24.2	10	69	0.145	3	72	0.042	0.0428043	0.0594784	NA	NA
GORAB	AMP	1q24.2	10	69	0.145	3	72	0.042	0.0428043	0.0594784	NA	NA
EPPK1	AMP	8q24.3	10	69	0.145	3	72	0.042	0.0428043	0.0594784	NA	NA
GPIHBP1	AMP	8q24.3	10	69	0.145	3	72	0.042	0.0428043	0.0594784	NA	NA
IVL	AMP	1q21.3	10	69	0.145	3	72	0.042	0.0428043	0.0594784	NA	NA
LY6E-DT	AMP	8q24.3	10	69	0.145	3	72	0.042	0.0428043	0.0594784	NA	NA
DENND3	AMP	8q24.3	10	69	0.145	3	72	0.042	0.0428043	0.0594784	NA	NA
JRK	AMP	8q24.3	10	69	0.145	3	72	0.042	0.0428043	0.0594784	NA	NA
LCE6A	AMP	1q21.3	10	69	0.145	3	72	0.042	0.0428043	0.0594784	NA	NA
FAM163A	AMP	1q25.2	10	69	0.145	3	72	0.042	0.0428043	0.0594784	NA	NA
SPRR4	AMP	1q21.3	10	69	0.145	3	72	0.042	0.0428043	0.0594784	NA	NA
CYP11B1	AMP	8q24.3	10	69	0.145	3	72	0.042	0.0428043	0.0594784	NA	NA
KPRP	AMP	1q21.3	10	69	0.145	3	72	0.042	0.0428043	0.0594784	NA	NA
CYP11B2	AMP	8q24.3	10	69	0.145	3	72	0.042	0.0428043	0.0594784	NA	NA
SPRR2C	AMP	1q21.3	10	69	0.145	3	72	0.042	0.0428043	0.0594784	NA	NA
SPRR2D	AMP	1q21.3	10	69	0.145	3	72	0.042	0.0428043	0.0594784	NA	NA
SPRR2E	AMP	1q21.3	10	69	0.145	3	72	0.042	0.0428043	0.0594784	NA	NA
SPRR2F	AMP	1q21.3	10	69	0.145	3	72	0.042	0.0428043	0.0594784	NA	NA
SPRR2G	AMP	1q21.3	10	69	0.145	3	72	0.042	0.0428043	0.0594784	NA	NA
SPRR3	AMP	1q21.3	10	69	0.145	3	72	0.042	0.0428043	0.0594784	NA	NA
C1ORF54	AMP	1q21.2	10	69	0.145	3	72	0.042	0.0428043	0.0594784	NA	NA
ILF2	AMP	1q21.3	10	69	0.145	3	72	0.042	0.0428043	0.0594784	NA	NA
MAFA	AMP	8q24.3	10	69	0.145	3	72	0.042	0.0428043	0.0594784	NA	NA
MROH5	AMP	8q24.3	10	69	0.145	3	72	0.042	0.0428043	0.0594784	NA	NA
GRINA	AMP	8q24.3	10	69	0.145	3	72	0.042	0.0428043	0.0594784	NA	NA
SNAPIN	AMP	1q21.3	10	69	0.145	3	72	0.042	0.0428043	0.0594784	NA	NA
CDC42P3	AMP	8q24.3	10	69	0.145	3	72	0.042	0.0428043	0.0594784	NA	NA
GSDMC	AMP	8q24.21	10	69	0.145	3	72	0.042	0.0428043	0.0594784	NA	NA
ATP1B1	AMP	1q24.2	10	69	0.145	3	72	0.042	0.0428043	0.0594784	NA	NA
RHPN1	AMP	8q24.3	10	69	0.145	3	72	0.042	0.0428043	0.0594784	NA	NA
TMEM71	AMP	8q24.22	10	69	0.145	3	72	0.042	0.0428043	0.0594784	NA	NA
C1ORF220	AMP	1q25.2	10	69	0.145	3	72	0.042	0.0428043	0.0594784	NA	NA
PTPRVP	AMP	1q32.1	8	69	0.116	2	72	0.028	0.0521521	0.0706577	NA	NA
RYR2	AMP	1q43	8	69	0.116	2	72	0.028	0.0521521	0.0706577	NA	NA
LMOD1	AMP	1q32.1	8	69	0.116	2	72	0.028	0.0521521	0.0706577	NA	NA
CHML	AMP	1q43	8	69	0.116	2	72	0.028	0.0521521	0.0706577	NA	NA
ELF3	AMP	1q32.1	8	69	0.116	2	72	0.028	0.0521521	0.0706577	NA	NA
KCNT2	AMP	1q31.3	8	69	0.116	2	72	0.028	0.0521521	0.0706577	NA	NA
LGR6	AMP	1q32.1	8	69	0.116	2	72	0.028	0.0521521	0.0706577	NA	NA
GPR37L1	AMP	1q32.1	8	69	0.116	2	72	0.028	0.0521521	0.0706577	NA	NA
KMO	AMP	1q43	8	69	0.116	2	72	0.028	0.0521521	0.0706577	NA	NA
ARL8A	AMP	1q32.1	8	69	0.116	2	72	0.028	0.0521521	0.0706577	NA	NA
RNPEP	AMP	1q32.1	8	69	0.116	2	72	0.028	0.0521521	0.0706577	NA	NA
CFH	AMP	1q31.3	8	69	0.116	2	72	0.028	0.0521521	0.0706577	NA	NA
NAV1	AMP	1q32.1	8	69	0.116	2	72	0.028	0.0521521	0.0706577	NA	NA
RNU6-79P	AMP	13q22.1	8	69	0.116	2	72	0.028	0.0521521	0.0706577	NA	NA
VPS13B	AMP	8q22.2	8	69	0.116	2	72	0.028	0.0521521	0.0706577	NA	NA
TIMM17A	AMP	1q32.1	8	69	0.116	2	72	0.028	0.0521521	0.0706577	NA	NA
FH	AMP	1q43	8	69	0.116	2	72	0.028	0.0521521	0.0706577	NA	NA
OPN3	AMP	1q43	8	69	0.116	2	72	0.028	0.0521521	0.0706577	NA	NA
IPO9	AMP	1q32.1	8	69	0.116	2	72	0.028	0.0521521	0.0706577	NA	NA
SHISA4	AMP	1q32.1	8	69	0.116	2	72	0.028	0.0521521	0.0706577	NA	NA
PTPN7	AMP	1q32.1	8	69	0.116	2	72	0.028	0.0521521	0.0706577	NA	NA
CSRP1	AMP	1q32.1	8	69	0.116	2	72	0.028	0.0521521	0.0706577	NA	NA
COX6C	AMP	8q22.2	8	69	0.116	2	72	0.028	0.0521521	0.0706577	NA	NA
IPO9-AS1	AMP	1q32.1	8	69	0.116	2	72	0.028	0.0521521	0.0706577	NA	NA
LINC02912	AMP	8q24.21	11	69	0.159	4	72	0.056	0.0572902	0.0768196	NA	NA
MYC	AMP	8q24.21	11	69	0.159	4	72	0.056	0.0572902	0.0768196	NA	NA
LMX1A	AMP	1q23.3	11	69	0.159	4	72	0.056	0.0572902	0.0768196	NA	NA
PVT1	AMP	8q24.21	11	69	0.159	4	72	0.056	0.0572902	0.0768196	NA	NA
ILDR2	AMP	1q24.1	11	69	0.159	4	72	0.056	0.0572902	0.0768196	NA	NA
CRP	AMP	1q23.2	11	69	0.159	4	72	0.056	0.0572902	0.0768196	NA	NA
FAM20B	AMP	1q25.2	11	69	0.159	4	72	0.056	0.0572902	0.0768196	NA	NA
POGK	AMP	1q24.1	11	69	0.159	4	72	0.056	0.0572902	0.0768196	NA	NA
MAEL	AMP	1q24.1	11	69	0.159	4	72	0.056	0.0572902	0.0768196	NA	NA
LHX4	AMP	1q25.2	9	69	0.13	3	72	0.042	0.0737007	0.0965376	NA	NA
STX6	AMP	1q25.3	9	69	0.13	3	72	0.042	0.0737007	0.0965376	NA	NA
ZFAT-AS1	AMP	8q24.22	9	69	0.13	3	72	0.042	0.0737007	0.0965376	NA	NA
LINC01699	AMP	1q25.3	9	69	0.13	3	72	0.042	0.0737007	0.0965376	NA	NA
LINC01741	AMP	1q25.2	9	69	0.13	3	72	0.042	0.0737007	0.0965376	NA	NA
BRINP2	AMP	1q25.2	9	69	0.13	3	72	0.042	0.0737007	0.0965376	NA	NA
RRM2B	AMP	8q22.3	9	69	0.13	3	72	0.042	0.0737007	0.0965376	NA	NA
TRAF3IP3	AMP	1q32.2	9	69	0.13	3	72	0.042	0.0737007	0.0965376	NA	NA
GRHL2	AMP	8q22.3	9	69	0.13	3	72	0.042	0.0737007	0.0965376	NA	NA
QSOX1	AMP	1q25.2	9	69	0.13	3	72	0.042	0.0737007	0.0965376	NA	NA
KHDRBS3	AMP	8q24.23	9	69	0.13	3	72	0.042	0.0737007	0.0965376	NA	NA
ZFAT	AMP	8q24.22	9	69	0.13	3	72	0.042	0.0737007	0.0965376	NA	NA
LHX4-AS1	AMP	1q25.2	9	69	0.13	3	72	0.042	0.0737007	0.0965376	NA	NA
LINC01591	AMP	8q24.22	9	69	0.13	3	72	0.042	0.0737007	0.0965376	NA	NA
NCALD	AMP	8q22.3	9	69	0.13	3	72	0.042	0.0737007	0.0965376	NA	NA
ASTN1	AMP	1q25.2	9	69	0.13	3	72	0.042	0.0737007	0.0965376	NA	NA
IER5	AMP	1q25.3	9	69	0.13	3	72	0.042	0.0737007	0.0965376	NA	NA
XPR1	AMP	1q25.3	9	69	0.13	3	72	0.042	0.0737007	0.0965376	NA	NA
ACBD6	AMP	1q25.2-q25.3	9	69	0.13	3	72	0.042	0.0737007	0.0965376	NA	NA
MR1	AMP	1q25.3	9	69	0.13	3	72	0.042	0.0737007	0.0965376	NA	NA
CEP350	AMP	1q25.2	9	69	0.13	3	72	0.042	0.0737007	0.0965376	NA	NA
KIAA1614	AMP	1q25.3	9	69	0.13	3	72	0.042	0.0737007	0.0965376	NA	NA
ZNF281	AMP	1q32.1	7	69	0.101	2	72	0.028	0.0925108	0.115861	NA	NA
CFHR5	AMP	1q31.3	7	69	0.101	2	72	0.028	0.0925108	0.115861	NA	NA
KIF21B	AMP	1q32.1	7	69	0.101	2	72	0.028	0.0925108	0.115861	NA	NA
ASPM	AMP	1q31.3	7	69	0.101	2	72	0.028	0.0925108	0.115861	NA	NA
ASCL5	AMP	1q32.1	7	69	0.101	2	72	0.028	0.0925108	0.115861	NA	NA
LAD1	AMP	1q32.1	7	69	0.101	2	72	0.028	0.0925108	0.115861	NA	NA
ATP6V1G3	AMP	1q31.3	7	69	0.101	2	72	0.028	0.0925108	0.115861	NA	NA
SNRPE	AMP	1q32.1	7	69	0.101	2	72	0.028	0.0925108	0.115861	NA	NA
ZC3H11A	AMP	1q32.1	7	69	0.101	2	72	0.028	0.0925108	0.115861	NA	NA
CRB1	AMP	1q31.3	7	69	0.101	2	72	0.028	0.0925108	0.115861	NA	NA
PKP1	AMP	1q32.1	7	69	0.101	2	72	0.028	0.0925108	0.115861	NA	NA
LINC00260	AMP	1q32.1	7	69	0.101	2	72	0.028	0.0925108	0.115861	NA	NA
TMEM9	AMP	1q32.1	7	69	0.101	2	72	0.028	0.0925108	0.115861	NA	NA
DENND1B	AMP	1q31.3	7	69	0.101	2	72	0.028	0.0925108	0.115861	NA	NA
ZBTB41	AMP	1q31.3	7	69	0.101	2	72	0.028	0.0925108	0.115861	NA	NA
NR5A2	AMP	1q32.1	7	69	0.101	2	72	0.028	0.0925108	0.115861	NA	NA
ZBED6	AMP	1q32.1	7	69	0.101	2	72	0.028	0.0925108	0.115861	NA	NA
CACNA1S	AMP	1q32.1	7	69	0.101	2	72	0.028	0.0925108	0.115861	NA	NA
CFHR1	AMP	1q31.3	7	69	0.101	2	72	0.028	0.0925108	0.115861	NA	NA
CTSE	AMP	1q32.1	7	69	0.101	2	72	0.028	0.0925108	0.115861	NA	NA
LHX9	AMP	1q31.3	7	69	0.101	2	72	0.028	0.0925108	0.115861	NA	NA
CFHR2	AMP	1q31.3	7	69	0.101	2	72	0.028	0.0925108	0.115861	NA	NA
TNNT2	AMP	1q32.1	7	69	0.101	2	72	0.028	0.0925108	0.115861	NA	NA
LINC01222	AMP	1q32.1	7	69	0.101	2	72	0.028	0.0925108	0.115861	NA	NA
TNNI1	AMP	1q32.1	7	69	0.101	2	72	0.028	0.0925108	0.115861	NA	NA
SRGAP2B	AMP	1q21.1	7	69	0.101	2	72	0.028	0.0925108	0.115861	NA	NA
SNORA77	AMP	1q32.1	7	69	0.101	2	72	0.028	0.0925108	0.115861	NA	NA
LRRN2	AMP	1q32.1	7	69	0.101	2	72	0.028	0.0925108	0.115861	NA	NA
RPS10P7	AMP	1q32.1	7	69	0.101	2	72	0.028	0.0925108	0.115861	NA	NA
PHLDA3	AMP	1q32.1	7	69	0.101	2	72	0.028	0.0925108	0.115861	NA	NA
LINC00862	AMP	1q32.1	7	69	0.101	2	72	0.028	0.0925108	0.115861	NA	NA
MIR181A1HG	AMP	1q32.1	7	69	0.101	2	72	0.028	0.0925108	0.115861	NA	NA
AVPR1B	AMP	1q32.1	7	69	0.101	2	72	0.028	0.0925108	0.115861	NA	NA
RHEX	AMP	1q32.1	7	69	0.101	2	72	0.028	0.0925108	0.115861	NA	NA
IGFN1	AMP	1q32.1	7	69	0.101	2	72	0.028	0.0925108	0.115861	NA	NA
F13B	AMP	1q31.3	7	69	0.101	2	72	0.028	0.0925108	0.115861	NA	NA
PIK3C2B	AMP	1q32.1	7	69	0.101	2	72	0.028	0.0925108	0.115861	NA	NA
PPP1R15B	AMP	1q32.1	7	69	0.101	2	72	0.028	0.0925108	0.115861	NA	NA
PTPRC	AMP	1q31.3-q32.1	7	69	0.101	2	72	0.028	0.0925108	0.115861	NA	NA
C1ORF53	AMP	1q31.3	7	69	0.101	2	72	0.028	0.0925108	0.115861	NA	NA
NEK7	AMP	1q31.3	7	69	0.101	2	72	0.028	0.0925108	0.115861	NA	NA
SRGAP2C	AMP	1p11.2	7	69	0.101	2	72	0.028	0.0925108	0.115861	NA	NA
CFHR3	AMP	1q31.3	7	69	0.101	2	72	0.028	0.0925108	0.115861	NA	NA
CFHR4	AMP	1q31.3	7	69	0.101	2	72	0.028	0.0925108	0.115861	NA	NA
ATP2B4	AMP	1q32.1	7	69	0.101	2	72	0.028	0.0925108	0.115861	NA	NA
PRNCR1	AMP	8q24.21	10	69	0.145	4	72	0.056	0.0945934	0.115861	NA	NA
GSDMD	AMP	8q24.3	10	69	0.145	4	72	0.056	0.0945934	0.115861	NA	NA
SLA	AMP	8q24.22	10	69	0.145	4	72	0.056	0.0945934	0.115861	NA	NA
LINC00977	AMP	8q24.21	10	69	0.145	4	72	0.056	0.0945934	0.115861	NA	NA
PYCR3	AMP	8q24.3	10	69	0.145	4	72	0.056	0.0945934	0.115861	NA	NA
MROH6	AMP	8q24.3	10	69	0.145	4	72	0.056	0.0945934	0.115861	NA	NA
CASC8	AMP	8q24.21	10	69	0.145	4	72	0.056	0.0945934	0.115861	NA	NA
NAPRT	AMP	8q24.3	10	69	0.145	4	72	0.056	0.0945934	0.115861	NA	NA
SELP	AMP	1q24.2	10	69	0.145	4	72	0.056	0.0945934	0.115861	NA	NA
SELE	AMP	1q24.2	10	69	0.145	4	72	0.056	0.0945934	0.115861	NA	NA
SELL	AMP	1q24.2	10	69	0.145	4	72	0.056	0.0945934	0.115861	NA	NA
ZC3H3	AMP	8q24.3	10	69	0.145	4	72	0.056	0.0945934	0.115861	NA	NA
PCAT1	AMP	8q24.21	10	69	0.145	4	72	0.056	0.0945934	0.115861	NA	NA
GFUS	AMP	8q24.3	10	69	0.145	4	72	0.056	0.0945934	0.115861	NA	NA
CCN4	AMP	8q24.22	10	69	0.145	4	72	0.056	0.0945934	0.115861	NA	NA
TG	AMP	8q24.22	10	69	0.145	4	72	0.056	0.0945934	0.115861	NA	NA
F5	AMP	1q24.2	10	69	0.145	4	72	0.056	0.0945934	0.115861	NA	NA
EEF1D	AMP	8q24.3	10	69	0.145	4	72	0.056	0.0945934	0.115861	NA	NA
LRATD2	AMP	8q24.21	10	69	0.145	4	72	0.056	0.0945934	0.115861	NA	NA
ST3GAL1	AMP	8q24.22	10	69	0.145	4	72	0.056	0.0945934	0.115861	NA	NA
ZNF623	AMP	8q24.3	10	69	0.145	4	72	0.056	0.0945934	0.115861	NA	NA
NDRG1	AMP	8q24.22	10	69	0.145	4	72	0.056	0.0945934	0.115861	NA	NA
CCAT1	AMP	8q24.21	10	69	0.145	4	72	0.056	0.0945934	0.115861	NA	NA
TIGD5	AMP	8q24.3	10	69	0.145	4	72	0.056	0.0945934	0.115861	NA	NA
PRG4	AMP	1q31.1	8	69	0.116	3	72	0.042	0.123691	0.14004	NA	NA
RGL1	AMP	1q25.3	8	69	0.116	3	72	0.042	0.123691	0.14004	NA	NA
TSEN15	AMP	1q25.3	8	69	0.116	3	72	0.042	0.123691	0.14004	NA	NA
C4BPA	AMP	1q32.2	8	69	0.116	3	72	0.042	0.123691	0.14004	NA	NA
RGS13	AMP	1q31.2	8	69	0.116	3	72	0.042	0.123691	0.14004	NA	NA
C4BPB	AMP	1q32.1	8	69	0.116	3	72	0.042	0.123691	0.14004	NA	NA
RGS16	AMP	1q25.3	8	69	0.116	3	72	0.042	0.123691	0.14004	NA	NA
YOD1	AMP	1q32.1	8	69	0.116	3	72	0.042	0.123691	0.14004	NA	NA
RGS22	AMP	8q22.2	8	69	0.116	3	72	0.042	0.123691	0.14004	NA	NA
MIR205HG	AMP	1q32.2	8	69	0.116	3	72	0.042	0.123691	0.14004	NA	NA
CR2	AMP	1q32.2	8	69	0.116	3	72	0.042	0.123691	0.14004	NA	NA
CD55	AMP	1q32.2	8	69	0.116	3	72	0.042	0.123691	0.14004	NA	NA
NMNAT2	AMP	1q25.3	8	69	0.116	3	72	0.042	0.123691	0.14004	NA	NA
CR1	AMP	1q32.2	8	69	0.116	3	72	0.042	0.123691	0.14004	NA	NA
CR1L	AMP	1q32.2	8	69	0.116	3	72	0.042	0.123691	0.14004	NA	NA
SYT14	AMP	1q32.2	8	69	0.116	3	72	0.042	0.123691	0.14004	NA	NA
HSD11B1	AMP	1q32.2	8	69	0.116	3	72	0.042	0.123691	0.14004	NA	NA
SWT1	AMP	1q25.3	8	69	0.116	3	72	0.042	0.123691	0.14004	NA	NA
RGS18	AMP	1q31.2	8	69	0.116	3	72	0.042	0.123691	0.14004	NA	NA
IRF6	AMP	1q32.2	8	69	0.116	3	72	0.042	0.123691	0.14004	NA	NA
POLR2K	AMP	8q22.2	8	69	0.116	3	72	0.042	0.123691	0.14004	NA	NA
RGSL1	AMP	1q25.3	8	69	0.116	3	72	0.042	0.123691	0.14004	NA	NA
FBXO43	AMP	8q22.2	8	69	0.116	3	72	0.042	0.123691	0.14004	NA	NA
SMG7	AMP	1q25.3	8	69	0.116	3	72	0.042	0.123691	0.14004	NA	NA
SERTAD4	AMP	1q32.2	8	69	0.116	3	72	0.042	0.123691	0.14004	NA	NA
PFKFB2	AMP	1q32.1	8	69	0.116	3	72	0.042	0.123691	0.14004	NA	NA
APOBEC4	AMP	1q25.3	8	69	0.116	3	72	0.042	0.123691	0.14004	NA	NA
SHCBP1L	AMP	1q25.3	8	69	0.116	3	72	0.042	0.123691	0.14004	NA	NA
TRMT1L	AMP	1q25.3	8	69	0.116	3	72	0.042	0.123691	0.14004	NA	NA
RNASEL	AMP	1q25.3	8	69	0.116	3	72	0.042	0.123691	0.14004	NA	NA
LAMC2	AMP	1q25.3	8	69	0.116	3	72	0.042	0.123691	0.14004	NA	NA
LAMC1	AMP	1q25.3	8	69	0.116	3	72	0.042	0.123691	0.14004	NA	NA
LAMB3	AMP	1q32.2	8	69	0.116	3	72	0.042	0.123691	0.14004	NA	NA
SPAG1	AMP	8q22.2	8	69	0.116	3	72	0.042	0.123691	0.14004	NA	NA
AZIN1	AMP	8q22.3	8	69	0.116	3	72	0.042	0.123691	0.14004	NA	NA
FZD6	AMP	8q22.3	8	69	0.116	3	72	0.042	0.123691	0.14004	NA	NA
DCSTAMP	AMP	8q22.3	8	69	0.116	3	72	0.042	0.123691	0.14004	NA	NA
SLC25A32	AMP	8q22.3	8	69	0.116	3	72	0.042	0.123691	0.14004	NA	NA
RNU6-72P	AMP	13q31.1	8	69	0.116	3	72	0.042	0.123691	0.14004	NA	NA
ATP6V1C1	AMP	8q22.3	8	69	0.116	3	72	0.042	0.123691	0.14004	NA	NA
ARPC5	AMP	1q25.3	8	69	0.116	3	72	0.042	0.123691	0.14004	NA	NA
B3GALT2	AMP	1q31.2	8	69	0.116	3	72	0.042	0.123691	0.14004	NA	NA
CAMK1G	AMP	1q32.2	8	69	0.116	3	72	0.042	0.123691	0.14004	NA	NA
LRP12	AMP	8q22.3	8	69	0.116	3	72	0.042	0.123691	0.14004	NA	NA
PABPC1	AMP	8q22.3	8	69	0.116	3	72	0.042	0.123691	0.14004	NA	NA
COLGALT2	AMP	1q25.3	8	69	0.116	3	72	0.042	0.123691	0.14004	NA	NA
C1ORF74	AMP	1q32.2	8	69	0.116	3	72	0.042	0.123691	0.14004	NA	NA
DHX9	AMP	1q25.3	8	69	0.116	3	72	0.042	0.123691	0.14004	NA	NA
BAALC-AS2	AMP	8q22.3	8	69	0.116	3	72	0.042	0.123691	0.14004	NA	NA
G0S2	AMP	1q32.2	8	69	0.116	3	72	0.042	0.123691	0.14004	NA	NA
RGS1	AMP	1q31.2	8	69	0.116	3	72	0.042	0.123691	0.14004	NA	NA
RGS2	AMP	1q31.2	8	69	0.116	3	72	0.042	0.123691	0.14004	NA	NA
HHAT	AMP	1q32.2	8	69	0.116	3	72	0.042	0.123691	0.14004	NA	NA
CD46	AMP	1q32.2	8	69	0.116	3	72	0.042	0.123691	0.14004	NA	NA
SMG7-AS1	AMP	1q25.3	8	69	0.116	3	72	0.042	0.123691	0.14004	NA	NA
GLUL	AMP	1q25.3	8	69	0.116	3	72	0.042	0.123691	0.14004	NA	NA
LINC01686	AMP	1q25.3	8	69	0.116	3	72	0.042	0.123691	0.14004	NA	NA
RIMS2	AMP	8q22.3	8	69	0.116	3	72	0.042	0.123691	0.14004	NA	NA
ZNF648	AMP	1q25.3	8	69	0.116	3	72	0.042	0.123691	0.14004	NA	NA
LINC01350	AMP	1q25.3	8	69	0.116	3	72	0.042	0.123691	0.14004	NA	NA
C1ORF21	AMP	1q25.3	8	69	0.116	3	72	0.042	0.123691	0.14004	NA	NA
NCF2	AMP	1q25.3	8	69	0.116	3	72	0.042	0.123691	0.14004	NA	NA
NACA4P	AMP	8q22.3	8	69	0.116	3	72	0.042	0.123691	0.14004	NA	NA
TEDDM1	AMP	1q25.3	8	69	0.116	3	72	0.042	0.123691	0.14004	NA	NA
BAALC-AS1	AMP	8q22.3	8	69	0.116	3	72	0.042	0.123691	0.14004	NA	NA
DPYS	AMP	8q22.3	8	69	0.116	3	72	0.042	0.123691	0.14004	NA	NA
BAALC	AMP	8q22.3	8	69	0.116	3	72	0.042	0.123691	0.14004	NA	NA
RGS8	AMP	1q25.3	8	69	0.116	3	72	0.042	0.123691	0.14004	NA	NA
DCAF13	AMP	8q22.3	8	69	0.116	3	72	0.042	0.123691	0.14004	NA	NA
UTP25	AMP	1q32.2	8	69	0.116	3	72	0.042	0.123691	0.14004	NA	NA
KLF10	AMP	8q22.3	8	69	0.116	3	72	0.042	0.123691	0.14004	NA	NA
CD34	AMP	1q32.2	8	69	0.116	3	72	0.042	0.123691	0.14004	NA	NA
RGS21	AMP	1q31.2	8	69	0.116	3	72	0.042	0.123691	0.14004	NA	NA
EDEM3	AMP	1q25.3	8	69	0.116	3	72	0.042	0.123691	0.14004	NA	NA
NIBAN1	AMP	1q25.3	8	69	0.116	3	72	0.042	0.123691	0.14004	NA	NA
SERTAD4-AS1	AMP	1q32.2	8	69	0.116	3	72	0.042	0.123691	0.14004	NA	NA
LINC00272	AMP	1q25.3	8	69	0.116	3	72	0.042	0.123691	0.14004	NA	NA
CTHRC1	AMP	8q22.3	8	69	0.116	3	72	0.042	0.123691	0.14004	NA	NA
IVNS1ABP	AMP	1q25.3	8	69	0.116	3	72	0.042	0.123691	0.14004	NA	NA
ZNF706	AMP	8q22.3	8	69	0.116	3	72	0.042	0.123691	0.14004	NA	NA
NPL	AMP	1q25.3	8	69	0.116	3	72	0.042	0.123691	0.14004	NA	NA
RO60	AMP	1q31.2	8	69	0.116	3	72	0.042	0.123691	0.14004	NA	NA
LINC01344	AMP	1q25.3	8	69	0.116	3	72	0.042	0.123691	0.14004	NA	NA
ODF1	AMP	8q22.3	8	69	0.116	3	72	0.042	0.123691	0.14004	NA	NA
TRHR	AMP	8q23.1	9	69	0.13	4	72	0.056	0.152103	0.168543	NA	NA
FER1L6-AS1	AMP	8q24.13	9	69	0.13	4	72	0.056	0.152103	0.168543	NA	NA
SEC16B	AMP	1q25.2	9	69	0.13	4	72	0.056	0.152103	0.168543	NA	NA
LINC00861	AMP	8q24.13	9	69	0.13	4	72	0.056	0.152103	0.168543	NA	NA
WASHC5	AMP	8q24.13	9	69	0.13	4	72	0.056	0.152103	0.168543	NA	NA
FBXO32	AMP	8q24.13	9	69	0.13	4	72	0.056	0.152103	0.168543	NA	NA
POU5F1B	AMP	8q24.21	9	69	0.13	4	72	0.056	0.152103	0.168543	NA	NA
KLHL38	AMP	8q24.13	9	69	0.13	4	72	0.056	0.152103	0.168543	NA	NA
MTSS1	AMP	8q24.13	9	69	0.13	4	72	0.056	0.152103	0.168543	NA	NA
FER1L6	AMP	8q24.13	9	69	0.13	4	72	0.056	0.152103	0.168543	NA	NA
ANKRD46	AMP	8q22.3	9	69	0.13	4	72	0.056	0.152103	0.168543	NA	NA
SNX31	AMP	8q22.3	9	69	0.13	4	72	0.056	0.152103	0.168543	NA	NA
CCAT2	AMP	8q24.21	9	69	0.13	4	72	0.056	0.152103	0.168543	NA	NA
RASAL2-AS1	AMP	1q25.2	9	69	0.13	4	72	0.056	0.152103	0.168543	NA	NA
LINC00184	AMP	1q42.3	9	69	0.13	4	72	0.056	0.152103	0.168543	NA	NA
RASAL2	AMP	1q25.2	9	69	0.13	4	72	0.056	0.152103	0.168543	NA	NA
ANXA13	AMP	8q24.13	9	69	0.13	4	72	0.056	0.152103	0.168543	NA	NA
SQLE	AMP	8q24.13	9	69	0.13	4	72	0.056	0.152103	0.168543	NA	NA
FAM91A1	AMP	8q24.13	9	69	0.13	4	72	0.056	0.152103	0.168543	NA	NA
ENPP2	AMP	8q24.12	9	69	0.13	4	72	0.056	0.152103	0.168543	NA	NA
TMEM74	AMP	8q23.1	9	69	0.13	4	72	0.056	0.152103	0.168543	NA	NA
NTAQ1	AMP	8q24.13	9	69	0.13	4	72	0.056	0.152103	0.168543	NA	NA
LINC00964	AMP	8q24.13	9	69	0.13	4	72	0.056	0.152103	0.168543	NA	NA
ZNF572	AMP	8q24.13	9	69	0.13	4	72	0.056	0.152103	0.168543	NA	NA
CRYZL2P	AMP	1q25.2	9	69	0.13	4	72	0.056	0.152103	0.168543	NA	NA
TRIB1	AMP	8q24.13	10	69	0.145	5	72	0.069	0.17774	0.196449	NA	NA
RNF19A	AMP	8q22.2	10	69	0.145	5	72	0.069	0.17774	0.196449	NA	NA
NSMCE2	AMP	8q24.13	10	69	0.145	5	72	0.069	0.17774	0.196449	NA	NA
BRINP3-DT	AMP	1q31.1	7	69	0.101	3	72	0.042	0.20184	0.214878	NA	NA
MAPKAPK2	AMP	1q32.1	7	69	0.101	3	72	0.042	0.20184	0.214878	NA	NA
ODR4	AMP	1q31.1	7	69	0.101	3	72	0.042	0.20184	0.214878	NA	NA
RPS6KC1	AMP	1q32.3	7	69	0.101	3	72	0.042	0.20184	0.214878	NA	NA
PLA2G4A	AMP	1q31.1	7	69	0.101	3	72	0.042	0.20184	0.214878	NA	NA
BRINP3	AMP	1q31.1	7	69	0.101	3	72	0.042	0.20184	0.214878	NA	NA
FLVCR1-DT	AMP	1q32.3	7	69	0.101	3	72	0.042	0.20184	0.214878	NA	NA
DYRK3	AMP	1q32.1	7	69	0.101	3	72	0.042	0.20184	0.214878	NA	NA
IKBKE	AMP	1q32.1	7	69	0.101	3	72	0.042	0.20184	0.214878	NA	NA
VASH2	AMP	1q32.3	7	69	0.101	3	72	0.042	0.20184	0.214878	NA	NA
CAMSAP2	AMP	1q32.1	7	69	0.101	3	72	0.042	0.20184	0.214878	NA	NA
BATF3	AMP	1q32.3	7	69	0.101	3	72	0.042	0.20184	0.214878	NA	NA
GPR25	AMP	1q32.1	7	69	0.101	3	72	0.042	0.20184	0.214878	NA	NA
SPATA45	AMP	1q32.3	7	69	0.101	3	72	0.042	0.20184	0.214878	NA	NA
INAVA	AMP	1q32.1	7	69	0.101	3	72	0.042	0.20184	0.214878	NA	NA
IL24	AMP	1q32.1	7	69	0.101	3	72	0.042	0.20184	0.214878	NA	NA
GARIN4	AMP	1q32.3	7	69	0.101	3	72	0.042	0.20184	0.214878	NA	NA
C1ORF116	AMP	1q32.1	7	69	0.101	3	72	0.042	0.20184	0.214878	NA	NA
DDX59-AS1	AMP	1q32.1	7	69	0.101	3	72	0.042	0.20184	0.214878	NA	NA
IL20	AMP	1q32.1	7	69	0.101	3	72	0.042	0.20184	0.214878	NA	NA
SRGAP2	AMP	1q32.1	7	69	0.101	3	72	0.042	0.20184	0.214878	NA	NA
IL10	AMP	1q32.1	7	69	0.101	3	72	0.042	0.20184	0.214878	NA	NA
LAX1	AMP	1q32.1	7	69	0.101	3	72	0.042	0.20184	0.214878	NA	NA
NENF	AMP	1q32.3	7	69	0.101	3	72	0.042	0.20184	0.214878	NA	NA
KIF14	AMP	1q32.1	7	69	0.101	3	72	0.042	0.20184	0.214878	NA	NA
PTGS2	AMP	1q31.1	7	69	0.101	3	72	0.042	0.20184	0.214878	NA	NA
TPR	AMP	1q31.1	7	69	0.101	3	72	0.042	0.20184	0.214878	NA	NA
FCAMR	AMP	1q32.1	7	69	0.101	3	72	0.042	0.20184	0.214878	NA	NA
PACC1	AMP	1q32.3	7	69	0.101	3	72	0.042	0.20184	0.214878	NA	NA
OCLM	AMP	1q31.1	7	69	0.101	3	72	0.042	0.20184	0.214878	NA	NA
IL19	AMP	1q32.1	7	69	0.101	3	72	0.042	0.20184	0.214878	NA	NA
RASSF5	AMP	1q32.1	7	69	0.101	3	72	0.042	0.20184	0.214878	NA	NA
DDX59	AMP	1q32.1	7	69	0.101	3	72	0.042	0.20184	0.214878	NA	NA
TATDN3	AMP	1q32.3	7	69	0.101	3	72	0.042	0.20184	0.214878	NA	NA
PDC	AMP	1q31.1	7	69	0.101	3	72	0.042	0.20184	0.214878	NA	NA
SNORA16B	AMP	1q32.3	7	69	0.101	3	72	0.042	0.20184	0.214878	NA	NA
FLVCR1	AMP	1q32.3	7	69	0.101	3	72	0.042	0.20184	0.214878	NA	NA
EIF2D	AMP	1q32.1	7	69	0.101	3	72	0.042	0.20184	0.214878	NA	NA
PIGR	AMP	1q32.1	7	69	0.101	3	72	0.042	0.20184	0.214878	NA	NA
PPP2R5A	AMP	1q32.3	7	69	0.101	3	72	0.042	0.20184	0.214878	NA	NA
ATF3	AMP	1q32.3	7	69	0.101	3	72	0.042	0.20184	0.214878	NA	NA
LINC01720	AMP	1q31.1-q31.2	7	69	0.101	3	72	0.042	0.20184	0.214878	NA	NA
ANGEL2	AMP	1q32.3	7	69	0.101	3	72	0.042	0.20184	0.214878	NA	NA
FCMR	AMP	1q32.1	7	69	0.101	3	72	0.042	0.20184	0.214878	NA	NA
PPP2CB	HOMDEL	8p12	3	69	0.043	8	72	0.111	0.208974	0.222109	NA	NA
UBXN8	HOMDEL	8p12	3	69	0.043	8	72	0.111	0.208974	0.222109	NA	NA
OXR1	AMP	8q23.1	8	69	0.116	4	72	0.056	0.237667	0.243081	NA	NA
EIF3H	AMP	8q23.3-q24.11	8	69	0.116	4	72	0.056	0.237667	0.243081	NA	NA
HAS2	AMP	8q24.13	8	69	0.116	4	72	0.056	0.237667	0.243081	NA	NA
TNFRSF11B	AMP	8q24.12	8	69	0.116	4	72	0.056	0.237667	0.243081	NA	NA
EIF3E	AMP	8q23.1	8	69	0.116	4	72	0.056	0.237667	0.243081	NA	NA
ZFPM2	AMP	8q23	8	69	0.116	4	72	0.056	0.237667	0.243081	NA	NA
NDUFB9	AMP	8q24.13	8	69	0.116	4	72	0.056	0.237667	0.243081	NA	NA
SNTB1	AMP	8q24.12	8	69	0.116	4	72	0.056	0.237667	0.243081	NA	NA
DEPTOR	AMP	8q24.12	8	69	0.116	4	72	0.056	0.237667	0.243081	NA	NA
CCN3	AMP	8q24.12	8	69	0.116	4	72	0.056	0.237667	0.243081	NA	NA
TRPS1	AMP	8q23.3	8	69	0.116	4	72	0.056	0.237667	0.243081	NA	NA
MAL2	AMP	8q24.12	8	69	0.116	4	72	0.056	0.237667	0.243081	NA	NA
SAMD12	AMP	8q24.11-q24.12	8	69	0.116	4	72	0.056	0.237667	0.243081	NA	NA
DSCC1	AMP	8q24.12	8	69	0.116	4	72	0.056	0.237667	0.243081	NA	NA
EBAG9	AMP	8q23.2	8	69	0.116	4	72	0.056	0.237667	0.243081	NA	NA
ANGPT1	AMP	8q23.1	8	69	0.116	4	72	0.056	0.237667	0.243081	NA	NA
COL14A1	AMP	8q24.12	8	69	0.116	4	72	0.056	0.237667	0.243081	NA	NA
TRMT12	AMP	8q24.13	8	69	0.116	4	72	0.056	0.237667	0.243081	NA	NA
HAS2-AS1	AMP	8q24.13	8	69	0.116	4	72	0.056	0.237667	0.243081	NA	NA
SYBU	AMP	8q23.2	8	69	0.116	4	72	0.056	0.237667	0.243081	NA	NA
AARD	AMP	8q24.11	8	69	0.116	4	72	0.056	0.237667	0.243081	NA	NA
COLEC10	AMP	8q24.12	8	69	0.116	4	72	0.056	0.237667	0.243081	NA	NA
CSMD3	AMP	8q23.3	8	69	0.116	4	72	0.056	0.237667	0.243081	NA	NA
MTBP	AMP	8q24.12	8	69	0.116	4	72	0.056	0.237667	0.243081	NA	NA
PLXNA2	AMP	1q32.2	8	69	0.116	4	72	0.056	0.237667	0.243081	NA	NA
RNF139	AMP	8q24.13	8	69	0.116	4	72	0.056	0.237667	0.243081	NA	NA
TATDN1	AMP	8q24.13	8	69	0.116	4	72	0.056	0.237667	0.243081	NA	NA
MRPL13	AMP	8q24.12	8	69	0.116	4	72	0.056	0.237667	0.243081	NA	NA
UTP23	AMP	8q24.11	8	69	0.116	4	72	0.056	0.237667	0.243081	NA	NA
PKHD1L1	AMP	8q23.1-q23.2	8	69	0.116	4	72	0.056	0.237667	0.243081	NA	NA
RAD21-AS1	AMP	8q24.11	8	69	0.116	4	72	0.056	0.237667	0.243081	NA	NA
EMC2	AMP	8q23.1	8	69	0.116	4	72	0.056	0.237667	0.243081	NA	NA
SLC30A8	AMP	8q24.11	8	69	0.116	4	72	0.056	0.237667	0.243081	NA	NA
RAD21	AMP	8q24.11	8	69	0.116	4	72	0.056	0.237667	0.243081	NA	NA
ABRA	AMP	8q23.1	8	69	0.116	4	72	0.056	0.237667	0.243081	NA	NA
SAMD12-AS1	AMP	8q24.12	8	69	0.116	4	72	0.056	0.237667	0.243081	NA	NA
GLRX2	AMP	1q31.2	8	69	0.116	4	72	0.056	0.237667	0.243081	NA	NA
KCNV1	AMP	8q23.2	8	69	0.116	4	72	0.056	0.237667	0.243081	NA	NA
RNF139-DT	AMP	8q24.13	8	69	0.116	4	72	0.056	0.237667	0.243081	NA	NA
HMCN1	AMP	1q25.3-q31.1	8	69	0.116	4	72	0.056	0.237667	0.243081	NA	NA
FER1L6-AS2	AMP	8q24.13	8	69	0.116	4	72	0.056	0.237667	0.243081	NA	NA
TMEM65	AMP	8q24.13	8	69	0.116	4	72	0.056	0.237667	0.243081	NA	NA
NUDCD1	AMP	8q23.1	8	69	0.116	4	72	0.056	0.237667	0.243081	NA	NA
RSPO2	AMP	8q23.1	8	69	0.116	4	72	0.056	0.237667	0.243081	NA	NA
KCNH1	AMP	1q32.2	8	69	0.116	4	72	0.056	0.237667	0.243081	NA	NA
ZHX1-C8ORF76	AMP	8q24.13	9	69	0.13	5	72	0.069	0.268448	0.273276	NA	NA
ZHX2	AMP	8q24.13	9	69	0.13	5	72	0.069	0.268448	0.273276	NA	NA
DERL1	AMP	8q24.13	9	69	0.13	5	72	0.069	0.268448	0.273276	NA	NA
C8ORF76	AMP	8q24.13	9	69	0.13	5	72	0.069	0.268448	0.273276	NA	NA
SLC30A1	AMP	1q32.3	7	69	0.101	4	72	0.056	0.359921	0.364683	NA	NA
LINC00467	AMP	1q32.3	7	69	0.101	4	72	0.056	0.359921	0.364683	NA	NA
TRAF5	AMP	1q32.3	7	69	0.101	4	72	0.056	0.359921	0.364683	NA	NA
LINC01512	AMP	6p21.1	7	69	0.101	4	72	0.056	0.359921	0.364683	NA	NA
RD3	AMP	1q32.3	7	69	0.101	4	72	0.056	0.359921	0.364683	NA	NA
DLGAP2	HOMDEL	8p23.3	4	69	0.058	8	72	0.111	0.367558	0.369545	NA	NA
HMBOX1	HOMDEL	8p21.1-p12	4	69	0.058	8	72	0.111	0.367558	0.369545	NA	NA
ZNF596	HOMDEL	8p23.3	4	69	0.058	8	72	0.111	0.367558	0.369545	NA	NA
RPL23AP53	HOMDEL	8p23.3	4	69	0.058	8	72	0.111	0.367558	0.369545	NA	NA
FBXO25	HOMDEL	8p23.3	4	69	0.058	8	72	0.111	0.367558	0.369545	NA	NA
PSD3	HOMDEL	8p22	4	69	0.058	8	72	0.111	0.367558	0.369545	NA	NA
OR4F21	HOMDEL	8p23.3	4	69	0.058	8	72	0.111	0.367558	0.369545	NA	NA
ERICH1	HOMDEL	8p23.3	4	69	0.058	8	72	0.111	0.367558	0.369545	NA	NA
TDRP	HOMDEL	8p23.3	4	69	0.058	8	72	0.111	0.367558	0.369545	NA	NA
FAM87A	HOMDEL	8p23.3	4	69	0.058	8	72	0.111	0.367558	0.369545	NA	NA
FAM83A	AMP	8q24.13	8	69	0.116	5	72	0.069	0.393185	0.393488	NA	NA
MED30	AMP	8q24.11	8	69	0.116	5	72	0.069	0.393185	0.393488	NA	NA
EXT1	AMP	8q24.11	8	69	0.116	5	72	0.069	0.393185	0.393488	NA	NA
FAM83A-AS1	AMP	8q24.13	8	69	0.116	5	72	0.069	0.393185	0.393488	NA	NA
LINC00536	AMP	8q23.3	8	69	0.116	5	72	0.069	0.393185	0.393488	NA	NA
TBC1D31	AMP	8q24.13	8	69	0.116	5	72	0.069	0.393185	0.393488	NA	NA
CSMD1	HOMDEL	8p23.2	8	69	0.116	8	72	0.111	1	1	NA	NA

[truncated: 2 more sheets: mutation_diff_LUAD_clusters, cna_diff_LUAD_clusters]
