# Supplementary material for: Pan-cancer landscape of epigenetic factor expression predicts tumor outcome
Source: Commun Biol. 2023 Nov 16;6:1138. doi: 10.1038/s42003-023-05459-w (PMC10654613; doi:10.1038/s42003-023-05459-w)
Supplement: Supplementary file 7 — Supplementary Data 5 [file 42003_2023_5459_MOESM7_ESM.xlsx]

## Sheet: ACC_published_subtypes
Supplementary Data 5: Published immune and TCGA subtypes for the ACC tumors used in the study
patient_id	cancer	NMF_cluster	TCGA_Study	Immune_Subtype	TCGA Subtype
TCGA-OR-A5J1	ACC	poor	ACC	C4	ACC.CIMP-high
TCGA-OR-A5J2	ACC	poor	ACC	C3	ACC.CIMP-low
TCGA-OR-A5J3	ACC	poor	ACC	C4	ACC.CIMP-intermediate
TCGA-OR-A5J5	ACC	poor	ACC	C4	ACC.CIMP-intermediate
TCGA-OR-A5J7	ACC	poor	ACC	C4	ACC.CIMP-high
TCGA-OR-A5J9	ACC	poor	ACC	C3	ACC.CIMP-high
TCGA-OR-A5JA	ACC	poor	ACC	C4	ACC.CIMP-high
TCGA-OR-A5JB	ACC	poor	ACC	C2	ACC.CIMP-low
TCGA-OR-A5JC	ACC	poor	ACC	C4	ACC.CIMP-intermediate
TCGA-OR-A5JE	ACC	poor	ACC	C4	ACC.CIMP-high
TCGA-OR-A5JG	ACC	poor	ACC	C4	ACC.CIMP-high
TCGA-OR-A5JJ	ACC	poor	ACC	C4	ACC.CIMP-intermediate
TCGA-OR-A5JM	ACC	poor	ACC	C4	ACC.CIMP-high
TCGA-OR-A5JP	ACC	poor	ACC	C4	ACC.CIMP-high
TCGA-OR-A5JS	ACC	poor	ACC	C4	ACC.CIMP-intermediate
TCGA-OR-A5JY	ACC	poor	ACC	C4	ACC.CIMP-high
TCGA-OR-A5K0	ACC	poor	ACC	C4	ACC.CIMP-high
TCGA-OR-A5K2	ACC	poor	ACC	C4	ACC.CIMP-high
TCGA-OR-A5K5	ACC	poor	ACC	C4	ACC.CIMP-high
TCGA-OR-A5K6	ACC	poor	ACC	C4	ACC.CIMP-intermediate
TCGA-OR-A5K8	ACC	poor	ACC	C3	ACC.CIMP-intermediate
TCGA-OR-A5K9	ACC	poor	ACC	C4	ACC.CIMP-high
TCGA-OR-A5KO	ACC	poor	ACC	C4	ACC.CIMP-intermediate
TCGA-OR-A5KT	ACC	poor	ACC	C3	ACC.CIMP-low
TCGA-OR-A5KU	ACC	poor	ACC	C4	ACC.CIMP-intermediate
TCGA-OR-A5KV	ACC	poor	ACC	C4	ACC.CIMP-low
TCGA-OR-A5KW	ACC	poor	ACC	C4	ACC.CIMP-low
TCGA-OR-A5KX	ACC	poor	ACC	C4	ACC.CIMP-high
TCGA-OR-A5KY	ACC	poor	ACC	C4	ACC.CIMP-intermediate
TCGA-OR-A5KZ	ACC	poor	ACC	C1	ACC.CIMP-intermediate
TCGA-OR-A5L4	ACC	poor	ACC	C4	ACC.CIMP-low
TCGA-OR-A5L8	ACC	poor	ACC	C3	ACC.CIMP-low
TCGA-OR-A5LC	ACC	poor	ACC	C4	ACC.CIMP-intermediate
TCGA-OR-A5LD	ACC	poor	ACC	C4	ACC.CIMP-high
TCGA-OR-A5LE	ACC	poor	ACC	C4	ACC.CIMP-high
TCGA-OR-A5LG	ACC	poor	ACC	C4	ACC.CIMP-low
TCGA-OR-A5LJ	ACC	poor	ACC	C3	ACC.CIMP-intermediate
TCGA-OR-A5LS	ACC	poor	ACC	C4	ACC.CIMP-intermediate
TCGA-OR-A5LT	ACC	poor	ACC	C4	ACC.CIMP-intermediate
TCGA-PK-A5HB	ACC	poor	ACC	C4	ACC.CIMP-high
TCGA-OR-A5J6	ACC	better	ACC	C4	ACC.CIMP-low
TCGA-OR-A5JD	ACC	better	ACC	C4	ACC.CIMP-low
TCGA-OR-A5JF	ACC	better	ACC	C4	ACC.CIMP-intermediate
TCGA-OR-A5JI	ACC	better	ACC	C3	ACC.CIMP-intermediate
TCGA-OR-A5JK	ACC	better	ACC	C3	ACC.CIMP-low
TCGA-OR-A5JL	ACC	better	ACC	C4	ACC.CIMP-low
TCGA-OR-A5JO	ACC	better	ACC	C3	ACC.CIMP-low
TCGA-OR-A5JQ	ACC	better	ACC	C3	ACC.CIMP-low
TCGA-OR-A5JR	ACC	better	ACC	C4	ACC.CIMP-low
TCGA-OR-A5JT	ACC	better	ACC	C4	ACC.CIMP-low
TCGA-OR-A5JW	ACC	better	ACC	C4	ACC.CIMP-intermediate
TCGA-OR-A5JX	ACC	better	ACC	C3	ACC.CIMP-low
TCGA-OR-A5JZ	ACC	better	ACC	C3	ACC.CIMP-low
TCGA-OR-A5K1	ACC	better	ACC	C3	ACC.CIMP-low
TCGA-OR-A5K3	ACC	better	ACC	C4	ACC.CIMP-intermediate
TCGA-OR-A5K4	ACC	better	ACC	C4	ACC.CIMP-low
TCGA-OR-A5L3	ACC	better	ACC	C5	ACC.CIMP-low
TCGA-OR-A5L5	ACC	better	ACC	C3	ACC.CIMP-low
TCGA-OR-A5L9	ACC	better	ACC	C3	ACC.CIMP-low
TCGA-OR-A5LA	ACC	better	ACC	C3	ACC.CIMP-low
TCGA-OR-A5LB	ACC	better	ACC	C4	ACC.CIMP-intermediate
TCGA-OR-A5LK	ACC	better	ACC	C3	ACC.CIMP-intermediate
TCGA-OR-A5LL	ACC	better	ACC	C5	ACC.CIMP-low
TCGA-OR-A5LM	ACC	better	ACC	C4	ACC.CIMP-intermediate
TCGA-OR-A5LN	ACC	better	ACC	C3	ACC.CIMP-low
TCGA-OR-A5LP	ACC	better	ACC	C3	ACC.CIMP-low
TCGA-OR-A5LR	ACC	better	ACC	C3	ACC.CIMP-low
TCGA-OU-A5PI	ACC	better	ACC	C4	ACC.CIMP-intermediate
TCGA-PA-A5YG	ACC	better	ACC	C3	ACC.CIMP-low
TCGA-PK-A5H9	ACC	better	ACC	C3	ACC.CIMP-low
TCGA-PK-A5HA	ACC	better	ACC	C4	ACC.CIMP-high

## Sheet: KIRC_published_subtypes
Supplementary Data 5: Published immune and TCGA subtypes for the KIRC tumors used in the study
patient_id	cancer	NMF_cluster	TCGA_Study	Immune_Subtype	TCGA_Subtype
TCGA-A3-3363	KIRC	poor	KIRC	C4	KIRC.4
TCGA-AK-3436	KIRC	poor	KIRC	C3	KIRC.4
TCGA-B0-4706	KIRC	poor	KIRC	C2	KIRC.2
TCGA-B0-4710	KIRC	poor	KIRC	C3	KIRC.
TCGA-B0-4827	KIRC	poor	KIRC	C3	KIRC.3
TCGA-B0-4837	KIRC	poor	KIRC	C3	KIRC.3
TCGA-B0-4839	KIRC	poor	KIRC	C3	KIRC.4
TCGA-B0-4842	KIRC	poor	KIRC	C3	KIRC.4
TCGA-B0-5075	KIRC	poor	KIRC	C3	KIRC.1
TCGA-B0-5085	KIRC	poor	KIRC	C3	KIRC.2
TCGA-B0-5088	KIRC	poor	KIRC	C3	KIRC.2
TCGA-B0-5094	KIRC	poor	KIRC	C3	KIRC.3
TCGA-B0-5100	KIRC	poor	KIRC	C3	KIRC.3
TCGA-B0-5102	KIRC	poor	KIRC	C3	KIRC.4
TCGA-B0-5107	KIRC	poor	KIRC	C2	KIRC.4
TCGA-B0-5121	KIRC	poor	KIRC	C3	KIRC.2
TCGA-B0-5399	KIRC	poor	KIRC	C3	KIRC.4
TCGA-B0-5694	KIRC	poor	KIRC	C3	KIRC.2
TCGA-B0-5696	KIRC	poor	KIRC	C3	KIRC.4
TCGA-B2-4098	KIRC	poor	KIRC	C3	KIRC.2
TCGA-B8-4620	KIRC	poor	KIRC	C4	KIRC.3
TCGA-B8-5158	KIRC	poor	KIRC	C3	KIRC.3
TCGA-BP-4165	KIRC	poor	KIRC	C3	KIRC.2
TCGA-BP-4326	KIRC	poor	KIRC	C3	KIRC.3
TCGA-BP-4327	KIRC	poor	KIRC	C3	KIRC.2
TCGA-BP-4338	KIRC	poor	KIRC	C3	KIRC.4
TCGA-BP-4341	KIRC	poor	KIRC	C3	KIRC.2
TCGA-BP-4352	KIRC	poor	KIRC	C1	KIRC.2
TCGA-BP-4759	KIRC	poor	KIRC	C6	KIRC.4
TCGA-BP-4761	KIRC	poor	KIRC	C3	KIRC.4
TCGA-BP-4768	KIRC	poor	KIRC	C3	KIRC.2
TCGA-BP-4804	KIRC	poor	KIRC	C3	KIRC.3
TCGA-BP-4969	KIRC	poor	KIRC	C3	KIRC.2
TCGA-BP-4977	KIRC	poor	KIRC	C3	KIRC.1
TCGA-BP-4981	KIRC	poor	KIRC	C3	KIRC.2
TCGA-BP-4992	KIRC	poor	KIRC	C3	KIRC.2
TCGA-BP-5001	KIRC	poor	KIRC	C3	KIRC.2
TCGA-BP-5174	KIRC	poor	KIRC	C3	KIRC.4
TCGA-BP-5175	KIRC	poor	KIRC	C6	KIRC.4
TCGA-BP-5180	KIRC	poor	KIRC	C3	KIRC.4
TCGA-BP-5183	KIRC	poor	KIRC	C3	KIRC.1
TCGA-BP-5185	KIRC	poor	KIRC	C3	KIRC.
TCGA-BP-5190	KIRC	poor	KIRC	C3	KIRC.2
TCGA-CJ-4636	KIRC	poor	KIRC	C3	KIRC.2
TCGA-CJ-4638	KIRC	poor	KIRC	C3	KIRC.2
TCGA-CJ-4868	KIRC	poor	KIRC	C6	KIRC.3
TCGA-CJ-4873	KIRC	poor	KIRC	C3	KIRC.4
TCGA-CJ-4875	KIRC	poor	KIRC	C3	KIRC.2
TCGA-CJ-4876	KIRC	poor	KIRC	C3	KIRC.4
TCGA-CJ-4878	KIRC	poor	KIRC	C3	KIRC.2
TCGA-CJ-4887	KIRC	poor	KIRC	C3	KIRC.4
TCGA-CJ-4912	KIRC	poor	KIRC	C3	KIRC.2
TCGA-CJ-4920	KIRC	poor	KIRC	C3	KIRC.3
TCGA-CJ-5679	KIRC	poor	KIRC	C3	KIRC.4
TCGA-CJ-5683	KIRC	poor	KIRC	C3	KIRC.4
TCGA-CJ-6031	KIRC	poor	KIRC	C3	KIRC.3
TCGA-CZ-4854	KIRC	poor	KIRC	C3	KIRC.2
TCGA-CZ-5460	KIRC	poor	KIRC	C3	KIRC.4
TCGA-CZ-5469	KIRC	poor	KIRC	C1	KIRC.4
TCGA-DV-5566	KIRC	poor	KIRC	C3	KIRC.4
TCGA-A3-3320	KIRC	better	KIRC	C3	KIRC.1
TCGA-A3-3322	KIRC	better	KIRC	C3	KIRC.2
TCGA-A3-3326	KIRC	better	KIRC	C3	KIRC.
TCGA-A3-3331	KIRC	better	KIRC	C3	KIRC.1
TCGA-A3-3343	KIRC	better	KIRC	C3	KIRC.1
TCGA-A3-3351	KIRC	better	KIRC	C3	KIRC.2
TCGA-A3-3357	KIRC	better	KIRC	C3	KIRC.1
TCGA-A3-3359	KIRC	better	KIRC	C3	KIRC.2
TCGA-A3-3367	KIRC	better	KIRC	C3	KIRC.1
TCGA-A3-3382	KIRC	better	KIRC	C3	KIRC.3
TCGA-A3-3385	KIRC	better	KIRC	C3	KIRC.1
TCGA-AK-3456	KIRC	better	KIRC	C3	KIRC.1
TCGA-B0-4823	KIRC	better	KIRC	C3	KIRC.1
TCGA-B0-4852	KIRC	better	KIRC	C3	KIRC.1
TCGA-B0-5099	KIRC	better	KIRC	C3	KIRC.1
TCGA-B0-5104	KIRC	better	KIRC	C3	KIRC.1
TCGA-B0-5108	KIRC	better	KIRC	C3	KIRC.3
TCGA-B0-5110	KIRC	better	KIRC	C3	KIRC.1
TCGA-B0-5115	KIRC	better	KIRC	C3	KIRC.1
TCGA-B0-5116	KIRC	better	KIRC	C3	KIRC.4
TCGA-B0-5119	KIRC	better	KIRC	C3	KIRC.1
TCGA-B0-5402	KIRC	better	KIRC	C3	KIRC.1
TCGA-B0-5691	KIRC	better	KIRC	C3	KIRC.1
TCGA-B0-5693	KIRC	better	KIRC	C3	KIRC.1
TCGA-B0-5695	KIRC	better	KIRC	C3	KIRC.1
TCGA-B0-5698	KIRC	better	KIRC	C3	KIRC.2
TCGA-B0-5699	KIRC	better	KIRC	C3	KIRC.1
TCGA-B0-5703	KIRC	better	KIRC	C3	KIRC.2
TCGA-B0-5710	KIRC	better	KIRC	C3	KIRC.1
TCGA-B0-5711	KIRC	better	KIRC	C3	KIRC.1
TCGA-B0-5713	KIRC	better	KIRC	C3	KIRC.1
TCGA-B2-5633	KIRC	better	KIRC	C3	KIRC.1
TCGA-B2-5635	KIRC	better	KIRC	C3	KIRC.2
TCGA-B4-5377	KIRC	better	KIRC	C3	KIRC.1
TCGA-B8-4151	KIRC	better	KIRC	C4	KIRC.4
TCGA-B8-4621	KIRC	better	KIRC	C3	KIRC.4
TCGA-B8-5159	KIRC	better	KIRC	C3	KIRC.1
TCGA-B8-5164	KIRC	better	KIRC	C3	KIRC.1
TCGA-B8-5546	KIRC	better	KIRC	C3	KIRC.1
TCGA-BP-4158	KIRC	better	KIRC	C3	KIRC.2
TCGA-BP-4164	KIRC	better	KIRC	C3	KIRC.1
TCGA-BP-4169	KIRC	better	KIRC	C3	KIRC.3
TCGA-BP-4170	KIRC	better	KIRC	C3	KIRC.1
TCGA-BP-4325	KIRC	better	KIRC	C3	KIRC.1
TCGA-BP-4330	KIRC	better	KIRC	C3	KIRC.2
TCGA-BP-4332	KIRC	better	KIRC	C3	KIRC.1
TCGA-BP-4340	KIRC	better	KIRC	C3	KIRC.1
TCGA-BP-4756	KIRC	better	KIRC	C3	KIRC.1
TCGA-BP-4766	KIRC	better	KIRC	C3	KIRC.1
TCGA-BP-4781	KIRC	better	KIRC	C3	KIRC.3
TCGA-BP-4803	KIRC	better	KIRC	C3	KIRC.3
TCGA-BP-4807	KIRC	better	KIRC	C3	KIRC.1
TCGA-BP-4963	KIRC	better	KIRC	C3	KIRC.2
TCGA-BP-4964	KIRC	better	KIRC	C3	KIRC.1
TCGA-BP-4967	KIRC	better	KIRC	C3	KIRC.2
TCGA-BP-4973	KIRC	better	KIRC	C3	KIRC.2
TCGA-BP-4975	KIRC	better	KIRC	C3	KIRC.1
TCGA-BP-4982	KIRC	better	KIRC	C3	KIRC.1
TCGA-BP-4991	KIRC	better	KIRC	C3	KIRC.1
TCGA-BP-4993	KIRC	better	KIRC	C3	KIRC.1
TCGA-BP-4999	KIRC	better	KIRC	C3	KIRC.1
TCGA-BP-5004	KIRC	better	KIRC	C3	KIRC.1
TCGA-BP-5007	KIRC	better	KIRC	C3	KIRC.1
TCGA-BP-5168	KIRC	better	KIRC	C3	KIRC.1
TCGA-BP-5184	KIRC	better	KIRC	C3	KIRC.
TCGA-BP-5186	KIRC	better	KIRC	C3	KIRC.
TCGA-BP-5192	KIRC	better	KIRC	C3	KIRC.1
TCGA-BP-5194	KIRC	better	KIRC	C3	KIRC.1
TCGA-BP-5202	KIRC	better	KIRC	C3	KIRC.1
TCGA-CJ-4634	KIRC	better	KIRC	C3	KIRC.1
TCGA-CJ-4639	KIRC	better	KIRC	C3	KIRC.1
TCGA-CJ-4871	KIRC	better	KIRC	C3	KIRC.3
TCGA-CJ-4885	KIRC	better	KIRC	C3	KIRC.4
TCGA-CJ-4897	KIRC	better	KIRC	C3	KIRC.1
TCGA-CJ-4899	KIRC	better	KIRC	C3	KIRC.1
TCGA-CJ-4903	KIRC	better	KIRC	C3	KIRC.1
TCGA-CJ-4905	KIRC	better	KIRC	C3	KIRC.1
TCGA-CJ-4907	KIRC	better	KIRC	C3	KIRC.1
TCGA-CJ-5680	KIRC	better	KIRC	C3	KIRC.4
TCGA-CJ-5681	KIRC	better	KIRC	C4	KIRC.1
TCGA-CJ-5682	KIRC	better	KIRC	C3	KIRC.2
TCGA-CW-5580	KIRC	better	KIRC	C3	KIRC.1
TCGA-CW-5584	KIRC	better	KIRC	C3	KIRC.1
TCGA-CW-5585	KIRC	better	KIRC	C3	KIRC.1
TCGA-CW-5589	KIRC	better	KIRC	C3	KIRC.1
TCGA-CW-5591	KIRC	better	KIRC	C3	KIRC.1
TCGA-CW-6088	KIRC	better	KIRC	C3	KIRC.1
TCGA-CW-6090	KIRC	better	KIRC	C3	KIRC.3
TCGA-CW-6093	KIRC	better	KIRC	C3	KIRC.1
TCGA-CZ-4853	KIRC	better	KIRC	C3	KIRC.1
TCGA-CZ-4861	KIRC	better	KIRC	C3	KIRC.3
TCGA-CZ-4866	KIRC	better	KIRC	C3	KIRC.1
TCGA-CZ-5453	KIRC	better	KIRC	C3	KIRC.1
TCGA-CZ-5454	KIRC	better	KIRC	C4	KIRC.3
TCGA-CZ-5461	KIRC	better	KIRC	C3	KIRC.1
TCGA-CZ-5463	KIRC	better	KIRC	C3	KIRC.1
TCGA-CZ-5465	KIRC	better	KIRC	C3	KIRC.1
TCGA-CZ-5467	KIRC	better	KIRC	C3	KIRC.1
TCGA-CZ-5982	KIRC	better	KIRC	C3	KIRC.1
TCGA-CZ-5986	KIRC	better	KIRC	C3	KIRC.1
TCGA-DV-5565	KIRC	better	KIRC	C3	KIRC.3
TCGA-DV-5569	KIRC	better	KIRC	C3	KIRC.1
TCGA-DV-5575	KIRC	better	KIRC	C3	KIRC.1
TCGA-DV-5576	KIRC	better	KIRC	C3	KIRC.3
TCGA-EU-5904	KIRC	better	KIRC	C3	KIRC.
TCGA-EU-5907	KIRC	better	KIRC	C4	KIRC.

## Sheet: LGG_published_subtypes
Supplementary Data 5: Published immune and TCGA subtypes for the LGG tumors used in the study
patient_id	cancer	NMF_cluster	TCGA_Study	Immune_Subtype	TCGA_Subtype
TCGA-CS-4941	LGG	poor	LGG	C4	GBM_LGG.Mesenchymal-like
TCGA-CS-4942	LGG	poor	LGG	C4	GBM_LGG.G-CIMP-high
TCGA-CS-4943	LGG	poor	LGG	C4	GBM_LGG.G-CIMP-high
TCGA-CS-5390	LGG	poor	LGG	C5	GBM_LGG.Codel
TCGA-CS-5395	LGG	poor	LGG	C5	GBM_LGG.Mesenchymal-like
TCGA-CS-5397	LGG	poor	LGG	C4	GBM_LGG.Mesenchymal-like
TCGA-CS-6186	LGG	poor	LGG	C4	GBM_LGG.Classic-like
TCGA-CS-6188	LGG	poor	LGG	C4	GBM_LGG.Mesenchymal-like
TCGA-CS-6666	LGG	poor	LGG	C4	GBM_LGG.G-CIMP-high
TCGA-DB-5273	LGG	poor	LGG	C4	GBM_LGG.G-CIMP-high
TCGA-DB-5274	LGG	poor	LGG	C4	GBM_LGG.Codel
TCGA-DB-5277	LGG	poor	LGG	C4	GBM_LGG.G-CIMP-high
TCGA-DB-5281	LGG	poor	LGG	C5	GBM_LGG.G-CIMP-high
TCGA-DB-A4XB	LGG	poor	LGG	C5	GBM_LGG.G-CIMP-high
TCGA-DB-A4XC	LGG	poor	LGG	C5	GBM_LGG.G-CIMP-high
TCGA-DB-A4XD	LGG	poor	LGG	C5	GBM_LGG.G-CIMP-high
TCGA-DB-A4XE	LGG	poor	LGG	C5	GBM_LGG.G-CIMP-high
TCGA-DB-A4XF	LGG	poor	LGG	C5	GBM_LGG.G-CIMP-high
TCGA-DB-A4XG	LGG	poor	LGG	C5	GBM_LGG.Codel
TCGA-DB-A64P	LGG	poor	LGG	C5	GBM_LGG.Codel
TCGA-DB-A64S	LGG	poor	LGG	C5	GBM_LGG.G-CIMP-high
TCGA-DB-A64W	LGG	poor	LGG	C4	GBM_LGG.Codel
TCGA-DH-5140	LGG	poor	LGG	C4	GBM_LGG.PA-like
TCGA-DH-5142	LGG	poor	LGG	C5	GBM_LGG.G-CIMP-high
TCGA-DH-A66B	LGG	poor	LGG	C5	GBM_LGG.G-CIMP-high
TCGA-DU-5847	LGG	poor	LGG	C4	GBM_LGG.Mesenchymal-like
TCGA-DU-5852	LGG	poor	LGG	C4	GBM_LGG.Mesenchymal-like
TCGA-DU-5854	LGG	poor	LGG	C4	GBM_LGG.Mesenchymal-like
TCGA-DU-5874	LGG	poor	LGG	C5	GBM_LGG.Codel
TCGA-DU-6392	LGG	poor	LGG	C4	GBM_LGG.PA-like
TCGA-DU-6393	LGG	poor	LGG	C5	GBM_LGG.Codel
TCGA-DU-6395	LGG	poor	LGG	C5	GBM_LGG.G-CIMP-high
TCGA-DU-6396	LGG	poor	LGG	C4	GBM_LGG.G-CIMP-high
TCGA-DU-6399	LGG	poor	LGG	C5	GBM_LGG.G-CIMP-high
TCGA-DU-6402	LGG	poor	LGG	C4	GBM_LGG.Classic-like
TCGA-DU-6403	LGG	poor	LGG	C4	GBM_LGG.Classic-like
TCGA-DU-6405	LGG	poor	LGG	C4	GBM_LGG.Classic-like
TCGA-DU-6407	LGG	poor	LGG	C5	GBM_LGG.G-CIMP-high
TCGA-DU-6408	LGG	poor	LGG	C5	GBM_LGG.G-CIMP-high
TCGA-DU-6410	LGG	poor	LGG	C4	GBM_LGG.Codel
TCGA-DU-6542	LGG	poor	LGG	C5	GBM_LGG.G-CIMP-high
TCGA-DU-7006	LGG	poor	LGG	C4	GBM_LGG.Mesenchymal-like
TCGA-DU-7007	LGG	poor	LGG	C4	GBM_LGG.G-CIMP-high
TCGA-DU-7008	LGG	poor	LGG	C5	GBM_LGG.G-CIMP-high
TCGA-DU-7010	LGG	poor	LGG	C4	GBM_LGG.G-CIMP-low
TCGA-DU-7013	LGG	poor	LGG	C4	GBM_LGG.Classic-like
TCGA-DU-7014	LGG	poor	LGG	C5	GBM_LGG.
TCGA-DU-7015	LGG	poor	LGG	C5	GBM_LGG.G-CIMP-high
TCGA-DU-7018	LGG	poor	LGG	C5	GBM_LGG.Codel
TCGA-DU-7298	LGG	poor	LGG	C5	GBM_LGG.G-CIMP-high
TCGA-DU-7301	LGG	poor	LGG	C5	GBM_LGG.G-CIMP-high
TCGA-DU-8158	LGG	poor	LGG	C4	GBM_LGG.Mesenchymal-like
TCGA-DU-8161	LGG	poor	LGG	C4	GBM_LGG.Mesenchymal-like
TCGA-DU-8163	LGG	poor	LGG	C5	GBM_LGG.G-CIMP-high
TCGA-DU-8165	LGG	poor	LGG	C4	GBM_LGG.Mesenchymal-like
TCGA-DU-8167	LGG	poor	LGG	C5	GBM_LGG.G-CIMP-high
TCGA-DU-8168	LGG	poor	LGG	C5	GBM_LGG.Codel
TCGA-DU-A5TP	LGG	poor	LGG	C4	GBM_LGG.G-CIMP-high
TCGA-DU-A5TS	LGG	poor	LGG	C5	GBM_LGG.G-CIMP-high
TCGA-DU-A5TT	LGG	poor	LGG	C4	GBM_LGG.Mesenchymal-like
TCGA-DU-A5TU	LGG	poor	LGG	C5	GBM_LGG.G-CIMP-high
TCGA-DU-A5TW	LGG	poor	LGG	C5	GBM_LGG.G-CIMP-high
TCGA-DU-A5TY	LGG	poor	LGG	C4	GBM_LGG.Mesenchymal-like
TCGA-E1-5302	LGG	poor	LGG	C5	GBM_LGG.G-CIMP-high
TCGA-E1-5303	LGG	poor	LGG	C5	GBM_LGG.G-CIMP-high
TCGA-E1-5304	LGG	poor	LGG	C4	GBM_LGG.G-CIMP-low
TCGA-E1-5305	LGG	poor	LGG	C5	GBM_LGG.G-CIMP-high
TCGA-E1-5322	LGG	poor	LGG	C5	GBM_LGG.G-CIMP-high
TCGA-FG-6688	LGG	poor	LGG	C4	GBM_LGG.Mesenchymal-like
TCGA-FG-6691	LGG	poor	LGG	C5	GBM_LGG.G-CIMP-high
TCGA-FG-6692	LGG	poor	LGG	C4	GBM_LGG.Classic-like
TCGA-FG-7634	LGG	poor	LGG	C4	GBM_LGG.Codel
TCGA-FG-8182	LGG	poor	LGG	C5	GBM_LGG.G-CIMP-high
TCGA-FG-8185	LGG	poor	LGG	C5	GBM_LGG.G-CIMP-high
TCGA-FG-8188	LGG	poor	LGG	C5	GBM_LGG.G-CIMP-high
TCGA-FG-A4MT	LGG	poor	LGG	C5	GBM_LGG.G-CIMP-high
TCGA-FG-A4MW	LGG	poor	LGG	C4	GBM_LGG.Classic-like
TCGA-FG-A4MX	LGG	poor	LGG	C5	GBM_LGG.G-CIMP-high
TCGA-FN-7833	LGG	poor	LGG	C4	GBM_LGG.G-CIMP-high
TCGA-HT-7468	LGG	poor	LGG	C5	GBM_LGG.Codel
TCGA-HT-7469	LGG	poor	LGG	C4	GBM_LGG.PA-like
TCGA-HT-7471	LGG	poor	LGG	C4	GBM_LGG.Codel
TCGA-HT-7472	LGG	poor	LGG	C5	GBM_LGG.G-CIMP-high
TCGA-HT-7478	LGG	poor	LGG	C4	GBM_LGG.G-CIMP-high
TCGA-HT-7483	LGG	poor	LGG	C5	GBM_LGG.G-CIMP-high
TCGA-HT-7604	LGG	poor	LGG	C5	GBM_LGG.G-CIMP-high
TCGA-HT-7606	LGG	poor	LGG	C4	GBM_LGG.G-CIMP-high
TCGA-HT-7676	LGG	poor	LGG	C5	GBM_LGG.G-CIMP-high
TCGA-HT-7690	LGG	poor	LGG	C4	GBM_LGG.G-CIMP-high
TCGA-HT-7692	LGG	poor	LGG	C5	GBM_LGG.Codel
TCGA-HT-7858	LGG	poor	LGG	C4	GBM_LGG.G-CIMP-high
TCGA-HT-7860	LGG	poor	LGG	C4	GBM_LGG.Classic-like
TCGA-HT-8011	LGG	poor	LGG	C4	GBM_LGG.Mesenchymal-like
TCGA-HT-8013	LGG	poor	LGG	C5	GBM_LGG.G-CIMP-high
TCGA-HT-8104	LGG	poor	LGG	C4	GBM_LGG.Classic-like
TCGA-HT-8108	LGG	poor	LGG	C4	GBM_LGG.G-CIMP-high
TCGA-HT-8111	LGG	poor	LGG	C5	GBM_LGG.G-CIMP-high
TCGA-HT-A4DS	LGG	poor	LGG	C4	GBM_LGG.Mesenchymal-like
TCGA-HT-A5R9	LGG	poor	LGG	C4	GBM_LGG.Codel
TCGA-HT-A5RA	LGG	poor	LGG	C4	GBM_LGG.Mesenchymal-like
TCGA-HT-A5RC	LGG	poor	LGG	C4	GBM_LGG.Classic-like
TCGA-HW-8322	LGG	poor	LGG	C5	GBM_LGG.Codel
TCGA-HW-A5KJ	LGG	poor	LGG	C3	GBM_LGG.Codel
TCGA-HW-A5KK	LGG	poor	LGG	C5	GBM_LGG.Mesenchymal-like
TCGA-IK-7675	LGG	poor	LGG	C5	GBM_LGG.G-CIMP-high
TCGA-P5-A5EU	LGG	poor	LGG	C4	GBM_LGG.G-CIMP-low
TCGA-P5-A5EZ	LGG	poor	LGG	C4	GBM_LGG.G-CIMP-high
TCGA-P5-A5F6	LGG	poor	LGG	C5	GBM_LGG.PA-like
TCGA-CS-4944	LGG	better	LGG	C5	GBM_LGG.G-CIMP-high
TCGA-CS-5393	LGG	better	LGG	C5	GBM_LGG.G-CIMP-high
TCGA-CS-5394	LGG	better	LGG	C5	GBM_LGG.Codel
TCGA-CS-5396	LGG	better	LGG	C5	GBM_LGG.Codel
TCGA-CS-6290	LGG	better	LGG	C4	GBM_LGG.G-CIMP-high
TCGA-CS-6667	LGG	better	LGG	C5	GBM_LGG.G-CIMP-high
TCGA-CS-6668	LGG	better	LGG	C5	GBM_LGG.Codel
TCGA-CS-6669	LGG	better	LGG	C5	GBM_LGG.PA-like
TCGA-DB-5278	LGG	better	LGG	C5	GBM_LGG.Codel
TCGA-DB-5279	LGG	better	LGG	C5	GBM_LGG.Codel
TCGA-DB-5280	LGG	better	LGG	C5	GBM_LGG.G-CIMP-high
TCGA-DB-A4X9	LGG	better	LGG	C5	GBM_LGG.G-CIMP-high
TCGA-DB-A4XA	LGG	better	LGG	C5	GBM_LGG.Codel
TCGA-DB-A4XH	LGG	better	LGG	C5	GBM_LGG.Codel
TCGA-DB-A64L	LGG	better	LGG	C4	GBM_LGG.Codel
TCGA-DB-A64O	LGG	better	LGG	C5	GBM_LGG.Mesenchymal-like
TCGA-DB-A64Q	LGG	better	LGG	C5	GBM_LGG.Codel
TCGA-DB-A64R	LGG	better	LGG	C5	GBM_LGG.Codel
TCGA-DB-A64U	LGG	better	LGG	C5	GBM_LGG.Codel
TCGA-DB-A64V	LGG	better	LGG	C5	GBM_LGG.Codel
TCGA-DB-A64X	LGG	better	LGG	C5	GBM_LGG.G-CIMP-high
TCGA-DH-5141	LGG	better	LGG	C5	GBM_LGG.Codel
TCGA-DH-5143	LGG	better	LGG	C5	GBM_LGG.G-CIMP-high
TCGA-DH-5144	LGG	better	LGG	C5	GBM_LGG.Codel
TCGA-DH-A66F	LGG	better	LGG	C5	GBM_LGG.Codel
TCGA-DU-5849	LGG	better	LGG	C5	GBM_LGG.Codel
TCGA-DU-5853	LGG	better	LGG	C5	GBM_LGG.G-CIMP-high
TCGA-DU-5855	LGG	better	LGG	C5	GBM_LGG.G-CIMP-high
TCGA-DU-5870	LGG	better	LGG	C5	GBM_LGG.Codel
TCGA-DU-5871	LGG	better	LGG	C5	GBM_LGG.G-CIMP-high
TCGA-DU-5872	LGG	better	LGG	C4	GBM_LGG.G-CIMP-high
TCGA-DU-6394	LGG	better	LGG	C4	GBM_LGG.Codel
TCGA-DU-6397	LGG	better	LGG	C5	GBM_LGG.Codel
TCGA-DU-6400	LGG	better	LGG	C5	GBM_LGG.Codel
TCGA-DU-6401	LGG	better	LGG	C5	GBM_LGG.G-CIMP-high
TCGA-DU-7009	LGG	better	LGG	C5	GBM_LGG.Codel
TCGA-DU-7019	LGG	better	LGG	C5	GBM_LGG.G-CIMP-high
TCGA-DU-7292	LGG	better	LGG	C3	GBM_LGG.Classic-like
TCGA-DU-7294	LGG	better	LGG	C5	GBM_LGG.Codel
TCGA-DU-7299	LGG	better	LGG	C5	GBM_LGG.G-CIMP-high
TCGA-DU-7302	LGG	better	LGG	C5	GBM_LGG.Codel
TCGA-DU-7304	LGG	better	LGG	C5	GBM_LGG.G-CIMP-high
TCGA-DU-7306	LGG	better	LGG	C4	GBM_LGG.G-CIMP-high
TCGA-DU-7309	LGG	better	LGG	C5	GBM_LGG.G-CIMP-high
TCGA-DU-8162	LGG	better	LGG	C5	GBM_LGG.Mesenchymal-like
TCGA-DU-8164	LGG	better	LGG	C5	GBM_LGG.Codel
TCGA-DU-8166	LGG	better	LGG	C5	GBM_LGG.G-CIMP-high
TCGA-DU-A5TR	LGG	better	LGG	C4	GBM_LGG.G-CIMP-high
TCGA-E1-5307	LGG	better	LGG	C5	GBM_LGG.G-CIMP-high
TCGA-E1-5311	LGG	better	LGG	C5	GBM_LGG.Codel
TCGA-E1-5318	LGG	better	LGG	C5	GBM_LGG.Codel
TCGA-E1-5319	LGG	better	LGG	C5	GBM_LGG.Codel
TCGA-EZ-7264	LGG	better	LGG	C5	GBM_LGG.Codel
TCGA-FG-5964	LGG	better	LGG	C5	GBM_LGG.Codel
TCGA-FG-6689	LGG	better	LGG	C5	GBM_LGG.G-CIMP-high
TCGA-FG-6690	LGG	better	LGG	C5	GBM_LGG.G-CIMP-high
TCGA-FG-7636	LGG	better	LGG	C5	GBM_LGG.G-CIMP-high
TCGA-FG-7643	LGG	better	LGG	C5	GBM_LGG.Mesenchymal-like
TCGA-FG-8181	LGG	better	LGG	C5	GBM_LGG.PA-like
TCGA-FG-8186	LGG	better	LGG	C4	GBM_LGG.Codel
TCGA-FG-8187	LGG	better	LGG	C5	GBM_LGG.Codel
TCGA-FG-8191	LGG	better	LGG	C5	GBM_LGG.G-CIMP-high
TCGA-FG-A4MY	LGG	better	LGG	C5	GBM_LGG.G-CIMP-high
TCGA-FG-A60J	LGG	better	LGG	C5	GBM_LGG.G-CIMP-high
TCGA-FG-A60K	LGG	better	LGG	C5	GBM_LGG.Codel
TCGA-HT-7467	LGG	better	LGG	C5	GBM_LGG.Codel
TCGA-HT-7470	LGG	better	LGG	C5	GBM_LGG.G-CIMP-high
TCGA-HT-7473	LGG	better	LGG	C4	GBM_LGG.G-CIMP-high
TCGA-HT-7474	LGG	better	LGG	C5	GBM_LGG.G-CIMP-high
TCGA-HT-7475	LGG	better	LGG	C5	GBM_LGG.G-CIMP-high
TCGA-HT-7476	LGG	better	LGG	C4	GBM_LGG.G-CIMP-high
TCGA-HT-7479	LGG	better	LGG	C5	GBM_LGG.G-CIMP-high
TCGA-HT-7480	LGG	better	LGG	C5	GBM_LGG.Codel
TCGA-HT-7481	LGG	better	LGG	C5	GBM_LGG.Codel
TCGA-HT-7482	LGG	better	LGG	C5	GBM_LGG.G-CIMP-high
TCGA-HT-7485	LGG	better	LGG	C5	GBM_LGG.G-CIMP-high
TCGA-HT-7602	LGG	better	LGG	C5	GBM_LGG.G-CIMP-high
TCGA-HT-7603	LGG	better	LGG	C5	GBM_LGG.G-CIMP-high
TCGA-HT-7605	LGG	better	LGG	C5	GBM_LGG.Codel
TCGA-HT-7607	LGG	better	LGG	C5	GBM_LGG.Codel
TCGA-HT-7608	LGG	better	LGG	C5	GBM_LGG.Codel
TCGA-HT-7609	LGG	better	LGG	C5	GBM_LGG.G-CIMP-high
TCGA-HT-7610	LGG	better	LGG	C5	GBM_LGG.G-CIMP-high
TCGA-HT-7611	LGG	better	LGG	C5	GBM_LGG.G-CIMP-high
TCGA-HT-7616	LGG	better	LGG	C4	GBM_LGG.Codel
TCGA-HT-7620	LGG	better	LGG	C5	GBM_LGG.Codel
TCGA-HT-7677	LGG	better	LGG	C5	GBM_LGG.Codel
TCGA-HT-7680	LGG	better	LGG	C5	GBM_LGG.PA-like
TCGA-HT-7684	LGG	better	LGG	C5	GBM_LGG.G-CIMP-high
TCGA-HT-7686	LGG	better	LGG	C5	GBM_LGG.G-CIMP-high
TCGA-HT-7687	LGG	better	LGG	C5	GBM_LGG.Codel
TCGA-HT-7688	LGG	better	LGG	C5	GBM_LGG.G-CIMP-high
TCGA-HT-7689	LGG	better	LGG	C5	GBM_LGG.G-CIMP-high
TCGA-HT-7693	LGG	better	LGG	C5	GBM_LGG.G-CIMP-high
TCGA-HT-7694	LGG	better	LGG	C5	GBM_LGG.Codel
TCGA-HT-7695	LGG	better	LGG	C5	GBM_LGG.Codel
TCGA-HT-7854	LGG	better	LGG	C5	GBM_LGG.PA-like
TCGA-HT-7855	LGG	better	LGG	C5	GBM_LGG.G-CIMP-high
TCGA-HT-7856	LGG	better	LGG	C5	GBM_LGG.Codel
TCGA-HT-7874	LGG	better	LGG	C5	GBM_LGG.Codel
TCGA-HT-7875	LGG	better	LGG	C5	GBM_LGG.Codel
TCGA-HT-7877	LGG	better	LGG	C5	GBM_LGG.Codel
TCGA-HT-7879	LGG	better	LGG	C5	GBM_LGG.G-CIMP-high
TCGA-HT-7880	LGG	better	LGG	C5	GBM_LGG.G-CIMP-high
TCGA-HT-7881	LGG	better	LGG	C5	GBM_LGG.Codel
TCGA-HT-7902	LGG	better	LGG	C4	GBM_LGG.G-CIMP-high
TCGA-HT-8012	LGG	better	LGG	C5	GBM_LGG.Codel
TCGA-HT-8018	LGG	better	LGG	C4	GBM_LGG.G-CIMP-high
TCGA-HT-8019	LGG	better	LGG	C5	GBM_LGG.PA-like
TCGA-HT-8105	LGG	better	LGG	C5	GBM_LGG.Codel
TCGA-HT-8107	LGG	better	LGG	C5	GBM_LGG.PA-like
TCGA-HT-8109	LGG	better	LGG	C5	GBM_LGG.Codel
TCGA-HT-8114	LGG	better	LGG	C4	GBM_LGG.G-CIMP-high
TCGA-HT-8564	LGG	better	LGG	C4	GBM_LGG.PA-like
TCGA-HT-A4DV	LGG	better	LGG	C5	GBM_LGG.Codel
TCGA-HT-A5R5	LGG	better	LGG	C4	GBM_LGG.G-CIMP-high
TCGA-HT-A5RB	LGG	better	LGG	C5	GBM_LGG.G-CIMP-high
TCGA-HT-A614	LGG	better	LGG	C5	GBM_LGG.G-CIMP-high
TCGA-HT-A615	LGG	better	LGG	C4	GBM_LGG.Codel
TCGA-HT-A616	LGG	better	LGG	C5	GBM_LGG.G-CIMP-high
TCGA-HT-A617	LGG	better	LGG	C4	GBM_LGG.Classic-like
TCGA-HT-A618	LGG	better	LGG	C5	GBM_LGG.G-CIMP-high
TCGA-HW-7486	LGG	better	LGG	C5	GBM_LGG.Codel
TCGA-HW-7487	LGG	better	LGG	C5	GBM_LGG.Codel
TCGA-HW-7489	LGG	better	LGG	C5	GBM_LGG.G-CIMP-high
TCGA-HW-7490	LGG	better	LGG	C4	GBM_LGG.G-CIMP-high
TCGA-HW-7491	LGG	better	LGG	C5	GBM_LGG.Codel
TCGA-HW-7493	LGG	better	LGG	C5	GBM_LGG.
TCGA-HW-7495	LGG	better	LGG	C5	GBM_LGG.Codel
TCGA-HW-8319	LGG	better	LGG	C5	GBM_LGG.G-CIMP-high
TCGA-HW-8320	LGG	better	LGG	C5	GBM_LGG.G-CIMP-high
TCGA-HW-8321	LGG	better	LGG	C5	GBM_LGG.G-CIMP-high
TCGA-HW-A5KL	LGG	better	LGG	C5	GBM_LGG.G-CIMP-high
TCGA-HW-A5KM	LGG	better	LGG	C4	GBM_LGG.G-CIMP-high
TCGA-IK-8125	LGG	better	LGG	C5	GBM_LGG.Codel
TCGA-P5-A5ET	LGG	better	LGG	C5	GBM_LGG.Codel
TCGA-P5-A5EV	LGG	better	LGG	C5	GBM_LGG.G-CIMP-high
TCGA-P5-A5EW	LGG	better	LGG	C5	GBM_LGG.G-CIMP-high
TCGA-P5-A5EX	LGG	better	LGG	C3	GBM_LGG.Codel
TCGA-P5-A5EY	LGG	better	LGG	C5	GBM_LGG.PA-like
TCGA-P5-A5F1	LGG	better	LGG	C4	GBM_LGG.G-CIMP-high
TCGA-P5-A5F2	LGG	better	LGG	C5	GBM_LGG.G-CIMP-high
TCGA-P5-A5F4	LGG	better	LGG	C5	GBM_LGG.G-CIMP-high
TCGA-QH-A65S	LGG	better	LGG	C5	GBM_LGG.G-CIMP-high
TCGA-QH-A65V	LGG	better	LGG	C5	GBM_LGG.Codel
TCGA-QH-A65Z	LGG	better	LGG	C5	GBM_LGG.Codel

## Sheet: LIHC_published_subtypes
Supplementary Data 5: Published immune and TCGA subtypes for the LIHC tumors used in the study
patient_id	cancer	NMF_cluster	TCGA_Study	Immune_Subtype	TCGA_Subtype
TCGA-BC-A10R	LIHC	better	LIHC	C3	LIHC.iCluster:1
TCGA-BC-A10S	LIHC	better	LIHC	C3	LIHC.iCluster:2
TCGA-BC-A10T	LIHC	better	LIHC	C1	LIHC.iCluster:3
TCGA-BC-A10U	LIHC	better	LIHC	C3	LIHC.iCluster:3
TCGA-BC-A10X	LIHC	better	LIHC	C3	LIHC.iCluster:1
TCGA-BC-A10Z	LIHC	better	LIHC	C4	LIHC.iCluster:3
TCGA-BC-A3KF	LIHC	better	LIHC	C3	LIHC.iCluster:3
TCGA-BC-A5W4	LIHC	better	LIHC	C4	LIHC.iCluster:3
TCGA-BC-A69I	LIHC	better	LIHC	C3	LIHC.iCluster:2
TCGA-BW-A5NO	LIHC	better	LIHC	C4	LIHC.iCluster:3
TCGA-CC-A7IH	LIHC	better	LIHC	C3	LIHC.iCluster:3
TCGA-CC-A7IL	LIHC	better	LIHC	C4	LIHC.iCluster:3
TCGA-DD-A115	LIHC	better	LIHC	C3	LIHC.iCluster:3
TCGA-DD-A118	LIHC	better	LIHC	C3	LIHC.iCluster:1
TCGA-DD-A119	LIHC	better	LIHC	C4	LIHC.iCluster:1
TCGA-DD-A11A	LIHC	better	LIHC	C4	LIHC.iCluster:2
TCGA-DD-A11B	LIHC	better	LIHC	C3	LIHC.iCluster:2
TCGA-DD-A11C	LIHC	better	LIHC	C3	LIHC.iCluster:3
TCGA-DD-A11D	LIHC	better	LIHC	C4	LIHC.iCluster:3
TCGA-DD-A1EA	LIHC	better	LIHC	C3	LIHC.iCluster:3
TCGA-DD-A1EB	LIHC	better	LIHC	C4	LIHC.iCluster:2
TCGA-DD-A1EE	LIHC	better	LIHC	C4	LIHC.iCluster:3
TCGA-DD-A1EK	LIHC	better	LIHC	C3	LIHC.iCluster:3
TCGA-DD-A39W	LIHC	better	LIHC	C3	LIHC.iCluster:2
TCGA-DD-A3A1	LIHC	better	LIHC	C4	LIHC.iCluster:3
TCGA-DD-A3A2	LIHC	better	LIHC	C3	LIHC.iCluster:2
TCGA-DD-A3A4	LIHC	better	LIHC	C4	LIHC.iCluster:2
TCGA-DD-A3A5	LIHC	better	LIHC	C4	LIHC.iCluster:3
TCGA-DD-A3A8	LIHC	better	LIHC	C4	LIHC.iCluster:2
TCGA-DD-A4NI	LIHC	better	LIHC	C3	LIHC.iCluster:2
TCGA-DD-A4NK	LIHC	better	LIHC	C3	LIHC.
TCGA-DD-A4NL	LIHC	better	LIHC	C3	LIHC.iCluster:1
TCGA-DD-A4NO	LIHC	better	LIHC	C3	LIHC.iCluster:2
TCGA-DD-A4NP	LIHC	better	LIHC	C4	LIHC.iCluster:2
TCGA-DD-A4NS	LIHC	better	LIHC	C3	LIHC.iCluster:1
TCGA-DD-A73A	LIHC	better	LIHC	C3	LIHC.iCluster:3
TCGA-DD-A73B	LIHC	better	LIHC	C4	LIHC.iCluster:2
TCGA-DD-A73C	LIHC	better	LIHC	C3	LIHC.iCluster:2
TCGA-DD-A73D	LIHC	better	LIHC	C4	LIHC.iCluster:3
TCGA-DD-A73E	LIHC	better	LIHC	C3	LIHC.iCluster:3
TCGA-ED-A4XI	LIHC	better	LIHC	C4	LIHC.iCluster:1
TCGA-EP-A12J	LIHC	better	LIHC	C4	LIHC.iCluster:2
TCGA-EP-A26S	LIHC	better	LIHC	C4	LIHC.iCluster:3
TCGA-EP-A2KC	LIHC	better	LIHC	C4	LIHC.iCluster:3
TCGA-ES-A2HS	LIHC	better	LIHC	C3	LIHC.iCluster:2
TCGA-ES-A2HT	LIHC	better	LIHC	C4	LIHC.iCluster:1
TCGA-FV-A2QQ	LIHC	better	LIHC	C3	LIHC.iCluster:2
TCGA-FV-A2QR	LIHC	better	LIHC	C3	LIHC.iCluster:3
TCGA-FV-A3R2	LIHC	better	LIHC	C4	LIHC.
TCGA-FV-A496	LIHC	better	LIHC	C3	LIHC.iCluster:2
TCGA-G3-A25U	LIHC	better	LIHC	C4	LIHC.iCluster:3
TCGA-G3-A25Z	LIHC	better	LIHC	C4	LIHC.iCluster:3
TCGA-G3-A3CH	LIHC	better	LIHC	C3	LIHC.iCluster:1
TCGA-G3-A3CI	LIHC	better	LIHC	C3	LIHC.iCluster:1
TCGA-G3-A3CJ	LIHC	better	LIHC	C4	LIHC.iCluster:2
TCGA-G3-A3CK	LIHC	better	LIHC	C4	LIHC.iCluster:2
TCGA-G3-A7M5	LIHC	better	LIHC	C4	LIHC.iCluster:3
TCGA-G3-A7M7	LIHC	better	LIHC	C4	LIHC.iCluster:2
TCGA-G3-A7M8	LIHC	better	LIHC	C4	LIHC.iCluster:2
TCGA-K7-A6G5	LIHC	better	LIHC	C4	LIHC.iCluster:2
TCGA-KR-A7K0	LIHC	better	LIHC	C4	LIHC.iCluster:2
TCGA-LG-A6GG	LIHC	better	LIHC	C3	LIHC.iCluster:3
TCGA-MI-A75E	LIHC	better	LIHC	C3	LIHC.iCluster:2
TCGA-MI-A75G	LIHC	better	LIHC	C4	LIHC.iCluster:3
TCGA-MI-A75H	LIHC	better	LIHC	C4	LIHC.iCluster:3
TCGA-MR-A520	LIHC	better	LIHC	C4	LIHC.iCluster:2
TCGA-NI-A4U2	LIHC	better	LIHC	C4	LIHC.iCluster:2
TCGA-RC-A6M4	LIHC	better	LIHC	C4	LIHC.iCluster:3
TCGA-RC-A7SB	LIHC	better	LIHC	C4	LIHC.iCluster:3
TCGA-RC-A7SF	LIHC	better	LIHC	C3	LIHC.iCluster:3
TCGA-RC-A7SK	LIHC	better	LIHC	C4	LIHC.iCluster:3
TCGA-UB-A7MD	LIHC	better	LIHC	C4	LIHC.iCluster:3
TCGA-BC-A10W	LIHC	poor	LIHC	C4	LIHC.iCluster:1
TCGA-BC-A10Y	LIHC	poor	LIHC	C4	LIHC.iCluster:3
TCGA-BC-A112	LIHC	poor	LIHC	C4	LIHC.iCluster:1
TCGA-BC-A216	LIHC	poor	LIHC	C1	LIHC.iCluster:3
TCGA-BC-A217	LIHC	poor	LIHC	C2	LIHC.iCluster:3
TCGA-BC-A3KG	LIHC	poor	LIHC	C4	LIHC.iCluster:3
TCGA-BC-A69H	LIHC	poor	LIHC	C4	LIHC.iCluster:1
TCGA-BD-A2L6	LIHC	poor	LIHC	C4	LIHC.iCluster:3
TCGA-BW-A5NP	LIHC	poor	LIHC	C3	LIHC.iCluster:1
TCGA-CC-5258	LIHC	poor	LIHC	C4	LIHC.iCluster:1
TCGA-CC-5260	LIHC	poor	LIHC	C3	LIHC.iCluster:1
TCGA-CC-5261	LIHC	poor	LIHC	C3	LIHC.iCluster:1
TCGA-CC-5263	LIHC	poor	LIHC	C4	LIHC.iCluster:3
TCGA-CC-5264	LIHC	poor	LIHC	C1	LIHC.iCluster:3
TCGA-CC-A3MA	LIHC	poor	LIHC	C1	LIHC.iCluster:1
TCGA-CC-A3MB	LIHC	poor	LIHC	C4	LIHC.iCluster:2
TCGA-CC-A3MC	LIHC	poor	LIHC	C3	LIHC.iCluster:1
TCGA-CC-A5UC	LIHC	poor	LIHC	C1	LIHC.iCluster:1
TCGA-CC-A5UE	LIHC	poor	LIHC	C4	LIHC.iCluster:3
TCGA-CC-A7IF	LIHC	poor	LIHC	C4	LIHC.iCluster:1
TCGA-CC-A7IG	LIHC	poor	LIHC	C1	LIHC.iCluster:1
TCGA-CC-A7II	LIHC	poor	LIHC	C1	LIHC.iCluster:1
TCGA-CC-A7IK	LIHC	poor	LIHC	C4	LIHC.iCluster:3
TCGA-DD-A113	LIHC	poor	LIHC	C3	LIHC.iCluster:1
TCGA-DD-A116	LIHC	poor	LIHC	C4	LIHC.iCluster:1
TCGA-DD-A1EF	LIHC	poor	LIHC	C3	LIHC.iCluster:1
TCGA-DD-A1EH	LIHC	poor	LIHC	C3	LIHC.iCluster:1
TCGA-DD-A1EJ	LIHC	poor	LIHC	C4	LIHC.iCluster:3
TCGA-DD-A1EL	LIHC	poor	LIHC	C4	LIHC.iCluster:3
TCGA-DD-A39V	LIHC	poor	LIHC	C2	LIHC.iCluster:3
TCGA-DD-A39X	LIHC	poor	LIHC	C3	LIHC.iCluster:1
TCGA-DD-A39Y	LIHC	poor	LIHC	C4	LIHC.iCluster:3
TCGA-DD-A39Z	LIHC	poor	LIHC	C4	LIHC.iCluster:2
TCGA-DD-A3A3	LIHC	poor	LIHC	C4	LIHC.iCluster:1
TCGA-DD-A3A7	LIHC	poor	LIHC	C3	LIHC.iCluster:2
TCGA-DD-A3A9	LIHC	poor	LIHC	C3	LIHC.iCluster:1
TCGA-DD-A4NA	LIHC	poor	LIHC	C3	NA
TCGA-DD-A4NE	LIHC	poor	LIHC	C4	LIHC.
TCGA-DD-A4NJ	LIHC	poor	LIHC	C3	LIHC.
TCGA-DD-A4NN	LIHC	poor	LIHC	C3	LIHC.iCluster:1
TCGA-DD-A4NQ	LIHC	poor	LIHC	C4	LIHC.iCluster:3
TCGA-DD-A4NR	LIHC	poor	LIHC	C2	LIHC.iCluster:1
TCGA-DD-A73G	LIHC	poor	LIHC	C4	LIHC.iCluster:1
TCGA-ED-A7PX	LIHC	poor	LIHC	C1	LIHC.iCluster:1
TCGA-ED-A7PY	LIHC	poor	LIHC	C3	LIHC.iCluster:1
TCGA-ED-A7PZ	LIHC	poor	LIHC	C4	LIHC.iCluster:3
TCGA-ED-A7XO	LIHC	poor	LIHC	C2	LIHC.
TCGA-ED-A7XP	LIHC	poor	LIHC	C4	LIHC.iCluster:1
TCGA-ED-A82E	LIHC	poor	LIHC	C3	LIHC.iCluster:1
TCGA-EP-A2KB	LIHC	poor	LIHC	C3	LIHC.iCluster:2
TCGA-FV-A23B	LIHC	poor	LIHC	C3	LIHC.iCluster:2
TCGA-FV-A4ZP	LIHC	poor	LIHC	C4	LIHC.iCluster:1
TCGA-FV-A4ZQ	LIHC	poor	LIHC	C2	LIHC.iCluster:2
TCGA-G3-A25S	LIHC	poor	LIHC	C4	LIHC.iCluster:3
TCGA-G3-A25T	LIHC	poor	LIHC	C1	LIHC.iCluster:1
TCGA-G3-A25Y	LIHC	poor	LIHC	C2	LIHC.iCluster:1
TCGA-G3-A5SI	LIHC	poor	LIHC	C4	LIHC.iCluster:2
TCGA-G3-A7M6	LIHC	poor	LIHC	C3	LIHC.iCluster:3
TCGA-G3-A7M9	LIHC	poor	LIHC	C1	LIHC.iCluster:1
TCGA-KR-A7K7	LIHC	poor	LIHC	C2	LIHC.iCluster:3
TCGA-MI-A75C	LIHC	poor	LIHC	C4	LIHC.iCluster:2
TCGA-MI-A75I	LIHC	poor	LIHC	C4	LIHC.iCluster:3
TCGA-PD-A5DF	LIHC	poor	LIHC	C4	LIHC.iCluster:3
TCGA-QA-A7B7	LIHC	poor	LIHC	C4	LIHC.iCluster:3
TCGA-RC-A6M6	LIHC	poor	LIHC	C1	LIHC.iCluster:1
TCGA-RC-A7S9	LIHC	poor	LIHC	C4	LIHC.iCluster:1
TCGA-UB-A7MB	LIHC	poor	LIHC	C4	LIHC.iCluster:2
TCGA-UB-A7MC	LIHC	poor	LIHC	C4	LIHC.iCluster:3
TCGA-UB-A7ME	LIHC	poor	LIHC	C3	LIHC.iCluster:1
TCGA-UB-A7MF	LIHC	poor	LIHC	C2	LIHC.iCluster:1

## Sheet: LUAD_published_subtypes
Supplementary Data 5: Published immune and TCGA subtypes for the LUAD tumors used in the study
patient_id	cancer	NMF_cluster	TCGA Study	Immune Subtype	TCGA Subtype
TCGA-05-4390	LUAD	poor	LUAD	C1	LUAD.2
TCGA-05-4395	LUAD	poor	LUAD	C2	LUAD.3
TCGA-05-4415	LUAD	poor	LUAD	C2	LUAD.6
TCGA-05-4420	LUAD	poor	LUAD	C1	LUAD.2
TCGA-05-5428	LUAD	poor	LUAD	C2	LUAD.3
TCGA-05-5429	LUAD	poor	LUAD	C1	LUAD.4
TCGA-05-5715	LUAD	poor	LUAD	C6	LUAD.4
TCGA-38-4627	LUAD	poor	LUAD	C1	LUAD.6
TCGA-38-4628	LUAD	poor	LUAD	C4	LUAD.3
TCGA-38-4631	LUAD	poor	LUAD	C2	LUAD.6
TCGA-38-4632	LUAD	poor	LUAD	C2	LUAD.3
TCGA-44-2662	LUAD	poor	LUAD	C4	LUAD.6
TCGA-44-7670	LUAD	poor	LUAD	C1	LUAD.2
TCGA-49-4488	LUAD	poor	LUAD	C2	LUAD.3
TCGA-49-4494	LUAD	poor	LUAD	C2	LUAD.3
TCGA-49-6742	LUAD	poor	LUAD	C2	LUAD.1
TCGA-49-6745	LUAD	poor	LUAD	C2	LUAD.4
TCGA-50-5931	LUAD	poor	LUAD	C1	LUAD.2
TCGA-55-1596	LUAD	poor	LUAD	C2	LUAD.2
TCGA-55-7903	LUAD	poor	LUAD	C2	LUAD.3
TCGA-64-1677	LUAD	poor	LUAD	C2	LUAD.3
TCGA-64-1678	LUAD	poor	LUAD	C1	LUAD.2
TCGA-64-5774	LUAD	poor	LUAD	C1	LUAD.2
TCGA-64-5775	LUAD	poor	LUAD	C4	LUAD.3
TCGA-69-7760	LUAD	poor	LUAD	C1	LUAD.5
TCGA-73-4676	LUAD	poor	LUAD	C4	LUAD.3
TCGA-78-7143	LUAD	poor	LUAD	C2	LUAD.3
TCGA-78-7145	LUAD	poor	LUAD	C4	LUAD.3
TCGA-78-7147	LUAD	poor	LUAD	C2	LUAD.3
TCGA-78-7150	LUAD	poor	LUAD	C2	LUAD.2
TCGA-78-7154	LUAD	poor	LUAD	C1	LUAD.4
TCGA-78-7155	LUAD	poor	LUAD	C1	LUAD.2
TCGA-78-7166	LUAD	poor	LUAD	C1	LUAD.1
TCGA-78-7535	LUAD	poor	LUAD	C4	LUAD.3
TCGA-78-7536	LUAD	poor	LUAD	C2	LUAD.2
TCGA-91-6840	LUAD	poor	LUAD	C2	LUAD.2
TCGA-91-6847	LUAD	poor	LUAD	C2	LUAD.3
TCGA-95-7039	LUAD	poor	LUAD	C1	LUAD.3
TCGA-95-7043	LUAD	poor	LUAD	C1	LUAD.2
TCGA-95-7947	LUAD	poor	LUAD	C2	LUAD.5
TCGA-05-4396	LUAD	better	LUAD	C3	LUAD.4
TCGA-05-4422	LUAD	better	LUAD	C2	LUAD.1
TCGA-05-4426	LUAD	better	LUAD	C6	LUAD.5
TCGA-35-3615	LUAD	better	LUAD	C2	LUAD.4
TCGA-38-4626	LUAD	better	LUAD	C3	LUAD.5
TCGA-44-2666	LUAD	better	LUAD	C2	LUAD.4
TCGA-44-5645	LUAD	better	LUAD	C3	LUAD.5
TCGA-44-6146	LUAD	better	LUAD	C3	LUAD.1
TCGA-44-6775	LUAD	better	LUAD	C6	LUAD.5
TCGA-44-6776	LUAD	better	LUAD	C3	LUAD.1
TCGA-44-7659	LUAD	better	LUAD	C3	LUAD.4
TCGA-44-7671	LUAD	better	LUAD	C3	LUAD.1
TCGA-49-4486	LUAD	better	LUAD	C3	LUAD.1
TCGA-49-4510	LUAD	better	LUAD	C3	LUAD.1
TCGA-50-5051	LUAD	better	LUAD	C1	LUAD.3
TCGA-50-5932	LUAD	better	LUAD	C3	LUAD.1
TCGA-50-5935	LUAD	better	LUAD	C3	LUAD.4
TCGA-50-5942	LUAD	better	LUAD	C3	LUAD.4
TCGA-50-5944	LUAD	better	LUAD	C3	LUAD.1
TCGA-55-6543	LUAD	better	LUAD	C3	LUAD.5
TCGA-55-6972	LUAD	better	LUAD	C4	LUAD.1
TCGA-55-7283	LUAD	better	LUAD	C3	LUAD.4
TCGA-64-1680	LUAD	better	LUAD	C3	LUAD.4
TCGA-67-3773	LUAD	better	LUAD	C3	LUAD.4
TCGA-67-6215	LUAD	better	LUAD	C4	LUAD.4
TCGA-67-6216	LUAD	better	LUAD	C3	LUAD.4
TCGA-69-7764	LUAD	better	LUAD	C3	LUAD.1
TCGA-69-7980	LUAD	better	LUAD	C2	LUAD.5
TCGA-71-6725	LUAD	better	LUAD	C4	LUAD.3
TCGA-73-4675	LUAD	better	LUAD	C3	LUAD.4
TCGA-73-7498	LUAD	better	LUAD	C3	LUAD.1
TCGA-78-7148	LUAD	better	LUAD	C1	LUAD.1
TCGA-78-7149	LUAD	better	LUAD	C3	LUAD.1
TCGA-78-7153	LUAD	better	LUAD	C3	LUAD.4
TCGA-78-7156	LUAD	better	LUAD	C3	LUAD.1
TCGA-78-7158	LUAD	better	LUAD	C3	LUAD.4
TCGA-78-7160	LUAD	better	LUAD	C3	LUAD.6
TCGA-78-7161	LUAD	better	LUAD	C1	LUAD.2
TCGA-78-7163	LUAD	better	LUAD	C3	LUAD.1
TCGA-78-7167	LUAD	better	LUAD	C3	LUAD.1
TCGA-78-7537	LUAD	better	LUAD	C3	LUAD.4
TCGA-78-7540	LUAD	better	LUAD	C3	LUAD.4
TCGA-78-7633	LUAD	better	LUAD	C3	LUAD.1
TCGA-86-7713	LUAD	better	LUAD	C2	LUAD.2
TCGA-86-7714	LUAD	better	LUAD	C3	LUAD.4
TCGA-95-7948	LUAD	better	LUAD	C1	LUAD.3
TCGA-97-7552	LUAD	better	LUAD	C3	LUAD.6
TCGA-97-7938	LUAD	better	LUAD	C3	LUAD.5
