# Supplementary material for: Pan-cancer landscape of epigenetic factor expression predicts tumor outcome
Source: Commun Biol. 2023 Nov 16;6:1138. doi: 10.1038/s42003-023-05459-w (PMC10654613; doi:10.1038/s42003-023-05459-w)
Supplement: Supplementary file 8 — Supplementary Data 6 [file 42003_2023_5459_MOESM8_ESM.xlsx]

## Sheet: ACC_modules_topNMF
Supplementary Data 6: Top NMF genes associated with the modules from the WGCNA analysis for ACC
topNMF_gene	module	module_size	NMF_cluster
ATRX	blue	1604	better
CBX7	blue	1604	better
HMGN5	blue	1604	better
JADE2	blue	1604	better
NAP1L2	blue	1604	better
PDP1	blue	1604	better
SATB1	blue	1604	better
ZBTB16	blue	1604	better
APOBEC3B	darkorange	504	poor
ASF1B	darkorange	504	poor
ATAD2	darkorange	504	poor
AURKA	darkorange	504	poor
BUB1	darkorange	504	poor
CDK1	darkorange	504	poor
CHAF1A	darkorange	504	poor
DNMT1	darkorange	504	poor
HELLS	darkorange	504	poor
HJURP	darkorange	504	poor
PBK	darkorange	504	poor
TONSL	darkorange	504	poor
TOP2A	darkorange	504	poor
UBE2T	darkorange	504	poor
EZH1	yellow	1521	better
HDAC5	yellow	1521	better
JADE3	yellow	1521	better
MAPKAPK3	yellow	1521	better
PPARGC1A	yellow	1521	better
PRKCA	yellow	1521	better
RARA	yellow	1521	better
ZNF217	yellow	1521	better

## Sheet: ACC_modules_gene_members
Supplementary Data 6: Modules and their associated genes from the WGCNA analysis for ACC
module_gene	module	module_size
AADAC	grey	10143
AADACP1	grey	10143
AAK1	grey	10143
AARS	grey	10143
AASDHPPT	grey	10143
AATK-AS1	grey	10143
AB015752.3	grey	10143
ABC7-43041300I9.1	grey	10143
ABCA12	grey	10143
ABCA2	grey	10143
ABCA5	grey	10143
ABCA9-AS1	grey	10143
ABCB10	grey	10143
ABCB9	grey	10143
ABCC1	grey	10143
ABCC10	grey	10143
ABCC11	grey	10143
ABCC13	grey	10143
ABCC4	grey	10143
ABCC5-AS1	grey	10143
ABCC6P2	grey	10143
ABCC8	grey	10143
ABCC9	grey	10143
ABCD1P2	grey	10143
ABCD1P4	grey	10143
ABCD2	grey	10143
ABCD4	grey	10143
ABCE1	grey	10143
ABCF2P1	grey	10143
ABCF3	grey	10143
ABCG4	grey	10143
ABHD1	grey	10143
ABHD11-AS1	grey	10143
ABHD14A-ACY1	grey	10143
ABHD17AP1	grey	10143
ABHD17AP3	grey	10143
ABHD17AP4	grey	10143
ABHD3	grey	10143
ABHD5	grey	10143
ABHD6	grey	10143
ABRACL	grey	10143
ABT1	grey	10143
ABTB1	grey	10143
AC000123.2	grey	10143
AC000123.3	grey	10143
AC001226.7	grey	10143
AC002064.5	grey	10143
AC002076.10	grey	10143
AC002128.5	grey	10143
AC002310.10	grey	10143
AC002310.12	grey	10143
AC002310.17	grey	10143
AC002365.5	grey	10143
AC002366.3	grey	10143
AC002383.2	grey	10143
AC002451.3	grey	10143
AC002463.3	grey	10143
AC002472.11	grey	10143
AC002519.6	grey	10143
AC002543.2	grey	10143
AC002550.6	grey	10143
AC002985.3	grey	10143
AC003005.4	grey	10143
AC003088.1	grey	10143
AC003985.1	grey	10143
AC003986.5	grey	10143
AC004004.2	grey	10143
AC004019.10	grey	10143
AC004019.13	grey	10143
AC004112.4	grey	10143
AC004156.3	grey	10143
AC004158.3	grey	10143
AC004159.1	grey	10143
AC004166.6	grey	10143
AC004231.2	grey	10143
AC004237.1	grey	10143
AC004471.10	grey	10143
AC004540.4	grey	10143
AC004543.2	grey	10143
AC004603.4	grey	10143
AC004775.5	grey	10143
AC004854.5	grey	10143
AC004920.2	grey	10143
AC004941.5	grey	10143
AC004951.5	grey	10143
AC004951.6	grey	10143
AC004987.9	grey	10143
AC005007.3	grey	10143
AC005009.1	grey	10143
AC005009.2	grey	10143
AC005037.3	grey	10143
AC005052.1	grey	10143
AC005062.2	grey	10143
AC005071.2	grey	10143
AC005189.6	grey	10143
AC005224.2	grey	10143
AC005264.2	grey	10143
AC005324.6	grey	10143
AC005329.7	grey	10143
AC005336.5	grey	10143
AC005355.3	grey	10143
AC005391.2	grey	10143
AC005392.13	grey	10143
AC005498.3	grey	10143
AC005498.4	grey	10143
AC005523.3	grey	10143
AC005532.5	grey	10143
AC005537.2	grey	10143
AC005578.3	grey	10143
AC005609.17	grey	10143
AC005614.3	grey	10143
AC005616.1	grey	10143
AC005682.6	grey	10143
AC005702.4	grey	10143
AC005740.3	grey	10143
AC005740.4	grey	10143
AC005757.6	grey	10143
AC005775.2	grey	10143
AC005786.6	grey	10143
AC005822.1	grey	10143
AC005954.4	grey	10143
AC006014.8	grey	10143
AC006033.22	grey	10143
AC006116.14	grey	10143
AC006116.15	grey	10143
AC006116.19	grey	10143
AC006116.20	grey	10143
AC006129.1	grey	10143
AC006195.2	grey	10143
AC006262.4	grey	10143
AC006378.2	grey	10143
AC006445.6	grey	10143
AC006461.1	grey	10143
AC006538.1	grey	10143
AC006547.13	grey	10143
AC006547.14	grey	10143
AC006946.15	grey	10143
AC006946.16	grey	10143
AC006946.17	grey	10143
AC006960.5	grey	10143
AC006994.2	grey	10143
AC006994.3	grey	10143
AC007036.4	grey	10143
AC007040.6	grey	10143
AC007041.2	grey	10143
AC007126.1	grey	10143
AC007163.6	grey	10143
AC007193.10	grey	10143
AC007228.5	grey	10143
AC007228.8	grey	10143
AC007229.3	grey	10143
AC007238.1	grey	10143
AC007249.3	grey	10143
AC007255.8	grey	10143
AC007256.5	grey	10143
AC007279.1	grey	10143
AC007285.7	grey	10143
AC007292.3	grey	10143
AC007319.1	grey	10143
AC007362.3	grey	10143
AC007364.1	grey	10143
AC007386.2	grey	10143
AC007389.1	grey	10143
AC007405.4	grey	10143
AC007405.6	grey	10143
AC007461.2	grey	10143
AC007563.1	grey	10143
AC007679.1	grey	10143
AC007682.1	grey	10143
AC007750.5	grey	10143
AC007790.4	grey	10143
AC007796.1	grey	10143
AC007879.5	grey	10143
AC007966.1	grey	10143
AC008063.2	grey	10143
AC008073.7	grey	10143
AC008073.9	grey	10143
AC008074.3	grey	10143
AC008088.4	grey	10143
AC008132.13	grey	10143
AC008155.1	grey	10143
AC008277.1	grey	10143
AC008427.2	grey	10143
AC008547.1	grey	10143
AC008592.3	grey	10143
AC008697.1	grey	10143
AC008937.3	grey	10143
AC008985.1	grey	10143
AC009005.2	grey	10143
AC009120.8	grey	10143
AC009227.2	grey	10143
AC009228.1	grey	10143
AC009229.5	grey	10143
AC009237.8	grey	10143
AC009299.5	grey	10143
AC009302.2	grey	10143
AC009303.1	grey	10143
AC009303.2	grey	10143
AC009303.3	grey	10143
AC009403.2	grey	10143
AC009410.1	grey	10143
AC009473.1	grey	10143
AC009474.2	grey	10143
AC009487.6	grey	10143
AC009495.4	grey	10143
AC009506.1	grey	10143
AC009948.5	grey	10143
AC009950.2	grey	10143
AC009961.2	grey	10143
AC009961.3	grey	10143
AC010136.2	grey	10143
AC010148.1	grey	10143
AC010226.4	grey	10143
AC010240.2	grey	10143
AC010492.5	grey	10143
AC010504.2	grey	10143
AC010524.2	grey	10143
AC010525.1	grey	10143
AC010733.5	grey	10143
AC010872.1	grey	10143
AC010884.1	grey	10143
AC010886.2	grey	10143
AC010894.3	grey	10143
AC010970.2	grey	10143
AC010975.1	grey	10143
AC011239.1	grey	10143
AC011290.4	grey	10143
AC011294.3	grey	10143
AC011330.13	grey	10143
AC011366.3	grey	10143
AC011551.3	grey	10143
AC011747.3	grey	10143
AC011747.4	grey	10143
AC011816.1	grey	10143
AC012065.5	grey	10143
AC012074.2	grey	10143
AC012307.2	grey	10143
AC012363.8	grey	10143
AC012442.5	grey	10143
AC012442.6	grey	10143
AC012462.1	grey	10143
AC012493.1	grey	10143
AC012627.1	grey	10143
AC013439.4	grey	10143
AC013463.2	grey	10143
AC013480.2	grey	10143
AC013733.5	grey	10143
AC015691.13	grey	10143
AC015849.16	grey	10143
AC015849.2	grey	10143
AC015922.5	grey	10143
AC015922.7	grey	10143
AC015923.1	grey	10143
AC016582.2	grey	10143
AC016697.2	grey	10143
AC016700.4	grey	10143
AC016700.5	grey	10143
AC016708.2	grey	10143
AC016722.3	grey	10143
AC016747.3	grey	10143
AC016757.3	grey	10143
AC016831.5	grey	10143
AC016831.6	grey	10143
AC016910.1	grey	10143
AC017002.1	grey	10143
AC017002.2	grey	10143
AC017074.2	grey	10143
AC017101.10	grey	10143
AC017104.6	grey	10143
AC018462.2	grey	10143
AC018463.5	grey	10143
AC018647.3	grey	10143
AC018696.4	grey	10143
AC018735.1	grey	10143
AC018755.16	grey	10143
AC018755.17	grey	10143
AC018804.6	grey	10143
AC018804.7	grey	10143
AC018865.5	grey	10143
AC019048.1	grey	10143
AC019117.1	grey	10143
AC019129.1	grey	10143
AC019129.2	grey	10143
AC019171.1	grey	10143
AC019181.2	grey	10143
AC019181.3	grey	10143
AC019186.1	grey	10143
AC019206.1	grey	10143
AC021016.7	grey	10143
AC021037.1	grey	10143
AC021224.1	grey	10143
AC022182.2	grey	10143
AC022384.1	grey	10143
AC023115.4	grey	10143
AC023271.1	grey	10143
AC023449.2	grey	10143
AC023672.1	grey	10143
AC024084.1	grey	10143
AC024704.2	grey	10143
AC024937.1	grey	10143
AC024937.2	grey	10143
AC024995.1	grey	10143
AC025048.1	grey	10143
AC025171.1	grey	10143
AC025811.3	grey	10143
AC026271.5	grey	10143
AC027307.2	grey	10143
AC027347.1	grey	10143
AC034228.2	grey	10143
AC034228.3	grey	10143
AC034228.4	grey	10143
AC034243.1	grey	10143
AC037459.4	grey	10143
AC055866.1	grey	10143
AC060834.3	grey	10143
AC061992.2	grey	10143
AC062029.1	grey	10143
AC064834.1	grey	10143
AC064834.3	grey	10143
AC064850.4	grey	10143
AC064875.2	grey	10143
AC067945.4	grey	10143
AC068282.3	grey	10143
AC068580.5	grey	10143
AC068580.6	grey	10143
AC068657.2	grey	10143
AC068831.10	grey	10143
AC068831.3	grey	10143
AC069063.1	grey	10143
AC069257.8	grey	10143
AC072062.3	grey	10143
AC073043.1	grey	10143
AC073063.10	grey	10143
AC073109.2	grey	10143
AC073133.1	grey	10143
AC073133.2	grey	10143
AC073150.6	grey	10143
AC073342.12	grey	10143
AC073465.3	grey	10143
AC073641.2	grey	10143
AC073850.6	grey	10143
AC073869.1	grey	10143
AC073934.6	grey	10143
AC073957.15	grey	10143
AC074011.2	grey	10143
AC074019.2	grey	10143
AC074117.13	grey	10143
AC074121.4	grey	10143
AC074183.3	grey	10143
AC074286.1	grey	10143
AC078842.3	grey	10143
AC078852.2	grey	10143
AC078883.3	grey	10143
AC078899.3	grey	10143
AC078942.1	grey	10143
AC079135.1	grey	10143
AC079150.3	grey	10143
AC079354.3	grey	10143
AC079630.4	grey	10143
AC079834.1	grey	10143
AC080125.1	grey	10143
AC083862.6	grey	10143
AC083864.4	grey	10143
AC083899.1	grey	10143
AC084082.3	grey	10143
AC084117.3	grey	10143
AC084219.2	grey	10143
AC084357.1	grey	10143
AC087163.3	grey	10143
AC087294.2	grey	10143
AC087392.1	grey	10143
AC087501.1	grey	10143
AC087793.1	grey	10143
AC090043.1	grey	10143
AC090311.1	grey	10143
AC090420.1	grey	10143
AC090505.1	grey	10143
AC090505.6	grey	10143
AC090587.4	grey	10143
AC090587.5	grey	10143
AC090602.2	grey	10143
AC090617.1	grey	10143
AC090804.1	grey	10143
AC091199.1	grey	10143
AC091320.1	grey	10143
AC091633.2	grey	10143
AC091633.3	grey	10143
AC091654.7	grey	10143
AC091729.7	grey	10143
AC091729.9	grey	10143
AC091736.1	grey	10143
AC091878.1	grey	10143
AC092107.1	grey	10143
AC092159.2	grey	10143
AC092162.1	grey	10143
AC092171.2	grey	10143
AC092295.4	grey	10143
AC092610.12	grey	10143
AC092614.2	grey	10143
AC092638.2	grey	10143
AC092687.5	grey	10143
AC092835.2	grey	10143
AC092933.3	grey	10143
AC093106.5	grey	10143
AC093585.6	grey	10143
AC093590.1	grey	10143
AC093609.1	grey	10143
AC093620.5	grey	10143
AC093627.9	grey	10143
AC093642.1	grey	10143
AC093642.3	grey	10143
AC093673.5	grey	10143
AC093732.1	grey	10143
AC093824.1	grey	10143
AC093850.2	grey	10143
AC093899.3	grey	10143
AC093901.1	grey	10143
AC096574.5	grey	10143
AC096664.1	grey	10143
AC096772.6	grey	10143
AC097359.2	grey	10143
AC097382.5	grey	10143
AC097533.1	grey	10143
AC097662.2	grey	10143
AC098614.2	grey	10143
AC098820.4	grey	10143
AC098824.6	grey	10143
AC098828.2	grey	10143
AC098828.3	grey	10143
AC099344.2	grey	10143
AC099668.5	grey	10143
AC100830.3	grey	10143
AC102953.4	grey	10143
AC103564.7	grey	10143
AC103740.1	grey	10143
AC104073.2	grey	10143
AC104135.2	grey	10143
AC104389.28	grey	10143
AC104451.2	grey	10143
AC104532.2	grey	10143
AC104534.3	grey	10143
AC104634.3	grey	10143
AC104650.2	grey	10143
AC104653.1	grey	10143
AC104654.2	grey	10143
AC104809.4	grey	10143
AC104938.1	grey	10143
AC104978.1	grey	10143
AC105402.2	grey	10143
AC105402.3	grey	10143
AC105402.4	grey	10143
AC106801.1	grey	10143
AC106873.4	grey	10143
AC106875.1	grey	10143
AC107072.2	grey	10143
AC107079.1	grey	10143
AC108004.2	grey	10143
AC108142.1	grey	10143
AC108479.2	grey	10143
AC108479.3	grey	10143
AC108488.4	grey	10143
AC108925.1	grey	10143
AC108938.5	grey	10143
AC109333.10	grey	10143
AC109335.1	grey	10143
AC109642.1	grey	10143
AC110299.5	grey	10143
AC110615.1	grey	10143
AC110769.3	grey	10143
AC111155.1	grey	10143
AC111200.7	grey	10143
AC112497.1	grey	10143
AC114730.2	grey	10143
AC114730.7	grey	10143
AC115099.1	grey	10143
AC115522.3	grey	10143
AC115617.2	grey	10143
AC116609.2	grey	10143
AC116609.3	grey	10143
AC118754.4	grey	10143
AC118758.1	grey	10143
AC119403.1	grey	10143
AC121251.1	grey	10143
AC122714.1	grey	10143
AC124074.1	grey	10143
AC125232.1	grey	10143
AC125238.2	grey	10143
AC126365.1	grey	10143
AC127904.2	grey	10143
AC129778.2	grey	10143
AC130469.2	grey	10143
AC131011.1	grey	10143
AC131097.4	grey	10143
AC136289.1	grey	10143
AC137695.1	grey	10143
AC137932.6	grey	10143
AC137934.1	grey	10143
AC138517.4	grey	10143
AC138649.1	grey	10143
AC138744.2	grey	10143
AC139099.5	grey	10143
AC139103.1	grey	10143
AC139712.2	grey	10143
AC140076.1	grey	10143
AC142472.6	grey	10143
AC142528.1	grey	10143
AC145343.2	grey	10143
AC156455.1	grey	10143
AC241377.2	grey	10143
AC241585.2	grey	10143
AC244230.1	grey	10143
AC245100.1	grey	10143
AC245407.1	grey	10143
AC253572.1	grey	10143
ACA64	grey	10143
ACAA2	grey	10143
ACACB	grey	10143
ACAD9	grey	10143
ACER3	grey	10143
ACKR2	grey	10143
ACOT1	grey	10143
ACOT12	grey	10143
ACOT13	grey	10143
ACOT2	grey	10143
ACOT4	grey	10143
ACOT6	grey	10143
ACOT7	grey	10143
ACOT8	grey	10143
ACOX1	grey	10143
ACOXL	grey	10143
ACP6	grey	10143
ACR	grey	10143
ACRC	grey	10143
ACSL1	grey	10143
ACSL3	grey	10143
ACSL6	grey	10143
ACSM1	grey	10143
ACSM3	grey	10143
ACSM5P1	grey	10143
ACSS1	grey	10143
ACTA1	grey	10143
ACTA2	grey	10143
ACTBP1	grey	10143
ACTBP2	grey	10143
ACTBP6	grey	10143
ACTBP7	grey	10143
ACTBP9	grey	10143
ACTC1	grey	10143
ACTG1	grey	10143
ACTG1P12	grey	10143
ACTG1P2	grey	10143
ACTG1P9	grey	10143
ACTG2	grey	10143
ACTN1	grey	10143
ACTN1-AS1	grey	10143
ACTN3	grey	10143
ACTN4	grey	10143
ACTN4P1	grey	10143
ACTN4P2	grey	10143
ACTR3P2	grey	10143
ACTR5	grey	10143
ACTRT3	grey	10143
ACVR2A	grey	10143
ACVR2B	grey	10143
ACY1	grey	10143
ACY3	grey	10143
ACYP2	grey	10143
AD000092.3	grey	10143
ADA	grey	10143
ADAD2	grey	10143
ADAL	grey	10143
ADAM15	grey	10143
ADAM21	grey	10143
ADAM23	grey	10143
ADAM32	grey	10143
ADAM33	grey	10143
ADAMTS1	grey	10143
ADAMTS10	grey	10143
ADAMTS12	grey	10143
ADAMTS14	grey	10143
ADAMTS17	grey	10143
ADAMTS2	grey	10143
ADAMTS3	grey	10143
ADAMTS4	grey	10143
ADAMTS6	grey	10143
ADAMTS7P1	grey	10143
ADAMTS7P3	grey	10143
ADAMTS7P4	grey	10143
ADAMTS9	grey	10143
ADAMTS9-AS1	grey	10143
ADAMTSL2	grey	10143
ADAMTSL3	grey	10143
ADAMTSL4-AS1	grey	10143
ADAMTSL5	grey	10143
ADARB2	grey	10143
ADAT3	grey	10143
ADCK1	grey	10143
ADCY1	grey	10143
ADCY8	grey	10143
ADD2	grey	10143
ADD3-AS1	grey	10143
ADH1B	grey	10143
ADH5P4	grey	10143
ADIPOR2	grey	10143
ADIRF-AS1	grey	10143
ADM2	grey	10143
ADNP-AS1	grey	10143
ADORA1	grey	10143
ADORA2B	grey	10143
ADPGK-AS1	grey	10143
ADPRHL1	grey	10143
ADPRM	grey	10143
ADRA1A	grey	10143
ADRA1D	grey	10143
ADRA2B	grey	10143
ADRB1	grey	10143
ADRB3	grey	10143
ADSL	grey	10143
ADSSL1	grey	10143
AEN	grey	10143
AES	grey	10143
AF001548.6	grey	10143
AF038458.4	grey	10143
AF064858.8	grey	10143
AF067845.1	grey	10143
AF127577.13	grey	10143
AF131215.2	grey	10143
AF131215.9	grey	10143
AF146191.4	grey	10143
AF186192.1	grey	10143
AF186192.5	grey	10143
AF186192.6	grey	10143
AF196779.12	grey	10143
AF196970.3	grey	10143
AF196972.4	grey	10143
AF196972.9	grey	10143
AF213884.2	grey	10143
AFAP1	grey	10143
AFAP1L1	grey	10143
AFP	grey	10143
AFTPH	grey	10143
AGAP2	grey	10143
AGAP2-AS1	grey	10143
AGAP3	grey	10143
AGBL2	grey	10143
AGBL5	grey	10143
AGBL5-AS1	grey	10143
AGL	grey	10143
AGO3	grey	10143
AGPAT3	grey	10143
AGPAT4-IT1	grey	10143
AGRP	grey	10143
AGTPBP1	grey	10143
AGXT	grey	10143
AHCY	grey	10143
AHCYL1	grey	10143
AHCYP2	grey	10143
AHDC1	grey	10143
AHSA1	grey	10143
AIFM3	grey	10143
AIG1	grey	10143
AJ006995.3	grey	10143
AJUBA	grey	10143
AKAP14	grey	10143
AKAP17A	grey	10143
AKAP3	grey	10143
AKR1B1	grey	10143
AKR1B1P1	grey	10143
AKR1B1P2	grey	10143
AKR1B1P4	grey	10143
AKR1B1P7	grey	10143
AKR1E2	grey	10143
AKT1	grey	10143
AKTIP	grey	10143
AL022237.3	grey	10143
AL022345.7	grey	10143
AL022345.9	grey	10143
AL022393.7	grey	10143
AL022476.2	grey	10143
AL023806.1	grey	10143
AL035610.1	grey	10143
AL049794.1	grey	10143
AL109615.1	grey	10143
AL109761.5	grey	10143
AL118506.2	grey	10143
AL132709.3	grey	10143
AL132709.8	grey	10143
AL133493.2	grey	10143
AL135745.1	grey	10143
AL137229.1	grey	10143
AL139022.1	grey	10143
AL157871.2	grey	10143
AL158801.1	grey	10143
AL160471.6	grey	10143
AL161652.1	grey	10143
AL161668.5	grey	10143
AL162759.1	grey	10143
AL353662.3	grey	10143
AL355480.3	grey	10143
AL357515.1	grey	10143
AL358852.1	grey	10143
AL359771.1	grey	10143
AL390877.1	grey	10143
AL391384.1	grey	10143
AL441988.1	grey	10143
AL513327.1	grey	10143
AL589822.1	grey	10143
AL590723.1	grey	10143
AL592528.1	grey	10143
AL593848.2	grey	10143
AL672183.2	grey	10143
AL672294.1	grey	10143
AL713999.1	grey	10143
ALAD	grey	10143
ALAS1	grey	10143
ALB	grey	10143
ALDH16A1	grey	10143
ALDH1L1-AS1	grey	10143
ALDH1L2	grey	10143
ALDH3A1	grey	10143
ALDH3A2	grey	10143
ALDH4A1	grey	10143
ALDH5A1	grey	10143
ALDH7A1P1	grey	10143
ALDH9A1	grey	10143
ALDOA	grey	10143
ALDOAP1	grey	10143
ALDOAP2	grey	10143
ALG10	grey	10143
ALG14	grey	10143
ALG1L	grey	10143
ALG1L12P	grey	10143
ALG1L15P	grey	10143
ALG1L6P	grey	10143
ALG1L7P	grey	10143
ALG1L8P	grey	10143
ALG3	grey	10143
ALG6	grey	10143
ALKBH3-AS1	grey	10143
ALKBH5	grey	10143
ALKBH7	grey	10143
ALKBH8	grey	10143
ALMS1P	grey	10143
ALOX12-AS1	grey	10143
ALOX15	grey	10143
ALOX15B	grey	10143
ALPI	grey	10143
ALS2CL	grey	10143
ALS2CR11	grey	10143
ALS2CR12	grey	10143
AMIGO3	grey	10143
AMOTL1	grey	10143
AMPH	grey	10143
AMY1A	grey	10143
AMZ2	grey	10143
AMZ2P1	grey	10143
ANAPC10P1	grey	10143
ANAPC13	grey	10143
ANAPC16	grey	10143
ANAPC1P1	grey	10143
ANGPT4	grey	10143
ANGPTL2	grey	10143
ANGPTL4	grey	10143
ANGPTL5	grey	10143
ANGPTL6	grey	10143
ANKAR	grey	10143
ANKDD1A	grey	10143
ANKMY2	grey	10143
ANKRD1	grey	10143
ANKRD10	grey	10143
ANKRD12	grey	10143
ANKRD13A	grey	10143
ANKRD13C	grey	10143
ANKRD16	grey	10143
ANKRD18B	grey	10143
ANKRD18CP	grey	10143
ANKRD2	grey	10143
ANKRD20A11P	grey	10143
ANKRD20A4	grey	10143
ANKRD20A5P	grey	10143
ANKRD20A7P	grey	10143
ANKRD20A9P	grey	10143
ANKRD24	grey	10143
ANKRD29	grey	10143
ANKRD35	grey	10143
ANKRD40	grey	10143
ANKRD42	grey	10143
ANKRD54	grey	10143
ANKRD6	grey	10143
ANKRD62P1-PARP4P3	grey	10143
ANKRD65	grey	10143
ANKRD7	grey	10143
ANKS1A	grey	10143
ANO7	grey	10143
ANO7P1	grey	10143
ANP32AP1	grey	10143
ANP32D	grey	10143
ANTXR2	grey	10143
ANXA2	grey	10143
ANXA2P1	grey	10143
ANXA2P2	grey	10143
ANXA9	grey	10143
AOX1	grey	10143
AP000230.1	grey	10143
AP000253.1	grey	10143
AP000266.7	grey	10143
AP000279.1	grey	10143
AP000320.6	grey	10143
AP000345.1	grey	10143
AP000350.10	grey	10143
AP000350.5	grey	10143
AP000350.6	grey	10143
AP000350.7	grey	10143
AP000350.8	grey	10143
AP000351.3	grey	10143
AP000361.2	grey	10143
AP000438.2	grey	10143
AP000442.4	grey	10143
AP000568.2	grey	10143
AP000569.9	grey	10143
AP000577.2	grey	10143
AP000593.7	grey	10143
AP000620.1	grey	10143
AP000640.2	grey	10143
AP000654.5	grey	10143
AP000662.9	grey	10143
AP000695.4	grey	10143
AP000866.1	grey	10143
AP000892.6	grey	10143
AP000897.1	grey	10143
AP000925.2	grey	10143
AP000936.1	grey	10143
AP000944.1	grey	10143
AP000962.1	grey	10143
AP001056.1	grey	10143
AP001062.7	grey	10143
AP001062.9	grey	10143
AP001172.2	grey	10143
AP001189.4	grey	10143
AP001258.4	grey	10143
AP001347.6	grey	10143
AP001429.1	grey	10143
AP001439.2	grey	10143
AP001442.2	grey	10143
AP001468.58	grey	10143
AP001476.2	grey	10143
AP001625.4	grey	10143
AP001626.2	grey	10143
AP001627.1	grey	10143
AP001628.7	grey	10143
AP001630.5	grey	10143
AP002381.2	grey	10143
AP002954.6	grey	10143
AP003068.23	grey	10143
AP003774.1	grey	10143
AP004289.1	grey	10143
AP004290.1	grey	10143
AP006216.10	grey	10143
AP1G2	grey	10143
AP1M2	grey	10143
AP3B2	grey	10143
AP3S1	grey	10143
AP3S2	grey	10143
AP4M1	grey	10143
AP5S1	grey	10143
APC2	grey	10143
APCDD1L-AS1	grey	10143
APEH	grey	10143
APITD1	grey	10143
APITD1-CORT	grey	10143
APLF	grey	10143
APLP2	grey	10143
APMAP	grey	10143
APOA5	grey	10143
APOB	grey	10143
APOBEC1	grey	10143
APOBEC3C	grey	10143
APOC1	grey	10143
APOC1P1	grey	10143
APOF	grey	10143
APOL2	grey	10143
APOL5	grey	10143
APOLD1	grey	10143
APP	grey	10143
APRT	grey	10143
APTX	grey	10143
AQP11	grey	10143
AQP4	grey	10143
AQP4-AS1	grey	10143
AQP7P1	grey	10143
AQP8	grey	10143
AQR	grey	10143
ARC	grey	10143
ARF1	grey	10143
ARF3	grey	10143
ARF4P1	grey	10143
ARFGAP1	grey	10143
ARFGAP3	grey	10143
ARFRP1	grey	10143
ARG1	grey	10143
ARG2	grey	10143
ARGFX	grey	10143
ARGLU1	grey	10143
ARHGAP18	grey	10143
ARHGAP20	grey	10143
ARHGAP26	grey	10143
ARHGAP28	grey	10143
ARHGAP31-AS1	grey	10143
ARHGAP36	grey	10143
ARHGAP4	grey	10143
ARHGAP42	grey	10143
ARHGAP42P2	grey	10143
ARHGEF1	grey	10143
ARHGEF10	grey	10143
ARHGEF12	grey	10143
ARHGEF19	grey	10143
ARHGEF26	grey	10143
ARHGEF3	grey	10143
ARHGEF40	grey	10143
ARHGEF7	grey	10143
ARHGEF9	grey	10143
ARHGEF9-IT1	grey	10143
ARID1B	grey	10143
ARID3A	grey	10143
ARIH2OS	grey	10143
ARIH2P1	grey	10143
ARL10	grey	10143
ARL14EP	grey	10143
ARL17B	grey	10143
ARL3	grey	10143
ARL4D	grey	10143
ARL5AP3	grey	10143
ARMC4P1	grey	10143
ARMC7	grey	10143
ARMCX1	grey	10143
ARMCX2	grey	10143
ARMCX7P	grey	10143
ARNT2	grey	10143
ARPC3P1	grey	10143
ARPC3P5	grey	10143
ARPIN	grey	10143
ARRDC3-AS1	grey	10143
ARRDC4	grey	10143
ARSA	grey	10143
ARSB	grey	10143
ARSJ	grey	10143
ART2P	grey	10143
ART3	grey	10143
ART4	grey	10143
ARVCF	grey	10143
ARX	grey	10143
ASAH2	grey	10143
ASAP3	grey	10143
ASB11	grey	10143
ASB16-AS1	grey	10143
ASB2	grey	10143
ASB7	grey	10143
ASB9P1	grey	10143
ASIC2	grey	10143
ASIC4	grey	10143
ASNA1	grey	10143
ASNSP3	grey	10143
ASPA	grey	10143
ASPN	grey	10143
ASRGL1	grey	10143
ASS1P11	grey	10143
ASS1P2	grey	10143
ASS1P4	grey	10143
ASS1P7	grey	10143
ASUN	grey	10143
ASXL1	grey	10143
ASXL3	grey	10143
ATCAY	grey	10143
ATE1-AS1	grey	10143
ATF3	grey	10143
ATF7	grey	10143
ATF7IP2	grey	10143
ATG10	grey	10143
ATG101	grey	10143
ATG2A	grey	10143
ATG4C	grey	10143
ATM	grey	10143
ATOH7	grey	10143
ATP13A2	grey	10143
ATP1A2	grey	10143
ATP1B1	grey	10143
ATP1B1P1	grey	10143
ATP1B2	grey	10143
ATP1B3	grey	10143
ATP1B3P1	grey	10143
ATP2A1-AS1	grey	10143
ATP2A2	grey	10143
ATP2A3	grey	10143
ATP2B4	grey	10143
ATP5A1	grey	10143
ATP5A1P3	grey	10143
ATP5A1P7	grey	10143
ATP5C1	grey	10143
ATP5C1P1	grey	10143
ATP5F1P1	grey	10143
ATP5F1P5	grey	10143
ATP5F1P6	grey	10143
ATP5G1P7	grey	10143
ATP5G2P4	grey	10143
ATP5G3	grey	10143
ATP5J	grey	10143
ATP5J2-PTCD1	grey	10143
ATP5JP1	grey	10143
ATP5L2	grey	10143
ATP5LP2	grey	10143
ATP5S	grey	10143
ATP5SL	grey	10143
ATP6V0A1	grey	10143
ATP6V0A2	grey	10143
ATP6V0D1	grey	10143
ATP6V0E1P2	grey	10143
ATP6V0E1P4	grey	10143
ATP6V1D	grey	10143
ATP6V1E2	grey	10143
ATP6V1G3	grey	10143
ATP7B	grey	10143
ATP8A2	grey	10143
ATP8B1	grey	10143
ATP8B2	grey	10143
ATPAF1	grey	10143
ATPAF2	grey	10143
ATRN	grey	10143
ATRNL1	grey	10143
ATXN2	grey	10143
AUH	grey	10143
AURKC	grey	10143
AUTS2	grey	10143
AVEN	grey	10143
AVP	grey	10143
AVPR1A	grey	10143
AVPR1B	grey	10143
AXIN1	grey	10143
AZGP1	grey	10143
B3GALNT1	grey	10143
B3GALT4	grey	10143
B3GALT5	grey	10143
B3GAT1	grey	10143
B3GAT3P1	grey	10143
B3GNT2	grey	10143
B3GNT7	grey	10143
B4GALT1-AS1	grey	10143
B4GALT6	grey	10143
B4GAT1	grey	10143
B9D2	grey	10143
BACE2	grey	10143
BACH1	grey	10143
BACH2	grey	10143
BAG1	grey	10143
BAG6	grey	10143
BAI2	grey	10143
BAIAP2-AS1	grey	10143
BAIAP2L1	grey	10143
BAIAP3	grey	10143
BAK1P1	grey	10143
BAMBI	grey	10143
BANF1P4	grey	10143
BAZ1A	grey	10143
BBC3	grey	10143
BBOX1-AS1	grey	10143
BBS4	grey	10143
BCAN	grey	10143
BCAP31	grey	10143
BCAP31P1	grey	10143
BCAP31P2	grey	10143
BCAR1	grey	10143
BCAS1	grey	10143
BCAT1	grey	10143
BCAT2	grey	10143
BCDIN3D	grey	10143
BCDIN3D-AS1	grey	10143
BCHE	grey	10143
BCL11B	grey	10143
BCL2L1	grey	10143
BCL2L10	grey	10143
BCL2L11	grey	10143
BCL2L12P1	grey	10143
BCL2L14	grey	10143
BCL3	grey	10143
BCL6	grey	10143
BCL9	grey	10143
BCLAF1	grey	10143
BCO1	grey	10143
BCORL1	grey	10143
BCR	grey	10143
BCRP1	grey	10143
BCRP2	grey	10143
BCRP3	grey	10143
BDH1	grey	10143
BDKRB1	grey	10143
BDNF-AS	grey	10143
BEND2	grey	10143
BEND3P1	grey	10143
BEND6	grey	10143
BEND7	grey	10143
BET1L	grey	10143
BET1P1	grey	10143
BFSP2	grey	10143
BGN	grey	10143
BHLHE40	grey	10143
BHLHE41	grey	10143
BHMT2	grey	10143
BICC1	grey	10143
BIN1	grey	10143
BIRC6-AS2	grey	10143
BIRC7	grey	10143
BIVM	grey	10143
BIVM-ERCC5	grey	10143
BLOC1S3	grey	10143
BLOC1S5-TXNDC5	grey	10143
BLVRA	grey	10143
BLZF1	grey	10143
BMI1	grey	10143
BMP2KL	grey	10143
BMP3	grey	10143
BMPR1A	grey	10143
BMPR1APS2	grey	10143
BMPR1B	grey	10143
BMS1P10	grey	10143
BMS1P11	grey	10143
BMS1P8	grey	10143
BNIP1	grey	10143
BNIP3L	grey	10143
BNIP3P1	grey	10143
BNIP3P15	grey	10143
BNIP3P27	grey	10143
BNIP3P32	grey	10143
BNIP3P37	grey	10143
BNIP3P40	grey	10143
BNIP3P5	grey	10143
BOLA3-AS1	grey	10143
bP-21264C1.1	grey	10143
bP-21264C1.2	grey	10143
bP-2171C21.4	grey	10143
bP-2171C21.6	grey	10143
BPI	grey	10143
BPIFA2	grey	10143
BPIFB9P	grey	10143
BRAT1	grey	10143
BRD1	grey	10143
BRD7P4	grey	10143
BRD7P5	grey	10143
BRF1	grey	10143
BRI3	grey	10143
BRI3BP	grey	10143
BRI3P1	grey	10143
BRIX1	grey	10143
BRWD1	grey	10143
BRWD1-AS2	grey	10143
BRWD1-IT1	grey	10143
BSCL2	grey	10143
BSDC1	grey	10143
BSPRY	grey	10143
BST2	grey	10143
BTBD18	grey	10143
BTBD2	grey	10143
BTBD3	grey	10143
BTBD6	grey	10143
BTBD7P1	grey	10143
BTBD9	grey	10143
BTF3L4P1	grey	10143
BTF3P10	grey	10143
BTF3P12	grey	10143
BTF3P13	grey	10143
BTF3P4	grey	10143
BTF3P5	grey	10143
BTF3P7	grey	10143
BTF3P8	grey	10143
BTG4	grey	10143
BTN1A1	grey	10143
BTN2A3P	grey	10143
BTN3A2	grey	10143
BTN3A3	grey	10143
BTNL10	grey	10143
BTNL3	grey	10143
BTNL9	grey	10143
BVES	grey	10143
BVES-AS1	grey	10143
BX255923.2	grey	10143
BZW2	grey	10143
C10orf11	grey	10143
C10orf35	grey	10143
C10orf67	grey	10143
C11orf16	grey	10143
C11orf45	grey	10143
C11orf49	grey	10143
C11orf52	grey	10143
C11orf54	grey	10143
C11orf65	grey	10143
C11orf68	grey	10143
C11orf74	grey	10143
C11orf80	grey	10143
C11orf87	grey	10143
C11orf91	grey	10143
C12orf43	grey	10143
C12orf49	grey	10143
C12orf5	grey	10143
C12orf66	grey	10143
C12orf71	grey	10143
C12orf73	grey	10143
C12orf76	grey	10143
C12orf80	grey	10143
C14orf132	grey	10143
C14orf159	grey	10143
C14orf169	grey	10143
C14orf180	grey	10143
C14orf37	grey	10143
C14orf39	grey	10143
C14orf79	grey	10143
C15orf26	grey	10143
C15orf27	grey	10143
C15orf39	grey	10143
C15orf40	grey	10143
C15orf41	grey	10143
C15orf56	grey	10143
C15orf57	grey	10143
C15orf59	grey	10143
C15orf61	grey	10143
C16orf47	grey	10143
C16orf86	grey	10143
C16orf90	grey	10143
C16orf93	grey	10143
C16orf96	grey	10143
C17orf100	grey	10143
C17orf102	grey	10143
C17orf107	grey	10143
C17orf47	grey	10143
C17orf49	grey	10143
C17orf50	grey	10143
C17orf61-PLSCR3	grey	10143
C17orf62	grey	10143
C17orf78	grey	10143
C18orf32	grey	10143
C18orf65	grey	10143
C18orf8	grey	10143
C19orf40	grey	10143
C19orf52	grey	10143
C19orf70	grey	10143
C19orf84	grey	10143
C1GALT1	grey	10143
C1orf131	grey	10143
C1orf140	grey	10143
C1orf146	grey	10143
C1orf147	grey	10143
C1orf158	grey	10143
C1orf167	grey	10143
C1orf174	grey	10143
C1orf189	grey	10143
C1orf194	grey	10143
C1orf195	grey	10143
C1orf204	grey	10143
C1orf21	grey	10143
C1orf210	grey	10143
C1orf216	grey	10143
C1orf226	grey	10143
C1orf228	grey	10143
C1orf234	grey	10143
C1orf27	grey	10143
C1orf53	grey	10143
C1orf54	grey	10143
C1orf56	grey	10143
C1orf87	grey	10143
C1orf95	grey	10143
C1QBP	grey	10143
C1QTNF6	grey	10143
C1QTNF7	grey	10143
C1QTNF9	grey	10143
C1QTNF9B-AS1	grey	10143
C1RL-AS1	grey	10143
C2-AS1	grey	10143
C20orf194	grey	10143
C20orf196	grey	10143
C20orf27	grey	10143
C20orf96	grey	10143
C21orf33	grey	10143
C21orf62-AS1	grey	10143
C21orf91	grey	10143
C22orf15	grey	10143
C22orf46	grey	10143
C2CD2	grey	10143
C2orf16	grey	10143
C2orf27AP1	grey	10143
C2orf27B	grey	10143
C2orf42	grey	10143
C2orf69	grey	10143
C2orf72	grey	10143
C2orf74	grey	10143
C2orf91	grey	10143
C3orf18	grey	10143
C3orf80	grey	10143
C4A	grey	10143
C4B	grey	10143
C4BPA	grey	10143
C4BPAP2	grey	10143
C4BPB	grey	10143
C4orf32	grey	10143
C4orf45	grey	10143
C5	grey	10143
C5orf30	grey	10143
C5orf49	grey	10143
C5orf60	grey	10143
C5orf63	grey	10143
C5orf64	grey	10143
C6orf1	grey	10143
C6orf10	grey	10143
C6orf106	grey	10143
C6orf136	grey	10143
C6orf183	grey	10143
C6orf3	grey	10143
C6orf47	grey	10143
C6orf52	grey	10143
C6orf62	grey	10143
C7orf31	grey	10143
C7orf65	grey	10143
C8G	grey	10143
C8orf33	grey	10143
C8orf46	grey	10143
C8orf82	grey	10143
C9orf117	grey	10143
C9orf173	grey	10143
C9orf24	grey	10143
C9orf64	grey	10143
C9orf72	grey	10143
C9orf9	grey	10143
CA12	grey	10143
CA13	grey	10143
CA14	grey	10143
CA4	grey	10143
CA5BP1	grey	10143
CA9	grey	10143
CAAP1	grey	10143
CABIN1	grey	10143
CABP1	grey	10143
CACFD1	grey	10143
CACHD1	grey	10143
CACNA1C-AS1	grey	10143
CACNA1C-AS2	grey	10143
CACNA2D1	grey	10143
CACNG1	grey	10143
CACNG4	grey	10143
CACNG8	grey	10143
CADM2	grey	10143
CADPS	grey	10143
CADPS2	grey	10143
CALCA	grey	10143
CALCB	grey	10143
CALHM2	grey	10143
CALHM3	grey	10143
CAMK2D	grey	10143
CAMK4	grey	10143
CAMSAP3	grey	10143
CAND1	grey	10143
CAND2	grey	10143
CAP1	grey	10143
CAP2	grey	10143
CAP2P1	grey	10143
CAPN15	grey	10143
CAPN2	grey	10143
CAPN5	grey	10143
CAPN6	grey	10143
CAPN9	grey	10143
CAPNS2	grey	10143
CARD8-AS1	grey	10143
CARS2	grey	10143
CASC20	grey	10143
CASC4P1	grey	10143
CASD1	grey	10143
CASKIN1	grey	10143
CASKIN2	grey	10143
CASP12	grey	10143
CASP2	grey	10143
CASP4	grey	10143
CASP6	grey	10143
CASQ1	grey	10143
CAT	grey	10143
CATIP-AS1	grey	10143
CATSPER2P1	grey	10143
CATSPER4	grey	10143
CATSPERB	grey	10143
CATSPERG	grey	10143
CBFA2T3	grey	10143
CBLN1	grey	10143
CBR3	grey	10143
CBR3-AS1	grey	10143
CBWD2	grey	10143
CBX1P1	grey	10143
CBX1P4	grey	10143
CBX3P2	grey	10143
CBX3P5	grey	10143
CBX5P1	grey	10143
CBX6	grey	10143
CC2D2A	grey	10143
CC2D2B	grey	10143
CCAR2	grey	10143
CCBE1	grey	10143
CCBL1	grey	10143
CCBL2	grey	10143
CCDC102A	grey	10143
CCDC109B	grey	10143
CCDC110	grey	10143
CCDC112	grey	10143
CCDC116	grey	10143
CCDC120	grey	10143
CCDC122	grey	10143
CCDC13	grey	10143
CCDC137	grey	10143
CCDC141	grey	10143
CCDC144A	grey	10143
CCDC148-AS1	grey	10143
CCDC151	grey	10143
CCDC157	grey	10143
CCDC158	grey	10143
CCDC162P	grey	10143
CCDC163P	grey	10143
CCDC168	grey	10143
CCDC169	grey	10143
CCDC171	grey	10143
CCDC173	grey	10143
CCDC178	grey	10143
CCDC179	grey	10143
CCDC26	grey	10143
CCDC28A	grey	10143
CCDC3	grey	10143
CCDC30	grey	10143
CCDC33	grey	10143
CCDC34	grey	10143
CCDC36	grey	10143
CCDC42	grey	10143
CCDC51	grey	10143
CCDC58	grey	10143
CCDC58P3	grey	10143
CCDC60	grey	10143
CCDC64	grey	10143
CCDC69	grey	10143
CCDC71	grey	10143
CCDC74A	grey	10143
CCDC87	grey	10143
CCDC89	grey	10143
CCKBR	grey	10143
CCL2	grey	10143
CCL21	grey	10143
CCL26	grey	10143
CCL28	grey	10143
CCND3	grey	10143
CCNH	grey	10143
CCNI2	grey	10143
CCNJ	grey	10143
CCNJL	grey	10143
CCNO	grey	10143
CCNT1	grey	10143
CCNT2-AS1	grey	10143
CCR10	grey	10143
CCRN4L	grey	10143
CCT5	grey	10143
CCT5P1	grey	10143
CCT5P2	grey	10143
CCT6B	grey	10143
CCT8	grey	10143
CCT8P1	grey	10143
CCZ1	grey	10143
CD160	grey	10143
CD19	grey	10143
CD1D	grey	10143
CD207	grey	10143
CD22	grey	10143
CD2AP	grey	10143
CD55	grey	10143
CD58	grey	10143
CD81	grey	10143
CDAN1	grey	10143
CDC123	grey	10143
CDC14A	grey	10143
CDC16	grey	10143
CDC20B	grey	10143
CDC25B	grey	10143
CDC27	grey	10143
CDC37L1	grey	10143
CDC42BPG	grey	10143
CDC42EP1	grey	10143
CDC42P1	grey	10143
CDC42P4	grey	10143
CDC42P5	grey	10143
CDCA7L	grey	10143
CDH1	grey	10143
CDH13	grey	10143
CDH20	grey	10143
CDH4	grey	10143
CDH7	grey	10143
CDHR2	grey	10143
CDIPT-AS1	grey	10143
CDK11A	grey	10143
CDK18	grey	10143
CDK19	grey	10143
CDK2AP2P2	grey	10143
CDK5R1	grey	10143
CDK5R2	grey	10143
CDK5RAP1	grey	10143
CDK8	grey	10143
CDKAL1	grey	10143
CDKL4	grey	10143
CDKN1A	grey	10143
CDKN1B	grey	10143
CDKN1C	grey	10143
CDKN2A	grey	10143
CDKN2AIPNL	grey	10143
CDNF	grey	10143
CDRT1	grey	10143
CDRT15	grey	10143
CDRT15P1	grey	10143
CDS1	grey	10143
CDS2	grey	10143
CDX1	grey	10143
CDYL	grey	10143
CDYL2	grey	10143
CEACAM1	grey	10143
CEACAM16	grey	10143
CEACAM20	grey	10143
CEACAM22P	grey	10143
CEACAMP11	grey	10143
CEBPB-AS1	grey	10143
CEBPG	grey	10143
CECR2	grey	10143
CECR6	grey	10143
CECR7	grey	10143
CELA1	grey	10143
CELA3A	grey	10143
CELF1	grey	10143
CELF2	grey	10143
CELF4	grey	10143
CENPB	grey	10143
CENPBD1P1	grey	10143
CENPV	grey	10143
CEP112	grey	10143
CEP152	grey	10143
CEP164P1	grey	10143
CEP170	grey	10143
CEP192	grey	10143
CEP57L1P1	grey	10143
CEP68	grey	10143
CEP83-AS1	grey	10143
CEP85L	grey	10143
CERS4	grey	10143
CERS6-AS1	grey	10143
CES2	grey	10143
CFAP36	grey	10143
CFAP45	grey	10143
CFAP54	grey	10143
CFAP74	grey	10143
CFI	grey	10143
CFL1P1	grey	10143
CFL1P2	grey	10143
CFL1P3	grey	10143
CFL1P5	grey	10143
CFL1P6	grey	10143
CFL2	grey	10143
CFLAR	grey	10143
CFTR	grey	10143
CGB2	grey	10143
CGNL1	grey	10143
CGREF1	grey	10143
CH17-12M21.1	grey	10143
CH17-13I23.3	grey	10143
CH17-140K24.2	grey	10143
CH17-140K24.5	grey	10143
CH17-189H20.1	grey	10143
CH17-258A22.4	grey	10143
CH17-270A2.2	grey	10143
CH17-340M24.3	grey	10143
CH17-360D5.1	grey	10143
CH17-385C13.2	grey	10143
CH17-472G23.1	grey	10143
CH17-472G23.2	grey	10143
CH25H	grey	10143
CH507-254M2.3	grey	10143
CH507-42P11.8	grey	10143
CH507-513H4.1	grey	10143
CH507-9B2.3	grey	10143
CH507-9B2.5	grey	10143
CHAC1	grey	10143
CHAD	grey	10143
CHADL	grey	10143
CHAMP1	grey	10143
CHCHD1	grey	10143
CHCHD2	grey	10143
CHCHD2P8	grey	10143
CHCHD2P9	grey	10143
CHCHD4	grey	10143
CHCHD5	grey	10143
CHCHD6	grey	10143
CHCHD7	grey	10143
CHD1	grey	10143
CHD2	grey	10143
CHD3	grey	10143
CHD6	grey	10143
CHFR	grey	10143
CHGA	grey	10143
CHGB	grey	10143
CHIAP3	grey	10143
CHIT1	grey	10143
CHMP4B	grey	10143
CHMP4C	grey	10143
CHMP5	grey	10143
CHN2	grey	10143
CHPF	grey	10143
CHPF2	grey	10143
CHPT1	grey	10143
chr22-38_28785274-29006793.1	grey	10143
CHRM3	grey	10143
CHRNB1	grey	10143
CHRND	grey	10143
CHRNG	grey	10143
CHST9	grey	10143
CHTF8P1	grey	10143
CIAPIN1P	grey	10143
CIART	grey	10143
CIB2	grey	10143
CICP11	grey	10143
CICP22	grey	10143
CICP26	grey	10143
CICP27	grey	10143
CICP3	grey	10143
CICP9	grey	10143
CIDEC	grey	10143
CILP	grey	10143
CINP	grey	10143
CIR1	grey	10143
CISD3	grey	10143
CITED4	grey	10143
CITF22-1A6.3	grey	10143
CITF22-49E9.3	grey	10143
CITF22-62D4.1	grey	10143
CITF22-92A6.2	grey	10143
CKAP4	grey	10143
CKB	grey	10143
CKLF	grey	10143
CKLF-CMTM1	grey	10143
CKMT1A	grey	10143
CKMT2-AS1	grey	10143
CKS1BP3	grey	10143
CKS1BP7	grey	10143
CKS2	grey	10143
CLCF1	grey	10143
CLCNKA	grey	10143
CLCP2	grey	10143
CLDN1	grey	10143
CLDN14	grey	10143
CLDN16	grey	10143
CLDN18	grey	10143
CLDN23	grey	10143
CLDN3	grey	10143
CLDN6	grey	10143
CLEC11A	grey	10143
CLEC18A	grey	10143
CLEC18C	grey	10143
CLEC5A	grey	10143
CLIC1P1	grey	10143
CLIC5	grey	10143
CLIC6	grey	10143
CLIP3	grey	10143
CLMN	grey	10143
CLN8	grey	10143
CLPB	grey	10143
CLPTM1L	grey	10143
CLRN1	grey	10143
CLRN1-AS1	grey	10143
CLTA	grey	10143
CLTB	grey	10143
CLU	grey	10143
CLUH	grey	10143
CLUHP3	grey	10143
CLYBL	grey	10143
CMB9-55F22.1	grey	10143
CMBL	grey	10143
CMC1	grey	10143
CMSS1	grey	10143
CMTM2	grey	10143
CMTM3	grey	10143
CMTM8	grey	10143
CNBP	grey	10143
CNGA1	grey	10143
CNGA4	grey	10143
CNGB1	grey	10143
CNIH3	grey	10143
CNKSR3	grey	10143
CNN1	grey	10143
CNN2P6	grey	10143
CNN2P9	grey	10143
CNN3	grey	10143
CNOT10	grey	10143
CNOT2	grey	10143
CNOT6	grey	10143
CNOT6L	grey	10143
CNP	grey	10143
CNPPD1	grey	10143
CNPY4	grey	10143
CNR1	grey	10143
CNRIP1	grey	10143
CNTF	grey	10143
CNTLN	grey	10143
CNTN1	grey	10143
CNTN4-AS1	grey	10143
CNTN4-AS2	grey	10143
CNTN6	grey	10143
CNTNAP1	grey	10143
CNTNAP3B	grey	10143
COA6	grey	10143
COASY	grey	10143
COBLL1	grey	10143
COCH	grey	10143
COG4	grey	10143
COG8	grey	10143
COL15A1	grey	10143
COL16A1	grey	10143
COL17A1	grey	10143
COL19A1	grey	10143
COL1A1	grey	10143
COL23A1	grey	10143
COL24A1	grey	10143
COL28A1	grey	10143
COL3A1	grey	10143
COL4A1	grey	10143
COL4A2-AS1	grey	10143
COL4A2-AS2	grey	10143
COL4A5	grey	10143
COL5A2	grey	10143
COL5A3	grey	10143
COL6A4P2	grey	10143
COL8A1	grey	10143
COL9A1	grey	10143
COL9A2	grey	10143
COMMD1	grey	10143
COMMD7	grey	10143
COMT	grey	10143
COMTD1	grey	10143
COPS8	grey	10143
COQ10BP2	grey	10143
COQ3	grey	10143
COQ5	grey	10143
CORO1C	grey	10143
CORO2B	grey	10143
CORO7	grey	10143
CORO7-PAM16	grey	10143
COTL1	grey	10143
COX11	grey	10143
COX14	grey	10143
COX16	grey	10143
COX19	grey	10143
COX5A	grey	10143
COX5BP6	grey	10143
COX6CP1	grey	10143
COX6CP2	grey	10143
COX7A2	grey	10143
COX8C	grey	10143
CPA4	grey	10143
CPA5	grey	10143
CPAMD8	grey	10143
CPB2-AS1	grey	10143
CPEB1	grey	10143
CPEB1-AS1	grey	10143
CPEB3	grey	10143
CPED1	grey	10143
CPLX3	grey	10143
CPNE1	grey	10143
CPNE8	grey	10143
CPOX	grey	10143
CPS1	grey	10143
CPT1A	grey	10143
CPVL	grey	10143
CPZ	grey	10143
CR1L	grey	10143
CR848007.2	grey	10143
CRACR2B	grey	10143
CRB2	grey	10143
CRBN	grey	10143
CREB1	grey	10143
CREB5	grey	10143
CRELD1	grey	10143
CRHBP	grey	10143
CRHR1-IT1	grey	10143
CRHR2	grey	10143
CRISP3	grey	10143
CRISPLD1	grey	10143
CRISPLD2	grey	10143
CRK	grey	10143
CRKL	grey	10143
CRLF3	grey	10143
CRLS1	grey	10143
CROCCP1	grey	10143
CRTAC1	grey	10143
CRTC3	grey	10143
CRTC3-AS1	grey	10143
CRY1	grey	10143
CRY2	grey	10143
CRYAB	grey	10143
CRYBA1	grey	10143
CRYBA2	grey	10143
CRYBB2P1	grey	10143
CRYGN	grey	10143
CRYL1	grey	10143
CRYZ	grey	10143
CRYZL1	grey	10143
CSDAP1	grey	10143
CSMD1	grey	10143
CSMD3	grey	10143
CSNK1A1L	grey	10143
CSNK1D	grey	10143
CSNK1E	grey	10143
CSNK1G2-AS1	grey	10143
CSNK1G2P1	grey	10143
CSPG4	grey	10143
CSPG4P12	grey	10143
CSPG4P8	grey	10143
CSRNP2	grey	10143
CSRNP3	grey	10143
CSRP2BP	grey	10143
CSTB	grey	10143
CT47B1	grey	10143
CT55	grey	10143
CTA-113A6.1	grey	10143
CTA-212A2.3	grey	10143
CTA-212A2.4	grey	10143
CTA-212D2.2	grey	10143
CTA-217C2.2	grey	10143
CTA-223H9.9	grey	10143
CTA-243E7.3	grey	10143
CTA-246H3.11	grey	10143
CTA-246H3.8	grey	10143
CTA-253N17.1	grey	10143
CTA-268H5.12	grey	10143
CTA-292E10.6	grey	10143
CTA-292E10.7	grey	10143
CTA-293F17.1	grey	10143
CTA-313A17.2	grey	10143
CTA-313A17.3	grey	10143
CTA-339C12.1	grey	10143
CTA-384D8.33	grey	10143
CTA-38K21.4	grey	10143
CTA-38K21.5	grey	10143
CTA-390C10.10	grey	10143
CTA-392E5.1	grey	10143
CTA-407F11.8	grey	10143
CTA-445C9.14	grey	10143
CTA-544A11.1	grey	10143
CTA-797E19.1	grey	10143
CTA-85E5.6	grey	10143
CTAGE9	grey	10143
CTB-107G13.1	grey	10143
CTB-109A12.1	grey	10143
CTB-111H14.1	grey	10143
CTB-113D17.1	grey	10143
CTB-114C7.4	grey	10143
CTB-118N6.2	grey	10143
CTB-119C2.1	grey	10143
CTB-127C13.1	grey	10143
CTB-131B5.5	grey	10143
CTB-133G6.1	grey	10143
CTB-133G6.2	grey	10143
CTB-13F3.1	grey	10143
CTB-152G17.6	grey	10143
CTB-158D10.3	grey	10143
CTB-161C1.1	grey	10143
CTB-161M19.4	grey	10143
CTB-167B5.1	grey	10143
CTB-167G5.3	grey	10143
CTB-171A8.1	grey	10143
CTB-17P3.4	grey	10143
CTB-180A7.6	grey	10143
CTB-181H17.1	grey	10143
CTB-186G2.1	grey	10143
CTB-186G2.4	grey	10143
CTB-191K22.6	grey	10143
CTB-25B13.12	grey	10143
CTB-30L5.1	grey	10143
CTB-31N19.3	grey	10143
CTB-33O18.3	grey	10143
CTB-39G8.3	grey	10143
CTB-46B19.2	grey	10143
CTB-47B11.3	grey	10143
CTB-49A3.4	grey	10143
CTB-49A3.5	grey	10143
CTB-50L17.14	grey	10143
CTB-50L17.2	grey	10143
CTB-50L17.9	grey	10143
CTB-51J22.1	grey	10143
CTB-54O9.9	grey	10143
CTB-55O6.10	grey	10143
CTB-55O6.13	grey	10143
CTB-55O6.8	grey	10143
CTB-58E17.5	grey	10143
CTB-5E10.3	grey	10143
CTB-66B24.1	grey	10143
CTB-78F1.2	grey	10143
CTB-96E2.3	grey	10143
CTBP2P4	grey	10143
CTBS	grey	10143
CTC-1337H24.3	grey	10143
CTC-205M6.5	grey	10143
CTC-241N9.1	grey	10143
CTC-250I14.1	grey	10143
CTC-260E6.9	grey	10143
CTC-260F20.3	grey	10143
CTC-265F19.2	grey	10143
CTC-270D5.1	grey	10143
CTC-277H1.7	grey	10143
CTC-281F24.3	grey	10143
CTC-287O8.1	grey	10143
CTC-295J13.3	grey	10143
CTC-296K1.4	grey	10143
CTC-301O7.4	grey	10143
CTC-308K20.3	grey	10143
CTC-308K20.4	grey	10143
CTC-325H20.4	grey	10143
CTC-329D1.3	grey	10143
CTC-338M12.13	grey	10143
CTC-338M12.6	grey	10143
CTC-338M12.9	grey	10143
CTC-339O9.1	grey	10143
CTC-360G5.6	grey	10143
CTC-367J11.1	grey	10143
CTC-370J7.1	grey	10143
CTC-398G3.6	grey	10143
CTC-412M14.5	grey	10143
CTC-428G20.6	grey	10143
CTC-435M10.10	grey	10143
CTC-441N14.1	grey	10143
CTC-444N24.13	grey	10143
CTC-444N24.9	grey	10143
CTC-451A6.5	grey	10143
CTC-453G23.4	grey	10143
CTC-453G23.8	grey	10143
CTC-454I21.3	grey	10143
CTC-454I21.4	grey	10143
CTC-455F18.1	grey	10143
CTC-455F18.3	grey	10143
CTC-457E21.1	grey	10143
CTC-457E21.9	grey	10143
CTC-458A3.1	grey	10143
CTC-458I2.2	grey	10143
CTC-459F4.6	grey	10143
CTC-459F4.9	grey	10143
CTC-459M5.1	grey	10143
CTC-470C15.1	grey	10143
CTC-490G23.2	grey	10143
CTC-492K19.4	grey	10143
CTC-498J12.3	grey	10143
CTC-498M16.4	grey	10143
CTC-505O3.1	grey	10143
CTC-506B8.1	grey	10143
CTC-512J14.7	grey	10143
CTC-523E23.3	grey	10143
CTC-523E23.4	grey	10143
CTC-534A2.2	grey	10143
CTC-534B23.1	grey	10143
CTC-543D15.1	grey	10143
CTC-543D15.3	grey	10143
CTC-548K16.6	grey	10143
CTC-559E9.2	grey	10143
CTC-559E9.9	grey	10143
CTC-575D19.1	grey	10143
CTC-756D1.1	grey	10143
CTC-756D1.2	grey	10143
CTCF	grey	10143
CTD-2005H7.1	grey	10143
CTD-2006C1.10	grey	10143
CTD-2006M22.2	grey	10143
CTD-2007H13.1	grey	10143
CTD-2008P7.10	grey	10143
CTD-2008P7.5	grey	10143
CTD-2008P7.8	grey	10143
CTD-2010I16.1	grey	10143
CTD-2012K14.8	grey	10143
CTD-2013N17.4	grey	10143
CTD-2013N17.7	grey	10143
CTD-2014B16.2	grey	10143
CTD-2014B16.3	grey	10143
CTD-2014B16.5	grey	10143
CTD-2017C7.1	grey	10143
CTD-2017D11.1	grey	10143
CTD-2017D11.2	grey	10143
CTD-2017F17.1	grey	10143
CTD-2020K17.4	grey	10143
CTD-2021A8.2	grey	10143
CTD-2021A8.3	grey	10143
CTD-2023M8.1	grey	10143
CTD-2024I7.18	grey	10143
CTD-2024P10.1	grey	10143
CTD-2024P10.2	grey	10143
CTD-2026D20.3	grey	10143
CTD-2026K11.4	grey	10143
CTD-2026K11.5	grey	10143
CTD-2033A16.3	grey	10143
CTD-2033C11.1	grey	10143
CTD-2033D15.3	grey	10143
CTD-2033D24.2	grey	10143
[truncated: 48,634 more rows]

## Sheet: ACC_modules_topNMF_GO
Supplementary Data 6: GO terms related to the modules from the WGCNA analysis for ACC
module	modSize	enrichmentP	bhP	BonferoniP	nModGenesInTerm	termID	termOntology	termName	termDefinition	topNMF_genes
blue	1209	3.01692e-07	2.31359e-06	0.00553544	689	GO:0005737	CC	cytoplasm	All of the contents of a cell excluding the plasma membrane and nucleus, but including other subcellular structures.	ATRX; CBX7; HMGN5; JADE2; NAP1L2; PDP1; SATB1; ZBTB16
blue	1209	3.48749e-06	2.17696e-05	0.0639886	841	GO:0005622	CC	intracellular	The living contents of a cell; the matter contained within (but not including) the plasma membrane, usually taken to exclude large vacuoles and masses of secretory or ingested material. In eukaryotes it includes the nucleus and cytoplasm.	ATRX; CBX7; HMGN5; JADE2; NAP1L2; PDP1; SATB1; ZBTB16
blue	1209	1.45719e-05	7.80082e-05	0.267366	77	GO:0036477	CC	somatodendritic compartment	The region of a neuron that includes the cell body (cell soma) and dendrite(s), but excludes the axon.	ATRX; CBX7; HMGN5; JADE2; NAP1L2; PDP1; SATB1; ZBTB16
blue	1209	3.54117e-05	0.00017269	0.649733	14	GO:0000422	BP	autophagy of mitochondrion	The autophagic process in which mitochondria are delivered to a type of vacuole and degraded in response to changing cellular conditions.	ATRX; CBX7; HMGN5; JADE2; NAP1L2; PDP1; SATB1; ZBTB16
blue	1209	5.7061e-05	0.000260077	1	11	GO:2000059	BP	negative regulation of ubiquitin-dependent protein catabolic process	NA	ATRX; CBX7; HMGN5; JADE2; NAP1L2; PDP1; SATB1; ZBTB16
blue	1209	6.5371e-05	0.000291835	1	193	GO:0008104	BP	protein localization	Any process in which a protein is transported to, or maintained in, a specific location.	ATRX; CBX7; HMGN5; JADE2; NAP1L2; PDP1; SATB1; ZBTB16
blue	1209	0.000103652	0.000427255	1	9	GO:0032435	BP	negative regulation of proteasomal ubiquitin-dependent protein catabolic process	Any process that stops, prevents, or reduces the frequency, rate or extent of the breakdown of a protein or peptide by hydrolysis of its peptide bonds, initiated by the covalent attachment of ubiquitin, and mediated by the proteasome.	ATRX; CBX7; HMGN5; JADE2; NAP1L2; PDP1; SATB1; ZBTB16
blue	1209	0.000110241	0.000449596	1	214	GO:0033036	BP	macromolecule localization	Any process in which a macromolecule is transported to, or maintained in, a specific location.	ATRX; CBX7; HMGN5; JADE2; NAP1L2; PDP1; SATB1; ZBTB16
blue	1209	0.000142825	0.000558782	1	16	GO:1903008	BP	organelle disassembly	NA	ATRX; CBX7; HMGN5; JADE2; NAP1L2; PDP1; SATB1; ZBTB16
blue	1209	0.000148048	0.000572497	1	13	GO:1903051	BP	negative regulation of proteolysis involved in cellular protein catabolic process	NA	ATRX; CBX7; HMGN5; JADE2; NAP1L2; PDP1; SATB1; ZBTB16
blue	1209	0.000178721	0.000677488	1	3	GO:0006579	BP	amino-acid betaine catabolic process	The chemical reactions and pathways resulting in the breakdown of any betaine, the N-trimethyl derivative of an amino acid.	ATRX; CBX7; HMGN5; JADE2; NAP1L2; PDP1; SATB1; ZBTB16
blue	1209	0.000178721	0.000677488	1	3	GO:0044308	CC	axonal spine	A spine that originates from the axon, usually from the initial segment.	ATRX; CBX7; HMGN5; JADE2; NAP1L2; PDP1; SATB1; ZBTB16
blue	1209	0.000232155	0.0008299	1	72	GO:0098655	BP	cation transmembrane transport	The process in which a cation is transported across a membrane.	ATRX; CBX7; HMGN5; JADE2; NAP1L2; PDP1; SATB1; ZBTB16
blue	1209	0.000248705	0.000880061	1	11	GO:1901799	BP	negative regulation of proteasomal protein catabolic process	NA	ATRX; CBX7; HMGN5; JADE2; NAP1L2; PDP1; SATB1; ZBTB16
blue	1209	0.000287191	0.000996498	1	327	GO:0005829	CC	cytosol	The part of the cytoplasm that does not contain organelles but which does contain other particulate matter, such as protein complexes.	ATRX; CBX7; HMGN5; JADE2; NAP1L2; PDP1; SATB1; ZBTB16
blue	1209	0.00029123	0.00100494	1	66	GO:0044257	BP	cellular protein catabolic process	The chemical reactions and pathways resulting in the breakdown of a protein by individual cells.	ATRX; CBX7; HMGN5; JADE2; NAP1L2; PDP1; SATB1; ZBTB16
blue	1209	0.000320176	0.00108461	1	5	GO:0003356	BP	regulation of cilium beat frequency	Any process that modulates the frequency of cilium movement, the directed, self-propelled movement of a cilium.	ATRX; CBX7; HMGN5; JADE2; NAP1L2; PDP1; SATB1; ZBTB16
blue	1209	0.000333011	0.00112276	1	18	GO:1902600	BP	proton transmembrane transport	NA	ATRX; CBX7; HMGN5; JADE2; NAP1L2; PDP1; SATB1; ZBTB16
blue	1209	0.000353188	0.00117729	1	20	GO:0043204	CC	perikaryon	The portion of the cell soma (neuronal cell body) that excludes the nucleus.	ATRX; CBX7; HMGN5; JADE2; NAP1L2; PDP1; SATB1; ZBTB16
blue	1209	0.000370015	0.00122359	1	21	GO:0007156	BP	homophilic cell adhesion via plasma membrane adhesion molecules	The attachment of a plasma membrane adhesion molecule in one cell to an identical molecule in an adjacent cell.	ATRX; CBX7; HMGN5; JADE2; NAP1L2; PDP1; SATB1; ZBTB16
blue	1209	0.000437868	0.00140613	1	694	GO:0043227	CC	membrane-bounded organelle	Organized structure of distinctive morphology and function, bounded by a single or double lipid bilayer membrane. Includes the nucleus, mitochondria, plastids, vacuoles, and vesicles. Excludes the plasma membrane.	ATRX; CBX7; HMGN5; JADE2; NAP1L2; PDP1; SATB1; ZBTB16
blue	1209	0.000441086	0.00141283	1	229	GO:0031090	CC	organelle membrane	A membrane that is one of the two lipid bilayers of an organelle envelope or the outermost membrane of single membrane bound organelle.	ATRX; CBX7; HMGN5; JADE2; NAP1L2; PDP1; SATB1; ZBTB16
blue	1209	0.000444945	0.00141883	1	61	GO:0051603	BP	proteolysis involved in cellular protein catabolic process	The hydrolysis of a peptide bond or bonds within a protein as part of the chemical reactions and pathways resulting in the breakdown of a protein by individual cells.	ATRX; CBX7; HMGN5; JADE2; NAP1L2; PDP1; SATB1; ZBTB16
blue	1209	0.000457031	0.00144997	1	20	GO:2000058	BP	regulation of ubiquitin-dependent protein catabolic process	NA	ATRX; CBX7; HMGN5; JADE2; NAP1L2; PDP1; SATB1; ZBTB16
blue	1209	0.00046599	0.00147465	1	50	GO:0030031	BP	cell projection assembly	Formation of a prolongation or process extending from a cell, e.g. a flagellum or axon.	ATRX; CBX7; HMGN5; JADE2; NAP1L2; PDP1; SATB1; ZBTB16
blue	1209	0.000479099	0.0015104	1	252	GO:0006996	BP	organelle organization	A process that is carried out at the cellular level which results in the assembly, arrangement of constituent parts, or disassembly of an organelle within a cell. An organelle is an organized structure of distinctive morphology and function. Includes the nucleus, mitochondria, plastids, vacuoles, vesicles, ribosomes and the cytoskeleton. Excludes the plasma membrane.	ATRX; CBX7; HMGN5; JADE2; NAP1L2; PDP1; SATB1; ZBTB16
blue	1209	0.000568809	0.00173101	1	54	GO:0006511	BP	ubiquitin-dependent protein catabolic process	The chemical reactions and pathways resulting in the breakdown of a protein or peptide by hydrolysis of its peptide bonds, initiated by the covalent attachment of a ubiquitin group, or multiple ubiquitin groups, to the protein.	ATRX; CBX7; HMGN5; JADE2; NAP1L2; PDP1; SATB1; ZBTB16
blue	1209	0.000627936	0.00186331	1	36	GO:0044782	BP	cilium organization	A process that is carried out at the cellular level which results in the assembly, arrangement of constituent parts, or disassembly of a cilium, a specialized eukaryotic organelle that consists of a filiform extrusion of the cell surface. Each cilium is bounded by an extrusion of the cytoplasmic membrane, and contains a regular longitudinal array of microtubules, anchored basally in a centriole.	ATRX; CBX7; HMGN5; JADE2; NAP1L2; PDP1; SATB1; ZBTB16
blue	1209	0.000644141	0.00190008	1	15	GO:0015078	MF	proton transmembrane transporter activity	Enables the transfer of a proton from one side of a membrane to the other.	ATRX; CBX7; HMGN5; JADE2; NAP1L2; PDP1; SATB1; ZBTB16
blue	1209	0.000663557	0.00193931	1	70	GO:0015075	MF	ion transmembrane transporter activity	Enables the transfer of an ion from one side of a membrane to the other.	ATRX; CBX7; HMGN5; JADE2; NAP1L2; PDP1; SATB1; ZBTB16
blue	1209	0.000684344	0.00198475	1	55	GO:0098794	CC	postsynapse	The part of a synapse that is part of the post-synaptic cell.	ATRX; CBX7; HMGN5; JADE2; NAP1L2; PDP1; SATB1; ZBTB16
blue	1209	0.000684739	0.00198475	1	3	GO:1900245	BP	positive regulation of MDA-5 signaling pathway	NA	ATRX; CBX7; HMGN5; JADE2; NAP1L2; PDP1; SATB1; ZBTB16
blue	1209	0.000684739	0.00198475	1	3	GO:0004971	MF	AMPA glutamate receptor activity	An ionotropic glutamate receptor activity that exhibits fast gating by glutamate and acts by opening a cation channel permeable to sodium, potassium, and, in the absence of a GluR2 subunit, calcium.	ATRX; CBX7; HMGN5; JADE2; NAP1L2; PDP1; SATB1; ZBTB16
blue	1209	0.000716429	0.00205045	1	54	GO:0019941	BP	modification-dependent protein catabolic process	The chemical reactions and pathways resulting in the breakdown of a protein or peptide by hydrolysis of its peptide bonds, initiated by the covalent modification of the target protein.	ATRX; CBX7; HMGN5; JADE2; NAP1L2; PDP1; SATB1; ZBTB16
blue	1209	0.000765868	0.00216469	1	88	GO:0034220	BP	ion transmembrane transport	A process in which an ion is transported across a membrane.	ATRX; CBX7; HMGN5; JADE2; NAP1L2; PDP1; SATB1; ZBTB16
blue	1209	0.000781501	0.00219893	1	17	GO:0032434	BP	regulation of proteasomal ubiquitin-dependent protein catabolic process	Any process that modulates the frequency, rate or extent of the breakdown of a protein or peptide by hydrolysis of its peptide bonds, initiated by the covalent attachment of ubiquitin, and mediated by the proteasome.	ATRX; CBX7; HMGN5; JADE2; NAP1L2; PDP1; SATB1; ZBTB16
blue	1209	0.000783214	0.00220251	1	9	GO:0060632	BP	regulation of microtubule-based movement	Any process that modulates the rate, frequency, or extent of microtubule-based movement, the movement of organelles, other microtubules and other particles along microtubules, mediated by motor proteins.	ATRX; CBX7; HMGN5; JADE2; NAP1L2; PDP1; SATB1; ZBTB16
blue	1209	0.000791061	0.0022171	1	50	GO:0022890	MF	inorganic cation transmembrane transporter activity	Enables the transfer of inorganic cations from one side of a membrane to the other. Inorganic cations are atoms or small molecules with a positive charge that do not contain carbon in covalent linkage.	ATRX; CBX7; HMGN5; JADE2; NAP1L2; PDP1; SATB1; ZBTB16
blue	1209	0.000810191	0.0022568	1	13	GO:1903363	BP	negative regulation of cellular protein catabolic process	NA	ATRX; CBX7; HMGN5; JADE2; NAP1L2; PDP1; SATB1; ZBTB16
blue	1209	0.000859294	0.00236263	1	62	GO:0098662	BP	inorganic cation transmembrane transport	A process in which an inorganic cation is transported from one side of a membrane to the other by means of some agent such as a transporter or pore.	ATRX; CBX7; HMGN5; JADE2; NAP1L2; PDP1; SATB1; ZBTB16
blue	1209	0.000894183	0.0024378	1	38	GO:0030133	CC	transport vesicle	Any of the vesicles of the constitutive secretory pathway, which carry cargo from the endoplasmic reticulum to the Golgi, between Golgi cisternae, from the Golgi to the ER (retrograde transport) or to destinations within or outside the cell.	ATRX; CBX7; HMGN5; JADE2; NAP1L2; PDP1; SATB1; ZBTB16
blue	1209	0.000905907	0.00246304	1	53	GO:0008324	MF	cation transmembrane transporter activity	Enables the transfer of cation from one side of a membrane to the other.	ATRX; CBX7; HMGN5; JADE2; NAP1L2; PDP1; SATB1; ZBTB16
blue	1209	0.000961185	0.00257414	1	180	GO:0009056	BP	catabolic process	The chemical reactions and pathways resulting in the breakdown of substances, including the breakdown of carbon compounds with the liberation of energy for use by the cell or organism.	ATRX; CBX7; HMGN5; JADE2; NAP1L2; PDP1; SATB1; ZBTB16
blue	1209	0.00100701	0.00266971	1	4	GO:0039530	BP	MDA-5 signaling pathway	Any series of molecular signals generated as a consequence of the cytoplasmic pattern recognition receptor (PRR) MDA-5 (also known as IFIH1) binding to viral RNA. MDA-5 detects RNA synthesized during active viral replication and triggers a signaling pathway to protect the host against viral infection, for example by inducing the expression of antiviral cytokines.	ATRX; CBX7; HMGN5; JADE2; NAP1L2; PDP1; SATB1; ZBTB16
blue	1209	0.00106889	0.0027996	1	98	GO:1901565	BP	organonitrogen compound catabolic process	NA	ATRX; CBX7; HMGN5; JADE2; NAP1L2; PDP1; SATB1; ZBTB16
blue	1209	0.00108857	0.00283335	1	9	GO:0030286	CC	dynein complex	Any of several large complexes that contain two or three dynein heavy chains and several light chains, and have microtubule motor activity.	ATRX; CBX7; HMGN5; JADE2; NAP1L2; PDP1; SATB1; ZBTB16
blue	1209	0.00114234	0.00294721	1	46	GO:0006914	BP	autophagy	The cellular catabolic process in which cells digest parts of their own cytoplasm; allows for both recycling of macromolecular constituents under conditions of cellular stress and remodeling the intracellular structure for cell differentiation.	ATRX; CBX7; HMGN5; JADE2; NAP1L2; PDP1; SATB1; ZBTB16
blue	1209	0.0011543	0.00297346	1	157	GO:0042995	CC	cell projection	A prolongation or process extending from a cell, e.g. a flagellum or axon.	ATRX; CBX7; HMGN5; JADE2; NAP1L2; PDP1; SATB1; ZBTB16
blue	1209	0.00116468	0.00299557	1	164	GO:0031410	CC	cytoplasmic vesicle	A vesicle found in the cytoplasm of a cell.	ATRX; CBX7; HMGN5; JADE2; NAP1L2; PDP1; SATB1; ZBTB16
blue	1209	0.00118653	0.00303772	1	52	GO:0030425	CC	dendrite	A neuron projection that has a short, tapering, morphology. Dendrites receive and integrate signals from other neurons or from sensory stimuli, and conduct nerve impulses towards the axon or the cell body. In most neurons, the impulse is conveyed from dendrites to axon via the cell body, but in some types of unipolar neuron, the impulse does not travel via the cell body.	ATRX; CBX7; HMGN5; JADE2; NAP1L2; PDP1; SATB1; ZBTB16
darkorange	402	3.35566e-122	1.86425e-119	6.15696e-118	212	GO:0007049	BP	cell cycle	The progression of biochemical and morphological phases and events that occur in a cell during successive cell replication or nuclear replication events. Canonically, the cell cycle comprises the replication and segregation of genetic material followed by the division of the cell, but in endocycles or syncytial cells nuclear replication or nuclear division may not be followed by cell division.	APOBEC3B; ASF1B; ATAD2; AURKA; BUB1; CDK1; CHAF1A; DNMT1; HELLS; HJURP; PBK; TONSL; TOP2A; UBE2T
darkorange	402	4.61817e-114	1.53939e-111	8.47341e-110	166	GO:0000278	BP	mitotic cell cycle	Progression through the phases of the mitotic cell cycle, the most common eukaryotic cell cycle, which canonically comprises four successive phases called G1, S, G2, and M and includes replication of the genome and the subsequent segregation of chromosomes into daughter cells. In some variant cell cycles nuclear replication or nuclear division may not be followed by cell division, or G1 and G2 ph…	APOBEC3B; ASF1B; ATAD2; AURKA; BUB1; CDK1; CHAF1A; DNMT1; HELLS; HJURP; PBK; TONSL; TOP2A; UBE2T
darkorange	402	5.90437e-76	4.54182e-74	1.08333e-71	107	GO:0051301	BP	cell division	The process resulting in division and partitioning of components of a cell to form more cells; may or may not be accompanied by the physical separation of a cell into distinct, individually membrane-bounded daughter cells.	APOBEC3B; ASF1B; ATAD2; AURKA; BUB1; CDK1; CHAF1A; DNMT1; HELLS; HJURP; PBK; TONSL; TOP2A; UBE2T
darkorange	402	1.35642e-75	1.02759e-73	2.48876e-71	86	GO:0007059	BP	chromosome segregation	The process in which genetic material, in the form of chromosomes, is organized into specific structures and then physically separated and apportioned to two or more sets. In eukaryotes, chromosome segregation begins with the condensation of chromosomes, includes chromosome separation, and ends when chromosomes have completed movement to the spindle poles.	APOBEC3B; ASF1B; ATAD2; AURKA; BUB1; CDK1; CHAF1A; DNMT1; HELLS; HJURP; PBK; TONSL; TOP2A; UBE2T
darkorange	402	2.7975e-74	1.94271e-72	5.13285e-70	137	GO:0051276	BP	chromosome organization	A process that is carried out at the cellular level that results in the assembly, arrangement of constituent parts, or disassembly of chromosomes, structures composed of a very long molecule of DNA and associated proteins that carries hereditary information. This term covers covalent modifications at the molecular level as well as spatial relationships among the major components of a chromosome.	APOBEC3B; ASF1B; ATAD2; AURKA; BUB1; CDK1; CHAF1A; DNMT1; HELLS; HJURP; PBK; TONSL; TOP2A; UBE2T
darkorange	402	9.02479e-66	4.60448e-64	1.65587e-61	90	GO:0048285	BP	organelle fission	The creation of two or more organelles by division of one organelle.	APOBEC3B; ASF1B; ATAD2; AURKA; BUB1; CDK1; CHAF1A; DNMT1; HELLS; HJURP; PBK; TONSL; TOP2A; UBE2T
darkorange	402	2.47551e-61	1.12523e-59	4.54207e-57	70	GO:0098813	BP	nuclear chromosome segregation	The process in which genetic material, in the form of nuclear chromosomes, is organized into specific structures and then physically separated and apportioned to two or more sets. Nuclear chromosome segregation begins with the condensation of chromosomes, includes chromosome separation, and ends when chromosomes have completed movement to the spindle poles.	APOBEC3B; ASF1B; ATAD2; AURKA; BUB1; CDK1; CHAF1A; DNMT1; HELLS; HJURP; PBK; TONSL; TOP2A; UBE2T
darkorange	402	6.07513e-61	2.73654e-59	1.11466e-56	72	GO:0140014	BP	mitotic nuclear division	NA	APOBEC3B; ASF1B; ATAD2; AURKA; BUB1; CDK1; CHAF1A; DNMT1; HELLS; HJURP; PBK; TONSL; TOP2A; UBE2T
darkorange	402	4.69408e-59	2.0409e-57	8.6127e-55	95	GO:0044770	BP	cell cycle phase transition	The cell cycle process by which a cell commits to entering the next cell cycle phase.	APOBEC3B; ASF1B; ATAD2; AURKA; BUB1; CDK1; CHAF1A; DNMT1; HELLS; HJURP; PBK; TONSL; TOP2A; UBE2T
darkorange	402	1.90186e-58	8.05875e-57	3.48954e-54	92	GO:0044772	BP	mitotic cell cycle phase transition	The cell cycle process by which a cell commits to entering the next mitotic cell cycle phase.	APOBEC3B; ASF1B; ATAD2; AURKA; BUB1; CDK1; CHAF1A; DNMT1; HELLS; HJURP; PBK; TONSL; TOP2A; UBE2T
darkorange	402	2.03765e-58	8.56155e-57	3.73868e-54	69	GO:0006260	BP	DNA replication	The cellular metabolic process in which a cell duplicates one or more molecules of DNA. DNA replication begins when specific sequences, known as origins of replication, are recognized and bound by initiation proteins, and ends when the original DNA molecule has been completely duplicated and the copies topologically separated. The unit of replication usually corresponds to the genome of the cell,…	APOBEC3B; ASF1B; ATAD2; AURKA; BUB1; CDK1; CHAF1A; DNMT1; HELLS; HJURP; PBK; TONSL; TOP2A; UBE2T
darkorange	402	8.879e-58	3.66901e-56	1.62912e-53	123	GO:0051726	BP	regulation of cell cycle	Any process that modulates the rate or extent of progression through the cell cycle.	APOBEC3B; ASF1B; ATAD2; AURKA; BUB1; CDK1; CHAF1A; DNMT1; HELLS; HJURP; PBK; TONSL; TOP2A; UBE2T
darkorange	402	1.82366e-57	7.47401e-56	3.34605e-53	151	GO:0005694	CC	chromosome	A structure composed of a very long molecule of DNA and associated proteins (e.g. histones) that carries hereditary information.	APOBEC3B; ASF1B; ATAD2; AURKA; BUB1; CDK1; CHAF1A; DNMT1; HELLS; HJURP; PBK; TONSL; TOP2A; UBE2T
darkorange	402	1.39845e-56	5.5938e-55	2.56587e-52	60	GO:0000819	BP	sister chromatid segregation	The cell cycle process in which sister chromatids are organized and then physically separated and apportioned to two or more sets.	APOBEC3B; ASF1B; ATAD2; AURKA; BUB1; CDK1; CHAF1A; DNMT1; HELLS; HJURP; PBK; TONSL; TOP2A; UBE2T
darkorange	402	5.31587e-54	1.99222e-52	9.75356e-50	60	GO:0000793	CC	condensed chromosome	A highly compacted molecule of DNA and associated proteins resulting in a cytologically distinct structure.	APOBEC3B; ASF1B; ATAD2; AURKA; BUB1; CDK1; CHAF1A; DNMT1; HELLS; HJURP; PBK; TONSL; TOP2A; UBE2T
darkorange	402	7.07664e-54	2.62098e-52	1.29842e-49	98	GO:0010564	BP	regulation of cell cycle process	Any process that modulates a cellular process that is involved in the progression of biochemical and morphological phases and events that occur in a cell during successive cell replication or nuclear replication events.	APOBEC3B; ASF1B; ATAD2; AURKA; BUB1; CDK1; CHAF1A; DNMT1; HELLS; HJURP; PBK; TONSL; TOP2A; UBE2T
darkorange	402	1.35093e-53	4.93041e-52	2.47869e-49	104	GO:0006259	BP	DNA metabolic process	Any cellular metabolic process involving deoxyribonucleic acid. This is one of the two main types of nucleic acid, consisting of a long, unbranched macromolecule formed from one, or more commonly, two, strands of linked deoxyribonucleotides.	APOBEC3B; ASF1B; ATAD2; AURKA; BUB1; CDK1; CHAF1A; DNMT1; HELLS; HJURP; PBK; TONSL; TOP2A; UBE2T
darkorange	402	2.55806e-53	9.20164e-52	4.69352e-49	54	GO:0000070	BP	mitotic sister chromatid segregation	The cell cycle process in which replicated homologous chromosomes are organized and then physically separated and apportioned to two sets during the mitotic cell cycle. Each replicated chromosome, composed of two sister chromatids, aligns at the cell equator, paired with its homologous partner. One homolog of each morphologic type goes into each of the resulting chromosome sets.	APOBEC3B; ASF1B; ATAD2; AURKA; BUB1; CDK1; CHAF1A; DNMT1; HELLS; HJURP; PBK; TONSL; TOP2A; UBE2T
darkorange	402	6.85435e-53	2.44798e-51	1.25764e-48	57	GO:0000775	CC	chromosome, centromeric region	The region of a chromosome that includes the centromeric DNA and associated proteins. In monocentric chromosomes, this region corresponds to a single area of the chromosome, whereas in holocentric chromosomes, it is evenly distributed along the chromosome.	APOBEC3B; ASF1B; ATAD2; AURKA; BUB1; CDK1; CHAF1A; DNMT1; HELLS; HJURP; PBK; TONSL; TOP2A; UBE2T
darkorange	402	2.27638e-50	7.69047e-49	4.1767e-46	200	GO:0006996	BP	organelle organization	A process that is carried out at the cellular level which results in the assembly, arrangement of constituent parts, or disassembly of an organelle within a cell. An organelle is an organized structure of distinctive morphology and function. Includes the nucleus, mitochondria, plastids, vacuoles, vesicles, ribosomes and the cytoskeleton. Excludes the plasma membrane.	APOBEC3B; ASF1B; ATAD2; AURKA; BUB1; CDK1; CHAF1A; DNMT1; HELLS; HJURP; PBK; TONSL; TOP2A; UBE2T
darkorange	402	4.57164e-49	1.50383e-47	8.38805e-45	96	GO:0006974	BP	cellular response to DNA damage stimulus	Any process that results in a change in state or activity of a cell (in terms of movement, secretion, enzyme production, gene expression, etc.) as a result of a stimulus indicating damage to its DNA from environmental insults or errors during metabolism.	APOBEC3B; ASF1B; ATAD2; AURKA; BUB1; CDK1; CHAF1A; DNMT1; HELLS; HJURP; PBK; TONSL; TOP2A; UBE2T
darkorange	402	6.06976e-49	1.95799e-47	1.11368e-44	50	GO:0006261	BP	DNA-dependent DNA replication	A DNA replication process that uses parental DNA as a template for the DNA-dependent DNA polymerases that synthesize the new strands.	APOBEC3B; ASF1B; ATAD2; AURKA; BUB1; CDK1; CHAF1A; DNMT1; HELLS; HJURP; PBK; TONSL; TOP2A; UBE2T
darkorange	402	7.44193e-49	2.38523e-47	1.36544e-44	62	GO:0071103	BP	DNA conformation change	A cellular process that results in a change in the spatial configuration of a DNA molecule. A conformation change can bend DNA, or alter the, twist, writhe, or linking number of a DNA molecule.	APOBEC3B; ASF1B; ATAD2; AURKA; BUB1; CDK1; CHAF1A; DNMT1; HELLS; HJURP; PBK; TONSL; TOP2A; UBE2T
darkorange	402	2.95626e-48	9.12425e-47	5.42414e-44	86	GO:0007346	BP	regulation of mitotic cell cycle	Any process that modulates the rate or extent of progress through the mitotic cell cycle.	APOBEC3B; ASF1B; ATAD2; AURKA; BUB1; CDK1; CHAF1A; DNMT1; HELLS; HJURP; PBK; TONSL; TOP2A; UBE2T
darkorange	402	3.12368e-48	9.58185e-47	5.73133e-44	68	GO:0005819	CC	spindle	The array of microtubules and associated molecules that forms between opposite poles of a eukaryotic cell during mitosis or meiosis and serves to move the duplicated chromosomes apart.	APOBEC3B; ASF1B; ATAD2; AURKA; BUB1; CDK1; CHAF1A; DNMT1; HELLS; HJURP; PBK; TONSL; TOP2A; UBE2T
darkorange	402	2.26272e-45	6.42819e-44	4.15165e-41	76	GO:0006281	BP	DNA repair	The process of restoring DNA after damage. Genomes are subject to damage by chemical and physical agents in the environment (e.g. UV and ionizing radiations, chemical mutagens, fungal and bacterial toxins, etc.) and by free radicals or alkylating agents endogenously generated in metabolism. DNA is also damaged because of errors during its replication. A variety of different DNA repair pathways ha…	APOBEC3B; ASF1B; ATAD2; AURKA; BUB1; CDK1; CHAF1A; DNMT1; HELLS; HJURP; PBK; TONSL; TOP2A; UBE2T
darkorange	402	4.61638e-44	1.2613e-42	8.47013e-40	108	GO:0015630	CC	microtubule cytoskeleton	The part of the cytoskeleton (the internal framework of a cell) composed of microtubules and associated proteins.	APOBEC3B; ASF1B; ATAD2; AURKA; BUB1; CDK1; CHAF1A; DNMT1; HELLS; HJURP; PBK; TONSL; TOP2A; UBE2T
darkorange	402	1.18217e-41	3.00042e-40	2.16904e-37	41	GO:0000779	CC	condensed chromosome, centromeric region	The region of a condensed chromosome that includes the centromere and associated proteins, including the kinetochore. In monocentric chromosomes, this region corresponds to a single area of the chromosome, whereas in holocentric chromosomes, it is evenly distributed along the chromosome.	APOBEC3B; ASF1B; ATAD2; AURKA; BUB1; CDK1; CHAF1A; DNMT1; HELLS; HJURP; PBK; TONSL; TOP2A; UBE2T
darkorange	402	2.94789e-41	7.44416e-40	5.40878e-37	188	GO:0005654	CC	nucleoplasm	That part of the nuclear content other than the chromosomes or the nucleolus.	APOBEC3B; ASF1B; ATAD2; AURKA; BUB1; CDK1; CHAF1A; DNMT1; HELLS; HJURP; PBK; TONSL; TOP2A; UBE2T
darkorange	402	2.39714e-40	6.02297e-39	4.39828e-36	74	GO:0000226	BP	microtubule cytoskeleton organization	A process that is carried out at the cellular level which results in the assembly, arrangement of constituent parts, or disassembly of cytoskeletal structures comprising microtubules and their associated proteins.	APOBEC3B; ASF1B; ATAD2; AURKA; BUB1; CDK1; CHAF1A; DNMT1; HELLS; HJURP; PBK; TONSL; TOP2A; UBE2T
darkorange	402	4.03689e-40	1.00922e-38	7.40689e-36	42	GO:0000776	CC	kinetochore	A multisubunit complex that is located at the centromeric region of DNA and provides an attachment point for the spindle microtubules.	APOBEC3B; ASF1B; ATAD2; AURKA; BUB1; CDK1; CHAF1A; DNMT1; HELLS; HJURP; PBK; TONSL; TOP2A; UBE2T
darkorange	402	3.2012e-38	7.84608e-37	5.87357e-34	260	GO:0005634	CC	nucleus	A membrane-bounded organelle of eukaryotic cells in which chromosomes are housed and replicated. In most cells, the nucleus contains all of the cell's chromosomes except the organellar chromosomes, and is the site of RNA synthesis and processing. In some species, or in specialized cell types, RNA metabolism or DNA replication may be absent.	APOBEC3B; ASF1B; ATAD2; AURKA; BUB1; CDK1; CHAF1A; DNMT1; HELLS; HJURP; PBK; TONSL; TOP2A; UBE2T
darkorange	402	9.46916e-37	2.29834e-35	1.7374e-32	36	GO:0000777	CC	condensed chromosome kinetochore	A multisubunit complex that is located at the centromeric region of a condensed chromosome and provides an attachment point for the spindle microtubules.	APOBEC3B; ASF1B; ATAD2; AURKA; BUB1; CDK1; CHAF1A; DNMT1; HELLS; HJURP; PBK; TONSL; TOP2A; UBE2T
darkorange	402	1.04259e-36	2.51833e-35	1.91294e-32	64	GO:1901987	BP	regulation of cell cycle phase transition	NA	APOBEC3B; ASF1B; ATAD2; AURKA; BUB1; CDK1; CHAF1A; DNMT1; HELLS; HJURP; PBK; TONSL; TOP2A; UBE2T
darkorange	402	1.20031e-36	2.88536e-35	2.20233e-32	62	GO:1901990	BP	regulation of mitotic cell cycle phase transition	NA	APOBEC3B; ASF1B; ATAD2; AURKA; BUB1; CDK1; CHAF1A; DNMT1; HELLS; HJURP; PBK; TONSL; TOP2A; UBE2T
darkorange	402	1.24264e-36	2.97283e-35	2.28e-32	210	GO:0031981	CC	nuclear lumen	The volume enclosed by the nuclear inner membrane.	APOBEC3B; ASF1B; ATAD2; AURKA; BUB1; CDK1; CHAF1A; DNMT1; HELLS; HJURP; PBK; TONSL; TOP2A; UBE2T
darkorange	402	5.32704e-36	1.26834e-34	9.77405e-32	36	GO:0051983	BP	regulation of chromosome segregation	Any process that modulates the frequency, rate or extent of chromosome segregation, the process in which genetic material, in the form of chromosomes, is organized and then physically separated and apportioned to two or more sets.	APOBEC3B; ASF1B; ATAD2; AURKA; BUB1; CDK1; CHAF1A; DNMT1; HELLS; HJURP; PBK; TONSL; TOP2A; UBE2T
darkorange	402	2.60334e-35	6.16904e-34	4.7766e-31	81	GO:0007017	BP	microtubule-based process	Any cellular process that depends upon or alters the microtubule cytoskeleton, that part of the cytoskeleton comprising microtubules and their associated proteins.	APOBEC3B; ASF1B; ATAD2; AURKA; BUB1; CDK1; CHAF1A; DNMT1; HELLS; HJURP; PBK; TONSL; TOP2A; UBE2T
darkorange	402	1.17421e-32	2.73073e-31	2.15445e-28	41	GO:0007051	BP	spindle organization	A process that is carried out at the cellular level which results in the assembly, arrangement of constituent parts, or disassembly of the spindle, the array of microtubules and associated molecules that forms between opposite poles of a eukaryotic cell during DNA segregation and serves to move the duplicated chromosomes apart.	APOBEC3B; ASF1B; ATAD2; AURKA; BUB1; CDK1; CHAF1A; DNMT1; HELLS; HJURP; PBK; TONSL; TOP2A; UBE2T
darkorange	402	1.29219e-32	2.99119e-31	2.37091e-28	46	GO:0051321	BP	meiotic cell cycle	Progression through the phases of the meiotic cell cycle, in which canonically a cell replicates to produce four offspring with half the chromosomal content of the progenitor cell via two nuclear divisions.	APOBEC3B; ASF1B; ATAD2; AURKA; BUB1; CDK1; CHAF1A; DNMT1; HELLS; HJURP; PBK; TONSL; TOP2A; UBE2T
darkorange	402	1.40005e-32	3.22593e-31	2.56882e-28	68	GO:0045786	BP	negative regulation of cell cycle	Any process that stops, prevents or reduces the rate or extent of progression through the cell cycle.	APOBEC3B; ASF1B; ATAD2; AURKA; BUB1; CDK1; CHAF1A; DNMT1; HELLS; HJURP; PBK; TONSL; TOP2A; UBE2T
darkorange	402	6.52757e-32	1.49715e-30	1.19768e-27	37	GO:1902850	BP	microtubule cytoskeleton organization involved in mitosis	NA	APOBEC3B; ASF1B; ATAD2; AURKA; BUB1; CDK1; CHAF1A; DNMT1; HELLS; HJURP; PBK; TONSL; TOP2A; UBE2T
darkorange	402	5.07964e-31	1.13893e-29	9.32013e-27	38	GO:0006323	BP	DNA packaging	Any process in which DNA and associated proteins are formed into a compact, orderly structure.	APOBEC3B; ASF1B; ATAD2; AURKA; BUB1; CDK1; CHAF1A; DNMT1; HELLS; HJURP; PBK; TONSL; TOP2A; UBE2T
darkorange	402	7.71839e-31	1.72285e-29	1.41617e-26	27	GO:0033260	BP	nuclear DNA replication	The DNA-dependent DNA replication that occurs in the nucleus of eukaryotic organisms as part of the cell cycle.	APOBEC3B; ASF1B; ATAD2; AURKA; BUB1; CDK1; CHAF1A; DNMT1; HELLS; HJURP; PBK; TONSL; TOP2A; UBE2T
darkorange	402	1.1727e-30	2.59446e-29	2.15166e-26	46	GO:0044839	BP	cell cycle G2/M phase transition	The cell cycle process by which a cell in G2 phase commits to M phase.	APOBEC3B; ASF1B; ATAD2; AURKA; BUB1; CDK1; CHAF1A; DNMT1; HELLS; HJURP; PBK; TONSL; TOP2A; UBE2T
darkorange	402	1.93207e-29	4.2185e-28	3.54496e-25	37	GO:0000922	CC	spindle pole	Either of the ends of a spindle, where spindle microtubules are organized; usually contains a microtubule organizing center and accessory molecules, spindle microtubules and astral microtubules.	APOBEC3B; ASF1B; ATAD2; AURKA; BUB1; CDK1; CHAF1A; DNMT1; HELLS; HJURP; PBK; TONSL; TOP2A; UBE2T
darkorange	402	3.16361e-29	6.81812e-28	5.80458e-25	37	GO:0007088	BP	regulation of mitotic nuclear division	Any process that modulates the frequency, rate or extent of mitosis.	APOBEC3B; ASF1B; ATAD2; AURKA; BUB1; CDK1; CHAF1A; DNMT1; HELLS; HJURP; PBK; TONSL; TOP2A; UBE2T
darkorange	402	3.16361e-29	6.81812e-28	5.80458e-25	37	GO:0007093	BP	mitotic cell cycle checkpoint	A cell cycle checkpoint that ensures accurate chromosome replication and segregation by preventing progression through a mitotic cell cycle until conditions are suitable for the cell to proceed to the next stage.	APOBEC3B; ASF1B; ATAD2; AURKA; BUB1; CDK1; CHAF1A; DNMT1; HELLS; HJURP; PBK; TONSL; TOP2A; UBE2T
darkorange	402	4.41995e-29	9.48486e-28	8.10972e-25	70	GO:0005815	CC	microtubule organizing center	An intracellular structure that can catalyze gamma-tubulin-dependent microtubule nucleation and that can anchor microtubules by interacting with their minus ends, plus ends or sides.	APOBEC3B; ASF1B; ATAD2; AURKA; BUB1; CDK1; CHAF1A; DNMT1; HELLS; HJURP; PBK; TONSL; TOP2A; UBE2T
darkorange	402	5.63012e-29	1.20302e-27	1.03301e-24	46	GO:0044843	BP	cell cycle G1/S phase transition	The cell cycle process by which a cell in G1 phase commits to S phase.	APOBEC3B; ASF1B; ATAD2; AURKA; BUB1; CDK1; CHAF1A; DNMT1; HELLS; HJURP; PBK; TONSL; TOP2A; UBE2T
yellow	1153	2.47712e-10	3.02826e-09	4.54502e-06	374	GO:0005886	CC	plasma membrane	The membrane surrounding a cell that separates the cell from its external environment. It consists of a phospholipid bilayer and associated proteins.	EZH1; HDAC5; JADE3; MAPKAPK3; PPARGC1A; PRKCA; RARA; ZNF217
yellow	1153	8.54196e-10	9.77341e-09	1.56728e-05	377	GO:0071944	CC	cell periphery	The part of a cell encompassing the cell cortex, the plasma membrane, and any external encapsulating structures.	EZH1; HDAC5; JADE3; MAPKAPK3; PPARGC1A; PRKCA; RARA; ZNF217
yellow	1153	1.38878e-08	1.36422e-07	0.000254813	67	GO:0000323	CC	lytic vacuole	A vacuole that is maintained at an acidic pH and which contains degradative enzymes, including a wide variety of acid hydrolases.	EZH1; HDAC5; JADE3; MAPKAPK3; PPARGC1A; PRKCA; RARA; ZNF217
yellow	1153	1.38878e-08	1.36422e-07	0.000254813	67	GO:0005764	CC	lysosome	A small lytic vacuole that has cell cycle-independent morphology and is found in most animal cells and that contains a variety of hydrolases, most of which have their maximal activities in the pH range 5-6. The contained enzymes display latency if properly isolated. About 40 different lysosomal hydrolases are known and lysosomes have a great variety of morphologies and functions.	EZH1; HDAC5; JADE3; MAPKAPK3; PPARGC1A; PRKCA; RARA; ZNF217
yellow	1153	1.64531e-08	1.59429e-07	0.000301881	669	GO:0005737	CC	cytoplasm	All of the contents of a cell excluding the plasma membrane and nucleus, but including other subcellular structures.	EZH1; HDAC5; JADE3; MAPKAPK3; PPARGC1A; PRKCA; RARA; ZNF217
yellow	1153	1.6807e-08	1.62543e-07	0.000308374	534	GO:0016020	CC	membrane	A lipid bilayer along with all the proteins and protein complexes embedded in it an attached to it.	EZH1; HDAC5; JADE3; MAPKAPK3; PPARGC1A; PRKCA; RARA; ZNF217
yellow	1153	3.45513e-08	3.16985e-07	0.000633948	420	GO:0007154	BP	cell communication	Any process that mediates interactions between a cell and its surroundings. Encompasses interactions such as signaling or attachment between one cell and another cell, between a cell and an extracellular matrix, or between a cell and any other aspect of its environment.	EZH1; HDAC5; JADE3; MAPKAPK3; PPARGC1A; PRKCA; RARA; ZNF217
yellow	1153	3.5795e-08	3.27793e-07	0.000656766	419	GO:0023052	BP	signaling	The entirety of a process in which information is transmitted within a biological system. This process begins with an active signal and ends when a cellular response has been triggered.	EZH1; HDAC5; JADE3; MAPKAPK3; PPARGC1A; PRKCA; RARA; ZNF217
yellow	1153	4.26676e-08	3.81642e-07	0.000782865	7	GO:0002480	BP	antigen processing and presentation of exogenous peptide antigen via MHC class I, TAP-independent	The process in which an antigen-presenting cell expresses a peptide antigen of exogenous origin on its cell surface in association with an MHC class I protein complex following intracellular transport via a pathway not requiring TAP (transporter associated with antigen processing). The peptide is typically a fragment of a larger exogenous protein which has been degraded within the cell. Class I h…	EZH1; HDAC5; JADE3; MAPKAPK3; PPARGC1A; PRKCA; RARA; ZNF217
yellow	1153	4.26676e-08	3.81642e-07	0.000782865	7	GO:0042612	CC	MHC class I protein complex	A transmembrane protein complex composed of a MHC class I alpha chain and an invariant beta2-microglobin chain, and with or without a bound peptide antigen. Class I here refers to classical class I molecules.	EZH1; HDAC5; JADE3; MAPKAPK3; PPARGC1A; PRKCA; RARA; ZNF217
yellow	1153	5.02963e-08	4.451e-07	0.000922837	95	GO:0040012	BP	regulation of locomotion	Any process that modulates the frequency, rate or extent of locomotion of a cell or organism.	EZH1; HDAC5; JADE3; MAPKAPK3; PPARGC1A; PRKCA; RARA; ZNF217
yellow	1153	1.12287e-07	9.37284e-07	0.00206023	72	GO:0005773	CC	vacuole	A closed structure, found only in eukaryotic cells, that is completely surrounded by unit membrane and contains liquid material. Cells contain one or several vacuoles, that may have different functions from each other. Vacuoles have a diverse array of functions. They can act as a storage organelle for nutrients or waste products, as a degradative compartment, as a cost-effective way of increasing…	EZH1; HDAC5; JADE3; MAPKAPK3; PPARGC1A; PRKCA; RARA; ZNF217
yellow	1153	1.14365e-07	9.51457e-07	0.00209837	91	GO:2000145	BP	regulation of cell motility	NA	EZH1; HDAC5; JADE3; MAPKAPK3; PPARGC1A; PRKCA; RARA; ZNF217
yellow	1153	1.18718e-07	9.84394e-07	0.00217824	188	GO:0031982	CC	vesicle	Any small, fluid-filled, spherical organelle enclosed by membrane.	EZH1; HDAC5; JADE3; MAPKAPK3; PPARGC1A; PRKCA; RARA; ZNF217
yellow	1153	1.2578e-07	1.02929e-06	0.00230781	181	GO:0031410	CC	cytoplasmic vesicle	A vesicle found in the cytoplasm of a cell.	EZH1; HDAC5; JADE3; MAPKAPK3; PPARGC1A; PRKCA; RARA; ZNF217
yellow	1153	1.41829e-07	1.14378e-06	0.00260228	181	GO:0097708	CC	intracellular vesicle	Any vesicle that is part of the intracellular region.	EZH1; HDAC5; JADE3; MAPKAPK3; PPARGC1A; PRKCA; RARA; ZNF217
yellow	1153	1.72966e-07	1.37493e-06	0.00317359	96	GO:0051270	BP	regulation of cellular component movement	Any process that modulates the frequency, rate or extent of the movement of a cellular component.	EZH1; HDAC5; JADE3; MAPKAPK3; PPARGC1A; PRKCA; RARA; ZNF217
yellow	1153	1.79331e-07	1.42101e-06	0.00329036	128	GO:0046903	BP	secretion	The controlled release of a substance by a cell or a tissue.	EZH1; HDAC5; JADE3; MAPKAPK3; PPARGC1A; PRKCA; RARA; ZNF217
yellow	1153	1.84302e-07	1.45578e-06	0.00338156	386	GO:0007165	BP	signal transduction	The cellular process in which a signal is conveyed to trigger a change in the activity or state of a cell. Signal transduction begins with reception of a signal (e.g. a ligand binding to a receptor or receptor activation by a stimulus such as light), or for signal transduction in the absence of ligand, signal-withdrawal or the activity of a constitutively active receptor. Signal transduction ends…	EZH1; HDAC5; JADE3; MAPKAPK3; PPARGC1A; PRKCA; RARA; ZNF217
yellow	1153	3.35975e-07	2.55689e-06	0.00616447	302	GO:0012505	CC	endomembrane system	A collection of membranous structures involved in transport within the cell. The main components of the endomembrane system are endoplasmic reticulum, Golgi bodies, vesicles, cell membrane and nuclear envelope. Members of the endomembrane system pass materials through each other or though the use of vesicles.	EZH1; HDAC5; JADE3; MAPKAPK3; PPARGC1A; PRKCA; RARA; ZNF217
yellow	1153	3.62534e-07	2.74232e-06	0.00665178	85	GO:0030334	BP	regulation of cell migration	Any process that modulates the frequency, rate or extent of cell migration.	EZH1; HDAC5; JADE3; MAPKAPK3; PPARGC1A; PRKCA; RARA; ZNF217
yellow	1153	3.9255e-07	2.95151e-06	0.00720252	87	GO:0005768	CC	endosome	A vacuole to which materials ingested by endocytosis are delivered.	EZH1; HDAC5; JADE3; MAPKAPK3; PPARGC1A; PRKCA; RARA; ZNF217
yellow	1153	4.42107e-07	3.29931e-06	0.00811178	200	GO:0035556	BP	intracellular signal transduction	The process in which a signal is passed on to downstream components within the cell, which become activated themselves to further propagate the signal and finally trigger a change in the function or state of the cell.	EZH1; HDAC5; JADE3; MAPKAPK3; PPARGC1A; PRKCA; RARA; ZNF217
yellow	1153	6.19784e-07	4.51738e-06	0.0113718	6	GO:0002486	BP	antigen processing and presentation of endogenous peptide antigen via MHC class I via ER pathway, TAP-independent	The process in which an antigen-presenting cell expresses a peptide antigen of endogenous origin on its cell surface in association with an MHC class I protein complex following intracellular transport via a TAP-independent ER pathway. The peptide is typically a fragment of a larger endogenous protein which has been degraded within the cell and becomes associated with the MHC class I molecule in …	EZH1; HDAC5; JADE3; MAPKAPK3; PPARGC1A; PRKCA; RARA; ZNF217
yellow	1153	6.90208e-07	4.97268e-06	0.0126639	72	GO:0000139	CC	Golgi membrane	The lipid bilayer surrounding any of the compartments of the Golgi apparatus.	EZH1; HDAC5; JADE3; MAPKAPK3; PPARGC1A; PRKCA; RARA; ZNF217
yellow	1153	9.35302e-07	6.59592e-06	0.0171609	116	GO:0032940	BP	secretion by cell	The controlled release of a substance by a cell.	EZH1; HDAC5; JADE3; MAPKAPK3; PPARGC1A; PRKCA; RARA; ZNF217
yellow	1153	1.00277e-06	7.03205e-06	0.0183988	117	GO:0007155	BP	cell adhesion	The attachment of a cell, either to another cell or to an underlying substrate such as the extracellular matrix, via cell adhesion molecules.	EZH1; HDAC5; JADE3; MAPKAPK3; PPARGC1A; PRKCA; RARA; ZNF217
yellow	1153	1.09717e-06	7.67249e-06	0.0201308	8	GO:0019885	BP	antigen processing and presentation of endogenous peptide antigen via MHC class I	The process in which an antigen-presenting cell expresses a peptide antigen of endogenous origin on its cell surface in association with an MHC class I protein complex. The peptide antigen is typically, but not always, processed from a whole protein. Class I here refers to classical class I molecules.	EZH1; HDAC5; JADE3; MAPKAPK3; PPARGC1A; PRKCA; RARA; ZNF217
yellow	1153	1.24699e-06	8.59995e-06	0.0228798	148	GO:0030054	CC	cell junction	A cellular component that forms a specialized region of connection between two or more cells, or between a cell and the extracellular matrix, or between two membrane-bound components of a cell, such as flagella.	EZH1; HDAC5; JADE3; MAPKAPK3; PPARGC1A; PRKCA; RARA; ZNF217
yellow	1153	1.30298e-06	8.94906e-06	0.0239071	246	GO:0023051	BP	regulation of signaling	Any process that modulates the frequency, rate or extent of a signaling process.	EZH1; HDAC5; JADE3; MAPKAPK3; PPARGC1A; PRKCA; RARA; ZNF217
yellow	1153	1.60307e-06	1.08024e-05	0.0294132	72	GO:0008289	MF	lipid binding	Interacting selectively and non-covalently with a lipid.	EZH1; HDAC5; JADE3; MAPKAPK3; PPARGC1A; PRKCA; RARA; ZNF217
yellow	1153	2.34137e-06	1.51643e-05	0.0429595	9	GO:0019883	BP	antigen processing and presentation of endogenous antigen	The process in which an antigen-presenting cell expresses antigen (peptide or lipid) of endogenous origin on its cell surface in association with an MHC protein complex.	EZH1; HDAC5; JADE3; MAPKAPK3; PPARGC1A; PRKCA; RARA; ZNF217
yellow	1153	2.48239e-06	1.60154e-05	0.0455469	124	GO:0005794	CC	Golgi apparatus	A membrane-bound cytoplasmic organelle of the endomembrane system that further processes the core oligosaccharides (e.g. N-glycans) added to proteins in the endoplasmic reticulum and packages them into membrane-bound vesicles. The Golgi apparatus operates at the intersection of the secretory, lysosomal, and endocytic pathways.	EZH1; HDAC5; JADE3; MAPKAPK3; PPARGC1A; PRKCA; RARA; ZNF217
yellow	1153	3.17759e-06	1.99849e-05	0.0583025	538	GO:0050896	BP	response to stimulus	Any process that results in a change in state or activity of a cell or an organism (in terms of movement, secretion, enzyme production, gene expression, etc.) as a result of a stimulus. The process begins with detection of the stimulus and ends with a change in state or activity or the cell or organism.	EZH1; HDAC5; JADE3; MAPKAPK3; PPARGC1A; PRKCA; RARA; ZNF217
yellow	1153	3.86919e-06	2.3943e-05	0.070992	172	GO:0050790	BP	regulation of catalytic activity	Any process that modulates the activity of an enzyme.	EZH1; HDAC5; JADE3; MAPKAPK3; PPARGC1A; PRKCA; RARA; ZNF217
yellow	1153	5.92714e-06	3.49478e-05	0.108751	10	GO:0098576	CC	lumenal side of membrane	Any side (leaflet) of a membrane that faces the lumen of an organelle.	EZH1; HDAC5; JADE3; MAPKAPK3; PPARGC1A; PRKCA; RARA; ZNF217
yellow	1153	7.24667e-06	4.19367e-05	0.132962	9	GO:0071556	CC	integral component of lumenal side of endoplasmic reticulum membrane	The component of the endoplasmic reticulum membrane consisting of the gene products that penetrate only the lumenal side of the membrane.	EZH1; HDAC5; JADE3; MAPKAPK3; PPARGC1A; PRKCA; RARA; ZNF217
yellow	1153	8.37271e-06	4.76264e-05	0.153623	111	GO:0006629	BP	lipid metabolic process	The chemical reactions and pathways involving lipids, compounds soluble in an organic solvent but not, or sparingly, in an aqueous solvent. Includes fatty acids; neutral fats, other fatty-acid esters, and soaps; long-chain (fatty) alcohols and waxes; sphingoids and other long-chain bases; glycolipids, phospholipids and sphingolipids; and carotenes, polyprenols, sterols, terpenes and other isopren…	EZH1; HDAC5; JADE3; MAPKAPK3; PPARGC1A; PRKCA; RARA; ZNF217
yellow	1153	9.35957e-06	5.27003e-05	0.171729	98	GO:0034097	BP	response to cytokine	Any process that results in a change in state or activity of a cell or an organism (in terms of movement, secretion, enzyme production, gene expression, etc.) as a result of a cytokine stimulus.	EZH1; HDAC5; JADE3; MAPKAPK3; PPARGC1A; PRKCA; RARA; ZNF217
yellow	1153	9.95439e-06	5.56733e-05	0.182643	21	GO:0008194	MF	UDP-glycosyltransferase activity	Catalysis of the transfer of a glycosyl group from a UDP-sugar to a small hydrophobic molecule.	EZH1; HDAC5; JADE3; MAPKAPK3; PPARGC1A; PRKCA; RARA; ZNF217
yellow	1153	1.71415e-05	9.05997e-05	0.314512	91	GO:0071345	BP	cellular response to cytokine stimulus	Any process that results in a change in state or activity of a cell (in terms of movement, secretion, enzyme production, gene expression, etc.) as a result of a cytokine stimulus.	EZH1; HDAC5; JADE3; MAPKAPK3; PPARGC1A; PRKCA; RARA; ZNF217
yellow	1153	1.77349e-05	9.31456e-05	0.3254	89	GO:1901135	BP	carbohydrate derivative metabolic process	NA	EZH1; HDAC5; JADE3; MAPKAPK3; PPARGC1A; PRKCA; RARA; ZNF217
yellow	1153	1.82864e-05	9.55455e-05	0.335519	160	GO:0008219	BP	cell death	Any biological process that results in permanent cessation of all vital functions of a cell. A cell should be considered dead when any one of the following molecular or morphological criteria is met: (1) the cell has lost the integrity of its plasma membrane; (2) the cell, including its nucleus, has undergone complete fragmentation into discrete bodies (frequently referred to as apoptotic bodies)…	EZH1; HDAC5; JADE3; MAPKAPK3; PPARGC1A; PRKCA; RARA; ZNF217
yellow	1153	1.84414e-05	9.62493e-05	0.338362	64	GO:0002263	BP	cell activation involved in immune response	A change in the morphology or behavior of a cell resulting from exposure to an activating factor such as a cellular or soluble ligand, leading to the initiation or perpetuation of an immune response.	EZH1; HDAC5; JADE3; MAPKAPK3; PPARGC1A; PRKCA; RARA; ZNF217
yellow	1153	1.88512e-05	9.80812e-05	0.345882	77	GO:0006887	BP	exocytosis	A process of secretion by a cell that results in the release of intracellular molecules (e.g. hormones, matrix proteins) contained within a membrane-bounded vesicle. Exocytosis can occur either by full fusion, when the vesicle collapses into the plasma membrane, or by a kiss-and-run mechanism that involves the formation of a transient contact, a pore, between a granule (for exemple of chromaffin …	EZH1; HDAC5; JADE3; MAPKAPK3; PPARGC1A; PRKCA; RARA; ZNF217
yellow	1153	1.92251e-05	9.98188e-05	0.352742	142	GO:0044281	BP	small molecule metabolic process	The chemical reactions and pathways involving small molecules, any low molecular weight, monomeric, non-encoded molecule.	EZH1; HDAC5; JADE3; MAPKAPK3; PPARGC1A; PRKCA; RARA; ZNF217
yellow	1153	1.96127e-05	0.00010162	0.359853	16	GO:0060333	BP	interferon-gamma-mediated signaling pathway	A series of molecular signals initiated by the binding of interferon-gamma to a receptor on the surface of a cell, and ending with regulation of a downstream cellular process, e.g. transcription. Interferon gamma is the only member of the type II interferon found so far.	EZH1; HDAC5; JADE3; MAPKAPK3; PPARGC1A; PRKCA; RARA; ZNF217
yellow	1153	1.99215e-05	0.000103007	0.365519	11	GO:0008376	MF	acetylgalactosaminyltransferase activity	Catalysis of the transfer of an N-acetylgalactosaminyl residue from UDP-N-acetyl-galactosamine to an oligosaccharide.	EZH1; HDAC5; JADE3; MAPKAPK3; PPARGC1A; PRKCA; RARA; ZNF217
yellow	1153	2.04147e-05	0.000104583	0.374569	42	GO:0030133	CC	transport vesicle	Any of the vesicles of the constitutive secretory pathway, which carry cargo from the endoplasmic reticulum to the Golgi, between Golgi cisternae, from the Golgi to the ER (retrograde transport) or to destinations within or outside the cell.	EZH1; HDAC5; JADE3; MAPKAPK3; PPARGC1A; PRKCA; RARA; ZNF217
yellow	1153	2.2111e-05	0.000111898	0.405693	5	GO:0030881	MF	beta-2-microglobulin binding	Interacting selectively and non-covalently with beta-2-microglobulin.	EZH1; HDAC5; JADE3; MAPKAPK3; PPARGC1A; PRKCA; RARA; ZNF217

## Sheet: KIRC_modules_topNMF
Supplementary Data 6: Top NMF genes associated with the modules from the WGCNA analysis for KIRC
topNMF_gene	module	module_size	NMF_cluster
ASXL2	blue	2514	better
CDYL2	blue	2514	better
FAM175A	blue	2514	better
FOXO1	blue	2514	better
GTF2I	blue	2514	better
GTF3C4	blue	2514	better
PPARGC1A	blue	2514	better
SHPRH	blue	2514	better
ZHX1	blue	2514	better
EXOSC5	brown	2198	poor
FBRSL1	brown	2198	poor
MBD3	brown	2198	poor
NAA60	brown	2198	poor
RBX1	brown	2198	poor
SIRT6	brown	2198	poor
ZNHIT1	brown	2198	poor
HDAC10	yellow	1917	poor
INO80E	yellow	1917	poor
MST1	yellow	1917	poor
SIRT7	yellow	1917	poor
TAF10	yellow	1917	poor

## Sheet: KIRC_modules_gene_members
Supplementary Data 6: Modules and their associated genes from the WGCNA analysis for KIRC
module_gene	module	module_size
A2M-AS1	grey	13849
AACSP1	grey	13849
AADAC	grey	13849
AADAT	grey	13849
AAED1	grey	13849
AAK1	grey	13849
AAR2	grey	13849
AARD	grey	13849
AARS2	grey	13849
AB015752.3	grey	13849
AB019440.50	grey	13849
ABC12-47964100C23.1	grey	13849
ABC7-42391500H16.2	grey	13849
ABC7-43041300I9.1	grey	13849
ABC7-481722F1.1	grey	13849
ABCA2	grey	13849
ABCA3	grey	13849
ABCA4	grey	13849
ABCA6	grey	13849
ABCA9	grey	13849
ABCA9-AS1	grey	13849
ABCB1	grey	13849
ABCB10P1	grey	13849
ABCB10P3	grey	13849
ABCB4	grey	13849
ABCB6	grey	13849
ABCC1	grey	13849
ABCC11	grey	13849
ABCC6P1	grey	13849
ABCD1P4	grey	13849
ABCD4	grey	13849
ABCG1	grey	13849
ABCG5	grey	13849
ABCG8	grey	13849
ABHD1	grey	13849
ABHD17AP4	grey	13849
ABHD3	grey	13849
ABHD4	grey	13849
ABI3BP	grey	13849
ABL1	grey	13849
ABTB1	grey	13849
ABTB2	grey	13849
AC000029.1	grey	13849
AC000068.5	grey	13849
AC000081.2	grey	13849
AC000110.1	grey	13849
AC000111.4	grey	13849
AC000370.2	grey	13849
AC000374.1	grey	13849
AC000403.1	grey	13849
AC002066.1	grey	13849
AC002069.5	grey	13849
AC002076.10	grey	13849
AC002116.7	grey	13849
AC002310.12	grey	13849
AC002310.7	grey	13849
AC002365.5	grey	13849
AC002383.2	grey	13849
AC002398.9	grey	13849
AC002407.1	grey	13849
AC002454.1	grey	13849
AC002467.7	grey	13849
AC002486.3	grey	13849
AC002511.3	grey	13849
AC002519.6	grey	13849
AC002979.1	grey	13849
AC003002.4	grey	13849
AC003005.2	grey	13849
AC003005.4	grey	13849
AC003006.7	grey	13849
AC003009.1	grey	13849
AC003075.4	grey	13849
AC003084.2	grey	13849
AC003090.1	grey	13849
AC003092.2	grey	13849
AC003688.1	grey	13849
AC003958.2	grey	13849
AC003958.6	grey	13849
AC003973.1	grey	13849
AC003973.3	grey	13849
AC003973.5	grey	13849
AC003986.5	grey	13849
AC004000.2	grey	13849
AC004004.2	grey	13849
AC004006.2	grey	13849
AC004009.1	grey	13849
AC004014.3	grey	13849
AC004019.10	grey	13849
AC004022.8	grey	13849
AC004066.3	grey	13849
AC004069.1	grey	13849
AC004076.9	grey	13849
AC004079.1	grey	13849
AC004108.1	grey	13849
AC004112.5	grey	13849
AC004112.7	grey	13849
AC004129.7	grey	13849
AC004156.3	grey	13849
AC004159.1	grey	13849
AC004221.2	grey	13849
AC004471.9	grey	13849
AC004540.4	grey	13849
AC004656.1	grey	13849
AC004692.5	grey	13849
AC004837.4	grey	13849
AC004869.2	grey	13849
AC004869.3	grey	13849
AC004870.5	grey	13849
AC004875.1	grey	13849
AC004901.1	grey	13849
AC004924.1	grey	13849
AC004938.5	grey	13849
AC004941.5	grey	13849
AC004947.2	grey	13849
AC004969.1	grey	13849
AC004980.9	grey	13849
AC004984.1	grey	13849
AC004987.10	grey	13849
AC004987.9	grey	13849
AC005020.1	grey	13849
AC005024.1	grey	13849
AC005027.3	grey	13849
AC005037.1	grey	13849
AC005037.3	grey	13849
AC005041.11	grey	13849
AC005042.5	grey	13849
AC005062.2	grey	13849
AC005076.5	grey	13849
AC005077.7	grey	13849
AC005077.8	grey	13849
AC005082.12	grey	13849
AC005083.1	grey	13849
AC005105.2	grey	13849
AC005150.1	grey	13849
AC005150.3	grey	13849
AC005176.3	grey	13849
AC005220.3	grey	13849
AC005224.2	grey	13849
AC005229.1	grey	13849
AC005229.7	grey	13849
AC005237.2	grey	13849
AC005255.5	grey	13849
AC005281.1	grey	13849
AC005281.2	grey	13849
AC005284.1	grey	13849
AC005288.1	grey	13849
AC005307.1	grey	13849
AC005307.3	grey	13849
AC005324.6	grey	13849
AC005324.7	grey	13849
AC005336.4	grey	13849
AC005357.1	grey	13849
AC005371.1	grey	13849
AC005391.2	grey	13849
AC005394.1	grey	13849
AC005412.1	grey	13849
AC005481.5	grey	13849
AC005487.2	grey	13849
AC005498.3	grey	13849
AC005498.4	grey	13849
AC005532.5	grey	13849
AC005537.2	grey	13849
AC005540.3	grey	13849
AC005549.1	grey	13849
AC005549.2	grey	13849
AC005550.3	grey	13849
AC005550.5	grey	13849
AC005559.3	grey	13849
AC005592.1	grey	13849
AC005609.16	grey	13849
AC005609.17	grey	13849
AC005614.3	grey	13849
AC005614.5	grey	13849
AC005618.6	grey	13849
AC005624.2	grey	13849
AC005682.5	grey	13849
AC005701.1	grey	13849
AC005702.1	grey	13849
AC005702.2	grey	13849
AC005702.3	grey	13849
AC005702.4	grey	13849
AC005703.2	grey	13849
AC005703.3	grey	13849
AC005725.1	grey	13849
AC005730.2	grey	13849
AC005740.3	grey	13849
AC005754.7	grey	13849
AC005754.8	grey	13849
AC005786.3	grey	13849
AC005808.3	grey	13849
AC005822.1	grey	13849
AC005932.1	grey	13849
AC006000.5	grey	13849
AC006019.3	grey	13849
AC006022.4	grey	13849
AC006026.12	grey	13849
AC006026.13	grey	13849
AC006033.22	grey	13849
AC006042.7	grey	13849
AC006050.2	grey	13849
AC006115.1	grey	13849
AC006116.13	grey	13849
AC006116.15	grey	13849
AC006116.24	grey	13849
AC006133.3	grey	13849
AC006133.7	grey	13849
AC006156.2	grey	13849
AC006262.10	grey	13849
AC006273.4	grey	13849
AC006273.5	grey	13849
AC006288.1	grey	13849
AC006322.1	grey	13849
AC006326.5	grey	13849
AC006335.11	grey	13849
AC006366.3	grey	13849
AC006372.4	grey	13849
AC006380.3	grey	13849
AC006386.1	grey	13849
AC006390.4	grey	13849
AC006452.1	grey	13849
AC006461.1	grey	13849
AC006478.1	grey	13849
AC006486.9	grey	13849
AC006487.1	grey	13849
AC006534.1	grey	13849
AC006534.3	grey	13849
AC006538.4	grey	13849
AC006926.1	grey	13849
AC006946.15	grey	13849
AC006960.7	grey	13849
AC006987.4	grey	13849
AC006987.5	grey	13849
AC006994.3	grey	13849
AC007009.2	grey	13849
AC007036.6	grey	13849
AC007050.1	grey	13849
AC007056.1	grey	13849
AC007096.1	grey	13849
AC007099.2	grey	13849
AC007163.1	grey	13849
AC007163.2	grey	13849
AC007163.8	grey	13849
AC007182.6	grey	13849
AC007193.10	grey	13849
AC007204.2	grey	13849
AC007228.11	grey	13849
AC007228.8	grey	13849
AC007228.9	grey	13849
AC007246.3	grey	13849
AC007248.7	grey	13849
AC007256.5	grey	13849
AC007274.5	grey	13849
AC007282.6	grey	13849
AC007285.6	grey	13849
AC007292.7	grey	13849
AC007304.1	grey	13849
AC007317.1	grey	13849
AC007319.1	grey	13849
AC007322.1	grey	13849
AC007322.3	grey	13849
AC007326.9	grey	13849
AC007339.2	grey	13849
AC007349.4	grey	13849
AC007349.5	grey	13849
AC007349.7	grey	13849
AC007359.6	grey	13849
AC007365.3	grey	13849
AC007375.1	grey	13849
AC007383.6	grey	13849
AC007387.2	grey	13849
AC007402.1	grey	13849
AC007403.2	grey	13849
AC007403.3	grey	13849
AC007422.1	grey	13849
AC007435.1	grey	13849
AC007450.1	grey	13849
AC007463.2	grey	13849
AC007528.2	grey	13849
AC007551.2	grey	13849
AC007556.3	grey	13849
AC007559.1	grey	13849
AC007562.1	grey	13849
AC007563.3	grey	13849
AC007563.4	grey	13849
AC007796.1	grey	13849
AC007879.1	grey	13849
AC007879.4	grey	13849
AC007880.1	grey	13849
AC007881.4	grey	13849
AC007919.1	grey	13849
AC007919.2	grey	13849
AC007948.1	grey	13849
AC007950.1	grey	13849
AC007950.2	grey	13849
AC007952.5	grey	13849
AC007967.2	grey	13849
AC007967.4	grey	13849
AC007969.4	grey	13849
AC008063.2	grey	13849
AC008074.4	grey	13849
AC008079.9	grey	13849
AC008085.1	grey	13849
AC008088.4	grey	13849
AC008103.3	grey	13849
AC008154.5	grey	13849
AC008169.1	grey	13849
AC008268.1	grey	13849
AC008268.2	grey	13849
AC008391.1	grey	13849
AC008410.1	grey	13849
AC008440.10	grey	13849
AC008464.1	grey	13849
AC008521.1	grey	13849
AC008536.1	grey	13849
AC008581.1	grey	13849
AC008592.3	grey	13849
AC008641.1	grey	13849
AC008671.1	grey	13849
AC008694.3	grey	13849
AC008703.1	grey	13849
AC008746.9	grey	13849
AC008836.1	grey	13849
AC008865.1	grey	13849
AC008906.1	grey	13849
AC008940.1	grey	13849
AC008992.1	grey	13849
AC009009.1	grey	13849
AC009014.3	grey	13849
AC009052.12	grey	13849
AC009080.1	grey	13849
AC009120.9	grey	13849
AC009133.15	grey	13849
AC009133.22	grey	13849
AC009133.24	grey	13849
AC009134.1	grey	13849
AC009159.1	grey	13849
AC009166.5	grey	13849
AC009196.1	grey	13849
AC009227.2	grey	13849
AC009227.3	grey	13849
AC009229.5	grey	13849
AC009229.6	grey	13849
AC009237.10	grey	13849
AC009237.11	grey	13849
AC009237.13	grey	13849
AC009237.16	grey	13849
AC009237.2	grey	13849
AC009237.6	grey	13849
AC009237.8	grey	13849
AC009238.8	grey	13849
AC009262.2	grey	13849
AC009274.6	grey	13849
AC009299.1	grey	13849
AC009299.3	grey	13849
AC009299.5	grey	13849
AC009302.4	grey	13849
AC009303.2	grey	13849
AC009303.3	grey	13849
AC009305.2	grey	13849
AC009312.1	grey	13849
AC009403.2	grey	13849
AC009473.1	grey	13849
AC009474.2	grey	13849
AC009487.6	grey	13849
AC009491.1	grey	13849
AC009495.1	grey	13849
AC009495.2	grey	13849
AC009498.1	grey	13849
AC009505.4	grey	13849
AC009729.1	grey	13849
AC009831.1	grey	13849
AC009878.2	grey	13849
AC009892.5	grey	13849
AC009892.9	grey	13849
AC009948.7	grey	13849
AC009955.8	grey	13849
AC009960.1	grey	13849
AC009960.2	grey	13849
AC009960.4	grey	13849
AC009960.5	grey	13849
AC009960.7	grey	13849
AC009961.2	grey	13849
AC009961.3	grey	13849
AC009963.3	grey	13849
AC009963.5	grey	13849
AC009969.1	grey	13849
AC009970.1	grey	13849
AC009973.1	grey	13849
AC009977.1	grey	13849
AC010091.1	grey	13849
AC010092.1	grey	13849
AC010096.2	grey	13849
AC010105.1	grey	13849
AC010127.3	grey	13849
AC010136.2	grey	13849
AC010148.1	grey	13849
AC010150.2	grey	13849
AC010226.4	grey	13849
AC010235.1	grey	13849
AC010240.3	grey	13849
AC010319.1	grey	13849
AC010423.1	grey	13849
AC010504.2	grey	13849
AC010518.2	grey	13849
AC010525.1	grey	13849
AC010646.3	grey	13849
AC010723.1	grey	13849
AC010729.1	grey	13849
AC010729.2	grey	13849
AC010731.6	grey	13849
AC010739.1	grey	13849
AC010740.1	grey	13849
AC010872.1	grey	13849
AC010878.3	grey	13849
AC010884.1	grey	13849
AC010900.2	grey	13849
AC010904.1	grey	13849
AC010930.1	grey	13849
AC010970.2	grey	13849
AC010974.1	grey	13849
AC010982.2	grey	13849
AC010987.6	grey	13849
AC011225.1	grey	13849
AC011239.2	grey	13849
AC011242.6	grey	13849
AC011284.3	grey	13849
AC011288.2	grey	13849
AC011290.4	grey	13849
AC011376.1	grey	13849
AC011404.1	grey	13849
AC011431.2	grey	13849
AC011456.1	grey	13849
AC011477.2	grey	13849
AC011513.4	grey	13849
AC011516.1	grey	13849
AC011516.2	grey	13849
AC011518.1	grey	13849
AC011530.4	grey	13849
AC011591.1	grey	13849
AC011648.1	grey	13849
AC011718.3	grey	13849
AC011747.6	grey	13849
AC011753.6	grey	13849
AC011997.1	grey	13849
AC012005.3	grey	13849
AC012065.1	grey	13849
AC012168.1	grey	13849
AC012181.2	grey	13849
AC012307.2	grey	13849
AC012360.6	grey	13849
AC012363.10	grey	13849
AC012363.4	grey	13849
AC012442.5	grey	13849
AC012442.6	grey	13849
AC012445.1	grey	13849
AC012454.4	grey	13849
AC012462.1	grey	13849
AC012485.2	grey	13849
AC012501.2	grey	13849
AC012501.3	grey	13849
AC012513.6	grey	13849
AC012671.2	grey	13849
AC012671.3	grey	13849
AC013262.1	grey	13849
AC013269.5	grey	13849
AC013271.3	grey	13849
AC013275.2	grey	13849
AC013436.6	grey	13849
AC013437.2	grey	13849
AC013437.7	grey	13849
AC013444.2	grey	13849
AC013476.1	grey	13849
AC013477.1	grey	13849
AC013480.2	grey	13849
AC013549.1	grey	13849
AC013727.1	grey	13849
AC013733.5	grey	13849
AC013737.1	grey	13849
AC015688.3	grey	13849
AC015849.14	grey	13849
AC015909.1	grey	13849
AC015922.5	grey	13849
AC015971.3	grey	13849
AC015987.1	grey	13849
AC016194.1	grey	13849
AC016292.3	grey	13849
AC016576.1	grey	13849
AC016582.2	grey	13849
AC016597.1	grey	13849
AC016629.3	grey	13849
AC016696.1	grey	13849
AC016700.5	grey	13849
AC016712.3	grey	13849
AC016717.1	grey	13849
AC016723.4	grey	13849
AC016730.1	grey	13849
AC016732.2	grey	13849
AC016735.1	grey	13849
AC016735.2	grey	13849
AC016737.1	grey	13849
AC016747.3	grey	13849
AC016751.2	grey	13849
AC016757.3	grey	13849
AC016821.1	grey	13849
AC016908.1	grey	13849
AC016910.1	grey	13849
AC016912.3	grey	13849
AC016987.1	grey	13849
AC016993.1	grey	13849
AC016994.2	grey	13849
AC016999.2	grey	13849
AC017006.3	grey	13849
AC017028.2	grey	13849
AC017028.4	grey	13849
AC017028.6	grey	13849
AC017028.7	grey	13849
AC017048.2	grey	13849
AC017060.1	grey	13849
AC017074.1	grey	13849
AC017074.2	grey	13849
AC017076.1	grey	13849
AC017079.4	grey	13849
AC017080.1	grey	13849
AC017104.1	grey	13849
AC017104.4	grey	13849
AC018359.1	grey	13849
AC018359.3	grey	13849
AC018464.3	grey	13849
AC018628.1	grey	13849
AC018641.7	grey	13849
AC018685.1	grey	13849
AC018685.2	grey	13849
AC018690.1	grey	13849
AC018696.4	grey	13849
AC018717.1	grey	13849
AC018730.4	grey	13849
AC018799.1	grey	13849
AC018804.6	grey	13849
AC018804.7	grey	13849
AC018832.1	grey	13849
AC018865.5	grey	13849
AC019055.1	grey	13849
AC019064.1	grey	13849
AC019084.7	grey	13849
AC019097.7	grey	13849
AC019100.3	grey	13849
AC019117.1	grey	13849
AC019117.2	grey	13849
AC019129.1	grey	13849
AC019171.1	grey	13849
AC019185.4	grey	13849
AC019330.1	grey	13849
AC020595.1	grey	13849
AC020626.1	grey	13849
AC020636.1	grey	13849
AC020689.1	grey	13849
AC020931.1	grey	13849
AC020934.1	grey	13849
AC021037.1	grey	13849
AC021078.1	grey	13849
AC021188.4	grey	13849
AC021231.1	grey	13849
AC021523.1	grey	13849
AC021654.1	grey	13849
AC021914.1	grey	13849
AC022073.1	grey	13849
AC022182.1	grey	13849
AC022182.2	grey	13849
AC022201.4	grey	13849
AC022395.1	grey	13849
AC022431.2	grey	13849
AC022431.3	grey	13849
AC022537.1	grey	13849
AC022716.1	grey	13849
AC022819.1	grey	13849
AC023115.4	grey	13849
AC023128.2	grey	13849
AC023137.2	grey	13849
AC023157.1	grey	13849
AC023274.6	grey	13849
AC023283.1	grey	13849
AC023347.1	grey	13849
AC023347.2	grey	13849
AC023449.2	grey	13849
AC023469.2	grey	13849
AC023481.1	grey	13849
AC023513.1	grey	13849
AC023593.1	grey	13849
AC023672.2	grey	13849
AC024084.2	grey	13849
AC024158.1	grey	13849
AC024568.1	grey	13849
AC024569.1	grey	13849
AC024590.1	grey	13849
AC024592.12	grey	13849
AC025038.1	grey	13849
AC025280.1	grey	13849
AC025284.1	grey	13849
AC025442.3	grey	13849
AC025627.1	grey	13849
AC025674.1	grey	13849
AC025750.5	grey	13849
AC026185.1	grey	13849
AC026202.5	grey	13849
AC026366.1	grey	13849
AC026367.1	grey	13849
AC026393.1	grey	13849
AC026423.1	grey	13849
AC026471.6	grey	13849
AC026700.1	grey	13849
AC026797.1	grey	13849
AC026904.1	grey	13849
AC027124.3	grey	13849
AC027288.2	grey	13849
AC027319.3	grey	13849
AC027347.1	grey	13849
AC027348.1	grey	13849
AC027506.1	grey	13849
AC027612.1	grey	13849
AC027612.6	grey	13849
AC034187.3	grey	13849
AC034187.4	grey	13849
AC034228.2	grey	13849
AC034236.2	grey	13849
AC034243.1	grey	13849
AC036178.1	grey	13849
AC044907.1	grey	13849
AC046143.6	grey	13849
AC048380.1	grey	13849
AC051649.12	grey	13849
AC053503.11	grey	13849
AC053503.4	grey	13849
AC055733.1	grey	13849
AC055866.1	grey	13849
AC055876.2	grey	13849
AC060834.3	grey	13849
AC061992.1	grey	13849
AC062016.2	grey	13849
AC062028.1	grey	13849
AC062029.1	grey	13849
AC062032.1	grey	13849
AC063944.1	grey	13849
AC063976.2	grey	13849
AC064834.1	grey	13849
AC064846.1	grey	13849
AC064847.4	grey	13849
AC064853.2	grey	13849
AC064865.1	grey	13849
AC066614.1	grey	13849
AC067718.1	grey	13849
AC067805.1	grey	13849
AC067903.1	grey	13849
AC067956.1	grey	13849
AC067957.1	grey	13849
AC067961.1	grey	13849
AC067969.2	grey	13849
AC067969.3	grey	13849
AC068014.1	grey	13849
AC068058.1	grey	13849
AC068134.6	grey	13849
AC068134.8	grey	13849
AC068137.11	grey	13849
AC068137.5	grey	13849
AC068312.1	grey	13849
AC068446.1	grey	13849
AC068490.1	grey	13849
AC068491.2	grey	13849
AC068492.1	grey	13849
AC068499.10	grey	13849
AC068535.1	grey	13849
AC068535.2	grey	13849
AC068535.5	grey	13849
AC068570.1	grey	13849
AC068580.1	grey	13849
AC068724.1	grey	13849
AC068724.2	grey	13849
AC068754.1	grey	13849
AC068797.1	grey	13849
AC068831.3	grey	13849
AC069155.1	grey	13849
AC069240.1	grey	13849
AC069277.2	grey	13849
AC069368.3	grey	13849
AC069394.1	grey	13849
AC069499.1	grey	13849
AC072031.1	grey	13849
AC072052.7	grey	13849
AC072062.1	grey	13849
AC073069.2	grey	13849
AC073089.1	grey	13849
AC073091.2	grey	13849
AC073107.1	grey	13849
AC073115.6	grey	13849
AC073115.7	grey	13849
AC073130.1	grey	13849
AC073133.1	grey	13849
AC073137.1	grey	13849
AC073255.1	grey	13849
AC073264.10	grey	13849
AC073264.6	grey	13849
AC073283.4	grey	13849
AC073310.4	grey	13849
AC073321.4	grey	13849
AC073325.1	grey	13849
AC073333.1	grey	13849
AC073370.1	grey	13849
AC073409.1	grey	13849
AC073464.7	grey	13849
AC073465.1	grey	13849
AC073476.1	grey	13849
AC073551.1	grey	13849
AC073626.2	grey	13849
AC073648.1	grey	13849
AC073869.8	grey	13849
AC073900.4	grey	13849
AC073928.2	grey	13849
AC074008.1	grey	13849
AC074035.1	grey	13849
AC074051.1	grey	13849
AC074051.2	grey	13849
AC074289.2	grey	13849
AC074290.1	grey	13849
AC074363.1	grey	13849
AC074391.1	grey	13849
AC074391.2	grey	13849
AC078785.1	grey	13849
AC078816.1	grey	13849
AC078819.1	grey	13849
AC078828.1	grey	13849
AC078842.4	grey	13849
AC078881.1	grey	13849
AC078883.4	grey	13849
AC078889.1	grey	13849
AC078899.3	grey	13849
AC078899.4	grey	13849
AC078941.1	grey	13849
AC078993.1	grey	13849
AC079080.1	grey	13849
AC079117.1	grey	13849
AC079117.2	grey	13849
AC079121.1	grey	13849
AC079140.1	grey	13849
AC079145.4	grey	13849
AC079154.1	grey	13849
AC079172.1	grey	13849
AC079199.2	grey	13849
AC079298.1	grey	13849
AC079305.10	grey	13849
AC079305.8	grey	13849
AC079354.5	grey	13849
AC079448.1	grey	13849
AC079466.1	grey	13849
AC079467.1	grey	13849
AC079610.2	grey	13849
AC079613.1	grey	13849
AC079753.1	grey	13849
AC079753.4	grey	13849
AC079767.3	grey	13849
AC079776.2	grey	13849
AC079776.4	grey	13849
AC079776.6	grey	13849
AC079779.4	grey	13849
AC079779.6	grey	13849
AC079779.7	grey	13849
AC079780.3	grey	13849
AC079796.1	grey	13849
AC079807.1	grey	13849
AC079809.2	grey	13849
AC079988.3	grey	13849
AC080008.1	grey	13849
AC080032.1	grey	13849
AC080125.1	grey	13849
AC083810.1	grey	13849
AC083811.1	grey	13849
AC083826.1	grey	13849
AC083829.1	grey	13849
AC083884.7	grey	13849
AC083899.3	grey	13849
AC083906.2	grey	13849
AC084149.1	grey	13849
AC084149.2	grey	13849
AC084219.2	grey	13849
AC084219.4	grey	13849
AC084357.2	grey	13849
AC084809.2	grey	13849
AC084859.1	grey	13849
AC087237.1	grey	13849
AC087269.1	grey	13849
AC087348.1	grey	13849
AC087393.1	grey	13849
AC087738.1	grey	13849
AC087762.1	grey	13849
AC090018.1	grey	13849
AC090043.1	grey	13849
AC090051.1	grey	13849
AC090206.1	grey	13849
AC090283.3	grey	13849
AC090311.1	grey	13849
AC090420.1	grey	13849
AC090453.1	grey	13849
AC090559.1	grey	13849
AC090587.5	grey	13849
AC090617.1	grey	13849
AC090660.1	grey	13849
AC090666.1	grey	13849
AC090810.1	grey	13849
AC090825.2	grey	13849
AC090841.1	grey	13849
AC090952.1	grey	13849
AC090954.5	grey	13849
AC090960.1	grey	13849
AC091199.1	grey	13849
AC091320.1	grey	13849
AC091492.2	grey	13849
AC091493.2	grey	13849
AC091705.1	grey	13849
AC091736.1	grey	13849
AC091878.1	grey	13849
AC091947.1	grey	13849
AC092022.1	grey	13849
AC092038.1	grey	13849
AC092104.1	grey	13849
AC092106.1	grey	13849
AC092106.2	grey	13849
AC092117.1	grey	13849
AC092159.1	grey	13849
AC092171.4	grey	13849
AC092174.1	grey	13849
AC092198.1	grey	13849
AC092289.1	grey	13849
AC092377.1	grey	13849
AC092415.1	grey	13849
AC092431.3	grey	13849
AC092506.1	grey	13849
AC092535.3	grey	13849
AC092566.1	grey	13849
AC092570.2	grey	13849
AC092580.1	grey	13849
AC092580.2	grey	13849
AC092580.3	grey	13849
AC092634.1	grey	13849
AC092635.1	grey	13849
AC092636.1	grey	13849
AC092662.2	grey	13849
AC092664.1	grey	13849
AC092669.3	grey	13849
AC092675.4	grey	13849
AC092684.1	grey	13849
AC092687.4	grey	13849
AC092812.1	grey	13849
AC092865.1	grey	13849
AC092925.1	grey	13849
AC093063.3	grey	13849
AC093084.1	grey	13849
AC093106.6	grey	13849
AC093107.7	grey	13849
AC093117.1	grey	13849
AC093151.2	grey	13849
AC093159.1	grey	13849
AC093160.1	grey	13849
AC093162.1	grey	13849
AC093162.3	grey	13849
AC093165.1	grey	13849
AC093267.1	grey	13849
AC093304.1	grey	13849
AC093326.2	grey	13849
AC093373.1	grey	13849
AC093375.1	grey	13849
AC093381.2	grey	13849
AC093388.3	grey	13849
AC093390.1	grey	13849
AC093515.1	grey	13849
AC093585.6	grey	13849
AC093590.1	grey	13849
AC093627.10	grey	13849
AC093627.11	grey	13849
AC093627.12	grey	13849
AC093627.9	grey	13849
AC093642.4	grey	13849
AC093642.6	grey	13849
AC093668.2	grey	13849
AC093716.1	grey	13849
AC093787.1	grey	13849
AC093807.1	grey	13849
AC093824.1	grey	13849
AC093844.1	grey	13849
AC093865.1	grey	13849
AC093897.1	grey	13849
AC093901.1	grey	13849
AC095030.1	grey	13849
AC095040.1	grey	13849
AC096546.1	grey	13849
AC096559.1	grey	13849
AC096582.8	grey	13849
AC096633.1	grey	13849
AC096649.2	grey	13849
AC096750.1	grey	13849
AC096763.1	grey	13849
AC096772.6	grey	13849
AC097372.1	grey	13849
AC097374.2	grey	13849
AC097374.4	grey	13849
AC097381.1	grey	13849
AC097382.1	grey	13849
AC097461.4	grey	13849
AC097463.2	grey	13849
AC097465.1	grey	13849
AC097495.2	grey	13849
AC097495.3	grey	13849
AC097499.1	grey	13849
AC097523.1	grey	13849
AC097523.3	grey	13849
AC097662.2	grey	13849
AC097721.2	grey	13849
AC098587.1	grey	13849
AC098617.1	grey	13849
AC098817.5	grey	13849
AC098820.4	grey	13849
AC098828.2	grey	13849
AC098870.1	grey	13849
AC098872.3	grey	13849
AC099050.1	grey	13849
AC099326.1	grey	13849
AC099339.1	grey	13849
AC099342.1	grey	13849
AC099344.3	grey	13849
AC099537.1	grey	13849
AC099539.1	grey	13849
AC099552.2	grey	13849
AC099668.1	grey	13849
AC099754.1	grey	13849
AC099805.1	grey	13849
AC100756.2	grey	13849
AC100800.1	grey	13849
AC100800.2	grey	13849
AC100802.3	grey	13849
AC100821.2	grey	13849
AC102953.4	grey	13849
AC103563.3	grey	13849
AC103563.7	grey	13849
AC103563.9	grey	13849
AC103564.6	grey	13849
AC103564.7	grey	13849
AC103686.1	grey	13849
AC103740.1	grey	13849
AC103996.1	grey	13849
AC104000.1	grey	13849
AC104057.1	grey	13849
AC104073.2	grey	13849
AC104076.2	grey	13849
AC104076.3	grey	13849
AC104088.1	grey	13849
AC104131.1	grey	13849
AC104297.1	grey	13849
AC104301.1	grey	13849
AC104301.2	grey	13849
AC104304.1	grey	13849
AC104308.2	grey	13849
AC104389.1	grey	13849
AC104389.16	grey	13849
AC104389.2	grey	13849
AC104389.28	grey	13849
AC104389.32	grey	13849
AC104534.3	grey	13849
AC104590.1	grey	13849
AC104623.1	grey	13849
AC104623.2	grey	13849
AC104634.3	grey	13849
AC104655.3	grey	13849
AC104687.1	grey	13849
AC104695.4	grey	13849
AC104772.1	grey	13849
AC104794.4	grey	13849
AC104809.2	grey	13849
AC104946.1	grey	13849
AC104996.1	grey	13849
AC105245.1	grey	13849
AC105265.1	grey	13849
AC105342.1	grey	13849
AC105393.1	grey	13849
AC105393.2	grey	13849
AC105398.1	grey	13849
AC105399.2	grey	13849
AC105402.3	grey	13849
AC105921.1	grey	13849
AC105921.5	grey	13849
AC106782.1	grey	13849
AC106786.1	grey	13849
AC106870.1	grey	13849
AC106874.2	grey	13849
AC106875.1	grey	13849
AC106900.6	grey	13849
AC107079.1	grey	13849
AC107399.1	grey	13849
AC107871.1	grey	13849
AC107982.4	grey	13849
AC107993.1	grey	13849
AC108004.2	grey	13849
AC108051.1	grey	13849
AC108051.2	grey	13849
AC108051.3	grey	13849
AC108059.2	grey	13849
AC108078.1	grey	13849
AC108142.1	grey	13849
AC108218.1	grey	13849
AC108479.1	grey	13849
AC108479.2	grey	13849
AC108479.3	grey	13849
AC108485.1	grey	13849
AC108488.4	grey	13849
AC108519.1	grey	13849
AC108676.1	grey	13849
AC108721.1	grey	13849
AC108721.2	grey	13849
AC108868.3	grey	13849
AC108868.5	grey	13849
AC108868.6	grey	13849
AC109589.1	grey	13849
AC110620.2	grey	13849
AC110769.1	grey	13849
AC110813.1	grey	13849
AC111186.1	grey	13849
AC111200.7	grey	13849
AC112715.2	grey	13849
AC112719.1	grey	13849
AC112721.1	grey	13849
AC112721.2	grey	13849
AC113133.2	grey	13849
AC113167.1	grey	13849
AC113167.2	grey	13849
AC113171.1	grey	13849
AC113208.1	grey	13849
AC113331.9	grey	13849
AC113618.2	grey	13849
AC114271.2	grey	13849
AC114296.1	grey	13849
AC114302.1	grey	13849
AC114730.5	grey	13849
AC114730.8	grey	13849
AC114752.3	grey	13849
AC114755.4	grey	13849
AC114760.1	grey	13849
AC114776.1	grey	13849
AC114801.1	grey	13849
AC114808.2	grey	13849
AC114812.10	grey	13849
AC114812.5	grey	13849
AC114814.3	grey	13849
AC114877.3	grey	13849
AC114945.1	grey	13849
AC114969.1	grey	13849
AC115115.4	grey	13849
AC116035.2	grey	13849
AC116038.1	grey	13849
AC116311.1	grey	13849
AC116345.1	grey	13849
AC116407.1	grey	13849
AC116533.1	grey	13849
AC116533.2	grey	13849
AC116533.4	grey	13849
AC116609.2	grey	13849
AC116609.3	grey	13849
AC116618.1	grey	13849
AC117401.1	grey	13849
AC117479.1	grey	13849
AC117481.1	grey	13849
AC117947.1	grey	13849
AC118463.1	grey	13849
AC118758.1	grey	13849
AC119674.1	grey	13849
AC119751.1	grey	13849
AC121332.1	grey	13849
AC121336.1	grey	13849
AC122136.2	grey	13849
AC122714.1	grey	13849
AC123768.1	grey	13849
AC123788.1	grey	13849
AC124861.1	grey	13849
AC124864.1	grey	13849
AC126917.1	grey	13849
AC128709.4	grey	13849
AC129492.6	grey	13849
AC129778.2	grey	13849
AC130689.5	grey	13849
AC131012.1	grey	13849
AC132803.1	grey	13849
AC132825.1	grey	13849
AC133041.1	grey	13849
AC133141.1	grey	13849
AC133633.2	grey	13849
AC133644.3	grey	13849
AC134025.1	grey	13849
AC134772.1	grey	13849
AC134873.1	grey	13849
AC134882.3	grey	13849
AC135983.1	grey	13849
AC136896.2	grey	13849
AC137674.1	grey	13849
AC137674.2	grey	13849
AC137695.1	grey	13849
AC137723.5	grey	13849
AC137934.1	grey	13849
AC138035.1	grey	13849
AC138035.3	grey	13849
AC138304.1	grey	13849
AC138430.4	grey	13849
AC138517.4	grey	13849
AC138749.1	grey	13849
AC138781.1	grey	13849
AC138969.1	grey	13849
AC139099.4	grey	13849
AC139099.5	grey	13849
AC139099.6	grey	13849
AC139100.3	grey	13849
AC139143.2	grey	13849
AC140132.1	grey	13849
AC140479.1	grey	13849
AC140542.2	grey	13849
AC140725.4	grey	13849
AC140725.7	grey	13849
AC141928.1	grey	13849
AC141930.2	grey	13849
AC142119.1	grey	13849
AC142528.1	grey	13849
AC144449.1	grey	13849
AC144450.1	grey	13849
AC144450.2	grey	13849
AC144530.1	grey	13849
AC144568.4	grey	13849
AC144835.1	grey	13849
AC145124.1	grey	13849
AC145124.2	grey	13849
AC145676.2	grey	13849
AC152010.1	grey	13849
AC159540.3	grey	13849
AC211469.1	grey	13849
AC215219.1	grey	13849
AC231759.2	grey	13849
AC233287.1	grey	13849
AC234031.1	grey	13849
AC234063.1	grey	13849
AC234582.2	grey	13849
AC234775.1	grey	13849
AC235953.1	grey	13849
AC236972.1	grey	13849
AC239798.1	grey	13849
AC239800.1	grey	13849
AC241585.2	grey	13849
AC241952.1	grey	13849
AC243562.1	grey	13849
AC244021.1	grey	13849
AC244250.1	grey	13849
AC245036.1	grey	13849
AC245036.3	grey	13849
AC245036.6	grey	13849
AC245100.1	grey	13849
AC245470.1	grey	13849
AC253572.1	grey	13849
ACACB	grey	13849
ACAD10	grey	13849
ACAT2	grey	13849
ACBD7	grey	13849
ACCSL	grey	13849
ACEA_U3	grey	13849
ACKR4	grey	13849
ACN9	grey	13849
ACOT1	grey	13849
ACOT2	grey	13849
ACOT6	grey	13849
ACOT9	grey	13849
ACOX2	grey	13849
ACP5	grey	13849
ACR	grey	13849
ACRBP	grey	13849
ACSL5	grey	13849
ACSL6	grey	13849
ACSM1	grey	13849
ACSM6	grey	13849
ACSS3	grey	13849
ACTA2-AS1	grey	13849
ACTBP12	grey	13849
ACTBP6	grey	13849
ACTG1	grey	13849
ACTG1P11	grey	13849
ACTG1P2	grey	13849
ACTN4	grey	13849
ACTR3B	grey	13849
ACTR3BP1	grey	13849
ACTR3BP6	grey	13849
ACTR3P2	grey	13849
ACTR3P3	grey	13849
ACTR5	grey	13849
ACTRT1	grey	13849
ACVR2B-AS1	grey	13849
ADAM21P1	grey	13849
ADAM7	grey	13849
ADAMTS16	grey	13849
ADAMTS17	grey	13849
ADAMTS20	grey	13849
ADAMTS3	grey	13849
ADAMTS7P3	grey	13849
ADAMTS8	grey	13849
ADAMTSL4	grey	13849
ADCK3	grey	13849
ADCY2	grey	13849
ADCY6	grey	13849
ADCY8	grey	13849
ADD1	grey	13849
ADH1A	grey	13849
ADH5	grey	13849
ADH5P2	grey	13849
ADH7	grey	13849
ADI1	grey	13849
ADIPOQ	grey	13849
ADIRF	grey	13849
ADORA2A	grey	13849
ADORA2BP1	grey	13849
ADPRH	grey	13849
ADRA2C	grey	13849
ADRB2	grey	13849
ADSL	grey	13849
AE000658.25	grey	13849
AE000658.26	grey	13849
AE000660.21	grey	13849
AE000661.37	grey	13849
AE000661.50	grey	13849
AE000662.92	grey	13849
AE000662.93	grey	13849
AF001548.3	grey	13849
AF001550.7	grey	13849
AF003625.3	grey	13849
AF038458.4	grey	13849
AF064858.6	grey	13849
AF067845.1	grey	13849
AF111168.2	grey	13849
AF121897.4	grey	13849
AF124730.4	grey	13849
AF127577.12	grey	13849
AF127577.8	grey	13849
AF131215.2	grey	13849
AF186192.1	grey	13849
AF186996.1	grey	13849
AF186996.2	grey	13849
AF196779.12	grey	13849
AF196970.3	grey	13849
AF213884.2	grey	13849
AF213884.3	grey	13849
AF228730.2	grey	13849
AF228730.5	grey	13849
AF228730.8	grey	13849
AF241725.6	grey	13849
AF246928.1	grey	13849
AF254982.2	grey	13849
AF254983.1	grey	13849
AF277315.13	grey	13849
AF277315.19	grey	13849
AFAP1-AS1	grey	13849
AFF2	grey	13849
AFMID	grey	13849
AFP	grey	13849
AGAP1	grey	13849
AGAP1-IT1	grey	13849
AGBL1	grey	13849
AGBL3	grey	13849
AGBL4	grey	13849
AGGF1P1	grey	13849
AGGF1P2	grey	13849
AGPAT1	grey	13849
AGPAT3	grey	13849
AGPAT4	grey	13849
AGPAT5	grey	13849
AGR3	grey	13849
AGT	grey	13849
AHCYP2	grey	13849
AHCYP4	grey	13849
AHCYP5	grey	13849
AHDC1	grey	13849
AHNAK2	grey	13849
AHRR	grey	13849
AHSG	grey	13849
AHSP	grey	13849
AICDA	grey	13849
AIFM2	grey	13849
AJ239318.1	grey	13849
AJ271736.10	grey	13849
AK1	grey	13849
AK2P2	grey	13849
AK3P4	grey	13849
AK4	grey	13849
AK4P2	grey	13849
AK4P6	grey	13849
AK8	grey	13849
AK9	grey	13849
AKAP14	grey	13849
AKAP4	grey	13849
AKAP5	grey	13849
AKIRIN2	grey	13849
AKIRIN2P1	grey	13849
AKR1B10P1	grey	13849
AKR1B1P1	grey	13849
AKR1B1P2	grey	13849
AKR1B1P4	grey	13849
AKR1B1P7	grey	13849
AKR1C2	grey	13849
AKR1C4	grey	13849
AKR1C6P	grey	13849
AKR1C7P	grey	13849
AKR1E2	grey	13849
AKR7A2	grey	13849
AKTIP	grey	13849
AL008708.1	grey	13849
AL008721.1	grey	13849
AL020993.1	grey	13849
AL021546.6	grey	13849
AL021917.1	grey	13849
AL021918.2	grey	13849
AL021920.1	grey	13849
AL022336.1	grey	13849
AL022344.7	grey	13849
AL031320.1	grey	13849
AL031594.1	grey	13849
AL031601.5	grey	13849
AL033378.1	grey	13849
AL035045.1	grey	13849
AL035250.1	grey	13849
AL035419.1	grey	13849
AL035461.1	grey	13849
AL035610.1	grey	13849
AL035610.2	grey	13849
AL049691.1	grey	13849
AL049798.1	grey	13849
AL049871.1	grey	13849
AL050303.10	grey	13849
AL050303.12	grey	13849
AL050310.1	grey	13849
AL050316.1	grey	13849
AL050321.1	grey	13849
AL078471.5	grey	13849
AL079339.1	grey	13849
AL096855.1	grey	13849
AL096864.1	grey	13849
AL096869.1	grey	13849
AL109653.1	grey	13849
AL109750.1	grey	13849
AL109761.5	grey	13849
AL109843.1	grey	13849
AL109947.1	grey	13849
AL117187.1	grey	13849
AL117190.1	grey	13849
AL117209.1	grey	13849
AL117334.1	grey	13849
AL117341.1	grey	13849
AL117380.1	grey	13849
AL118496.1	grey	13849
AL118525.1	grey	13849
AL121578.7	grey	13849
AL121584.1	grey	13849
AL121652.1	grey	13849
AL121655.1	grey	13849
AL121656.5	grey	13849
AL121923.1	grey	13849
AL121933.1	grey	13849
AL121970.1	grey	13849
AL132671.1	grey	13849
AL132709.6	grey	13849
AL132709.8	grey	13849
AL132772.1	grey	13849
AL132796.1	grey	13849
AL132875.1	grey	13849
AL133167.2	grey	13849
AL133168.3	grey	13849
AL133232.1	grey	13849
AL133391.1	grey	13849
AL133405.1	grey	13849
AL135784.1	grey	13849
AL135878.1	grey	13849
AL136137.1	grey	13849
AL136160.1	grey	13849
AL136231.1	grey	13849
AL136303.1	grey	13849
AL137024.1	grey	13849
AL137251.1	grey	13849
AL137792.1	grey	13849
AL137800.1	grey	13849
AL138479.3	grey	13849
AL138696.1	grey	13849
AL138721.1	grey	13849
AL138810.1	grey	13849
AL138963.1	grey	13849
AL139021.1	grey	13849
AL139147.1	grey	13849
AL139239.1	grey	13849
AL139296.1	grey	13849
AL139318.1	grey	13849
AL139319.1	grey	13849
AL139383.1	grey	13849
AL139398.1	grey	13849
AL139821.1	grey	13849
AL157392.1	grey	13849
AL157399.1	grey	13849
AL157773.1	grey	13849
AL157823.1	grey	13849
AL157871.2	grey	13849
AL157882.1	grey	13849
AL157883.1	grey	13849
AL157902.3	grey	13849
AL158069.1	grey	13849
AL158147.1	grey	13849
AL158801.1	grey	13849
AL159140.1	grey	13849
AL160231.1	grey	13849
AL160471.6	grey	13849
AL161448.1	grey	13849
AL161452.1	grey	13849
AL161626.1	grey	13849
AL161757.1	grey	13849
AL161891.1	grey	13849
AL161898.1	grey	13849
AL161908.1	grey	13849
AL162419.1	grey	13849
AL162426.1	grey	13849
AL162614.1	grey	13849
AL162759.1	grey	13849
AL163953.2	grey	13849
AL353141.1	grey	13849
AL353147.1	grey	13849
AL353662.3	grey	13849
AL353664.1	grey	13849
AL353731.1	grey	13849
AL353805.1	grey	13849
AL353997.3	grey	13849
AL354682.1	grey	13849
AL354720.1	grey	13849
AL354764.1	grey	13849
AL354806.1	grey	13849
AL354820.1	grey	13849
AL354833.2	grey	13849
AL354873.1	grey	13849
AL354896.1	grey	13849
AL354978.1	grey	13849
AL354984.2	grey	13849
AL355480.1	grey	13849
AL355480.2	grey	13849
AL355480.3	grey	13849
AL355480.4	grey	13849
AL355794.1	grey	13849
AL355885.1	grey	13849
AL355977.1	grey	13849
AL356154.1	grey	13849
AL356213.1	grey	13849
AL356309.1	grey	13849
AL356458.1	grey	13849
AL356585.1	grey	13849
AL356585.2	grey	13849
AL356693.1	grey	13849
AL356756.1	grey	13849
AL356865.1	grey	13849
AL357115.1	grey	13849
AL357515.1	grey	13849
AL357874.1	grey	13849
AL358852.1	grey	13849
AL359091.1	grey	13849
AL359538.1	grey	13849
AL359709.1	grey	13849
AL359737.1	grey	13849
AL359771.1	grey	13849
AL359815.1	grey	13849
AL359853.1	grey	13849
AL365181.1	grey	13849
AL365181.2	grey	13849
AL365202.1	grey	13849
AL365274.1	grey	13849
AL365331.2	grey	13849
AL365361.1	grey	13849
AL365502.1	grey	13849
AL365510.1	grey	13849
AL389915.1	grey	13849
AL390335.1	grey	13849
AL390877.1	grey	13849
AL391123.1	grey	13849
AL391375.1	grey	13849
AL391416.1	grey	13849
AL391650.1	grey	13849
AL391827.1	grey	13849
AL392167.1	grey	13849
AL442203.1	grey	13849
AL442639.1	grey	13849
AL445183.1	grey	13849
AL449083.1	grey	13849
AL450063.1	grey	13849
AL450327.1	grey	13849
AL450992.2	grey	13849
AL450992.6	grey	13849
AL451006.1	grey	13849
AL451164.1	grey	13849
AL512655.1	grey	13849
AL513123.1	grey	13849
AL513318.1	grey	13849
AL589787.1	grey	13849
AL589822.1	grey	13849
AL589986.2	grey	13849
AL589988.1	grey	13849
AL590096.1	grey	13849
AL590113.1	grey	13849
AL590558.1	grey	13849
AL590708.1	grey	13849
AL590723.1	grey	13849
AL590762.6	grey	13849
AL590763.5	grey	13849
AL590764.1	grey	13849
AL590964.1	grey	13849
AL591668.1	grey	13849
AL591708.1	grey	13849
AL592294.1	grey	13849
AL592310.1	grey	13849
AL592528.1	grey	13849
AL592546.1	grey	13849
AL603910.1	grey	13849
AL627171.2	grey	13849
AL662800.1	grey	13849
AL662800.2	grey	13849
AL672183.2	grey	13849
AL672294.1	grey	13849
AL732579.1	grey	13849
AL772307.1	grey	13849
AL928742.12	grey	13849
ALAS2	grey	13849
ALB	grey	13849
ALDH1A1	grey	13849
ALDH1A2	grey	13849
ALDH1B1	grey	13849
ALDH3B1	grey	13849
ALDH3B2	grey	13849
ALDH7A1P4	grey	13849
ALG12	grey	13849
ALG1L	grey	13849
ALG1L10P	grey	13849
ALG1L12P	grey	13849
ALG1L14P	grey	13849
ALG1L5P	grey	13849
ALG1L6P	grey	13849
ALG1L8P	grey	13849
ALG2	grey	13849
ALG3P1	grey	13849
ALG6	grey	13849
ALG9	grey	13849
ALG9-IT1	grey	13849
ALOX12B	grey	13849
ALPI	grey	13849
ALPL	grey	13849
ALX1	grey	13849
ALX4	grey	13849
AMD1P1	grey	13849
AMDP1	grey	13849
AMELY	grey	13849
AMFR	grey	13849
AMIGO2	grey	13849
AMMECR1LP1	grey	13849
AMOTL2	grey	13849
AMPD2	grey	13849
AMT	grey	13849
AMY1B	grey	13849
AMY2A	grey	13849
AMZ1	grey	13849
AMZ2P1	grey	13849
ANAPC10	grey	13849
ANAPC13	grey	13849
ANAPC16	grey	13849
ANG	grey	13849
ANGPTL1	grey	13849
ANGPTL3	grey	13849
ANK1	grey	13849
ANKDD1B	grey	13849
ANKRD11	grey	13849
ANKRD13A	grey	13849
ANKRD18A	grey	13849
ANKRD18B	grey	13849
ANKRD18CP	grey	13849
ANKRD20A1	grey	13849
ANKRD20A3	grey	13849
ANKRD20A4	grey	13849
ANKRD20A5P	grey	13849
ANKRD26P2	grey	13849
ANKRD29	grey	13849
ANKRD30BP3	grey	13849
ANKRD36P1	grey	13849
ANKRD37	grey	13849
ANKRD42	grey	13849
ANKRD53	grey	13849
ANKRD55	grey	13849
ANKRD62P1	grey	13849
ANKS1A	grey	13849
ANKS6	grey	13849
ANO1-AS2	grey	13849
ANO7P1	grey	13849
ANP32B	grey	13849
ANP32D	grey	13849
ANXA2P1	grey	13849
ANXA2P2	grey	13849
ANXA3	grey	13849
ANXA4	grey	13849
ANXA6	grey	13849
ANXA9	grey	13849
AOC1	grey	13849
AOC2	grey	13849
AP000223.42	grey	13849
AP000244.11	grey	13849
AP000251.3	grey	13849
AP000275.65	grey	13849
AP000280.66	grey	13849
AP000282.2	grey	13849
AP000282.3	grey	13849
AP000295.10	grey	13849
AP000304.12	grey	13849
AP000320.6	grey	13849
AP000320.7	grey	13849
AP000343.2	grey	13849
AP000344.3	grey	13849
AP000344.4	grey	13849
AP000350.10	grey	13849
AP000350.5	grey	13849
AP000350.7	grey	13849
AP000350.8	grey	13849
AP000351.3	grey	13849
AP000351.4	grey	13849
AP000354.4	grey	13849
AP000361.2	grey	13849
AP000403.3	grey	13849
AP000432.2	grey	13849
AP000438.2	grey	13849
AP000438.4	grey	13849
AP000439.2	grey	13849
AP000439.5	grey	13849
AP000442.4	grey	13849
AP000470.2	grey	13849
AP000472.2	grey	13849
AP000473.5	grey	13849
AP000478.1	grey	13849
AP000479.1	grey	13849
AP000593.6	grey	13849
AP000619.6	grey	13849
AP000641.1	grey	13849
AP000647.3	grey	13849
AP000662.4	grey	13849
AP000673.1	grey	13849
AP000679.2	grey	13849
AP000688.11	grey	13849
AP000688.29	grey	13849
AP000704.5	grey	13849
AP000719.1	grey	13849
AP000721.4	grey	13849
AP000745.1	grey	13849
AP000797.1	grey	13849
AP000797.2	grey	13849
AP000797.3	grey	13849
AP000859.4	grey	13849
AP000889.3	grey	13849
AP000897.1	grey	13849
AP000936.4	grey	13849
AP000949.1	grey	13849
AP001056.1	grey	13849
AP001058.3	grey	13849
AP001063.1	grey	13849
AP001137.1	grey	13849
AP001198.1	grey	13849
AP001258.4	grey	13849
AP001425.14	grey	13849
AP001434.2	grey	13849
AP001468.58	grey	13849
AP001469.9	grey	13849
AP001476.3	grey	13849
AP001601.2	grey	13849
AP001610.9	grey	13849
AP001625.4	grey	13849
AP001625.5	grey	13849
AP001631.9	grey	13849
AP001885.1	grey	13849
AP002381.2	grey	13849
AP002414.1	grey	13849
AP002495.1	grey	13849
AP002884.1	grey	13849
AP002954.6	grey	13849
AP002958.1	grey	13849
AP003068.23	grey	13849
AP003354.1	grey	13849
AP003498.1	grey	13849
AP003558.1	grey	13849
AP004372.1	grey	13849
AP005227.1	grey	13849
AP005242.1	grey	13849
AP005718.1	grey	13849
AP006216.10	grey	13849
AP006285.6	grey	13849
AP006288.1	grey	13849
AP2A2	grey	13849
AP3B2	grey	13849
AP3M2	grey	13849
AP4S1	grey	13849
APBA1	grey	13849
APC2	grey	13849
APCS	grey	13849
APEX1	grey	13849
API5P2	grey	13849
APLP2	grey	13849
APOA2	grey	13849
APOB	grey	13849
APOBEC3F	grey	13849
APOL1	grey	13849
APOOP2	grey	13849
APTR	grey	13849
AQP12B	grey	13849
AQP3	grey	13849
AQP7P1	grey	13849
AQP7P2	grey	13849
AQP7P4	grey	13849
AR	grey	13849
ARAFP2	grey	13849
ARAP1	grey	13849
ARF4	grey	13849
ARF4P1	grey	13849
ARFGAP2	grey	13849
ARFGAP3	grey	13849
ARFIP2	grey	13849
ARG2	grey	13849
ARHGAP19-SLIT1	grey	13849
ARHGAP23P1	grey	13849
ARHGAP36	grey	13849
ARHGAP42P1	grey	13849
ARHGAP42P5	grey	13849
ARHGAP5-AS1	grey	13849
ARHGEF10L	grey	13849
ARHGEF26-AS1	grey	13849
ARHGEF35	grey	13849
ARHGEF38	grey	13849
ARHGEF7	grey	13849
ARHGEF7-IT1	grey	13849
ARHGEF9	grey	13849
ARID1A	grey	13849
ARID3A	grey	13849
ARL10	grey	13849
ARL2-SNX15	grey	13849
ARL2BPP3	grey	13849
ARL2BPP8	grey	13849
ARL5B	grey	13849
ARL6IP1	grey	13849
ARMC10P1	grey	13849
ARMC3	grey	13849
ARMC4	grey	13849
ARMCX1	grey	13849
ARMCX2	grey	13849
ARMCX3-AS1	grey	13849
ARMCX6	grey	13849
ARMCX7P	grey	13849
ARNT2	grey	13849
ARNTL	grey	13849
ARNTL2	grey	13849
ARPP21	grey	13849
ARPP21-AS1	grey	13849
ARRDC2	grey	13849
ARRDC4	grey	13849
ARSD	grey	13849
ARSDP1	grey	13849
ARSE	grey	13849
ARSEP1	grey	13849
ARSFP1	grey	13849
ARSG	grey	13849
ART1	grey	13849
ART3	grey	13849
ARVCF	grey	13849
ASAH2	grey	13849
ASAH2B	grey	13849
ASAP3	grey	13849
ASB10	grey	13849
ASB12	grey	13849
ASB13	grey	13849
ASB4	grey	13849
ASB9P1	grey	13849
ASCL4	grey	13849
ASF1A	grey	13849
ASH2L	grey	13849
ASH2LP1	grey	13849
ASPG	grey	13849
ASPHD1	grey	13849
ASS1	grey	13849
ASS1P11	grey	13849
ASS1P4	grey	13849
ASS1P6	grey	13849
ASTE1	grey	13849
ATAD3C	grey	13849
ATE1-AS1	grey	13849
ATF4	grey	13849
ATF4P2	grey	13849
ATF6B	grey	13849
ATF7	grey	13849
ATF7IP	grey	13849
ATF7IP2	grey	13849
ATG10	grey	13849
ATG10-AS1	grey	13849
ATG2A	grey	13849
ATOH8	grey	13849
ATP13A4	grey	13849
ATP13A5	grey	13849
ATP1A1-AS1	grey	13849
ATP1B4	grey	13849
ATP2B2	grey	13849
ATP2B2-IT2	grey	13849
ATP5A1P10	grey	13849
ATP5A1P6	grey	13849
ATP5A1P7	grey	13849
ATP5A1P8	grey	13849
ATP5EP1	grey	13849
ATP5F1P2	grey	13849
ATP5F1P6	grey	13849
ATP5G1P1	grey	13849
ATP5G1P5	grey	13849
ATP5HP3	grey	13849
ATP5J2P3	grey	13849
ATP5JP1	grey	13849
ATP5LP4	grey	13849
ATP6V0CP2	grey	13849
ATP6V0D2	grey	13849
ATP6V1B1-AS1	grey	13849
ATP6V1B2	grey	13849
ATP6V1G2	grey	13849
ATP9A	grey	13849
ATXN10	grey	13849
ATXN2L	grey	13849
AZGP1	grey	13849
AZGP1P1	grey	13849
AZGP1P2	grey	13849
AZIN2	grey	13849
AZU1	grey	13849
B3GALTL	grey	13849
B3GAT3P1	grey	13849
B3GNT3	grey	13849
B3GNT4	grey	13849
B3GNT6	grey	13849
B3GNT9	grey	13849
B3GNTL1P1	grey	13849
B4GALNT2	grey	13849
B4GALT3	grey	13849
B4GALT4	grey	13849
B4GALT6	grey	13849
B4GAT1	grey	13849
BAALC	grey	13849
BAALC-AS2	grey	13849
BAG1	grey	13849
BAG4	grey	13849
BAI3	grey	13849
BAIAP2-AS1	grey	13849
BAIAP2L2	grey	13849
BAIAP3	grey	13849
BAMBI	grey	13849
BANCR	grey	13849
BANF2	grey	13849
BARX1-AS1	grey	13849
BASP1P1	grey	13849
BATF3	grey	13849
BAZ1A	grey	13849
BAZ2A	grey	13849
BBOX1-AS1	grey	13849
BCAP29	grey	13849
BCAP31P1	grey	13849
BCAP31P2	grey	13849
BCDIN3D	grey	13849
BCHE	grey	13849
BCL11A	grey	13849
BCL2L10	grey	13849
BCL9	grey	13849
BCL9L	grey	13849
BCORL1	grey	13849
BCR	grey	13849
BCRP2	grey	13849
BCRP8	grey	13849
BDH2P1	grey	13849
BDNF-AS	grey	13849
BEND3P1	grey	13849
BEND3P2	grey	13849
BEND5	grey	13849
BEST3	grey	13849
BEX1	grey	13849
BEX2	grey	13849
BEX4	grey	13849
BFSP2-AS1	grey	13849
BHLHA9	grey	13849
BHLHB9P1	grey	13849
BHLHE23	grey	13849
BHLHE40	grey	13849
BHLHE41	grey	13849
BHMT2	grey	13849
BIN2P1	grey	13849
BIN3	grey	13849
BIRC3	grey	13849
BIRC7	grey	13849
BIVM	grey	13849
BIVM-ERCC5	grey	13849
BLID	grey	13849
BLOC1S2P1	grey	13849
BLOC1S5-TXNDC5	grey	13849
BMP10	grey	13849
BMP15	grey	13849
BMP4	grey	13849
BMP8B	grey	13849
BMPR1B	grey	13849
BMPR1B-AS1	grey	13849
BMS1P10	grey	13849
BMS1P13	grey	13849
BMS1P15	grey	13849
BMS1P16	grey	13849
BMS1P8	grey	13849
BMS1P9	grey	13849
BNC2	grey	13849
BNIP3	grey	13849
BNIP3L	grey	13849
BNIP3P1	grey	13849
BNIP3P15	grey	13849
BNIP3P17	grey	13849
BNIP3P18	grey	13849
BNIP3P28	grey	13849
BNIP3P29	grey	13849
BNIP3P36	grey	13849
BNIP3P37	grey	13849
BNIP3P4	grey	13849
BNIP3P5	grey	13849
BNIP3P9	grey	13849
BOK-AS1	grey	13849
BOLA2P1	grey	13849
BOLA2P3	grey	13849
BOLA3-AS1	grey	13849
BOLA3P3	grey	13849
bP-21264C1.1	grey	13849
bP-21264C1.2	grey	13849
bP-21264C1.3	grey	13849
bP-2168N6.2	grey	13849
bP-2171C21.2	grey	13849
bP-2171C21.3	grey	13849
bP-2171C21.4	grey	13849
bP-2171C21.5	grey	13849
bP-2171C21.6	grey	13849
bP-2189O9.3	grey	13849
BPIFB3	grey	13849
BPY2C	grey	13849
BPY2DP	grey	13849
BRAP	grey	13849
BRD2	grey	13849
BRD7	grey	13849
BRD7P4	grey	13849
BRD7P5	grey	13849
BRF1	grey	13849
BRF2	grey	13849
BRI3BPP1	grey	13849
BRINP1	grey	13849
BRPF3	grey	13849
BRSK2	grey	13849
BSDC1	grey	13849
BSN	grey	13849
BSN-AS1	grey	13849
BSN-AS2	grey	13849
BSPRY	grey	13849
BST1	grey	13849
BTBD17	grey	13849
BTC	grey	13849
BTF3L4	grey	13849
BTF3L4P1	grey	13849
BTF3L4P3	grey	13849
BTF3P11	grey	13849
BTF3P13	grey	13849
BTF3P14	grey	13849
BTG1	grey	13849
BTG2	grey	13849
BTN1A1	grey	13849
BTNL10	grey	13849
BUB1P1	grey	13849
BUB3	grey	13849
BX255923.2	grey	13849
BX284613.1	grey	13849
BX322557.13	grey	13849
BX322559.3	grey	13849
BX470102.3	grey	13849
BX842568.4	grey	13849
C10orf107	grey	13849
C10orf128	grey	13849
C10orf32	grey	13849
C10orf55	grey	13849
C10orf67	grey	13849
C10orf88	grey	13849
C10orf99	grey	13849
C11orf53	grey	13849
C11orf71	grey	13849
C11orf72	grey	13849
C11orf80	grey	13849
C11orf85	grey	13849
C11orf91	grey	13849
C11orf94	grey	13849
C11orf97	grey	13849
C12orf56	grey	13849
C12orf60	grey	13849
C12orf74	grey	13849
[truncated: 53,700 more rows]

## Sheet: KIRC_modules_topNMF_GO
Supplementary Data 6: GO terms related to the modules from the WGCNA analysis for KIRC
module	GO_modSize	orig_modSize	enrichmentP	bhP	BonferoniP	nModGenesInTerm	termID	termOntology	termName	termDefinition	topNMF_genes
blue	2300	2514	1.88474e-103	2.60963e-101	3.45811e-99	2005	GO:0005622	CC	intracellular	The living contents of a cell; the matter contained within (but not including) the plasma membrane, usually taken to exclude large vacuoles and masses of secretory or ingested material. In eukaryotes it includes the nucleus and cytoplasm.	ASXL2; CDYL2; FAM175A; FOXO1; GTF2I; GTF3C4; PPARGC1A; SHPRH; ZHX1
blue	2300	2514	2.98448e-82	2.19268e-80	5.47591e-78	1806	GO:0043229	CC	intracellular organelle	Organized structure of distinctive morphology and function, occurring within the cell. Includes the nucleus, mitochondria, plastids, vacuoles, vesicles, ribosomes and the cytoskeleton. Excludes the plasma membrane.	ASXL2; CDYL2; FAM175A; FOXO1; GTF2I; GTF3C4; PPARGC1A; SHPRH; ZHX1
blue	2300	2514	3.92239e-81	2.82412e-79	7.1968e-77	1622	GO:0043231	CC	intracellular membrane-bounded organelle	Organized structure of distinctive morphology and function, bounded by a single or double lipid bilayer membrane and occurring within the cell. Includes the nucleus, mitochondria, plastids, vacuoles, and vesicles. Excludes the plasma membrane.	ASXL2; CDYL2; FAM175A; FOXO1; GTF2I; GTF3C4; PPARGC1A; SHPRH; ZHX1
blue	2300	2514	2.04533e-78	1.416e-76	3.75278e-74	1724	GO:0043227	CC	membrane-bounded organelle	Organized structure of distinctive morphology and function, bounded by a single or double lipid bilayer membrane. Includes the nucleus, mitochondria, plastids, vacuoles, and vesicles. Excludes the plasma membrane.	ASXL2; CDYL2; FAM175A; FOXO1; GTF2I; GTF3C4; PPARGC1A; SHPRH; ZHX1
blue	2300	2514	1.28334e-66	6.79417e-65	2.35468e-62	760	GO:0005654	CC	nucleoplasm	That part of the nuclear content other than the chromosomes or the nucleolus.	ASXL2; CDYL2; FAM175A; FOXO1; GTF2I; GTF3C4; PPARGC1A; SHPRH; ZHX1
blue	2300	2514	4.52474e-62	2.1433e-60	8.30199e-58	1198	GO:0005634	CC	nucleus	A membrane-bounded organelle of eukaryotic cells in which chromosomes are housed and replicated. In most cells, the nucleus contains all of the cell's chromosomes except the organellar chromosomes, and is the site of RNA synthesis and processing. In some species, or in specialized cell types, RNA metabolism or DNA replication may be absent.	ASXL2; CDYL2; FAM175A; FOXO1; GTF2I; GTF3C4; PPARGC1A; SHPRH; ZHX1
blue	2300	2514	4.67927e-62	2.18771e-60	8.58553e-58	914	GO:0005829	CC	cytosol	The part of the cytoplasm that does not contain organelles but which does contain other particulate matter, such as protein complexes.	ASXL2; CDYL2; FAM175A; FOXO1; GTF2I; GTF3C4; PPARGC1A; SHPRH; ZHX1
blue	2300	2514	1.859e-53	7.35428e-52	3.41089e-49	1802	GO:0005515	MF	protein binding	Interacting selectively and non-covalently with any protein or protein complex (a complex of two or more proteins that may include other nonprotein molecules).	ASXL2; CDYL2; FAM175A; FOXO1; GTF2I; GTF3C4; PPARGC1A; SHPRH; ZHX1
blue	2300	2514	2.29724e-51	8.70534e-50	4.21498e-47	1591	GO:0005737	CC	cytoplasm	All of the contents of a cell excluding the plasma membrane and nucleus, but including other subcellular structures.	ASXL2; CDYL2; FAM175A; FOXO1; GTF2I; GTF3C4; PPARGC1A; SHPRH; ZHX1
blue	2300	2514	1.95846e-47	6.02602e-46	3.59338e-43	1537	GO:0044237	BP	cellular metabolic process	The chemical reactions and pathways by which individual cells transform chemical substances.	ASXL2; CDYL2; FAM175A; FOXO1; GTF2I; GTF3C4; PPARGC1A; SHPRH; ZHX1
blue	2300	2514	2.38118e-46	6.64516e-45	4.36899e-42	735	GO:0006464	BP	cellular protein modification process	The covalent alteration of one or more amino acids occurring in proteins, peptides and nascent polypeptides (co-translational, post-translational modifications) occurring at the level of an individual cell. Includes the modification of charged tRNAs that are destined to occur in a protein (pre-translation modification).	ASXL2; CDYL2; FAM175A; FOXO1; GTF2I; GTF3C4; PPARGC1A; SHPRH; ZHX1
blue	2300	2514	2.38118e-46	6.64516e-45	4.36899e-42	735	GO:0036211	BP	protein modification process	The covalent alteration of one or more amino acids occurring in proteins, peptides and nascent polypeptides (co-translational, post-translational modifications). Includes the modification of charged tRNAs that are destined to occur in a protein (pre-translation modification).	ASXL2; CDYL2; FAM175A; FOXO1; GTF2I; GTF3C4; PPARGC1A; SHPRH; ZHX1
blue	2300	2514	2.22508e-44	5.72164e-43	4.08258e-40	869	GO:0044267	BP	cellular protein metabolic process	The chemical reactions and pathways involving a specific protein, rather than of proteins in general, occurring at the level of an individual cell. Includes cellular protein modification.	ASXL2; CDYL2; FAM175A; FOXO1; GTF2I; GTF3C4; PPARGC1A; SHPRH; ZHX1
blue	2300	2514	3.8345e-44	9.61931e-43	7.03555e-40	1446	GO:0006807	BP	nitrogen compound metabolic process	The chemical reactions and pathways involving organic or inorganic compounds that contain nitrogen.	ASXL2; CDYL2; FAM175A; FOXO1; GTF2I; GTF3C4; PPARGC1A; SHPRH; ZHX1
blue	2300	2514	2.23106e-43	5.42691e-42	4.09356e-39	856	GO:0031981	CC	nuclear lumen	The volume enclosed by the nuclear inner membrane.	ASXL2; CDYL2; FAM175A; FOXO1; GTF2I; GTF3C4; PPARGC1A; SHPRH; ZHX1
blue	2300	2514	3.77985e-38	7.35538e-37	6.93527e-34	669	GO:0006996	BP	organelle organization	A process that is carried out at the cellular level which results in the assembly, arrangement of constituent parts, or disassembly of an organelle within a cell. An organelle is an organized structure of distinctive morphology and function. Includes the nucleus, mitochondria, plastids, vacuoles, vesicles, ribosomes and the cytoskeleton. Excludes the plasma membrane.	ASXL2; CDYL2; FAM175A; FOXO1; GTF2I; GTF3C4; PPARGC1A; SHPRH; ZHX1
blue	2300	2514	3.933e-37	7.26092e-36	7.21626e-33	311	GO:1902494	CC	catalytic complex	NA	ASXL2; CDYL2; FAM175A; FOXO1; GTF2I; GTF3C4; PPARGC1A; SHPRH; ZHX1
blue	2300	2514	4.01003e-36	6.94044e-35	7.35761e-32	1412	GO:0043170	BP	macromolecule metabolic process	The chemical reactions and pathways involving macromolecules, any molecule of high relative molecular mass, the structure of which essentially comprises the multiple repetition of units derived, actually or conceptually, from molecules of low relative molecular mass.	ASXL2; CDYL2; FAM175A; FOXO1; GTF2I; GTF3C4; PPARGC1A; SHPRH; ZHX1
blue	2300	2514	2.25555e-35	3.79439e-34	4.13849e-31	903	GO:0019538	BP	protein metabolic process	The chemical reactions and pathways involving a protein. Includes protein modification.	ASXL2; CDYL2; FAM175A; FOXO1; GTF2I; GTF3C4; PPARGC1A; SHPRH; ZHX1
blue	2300	2514	4.47801e-34	7.13312e-33	8.21626e-30	840	GO:0032991	CC	protein-containing complex	A stable assembly of two or more macromolecules, i.e. proteins, nucleic acids, carbohydrates or lipids, in which at least one component is a protein and the constituent parts function together.	ASXL2; CDYL2; FAM175A; FOXO1; GTF2I; GTF3C4; PPARGC1A; SHPRH; ZHX1
blue	2300	2514	1.87459e-31	2.6674e-30	3.43949e-27	269	GO:0044265	BP	cellular macromolecule catabolic process	The chemical reactions and pathways resulting in the breakdown of a macromolecule, any large molecule including proteins, nucleic acids and carbohydrates, as carried out by individual cells.	ASXL2; CDYL2; FAM175A; FOXO1; GTF2I; GTF3C4; PPARGC1A; SHPRH; ZHX1
blue	2300	2514	2.06736e-31	2.89591e-30	3.79319e-27	432	GO:0019899	MF	enzyme binding	Interacting selectively and non-covalently with any enzyme.	ASXL2; CDYL2; FAM175A; FOXO1; GTF2I; GTF3C4; PPARGC1A; SHPRH; ZHX1
blue	2300	2514	4.8138e-31	6.63972e-30	8.83235e-27	422	GO:0016740	MF	transferase activity	Catalysis of the transfer of a group, e.g. a methyl group, glycosyl group, acyl group, phosphorus-containing, or other groups, from one compound (generally regarded as the donor) to another compound (generally regarded as the acceptor). Transferase is the systematic name for any enzyme of EC class 2.	ASXL2; CDYL2; FAM175A; FOXO1; GTF2I; GTF3C4; PPARGC1A; SHPRH; ZHX1
blue	2300	2514	6.75898e-31	9.25184e-30	1.24014e-26	202	GO:0044257	BP	cellular protein catabolic process	The chemical reactions and pathways resulting in the breakdown of a protein by individual cells.	ASXL2; CDYL2; FAM175A; FOXO1; GTF2I; GTF3C4; PPARGC1A; SHPRH; ZHX1
blue	2300	2514	1.56952e-30	2.0773e-29	2.87975e-26	198	GO:1990234	CC	transferase complex	NA	ASXL2; CDYL2; FAM175A; FOXO1; GTF2I; GTF3C4; PPARGC1A; SHPRH; ZHX1
blue	2300	2514	2.0208e-30	2.64541e-29	3.70776e-26	227	GO:0030163	BP	protein catabolic process	The chemical reactions and pathways resulting in the breakdown of a protein by the destruction of the native, active configuration, with or without the hydrolysis of peptide bonds.	ASXL2; CDYL2; FAM175A; FOXO1; GTF2I; GTF3C4; PPARGC1A; SHPRH; ZHX1
blue	2300	2514	4.58482e-30	5.85296e-29	8.41222e-26	347	GO:0046907	BP	intracellular transport	The directed movement of substances within a cell.	ASXL2; CDYL2; FAM175A; FOXO1; GTF2I; GTF3C4; PPARGC1A; SHPRH; ZHX1
blue	2300	2514	7.59741e-30	9.59672e-29	1.39397e-25	189	GO:0051603	BP	proteolysis involved in cellular protein catabolic process	The hydrolysis of a peptide bond or bonds within a protein as part of the chemical reactions and pathways resulting in the breakdown of a protein by individual cells.	ASXL2; CDYL2; FAM175A; FOXO1; GTF2I; GTF3C4; PPARGC1A; SHPRH; ZHX1
blue	2300	2514	5.18126e-29	6.28032e-28	9.50658e-25	2121	GO:0003674	MF	molecular_function	A molecular process that can be carried out by the action of a single macromolecular machine, usually via direct physical interactions with other molecular entities. Function in this sense denotes an action, or activity, that a gene product (or a complex) performs. These actions are described from two distinct but related perspectives: (1) biochemical activity, and (2) role as a component in a la…	ASXL2; CDYL2; FAM175A; FOXO1; GTF2I; GTF3C4; PPARGC1A; SHPRH; ZHX1
blue	2300	2514	7.27042e-29	8.75369e-28	1.33398e-24	170	GO:0006511	BP	ubiquitin-dependent protein catabolic process	The chemical reactions and pathways resulting in the breakdown of a protein or peptide by hydrolysis of its peptide bonds, initiated by the covalent attachment of a ubiquitin group, or multiple ubiquitin groups, to the protein.	ASXL2; CDYL2; FAM175A; FOXO1; GTF2I; GTF3C4; PPARGC1A; SHPRH; ZHX1
blue	2300	2514	7.83872e-29	9.40646e-28	1.43825e-24	889	GO:0006139	BP	nucleobase-containing compound metabolic process	Any cellular metabolic process involving nucleobases, nucleosides, nucleotides and nucleic acids.	ASXL2; CDYL2; FAM175A; FOXO1; GTF2I; GTF3C4; PPARGC1A; SHPRH; ZHX1
blue	2300	2514	8.20825e-29	9.81718e-28	1.50605e-24	171	GO:0019941	BP	modification-dependent protein catabolic process	The chemical reactions and pathways resulting in the breakdown of a protein or peptide by hydrolysis of its peptide bonds, initiated by the covalent modification of the target protein.	ASXL2; CDYL2; FAM175A; FOXO1; GTF2I; GTF3C4; PPARGC1A; SHPRH; ZHX1
blue	2300	2514	5.9266e-28	6.81653e-27	1.08741e-23	220	GO:0032446	BP	protein modification by small protein conjugation	A protein modification process in which one or more groups of a small protein, such as ubiquitin or a ubiquitin-like protein, are covalently attached to a target protein.	ASXL2; CDYL2; FAM175A; FOXO1; GTF2I; GTF3C4; PPARGC1A; SHPRH; ZHX1
blue	2300	2514	6.01927e-28	6.90107e-27	1.10442e-23	1590	GO:0008152	BP	metabolic process	The chemical reactions and pathways, including anabolism and catabolism, by which living organisms transform chemical substances. Metabolic processes typically transform small molecules, but also include macromolecular processes such as DNA repair and replication, and protein synthesis and degradation.	ASXL2; CDYL2; FAM175A; FOXO1; GTF2I; GTF3C4; PPARGC1A; SHPRH; ZHX1
blue	2300	2514	6.15496e-28	7.03424e-27	1.12931e-23	845	GO:0003824	MF	catalytic activity	Catalysis of a biochemical reaction at physiological temperatures. In biologically catalyzed reactions, the reactants are known as substrates, and the catalysts are naturally occurring macromolecular substances known as enzymes. Enzymes possess specific binding sites for substrates, and are usually composed wholly or largely of protein, but RNA that has catalytic activity (ribozyme) is often also…	ASXL2; CDYL2; FAM175A; FOXO1; GTF2I; GTF3C4; PPARGC1A; SHPRH; ZHX1
blue	2300	2514	2.84503e-27	3.14175e-26	5.22006e-23	883	GO:0051171	BP	regulation of nitrogen compound metabolic process	Any process that modulates the frequency, rate or extent of the chemical reactions and pathways involving nitrogen or nitrogenous compounds.	ASXL2; CDYL2; FAM175A; FOXO1; GTF2I; GTF3C4; PPARGC1A; SHPRH; ZHX1
blue	2300	2514	4.92049e-27	5.40054e-26	9.02811e-23	902	GO:0046483	BP	heterocycle metabolic process	The chemical reactions and pathways involving heterocyclic compounds, those with a cyclic molecular structure and at least two different atoms in the ring (or rings).	ASXL2; CDYL2; FAM175A; FOXO1; GTF2I; GTF3C4; PPARGC1A; SHPRH; ZHX1
blue	2300	2514	1.38451e-26	1.50128e-25	2.5403e-22	480	GO:0008104	BP	protein localization	Any process in which a protein is transported to, or maintained in, a specific location.	ASXL2; CDYL2; FAM175A; FOXO1; GTF2I; GTF3C4; PPARGC1A; SHPRH; ZHX1
blue	2300	2514	1.63302e-26	1.76543e-25	2.99627e-22	972	GO:0034641	BP	cellular nitrogen compound metabolic process	The chemical reactions and pathways involving various organic and inorganic nitrogenous compounds, as carried out by individual cells.	ASXL2; CDYL2; FAM175A; FOXO1; GTF2I; GTF3C4; PPARGC1A; SHPRH; ZHX1
blue	2300	2514	3.23463e-26	3.45539e-25	5.9349e-22	529	GO:0033036	BP	macromolecule localization	Any process in which a macromolecule is transported to, or maintained in, a specific location.	ASXL2; CDYL2; FAM175A; FOXO1; GTF2I; GTF3C4; PPARGC1A; SHPRH; ZHX1
blue	2300	2514	4.75798e-26	5.02309e-25	8.72995e-22	903	GO:0006725	BP	cellular aromatic compound metabolic process	The chemical reactions and pathways involving aromatic compounds, any organic compound characterized by one or more planar rings, each of which contains conjugated double bonds and delocalized pi electrons, as carried out by individual cells.	ASXL2; CDYL2; FAM175A; FOXO1; GTF2I; GTF3C4; PPARGC1A; SHPRH; ZHX1
blue	2300	2514	2.25211e-25	2.3231e-24	4.13217e-21	750	GO:0034645	BP	cellular macromolecule biosynthetic process	The chemical reactions and pathways resulting in the formation of a macromolecule, any molecule of high relative molecular mass, the structure of which essentially comprises the multiple repetition of units derived, actually or conceptually, from molecules of low relative molecular mass, carried out by individual cells.	ASXL2; CDYL2; FAM175A; FOXO1; GTF2I; GTF3C4; PPARGC1A; SHPRH; ZHX1
blue	2300	2514	7.20988e-25	7.29089e-24	1.32287e-20	246	GO:0051276	BP	chromosome organization	A process that is carried out at the cellular level that results in the assembly, arrangement of constituent parts, or disassembly of chromosomes, structures composed of a very long molecule of DNA and associated proteins that carries hereditary information. This term covers covalent modifications at the molecular level as well as spatial relationships among the major components of a chromosome.	ASXL2; CDYL2; FAM175A; FOXO1; GTF2I; GTF3C4; PPARGC1A; SHPRH; ZHX1
blue	2300	2514	8.50893e-25	8.55647e-24	1.56122e-20	199	GO:0016567	BP	protein ubiquitination	The process in which one or more ubiquitin groups are added to a protein.	ASXL2; CDYL2; FAM175A; FOXO1; GTF2I; GTF3C4; PPARGC1A; SHPRH; ZHX1
blue	2300	2514	1.75632e-24	1.74662e-23	3.2225e-20	903	GO:0009058	BP	biosynthetic process	The chemical reactions and pathways resulting in the formation of substances; typically the energy-requiring part of metabolism in which simpler substances are transformed into more complex ones.	ASXL2; CDYL2; FAM175A; FOXO1; GTF2I; GTF3C4; PPARGC1A; SHPRH; ZHX1
blue	2300	2514	5.39628e-24	5.35169e-23	9.9011e-20	844	GO:0097159	MF	organic cyclic compound binding	Interacting selectively and non-covalently with an organic cyclic compound, any molecular entity that contains carbon arranged in a cyclic molecular structure.	ASXL2; CDYL2; FAM175A; FOXO1; GTF2I; GTF3C4; PPARGC1A; SHPRH; ZHX1
blue	2300	2514	5.52973e-24	5.46897e-23	1.0146e-19	129	GO:0019787	MF	ubiquitin-like protein transferase activity	Catalysis of the transfer of a ubiquitin-like from one protein to another via the reaction X-ULP + Y --> Y-ULP + X, where both X-ULP and Y-ULP are covalent linkages. ULP represents a ubiquitin-like protein.	ASXL2; CDYL2; FAM175A; FOXO1; GTF2I; GTF3C4; PPARGC1A; SHPRH; ZHX1
blue	2300	2514	7.01735e-24	6.90231e-23	1.28754e-19	339	GO:0035639	MF	purine ribonucleoside triphosphate binding	Interacting selectively and non-covalently with a purine ribonucleoside triphosphate, a compound consisting of a purine base linked to a ribose sugar esterified with triphosphate on the sugar.	ASXL2; CDYL2; FAM175A; FOXO1; GTF2I; GTF3C4; PPARGC1A; SHPRH; ZHX1
blue	2300	2514	1.70438e-23	1.65385e-22	3.1272e-19	559	GO:0051641	BP	cellular localization	A cellular localization process whereby a substance or cellular entity, such as a protein complex or organelle, is transported to, and/or maintained in, a specific location within a cell including the localization of substances or cellular entities to the cell membrane.	ASXL2; CDYL2; FAM175A; FOXO1; GTF2I; GTF3C4; PPARGC1A; SHPRH; ZHX1
blue	2300	2514	2.1336e-23	2.06478e-22	3.91473e-19	359	GO:0034613	BP	cellular protein localization	Any process in which a protein is transported to, and/or maintained in, a specific location at the level of a cell. Localization at the cellular level encompasses movement within the cell, from within the cell to the cell surface, or from one location to another at the surface of a cell.	ASXL2; CDYL2; FAM175A; FOXO1; GTF2I; GTF3C4; PPARGC1A; SHPRH; ZHX1
brown	1859	2198	8.94626e-75	5.75117e-73	1.64146e-70	110	GO:0003735	MF	structural constituent of ribosome	The action of a molecule that contributes to the structural integrity of the ribosome.	EXOSC5; FBRSL1; MBD3; NAA60; RBX1; SIRT6; ZNHIT1
brown	1859	2198	1.37432e-67	7.61163e-66	2.52161e-63	1293	GO:0043231	CC	intracellular membrane-bounded organelle	Organized structure of distinctive morphology and function, bounded by a single or double lipid bilayer membrane and occurring within the cell. Includes the nucleus, mitochondria, plastids, vacuoles, and vesicles. Excludes the plasma membrane.	EXOSC5; FBRSL1; MBD3; NAA60; RBX1; SIRT6; ZNHIT1
brown	1859	2198	1.5507e-66	8.0906e-65	2.84522e-62	122	GO:0005840	CC	ribosome	An intracellular organelle, about 200 A in diameter, consisting of RNA and protein. It is the site of protein biosynthesis resulting from translation of messenger RNA (mRNA). It consists of two subunits, one large and one small, each containing only protein and RNA. Both the ribosome and its subunits are characterized by their sedimentation coefficients, expressed in Svedberg units (symbol: S). H…	EXOSC5; FBRSL1; MBD3; NAA60; RBX1; SIRT6; ZNHIT1
brown	1859	2198	4.20001e-66	2.12958e-64	7.70618e-62	223	GO:1990904	CC	ribonucleoprotein complex	NA	EXOSC5; FBRSL1; MBD3; NAA60; RBX1; SIRT6; ZNHIT1
brown	1859	2198	3.39042e-64	1.67199e-62	6.22074e-60	1370	GO:0043227	CC	membrane-bounded organelle	Organized structure of distinctive morphology and function, bounded by a single or double lipid bilayer membrane. Includes the nucleus, mitochondria, plastids, vacuoles, and vesicles. Excludes the plasma membrane.	EXOSC5; FBRSL1; MBD3; NAA60; RBX1; SIRT6; ZNHIT1
brown	1859	2198	3.91486e-56	1.6778e-54	7.18299e-52	1538	GO:0005622	CC	intracellular	The living contents of a cell; the matter contained within (but not including) the plasma membrane, usually taken to exclude large vacuoles and masses of secretory or ingested material. In eukaryotes it includes the nucleus and cytoplasm.	EXOSC5; FBRSL1; MBD3; NAA60; RBX1; SIRT6; ZNHIT1
brown	1859	2198	7.91868e-56	3.3538e-54	1.45292e-51	157	GO:0005743	CC	mitochondrial inner membrane	The inner, i.e. lumen-facing, lipid bilayer of the mitochondrial envelope. It is highly folded to form cristae.	EXOSC5; FBRSL1; MBD3; NAA60; RBX1; SIRT6; ZNHIT1
brown	1859	2198	1.07545e-55	4.50189e-54	1.97324e-51	1407	GO:0043229	CC	intracellular organelle	Organized structure of distinctive morphology and function, occurring within the cell. Includes the nucleus, mitochondria, plastids, vacuoles, vesicles, ribosomes and the cytoskeleton. Excludes the plasma membrane.	EXOSC5; FBRSL1; MBD3; NAA60; RBX1; SIRT6; ZNHIT1
brown	1859	2198	6.02486e-55	2.46471e-53	1.10544e-50	1301	GO:0005737	CC	cytoplasm	All of the contents of a cell excluding the plasma membrane and nucleus, but including other subcellular structures.	EXOSC5; FBRSL1; MBD3; NAA60; RBX1; SIRT6; ZNHIT1
brown	1859	2198	5.8736e-53	2.29836e-51	1.07769e-48	164	GO:0019866	CC	organelle inner membrane	The inner, i.e. lumen-facing, lipid bilayer of an organelle envelope; usually highly selective to most ions and metabolites.	EXOSC5; FBRSL1; MBD3; NAA60; RBX1; SIRT6; ZNHIT1
brown	1859	2198	8.10136e-50	2.91649e-48	1.48644e-45	315	GO:0005739	CC	mitochondrion	A semiautonomous, self replicating organelle that occurs in varying numbers, shapes, and sizes in the cytoplasm of virtually all eukaryotic cells. It is notably the site of tissue respiration.	EXOSC5; FBRSL1; MBD3; NAA60; RBX1; SIRT6; ZNHIT1
brown	1859	2198	3.45613e-49	1.18496e-47	6.34131e-45	195	GO:0005740	CC	mitochondrial envelope	The double lipid bilayer enclosing the mitochondrion and separating its contents from the cell cytoplasm; includes the intermembrane space.	EXOSC5; FBRSL1; MBD3; NAA60; RBX1; SIRT6; ZNHIT1
brown	1859	2198	3.09099e-48	1.02088e-46	5.67135e-44	73	GO:0045047	BP	protein targeting to ER	The process of directing proteins towards the endoplasmic reticulum (ER) using signals contained within the protein. One common mechanism uses a 16- to 30-residue signal sequence, typically located at the N-terminus of the protein and containing positively charged amino acids followed by a continuous stretch of hydrophobic residues, which directs the ribosome to the ER membrane and initiates tran…	EXOSC5; FBRSL1; MBD3; NAA60; RBX1; SIRT6; ZNHIT1
brown	1859	2198	5.78155e-48	1.89215e-46	1.0608e-43	737	GO:0032991	CC	protein-containing complex	A stable assembly of two or more macromolecules, i.e. proteins, nucleic acids, carbohydrates or lipids, in which at least one component is a protein and the constituent parts function together.	EXOSC5; FBRSL1; MBD3; NAA60; RBX1; SIRT6; ZNHIT1
brown	1859	2198	2.4875e-47	7.52522e-46	4.56407e-43	68	GO:0006614	BP	SRP-dependent cotranslational protein targeting to membrane	The targeting of proteins to a membrane that occurs during translation and is dependent upon two key components, the signal-recognition particle (SRP) and the SRP receptor. SRP is a cytosolic particle that transiently binds to the endoplasmic reticulum (ER) signal sequence in a nascent protein, to the large ribosomal unit, and to the SRP receptor in the ER membrane.	EXOSC5; FBRSL1; MBD3; NAA60; RBX1; SIRT6; ZNHIT1
brown	1859	2198	5.81761e-47	1.73086e-45	1.06741e-42	72	GO:0015934	CC	large ribosomal subunit	The larger of the two subunits of a ribosome. Two sites on the ribosomal large subunit are involved in translation, namely the aminoacyl site (A site) and peptidyl site (P site).	EXOSC5; FBRSL1; MBD3; NAA60; RBX1; SIRT6; ZNHIT1
brown	1859	2198	7.18106e-47	2.119e-45	1.31758e-42	69	GO:0006613	BP	cotranslational protein targeting to membrane	The targeting of proteins to a membrane that occurs during translation. The transport of most secretory proteins, particularly those with more than 100 amino acids, into the endoplasmic reticulum lumen occurs in this manner, as does the import of some proteins into mitochondria.	EXOSC5; FBRSL1; MBD3; NAA60; RBX1; SIRT6; ZNHIT1
brown	1859	2198	1.24468e-46	3.61358e-45	2.28373e-42	73	GO:0072599	BP	establishment of protein localization to endoplasmic reticulum	The directed movement of a protein to a specific location in the endoplasmic reticulum.	EXOSC5; FBRSL1; MBD3; NAA60; RBX1; SIRT6; ZNHIT1
brown	1859	2198	9.94835e-45	2.59522e-43	1.82532e-40	68	GO:0022626	CC	cytosolic ribosome	A ribosome located in the cytosol.	EXOSC5; FBRSL1; MBD3; NAA60; RBX1; SIRT6; ZNHIT1
brown	1859	2198	1.28094e-44	3.31756e-43	2.35028e-40	181	GO:0031966	CC	mitochondrial membrane	Either of the lipid bilayers that surround the mitochondrion and form the mitochondrial envelope.	EXOSC5; FBRSL1; MBD3; NAA60; RBX1; SIRT6; ZNHIT1
brown	1859	2198	1.79809e-43	4.40348e-42	3.29913e-39	188	GO:0043043	BP	peptide biosynthetic process	The chemical reactions and pathways resulting in the formation of peptides, compounds of 2 or more (but usually less than 100) amino acids where the alpha carboxyl group of one is bound to the alpha amino group of another. This may include the translation of a precursor protein and its subsequent processing into a functional peptide.	EXOSC5; FBRSL1; MBD3; NAA60; RBX1; SIRT6; ZNHIT1
brown	1859	2198	2.54568e-43	6.15064e-42	4.67082e-39	345	GO:0043933	BP	protein-containing complex subunit organization	Any process in which macromolecules aggregate, disaggregate, or are modified, resulting in the formation, disassembly, or alteration of a protein complex.	EXOSC5; FBRSL1; MBD3; NAA60; RBX1; SIRT6; ZNHIT1
brown	1859	2198	2.96446e-43	7.11471e-42	5.43919e-39	78	GO:0070972	BP	protein localization to endoplasmic reticulum	A process in which a protein is transported to, or maintained in, a location within the endoplasmic reticulum.	EXOSC5; FBRSL1; MBD3; NAA60; RBX1; SIRT6; ZNHIT1
brown	1859	2198	1.47972e-42	3.43677e-41	2.71499e-38	86	GO:0019083	BP	viral transcription	The process by which a viral genome, or part of a viral genome, is transcribed within the host cell.	EXOSC5; FBRSL1; MBD3; NAA60; RBX1; SIRT6; ZNHIT1
brown	1859	2198	7.02121e-42	1.58971e-40	1.28825e-37	207	GO:0006518	BP	peptide metabolic process	The chemical reactions and pathways involving peptides, compounds of two or more amino acids where the alpha carboxyl group of one is bound to the alpha amino group of another.	EXOSC5; FBRSL1; MBD3; NAA60; RBX1; SIRT6; ZNHIT1
brown	1859	2198	2.04383e-41	4.57005e-40	3.75002e-37	206	GO:0043604	BP	amide biosynthetic process	The chemical reactions and pathways resulting in the formation of an amide, any derivative of an oxoacid in which an acidic hydroxy group has been replaced by an amino or substituted amino group.	EXOSC5; FBRSL1; MBD3; NAA60; RBX1; SIRT6; ZNHIT1
brown	1859	2198	4.89361e-41	1.0808e-39	8.97879e-37	180	GO:0006412	BP	translation	The cellular metabolic process in which a protein is formed, using the sequence of a mature mRNA or circRNA molecule to specify the sequence of amino acids in a polypeptide chain. Translation is mediated by the ribosome, and begins with the formation of a ternary complex between aminoacylated initiator methionine tRNA, GTP, and initiation factor 2, which subsequently associates with the small sub…	EXOSC5; FBRSL1; MBD3; NAA60; RBX1; SIRT6; ZNHIT1
brown	1859	2198	9.08583e-41	1.95862e-39	1.66707e-36	69	GO:0000184	BP	nuclear-transcribed mRNA catabolic process, nonsense-mediated decay	The nonsense-mediated decay pathway for nuclear-transcribed mRNAs degrades mRNAs in which an amino-acid codon has changed to a nonsense codon; this prevents the translation of such mRNAs into truncated, and potentially harmful, proteins.	EXOSC5; FBRSL1; MBD3; NAA60; RBX1; SIRT6; ZNHIT1
brown	1859	2198	2.08328e-40	4.41166e-39	3.82241e-36	132	GO:0006605	BP	protein targeting	The process of targeting specific proteins to particular regions of the cell, typically membrane-bounded subcellular organelles. Usually requires an organelle specific protein sequence motif.	EXOSC5; FBRSL1; MBD3; NAA60; RBX1; SIRT6; ZNHIT1
brown	1859	2198	1.13484e-39	2.36152e-38	2.08221e-35	242	GO:0043603	BP	cellular amide metabolic process	The chemical reactions and pathways involving an amide, any derivative of an oxoacid in which an acidic hydroxy group has been replaced by an amino or substituted amino group, as carried out by individual cells.	EXOSC5; FBRSL1; MBD3; NAA60; RBX1; SIRT6; ZNHIT1
brown	1859	2198	9.84551e-39	1.95822e-37	1.80645e-34	88	GO:0006612	BP	protein targeting to membrane	The process of directing proteins towards a membrane, usually using signals contained within the protein.	EXOSC5; FBRSL1; MBD3; NAA60; RBX1; SIRT6; ZNHIT1
brown	1859	2198	1.00919e-37	1.92227e-36	1.85167e-33	1412	GO:0005515	MF	protein binding	Interacting selectively and non-covalently with any protein or protein complex (a complex of two or more proteins that may include other nonprotein molecules).	EXOSC5; FBRSL1; MBD3; NAA60; RBX1; SIRT6; ZNHIT1
brown	1859	2198	1.7373e-37	3.29172e-36	3.18759e-33	1216	GO:0044237	BP	cellular metabolic process	The chemical reactions and pathways by which individual cells transform chemical substances.	EXOSC5; FBRSL1; MBD3; NAA60; RBX1; SIRT6; ZNHIT1
brown	1859	2198	1.03106e-36	1.84667e-35	1.89178e-32	83	GO:0006413	BP	translational initiation	The process preceding formation of the peptide bond between the first two amino acids of a protein. This includes the formation of a complex of the ribosome, mRNA or circRNA, and an initiation complex that contains the first aminoacyl-tRNA.	EXOSC5; FBRSL1; MBD3; NAA60; RBX1; SIRT6; ZNHIT1
brown	1859	2198	1.13347e-36	2.02005e-35	2.07969e-32	198	GO:0016071	BP	mRNA metabolic process	The chemical reactions and pathways involving mRNA, messenger RNA, which is responsible for carrying the coded genetic 'message', transcribed from DNA, to sites of protein assembly at the ribosomes.	EXOSC5; FBRSL1; MBD3; NAA60; RBX1; SIRT6; ZNHIT1
brown	1859	2198	9.33083e-36	1.59199e-34	1.71202e-31	132	GO:0005759	CC	mitochondrial matrix	The gel-like material, with considerable fine structure, that lies in the matrix space, or lumen, of a mitochondrion. It contains the enzymes of the tricarboxylic acid cycle and, in some organisms, the enzymes concerned with fatty acid oxidation.	EXOSC5; FBRSL1; MBD3; NAA60; RBX1; SIRT6; ZNHIT1
brown	1859	2198	2.00363e-35	3.38641e-34	3.67625e-31	116	GO:0006402	BP	mRNA catabolic process	The chemical reactions and pathways resulting in the breakdown of mRNA, messenger RNA, which is responsible for carrying the coded genetic 'message', transcribed from DNA, to sites of protein assembly at the ribosomes.	EXOSC5; FBRSL1; MBD3; NAA60; RBX1; SIRT6; ZNHIT1
brown	1859	2198	6.74056e-35	1.11825e-33	1.23676e-30	122	GO:0006401	BP	RNA catabolic process	The chemical reactions and pathways resulting in the breakdown of RNA, ribonucleic acid, one of the two main type of nucleic acid, consisting of a long, unbranched macromolecule formed from ribonucleotides joined in 3',5'-phosphodiester linkage.	EXOSC5; FBRSL1; MBD3; NAA60; RBX1; SIRT6; ZNHIT1
brown	1859	2198	1.11704e-34	1.84466e-33	2.04955e-30	201	GO:0016032	BP	viral process	A multi-organism process in which a virus is a participant. The other participant is the host. Includes infection of a host cell, replication of the viral genome, and assembly of progeny virus particles. In some cases the viral genetic material may integrate into the host genome and only subsequently, under particular circumstances, 'complete' its life cycle.	EXOSC5; FBRSL1; MBD3; NAA60; RBX1; SIRT6; ZNHIT1
brown	1859	2198	2.42775e-34	3.91924e-33	4.45444e-30	54	GO:0070125	BP	mitochondrial translational elongation	The successive addition of amino acid residues to a nascent polypeptide chain during protein biosynthesis in a mitochondrion.	EXOSC5; FBRSL1; MBD3; NAA60; RBX1; SIRT6; ZNHIT1
brown	1859	2198	2.80414e-34	4.50665e-33	5.14503e-30	108	GO:0090150	BP	establishment of protein localization to membrane	The directed movement of a protein to a specific location in a membrane.	EXOSC5; FBRSL1; MBD3; NAA60; RBX1; SIRT6; ZNHIT1
brown	1859	2198	4.11042e-34	6.57667e-33	7.54179e-30	131	GO:0022613	BP	ribonucleoprotein complex biogenesis	A cellular process that results in the biosynthesis of constituent macromolecules, assembly, and arrangement of constituent parts of a complex containing RNA and proteins. Includes the biosynthesis of the constituent RNA and protein molecules, and those macromolecular modifications that are involved in synthesis or assembly of the ribonucleoprotein complex.	EXOSC5; FBRSL1; MBD3; NAA60; RBX1; SIRT6; ZNHIT1
brown	1859	2198	1.22903e-33	1.9321e-32	2.25503e-29	82	GO:0000956	BP	nuclear-transcribed mRNA catabolic process	The chemical reactions and pathways resulting in the breakdown of nuclear-transcribed mRNAs in eukaryotic cells.	EXOSC5; FBRSL1; MBD3; NAA60; RBX1; SIRT6; ZNHIT1
brown	1859	2198	9.03032e-33	1.37751e-31	1.65688e-28	53	GO:0070126	BP	mitochondrial translational termination	The process resulting in the release of a polypeptide chain from the ribosome in a mitochondrion, usually in response to a termination codon (note that mitochondria use variants of the universal genetic code that differ between different taxa).	EXOSC5; FBRSL1; MBD3; NAA60; RBX1; SIRT6; ZNHIT1
brown	1859	2198	2.21299e-32	3.30571e-31	4.06039e-28	57	GO:0006415	BP	translational termination	The process resulting in the release of a polypeptide chain from the ribosome, usually in response to a termination codon (UAA, UAG, or UGA in the universal genetic code).	EXOSC5; FBRSL1; MBD3; NAA60; RBX1; SIRT6; ZNHIT1
brown	1859	2198	2.68275e-32	3.99087e-31	4.92231e-28	52	GO:0005761	CC	mitochondrial ribosome	A ribosome found in the mitochondrion of a eukaryotic cell; contains a characteristic set of proteins distinct from those of cytosolic ribosomes.	EXOSC5; FBRSL1; MBD3; NAA60; RBX1; SIRT6; ZNHIT1
brown	1859	2198	7.56161e-32	1.09765e-30	1.3874e-27	669	GO:0005829	CC	cytosol	The part of the cytoplasm that does not contain organelles but which does contain other particulate matter, such as protein complexes.	EXOSC5; FBRSL1; MBD3; NAA60; RBX1; SIRT6; ZNHIT1
brown	1859	2198	9.34915e-32	1.35168e-30	1.71538e-27	493	GO:0031090	CC	organelle membrane	A membrane that is one of the two lipid bilayers of an organelle envelope or the outermost membrane of single membrane bound organelle.	EXOSC5; FBRSL1; MBD3; NAA60; RBX1; SIRT6; ZNHIT1
brown	1859	2198	1.37399e-31	1.97855e-30	2.52101e-27	230	GO:0044265	BP	cellular macromolecule catabolic process	The chemical reactions and pathways resulting in the breakdown of a macromolecule, any large molecule including proteins, nucleic acids and carbohydrates, as carried out by individual cells.	EXOSC5; FBRSL1; MBD3; NAA60; RBX1; SIRT6; ZNHIT1
brown	1859	2198	1.59933e-31	2.29386e-30	2.93445e-27	47	GO:0015935	CC	small ribosomal subunit	The smaller of the two subunits of a ribosome.	EXOSC5; FBRSL1; MBD3; NAA60; RBX1; SIRT6; ZNHIT1
yellow	989	1917	6.69404e-07	2.64528e-06	0.0122822	43	GO:0006397	BP	mRNA processing	Any process involved in the conversion of a primary mRNA transcript into one or more mature mRNA(s) prior to translation into polypeptide.	HDAC10; INO80E; MST1; SIRT7; TAF10
yellow	989	1917	7.33264e-07	2.88813e-06	0.0134539	79	GO:0006396	BP	RNA processing	Any process involved in the conversion of one or more primary RNA transcripts into one or more mature RNA molecules.	HDAC10; INO80E; MST1; SIRT7; TAF10
yellow	989	1917	3.63713e-06	1.29769e-05	0.0667341	38	GO:0008380	BP	RNA splicing	The process of removing sections of the primary RNA transcript to remove sequences not present in the mature form of the RNA and joining the remaining sections to form the mature form of the RNA.	HDAC10; INO80E; MST1; SIRT7; TAF10
yellow	989	1917	5.75474e-06	1.97118e-05	0.105588	32	GO:0034470	BP	ncRNA processing	Any process that results in the conversion of one or more primary non-coding RNA (ncRNA) transcripts into one or more mature ncRNA molecules.	HDAC10; INO80E; MST1; SIRT7; TAF10
yellow	989	1917	8.4797e-06	2.80063e-05	0.155585	184	GO:0005654	CC	nucleoplasm	That part of the nuclear content other than the chromosomes or the nucleolus.	HDAC10; INO80E; MST1; SIRT7; TAF10
yellow	989	1917	2.33822e-05	7.17613e-05	0.429017	18	GO:0006399	BP	tRNA metabolic process	The chemical reactions and pathways involving tRNA, transfer RNA, a class of relatively small RNA molecules responsible for mediating the insertion of amino acids into the sequence of nascent polypeptide chains during protein synthesis. Transfer RNA is characterized by the presence of many unusual minor bases, the function of which has not been completely established.	HDAC10; INO80E; MST1; SIRT7; TAF10
yellow	989	1917	2.61395e-05	7.96801e-05	0.479607	55	GO:0016071	BP	mRNA metabolic process	The chemical reactions and pathways involving mRNA, messenger RNA, which is responsible for carrying the coded genetic 'message', transcribed from DNA, to sites of protein assembly at the ribosomes.	HDAC10; INO80E; MST1; SIRT7; TAF10
yellow	989	1917	3.10911e-05	9.40571e-05	0.57046	229	GO:0031981	CC	nuclear lumen	The volume enclosed by the nuclear inner membrane.	HDAC10; INO80E; MST1; SIRT7; TAF10
yellow	989	1917	3.22385e-05	9.73646e-05	0.591512	15	GO:0008033	BP	tRNA processing	The process in which a pre-tRNA molecule is converted to a mature tRNA, ready for addition of an aminoacyl group.	HDAC10; INO80E; MST1; SIRT7; TAF10
yellow	989	1917	4.34453e-05	0.000129046	0.797135	432	GO:0043231	CC	intracellular membrane-bounded organelle	Organized structure of distinctive morphology and function, bounded by a single or double lipid bilayer membrane and occurring within the cell. Includes the nucleus, mitochondria, plastids, vacuoles, and vesicles. Excludes the plasma membrane.	HDAC10; INO80E; MST1; SIRT7; TAF10
yellow	989	1917	5.25297e-05	0.000154373	0.963814	494	GO:0043229	CC	intracellular organelle	Organized structure of distinctive morphology and function, occurring within the cell. Includes the nucleus, mitochondria, plastids, vacuoles, vesicles, ribosomes and the cytoskeleton. Excludes the plasma membrane.	HDAC10; INO80E; MST1; SIRT7; TAF10
yellow	989	1917	6.00847e-05	0.000174863	1	468	GO:0043227	CC	membrane-bounded organelle	Organized structure of distinctive morphology and function, bounded by a single or double lipid bilayer membrane. Includes the nucleus, mitochondria, plastids, vacuoles, and vesicles. Excludes the plasma membrane.	HDAC10; INO80E; MST1; SIRT7; TAF10
yellow	989	1917	0.000128246	0.000353511	1	7	GO:0009648	BP	photoperiodism	Any process that results in a change in state or activity of an organism (in terms of movement, secretion, enzyme production, gene expression, etc.) as a result of detection of, or exposure to, a period of light or dark of a given length, measured relative to a particular duration known as the 'critical day length'. The critical day length varies between species.	HDAC10; INO80E; MST1; SIRT7; TAF10
yellow	989	1917	0.000287724	0.000743045	1	28	GO:0000398	BP	mRNA splicing, via spliceosome	The joining together of exons from one or more primary transcripts of messenger RNA (mRNA) and the excision of intron sequences, via a spliceosomal mechanism, so that mRNA consisting only of the joined exons is produced.	HDAC10; INO80E; MST1; SIRT7; TAF10
yellow	989	1917	0.000297397	0.000765829	1	52	GO:0006259	BP	DNA metabolic process	Any cellular metabolic process involving deoxyribonucleic acid. This is one of the two main types of nucleic acid, consisting of a long, unbranched macromolecule formed from one, or more commonly, two, strands of linked deoxyribonucleotides.	HDAC10; INO80E; MST1; SIRT7; TAF10
yellow	989	1917	0.000327429	0.000833625	1	28	GO:0000375	BP	RNA splicing, via transesterification reactions	Splicing of RNA via a series of two transesterification reactions.	HDAC10; INO80E; MST1; SIRT7; TAF10
yellow	989	1917	0.00039987	0.00100316	1	306	GO:0005634	CC	nucleus	A membrane-bounded organelle of eukaryotic cells in which chromosomes are housed and replicated. In most cells, the nucleus contains all of the cell's chromosomes except the organellar chromosomes, and is the site of RNA synthesis and processing. In some species, or in specialized cell types, RNA metabolism or DNA replication may be absent.	HDAC10; INO80E; MST1; SIRT7; TAF10
yellow	989	1917	0.000442063	0.00109753	1	6	GO:0043153	BP	entrainment of circadian clock by photoperiod	The synchronization of a circadian rhythm to photoperiod, the intermittent cycle of light (day) and dark (night).	HDAC10; INO80E; MST1; SIRT7; TAF10
yellow	989	1917	0.000455049	0.00112745	1	45	GO:0005815	CC	microtubule organizing center	An intracellular structure that can catalyze gamma-tubulin-dependent microtubule nucleation and that can anchor microtubules by interacting with their minus ends, plus ends or sides.	HDAC10; INO80E; MST1; SIRT7; TAF10
yellow	989	1917	0.00045648	0.00113021	1	401	GO:0043170	BP	macromolecule metabolic process	The chemical reactions and pathways involving macromolecules, any molecule of high relative molecular mass, the structure of which essentially comprises the multiple repetition of units derived, actually or conceptually, from molecules of low relative molecular mass.	HDAC10; INO80E; MST1; SIRT7; TAF10
yellow	989	1917	0.000571936	0.00139781	1	15	GO:0009451	BP	RNA modification	The covalent alteration of one or more nucleotides within an RNA molecule to produce an RNA molecule with a sequence that differs from that coded genetically.	HDAC10; INO80E; MST1; SIRT7; TAF10
yellow	989	1917	0.000693548	0.00167008	1	36	GO:0005813	CC	centrosome	A structure comprised of a core structure (in most organisms, a pair of centrioles) and peripheral material from which a microtubule-based structure, such as a spindle apparatus, is organized. Centrosomes occur close to the nucleus during interphase in many eukaryotic cells, though in animal cells it changes continually during the cell-division cycle.	HDAC10; INO80E; MST1; SIRT7; TAF10
yellow	989	1917	0.00103619	0.00239274	1	545	GO:0005622	CC	intracellular	The living contents of a cell; the matter contained within (but not including) the plasma membrane, usually taken to exclude large vacuoles and masses of secretory or ingested material. In eukaryotes it includes the nucleus and cytoplasm.	HDAC10; INO80E; MST1; SIRT7; TAF10
yellow	989	1917	0.00111271	0.00255307	1	6	GO:0009649	BP	entrainment of circadian clock	The synchronization of a circadian rhythm to environmental time cues such as light.	HDAC10; INO80E; MST1; SIRT7; TAF10
yellow	989	1917	0.00132242	0.00295697	1	4	GO:0006388	BP	tRNA splicing, via endonucleolytic cleavage and ligation	Splicing of tRNA substrates via recognition of the folded RNA structure that brings the 5' and 3' splice sites into proximity and cleavage of the RNA at both the 3' and 5' splice sites by an endonucleolytic mechanism, followed by ligation of the exons.	HDAC10; INO80E; MST1; SIRT7; TAF10
yellow	989	1917	0.00146306	0.00322734	1	8	GO:0019005	CC	SCF ubiquitin ligase complex	A ubiquitin ligase complex in which a cullin from the Cul1 subfamily and a RING domain protein form the catalytic core; substrate specificity is conferred by a Skp1 adaptor and an F-box protein. SCF complexes are involved in targeting proteins for degradation by the proteasome. The best characterized complexes are those from yeast and mammals (with core subunits named Cdc53/Cul1, Rbx1/Hrt1/Roc1).	HDAC10; INO80E; MST1; SIRT7; TAF10
yellow	989	1917	0.00152518	0.0033541	1	3	GO:0006701	BP	progesterone biosynthetic process	The chemical reactions and pathways resulting in the formation of progesterone, a steroid hormone produced in the ovary which prepares and maintains the uterus for pregnancy. Also found in plants.	HDAC10; INO80E; MST1; SIRT7; TAF10
yellow	989	1917	0.00153446	0.00337244	1	5	GO:0031167	BP	rRNA methylation	The posttranscriptional addition of methyl groups to specific residues in an rRNA molecule.	HDAC10; INO80E; MST1; SIRT7; TAF10
yellow	989	1917	0.00166408	0.00363513	1	13	GO:0036064	CC	ciliary basal body	A membrane-tethered, short cylindrical array of microtubules and associated proteins found at the base of a eukaryotic cilium (also called flagellum) that is similar in structure to a centriole and derives from it. The cilium basal body is the site of assembly and remodelling of the cilium and serves as a nucleation site for axoneme growth. As well as anchoring the cilium, it is thought to provid…	HDAC10; INO80E; MST1; SIRT7; TAF10
yellow	989	1917	0.00173966	0.00375411	1	167	GO:0006996	BP	organelle organization	A process that is carried out at the cellular level which results in the assembly, arrangement of constituent parts, or disassembly of an organelle within a cell. An organelle is an organized structure of distinctive morphology and function. Includes the nucleus, mitochondria, plastids, vacuoles, vesicles, ribosomes and the cytoskeleton. Excludes the plasma membrane.	HDAC10; INO80E; MST1; SIRT7; TAF10
yellow	989	1917	0.00178329	0.00383274	1	6	GO:0000154	BP	rRNA modification	The covalent alteration of one or more nucleotides within an rRNA molecule to produce an rRNA molecule with a sequence that differs from that coded genetically.	HDAC10; INO80E; MST1; SIRT7; TAF10
yellow	989	1917	0.00183273	0.00390867	1	397	GO:0006807	BP	nitrogen compound metabolic process	The chemical reactions and pathways involving organic or inorganic compounds that contain nitrogen.	HDAC10; INO80E; MST1; SIRT7; TAF10
yellow	989	1917	0.00208176	0.00435465	1	32	GO:0006281	BP	DNA repair	The process of restoring DNA after damage. Genomes are subject to damage by chemical and physical agents in the environment (e.g. UV and ionizing radiations, chemical mutagens, fungal and bacterial toxins, etc.) and by free radicals or alkylating agents endogenously generated in metabolism. DNA is also damaged because of errors during its replication. A variety of different DNA repair pathways ha…	HDAC10; INO80E; MST1; SIRT7; TAF10
yellow	989	1917	0.00214966	0.0044673	1	13	GO:0031123	BP	RNA 3'-end processing	Any process involved in forming the mature 3' end of an RNA molecule.	HDAC10; INO80E; MST1; SIRT7; TAF10
yellow	989	1917	0.00231899	0.00478077	1	15	GO:0030041	BP	actin filament polymerization	Assembly of actin filaments by the addition of actin monomers to a filament.	HDAC10; INO80E; MST1; SIRT7; TAF10
yellow	989	1917	0.0024015	0.00492055	1	62	GO:0005730	CC	nucleolus	A small, dense body one or more of which are present in the nucleus of eukaryotic cells. It is rich in RNA and protein, is not bounded by a limiting membrane, and is not seen during mitosis. Its prime function is the transcription of the nucleolar DNA into 45S ribosomal-precursor RNA, the processing of this RNA into 5.8S, 18S, and 28S components of ribosomal RNA, and the association of these comp…	HDAC10; INO80E; MST1; SIRT7; TAF10
yellow	989	1917	0.00277069	0.00551992	1	241	GO:0006139	BP	nucleobase-containing compound metabolic process	Any cellular metabolic process involving nucleobases, nucleosides, nucleotides and nucleic acids.	HDAC10; INO80E; MST1; SIRT7; TAF10
yellow	989	1917	0.00285382	0.00567611	1	11	GO:0010906	BP	regulation of glucose metabolic process	Any process that modulates the rate, frequency or extent of glucose metabolism. Glucose metabolic processes are the chemical reactions and pathways involving glucose, the aldohexose gluco-hexose.	HDAC10; INO80E; MST1; SIRT7; TAF10
yellow	989	1917	0.00307606	0.00603479	1	20	GO:0000151	CC	ubiquitin ligase complex	A protein complex that includes a ubiquitin-protein ligase and enables ubiquitin protein ligase activity. The complex also contains other proteins that may confer substrate specificity on the complex.	HDAC10; INO80E; MST1; SIRT7; TAF10
yellow	989	1917	0.00323144	0.00629161	1	33	GO:0030031	BP	cell projection assembly	Formation of a prolongation or process extending from a cell, e.g. a flagellum or axon.	HDAC10; INO80E; MST1; SIRT7; TAF10
yellow	989	1917	0.00327716	0.00637373	1	13	GO:0050684	BP	regulation of mRNA processing	Any process that modulates the frequency, rate or extent of mRNA processing, those processes involved in the conversion of a primary mRNA transcript into a mature mRNA prior to its translation into polypeptide.	HDAC10; INO80E; MST1; SIRT7; TAF10
yellow	989	1917	0.00346489	0.0066455	1	3	GO:0039530	BP	MDA-5 signaling pathway	Any series of molecular signals generated as a consequence of the cytoplasmic pattern recognition receptor (PRR) MDA-5 (also known as IFIH1) binding to viral RNA. MDA-5 detects RNA synthesized during active viral replication and triggers a signaling pathway to protect the host against viral infection, for example by inducing the expression of antiviral cytokines.	HDAC10; INO80E; MST1; SIRT7; TAF10
yellow	989	1917	0.00364082	0.00693123	1	16	GO:0006006	BP	glucose metabolic process	The chemical reactions and pathways involving glucose, the aldohexose gluco-hexose. D-glucose is dextrorotatory and is sometimes known as dextrose; it is an important source of energy for living organisms and is found free as well as combined in homo- and hetero-oligosaccharides and polysaccharides.	HDAC10; INO80E; MST1; SIRT7; TAF10
yellow	989	1917	0.00364082	0.00693123	1	16	GO:0008154	BP	actin polymerization or depolymerization	Assembly or disassembly of actin filaments by the addition or removal of actin monomers from a filament.	HDAC10; INO80E; MST1; SIRT7; TAF10
yellow	989	1917	0.00368769	0.00698759	1	5	GO:0005184	MF	neuropeptide hormone activity	The action characteristic of a neuropeptide hormone, any peptide hormone that acts in the central nervous system. A neuropeptide is any of several types of molecules found in brain tissue, composed of short chains of amino acids; they include endorphins, enkephalins, vasopressin, and others. They are often localized in axon terminals at synapses and are classified as putative neurotransmitters, a…	HDAC10; INO80E; MST1; SIRT7; TAF10
yellow	989	1917	0.00387622	0.00727548	1	246	GO:0046483	BP	heterocycle metabolic process	The chemical reactions and pathways involving heterocyclic compounds, those with a cyclic molecular structure and at least two different atoms in the ring (or rings).	HDAC10; INO80E; MST1; SIRT7; TAF10
yellow	989	1917	0.00390706	0.00729155	1	2	GO:0000379	BP	tRNA-type intron splice site recognition and cleavage	RNA processing that begins when the tertiary structure of a tRNA type intron is recognized, and ends when the endonucleolytic cleavage of the RNA at both the 5' and 3' splice sites occurs.	HDAC10; INO80E; MST1; SIRT7; TAF10
yellow	989	1917	0.00390706	0.00729155	1	2	GO:0034473	BP	U1 snRNA 3'-end processing	Any process involved in forming the mature 3' end of a U1 snRNA molecule.	HDAC10; INO80E; MST1; SIRT7; TAF10
yellow	989	1917	0.00390706	0.00729155	1	2	GO:0034476	BP	U5 snRNA 3'-end processing	Any process involved in forming the mature 3' end of a U5 snRNA molecule.	HDAC10; INO80E; MST1; SIRT7; TAF10
yellow	989	1917	0.00390706	0.00729155	1	2	GO:2000588	BP	positive regulation of platelet-derived growth factor receptor-beta signaling pathway	NA	HDAC10; INO80E; MST1; SIRT7; TAF10

## Sheet: LGG_modules_topNMF
Supplementary Data 6: Top NMF genes associated with the modules from the WGCNA analysis for LGG
topnmf_gene	module	module_size	NMF_cluster
ASF1B	midnightblue	714	poor
ATAD2	midnightblue	714	poor
AURKB	midnightblue	714	poor
BUB1	midnightblue	714	poor
CDK1	midnightblue	714	poor
CDK2	midnightblue	714	poor
CHAF1A	midnightblue	714	poor
CHEK1	midnightblue	714	poor
DNMT1	midnightblue	714	poor
HJURP	midnightblue	714	poor
PBK	midnightblue	714	poor
PCNA	midnightblue	714	poor
TOP2A	midnightblue	714	poor
TRIM24	midnightblue	714	poor
TTK	midnightblue	714	poor
ACTL6B	red	1745	better
EZH1	red	1745	better
FOXP4	red	1745	better
HDAC4	red	1745	better
HR	red	1745	better
MTA3	red	1745	better
NAP1L2	red	1745	better
USP11	red	1745	better
APBB1	turquoise	3382	better
ARRB1	turquoise	3382	better
ATXN7L3	turquoise	3382	better
CBX6	turquoise	3382	better
CBX7	turquoise	3382	better
CDK17	turquoise	3382	better
CDYL2	turquoise	3382	better
CHD5	turquoise	3382	better
FOXP1	turquoise	3382	better
NPM2	turquoise	3382	better
PDP1	turquoise	3382	better
PRDM8	turquoise	3382	better
PRKCB	turquoise	3382	better
UCHL5	turquoise	3382	better
USP12	turquoise	3382	better
WSB2	turquoise	3382	better

## Sheet: LGG_modules_gene_members
Supplementary Data 6: Modules and their associated genes from the WGCNA analysis for LGG
module_gene	module	module_size
5S_rRNA	grey	19263
A1BG	grey	19263
A1CF	grey	19263
A2ML1-AS1	grey	19263
A4GNT	grey	19263
AA06	grey	19263
AARS2	grey	19263
AATK-AS1	grey	19263
AB019438.66	grey	19263
ABBA01017803.1	grey	19263
ABC12-47043100G14.2	grey	19263
ABC7-42391500H16.2	grey	19263
ABC7-42418200C9.1	grey	19263
ABC7-43041300I9.1	grey	19263
ABCA3	grey	19263
ABCA9-AS1	grey	19263
ABCC11	grey	19263
ABCC13	grey	19263
ABCC5-AS1	grey	19263
ABCC6P1	grey	19263
ABCC6P2	grey	19263
ABCD1P4	grey	19263
ABCF2	grey	19263
ABCF2P1	grey	19263
ABCF2P2	grey	19263
ABCF3	grey	19263
ABHD1	grey	19263
ABHD11-AS1	grey	19263
ABHD17AP3	grey	19263
ABHD3	grey	19263
ABT1P1	grey	19263
AC000003.1	grey	19263
AC000032.2	grey	19263
AC000041.8	grey	19263
AC000099.1	grey	19263
AC000110.1	grey	19263
AC000123.4	grey	19263
AC000124.1	grey	19263
AC000354.1	grey	19263
AC000367.1	grey	19263
AC000374.1	grey	19263
AC000403.1	grey	19263
AC002044.3	grey	19263
AC002056.3	grey	19263
AC002056.5	grey	19263
AC002064.7	grey	19263
AC002066.1	grey	19263
AC002069.5	grey	19263
AC002070.1	grey	19263
AC002115.5	grey	19263
AC002115.9	grey	19263
AC002127.2	grey	19263
AC002128.5	grey	19263
AC002306.1	grey	19263
AC002310.13	grey	19263
AC002310.17	grey	19263
AC002331.1	grey	19263
AC002365.5	grey	19263
AC002366.3	grey	19263
AC002368.4	grey	19263
AC002386.1	grey	19263
AC002389.1	grey	19263
AC002401.1	grey	19263
AC002429.4	grey	19263
AC002463.3	grey	19263
AC002472.11	grey	19263
AC002486.2	grey	19263
AC002519.6	grey	19263
AC002523.1	grey	19263
AC002530.1	grey	19263
AC002542.2	grey	19263
AC002543.2	grey	19263
AC002550.5	grey	19263
AC002553.4	grey	19263
AC002979.1	grey	19263
AC003005.2	grey	19263
AC003005.4	grey	19263
AC003080.4	grey	19263
AC003084.2	grey	19263
AC003088.1	grey	19263
AC003092.2	grey	19263
AC003658.1	grey	19263
AC003681.1	grey	19263
AC003682.17	grey	19263
AC003688.1	grey	19263
AC003958.2	grey	19263
AC003968.1	grey	19263
AC003973.1	grey	19263
AC003973.5	grey	19263
AC003988.1	grey	19263
AC003989.3	grey	19263
AC003989.4	grey	19263
AC004000.1	grey	19263
AC004000.2	grey	19263
AC004006.2	grey	19263
AC004014.4	grey	19263
AC004019.10	grey	19263
AC004022.7	grey	19263
AC004052.1	grey	19263
AC004054.1	grey	19263
AC004062.2	grey	19263
AC004063.1	grey	19263
AC004066.2	grey	19263
AC004076.9	grey	19263
AC004079.1	grey	19263
AC004108.1	grey	19263
AC004112.5	grey	19263
AC004112.7	grey	19263
AC004129.7	grey	19263
AC004156.3	grey	19263
AC004159.1	grey	19263
AC004160.4	grey	19263
AC004221.2	grey	19263
AC004257.1	grey	19263
AC004383.3	grey	19263
AC004386.3	grey	19263
AC004448.5	grey	19263
AC004460.1	grey	19263
AC004461.4	grey	19263
AC004470.1	grey	19263
AC004510.3	grey	19263
AC004540.4	grey	19263
AC004540.5	grey	19263
AC004543.2	grey	19263
AC004549.6	grey	19263
AC004552.1	grey	19263
AC004691.5	grey	19263
AC004692.4	grey	19263
AC004692.5	grey	19263
AC004699.1	grey	19263
AC004702.2	grey	19263
AC004769.1	grey	19263
AC004812.1	grey	19263
AC004813.1	grey	19263
AC004819.1	grey	19263
AC004840.8	grey	19263
AC004866.1	grey	19263
AC004869.2	grey	19263
AC004875.1	grey	19263
AC004878.8	grey	19263
AC004893.11	grey	19263
AC004906.3	grey	19263
AC004911.2	grey	19263
AC004924.1	grey	19263
AC004938.5	grey	19263
AC004941.3	grey	19263
AC004941.5	grey	19263
AC004945.1	grey	19263
AC004969.1	grey	19263
AC004980.1	grey	19263
AC004980.11	grey	19263
AC004980.8	grey	19263
AC004980.9	grey	19263
AC004984.1	grey	19263
AC005007.3	grey	19263
AC005008.3	grey	19263
AC005009.1	grey	19263
AC005009.2	grey	19263
AC005017.2	grey	19263
AC005019.3	grey	19263
AC005020.1	grey	19263
AC005024.1	grey	19263
AC005027.3	grey	19263
AC005037.3	grey	19263
AC005037.4	grey	19263
AC005037.6	grey	19263
AC005040.3	grey	19263
AC005042.1	grey	19263
AC005042.2	grey	19263
AC005042.3	grey	19263
AC005042.5	grey	19263
AC005071.1	grey	19263
AC005086.1	grey	19263
AC005086.2	grey	19263
AC005086.3	grey	19263
AC005088.1	grey	19263
AC005094.2	grey	19263
AC005150.2	grey	19263
AC005159.1	grey	19263
AC005160.3	grey	19263
AC005176.2	grey	19263
AC005176.3	grey	19263
AC005189.6	grey	19263
AC005204.1	grey	19263
AC005220.3	grey	19263
AC005227.1	grey	19263
AC005229.1	grey	19263
AC005229.5	grey	19263
AC005237.2	grey	19263
AC005237.4	grey	19263
AC005255.3	grey	19263
AC005255.5	grey	19263
AC005255.6	grey	19263
AC005264.2	grey	19263
AC005276.1	grey	19263
AC005288.1	grey	19263
AC005301.8	grey	19263
AC005304.1	grey	19263
AC005324.6	grey	19263
AC005324.7	grey	19263
AC005336.5	grey	19263
AC005351.1	grey	19263
AC005357.1	grey	19263
AC005371.1	grey	19263
AC005375.1	grey	19263
AC005391.2	grey	19263
AC005392.13	grey	19263
AC005412.1	grey	19263
AC005477.1	grey	19263
AC005488.11	grey	19263
AC005513.1	grey	19263
AC005514.2	grey	19263
AC005518.2	grey	19263
AC005522.6	grey	19263
AC005522.7	grey	19263
AC005523.3	grey	19263
AC005538.5	grey	19263
AC005559.3	grey	19263
AC005588.2	grey	19263
AC005597.1	grey	19263
AC005606.14	grey	19263
AC005609.17	grey	19263
AC005614.3	grey	19263
AC005614.5	grey	19263
AC005616.1	grey	19263
AC005616.2	grey	19263
AC005618.6	grey	19263
AC005625.1	grey	19263
AC005626.3	grey	19263
AC005631.1	grey	19263
AC005682.7	grey	19263
AC005702.1	grey	19263
AC005702.2	grey	19263
AC005702.3	grey	19263
AC005702.4	grey	19263
AC005703.3	grey	19263
AC005730.2	grey	19263
AC005740.4	grey	19263
AC005740.5	grey	19263
AC005754.7	grey	19263
AC005754.8	grey	19263
AC005757.6	grey	19263
AC005758.1	grey	19263
AC005772.2	grey	19263
AC005779.2	grey	19263
AC005783.1	grey	19263
AC005786.5	grey	19263
AC005795.1	grey	19263
AC005822.1	grey	19263
AC005863.2	grey	19263
AC005901.1	grey	19263
AC006003.3	grey	19263
AC006007.1	grey	19263
AC006019.3	grey	19263
AC006026.10	grey	19263
AC006028.11	grey	19263
AC006037.2	grey	19263
AC006050.2	grey	19263
AC006115.6	grey	19263
AC006116.14	grey	19263
AC006116.15	grey	19263
AC006116.19	grey	19263
AC006116.21	grey	19263
AC006126.3	grey	19263
AC006130.1	grey	19263
AC006130.3	grey	19263
AC006130.4	grey	19263
AC006145.4	grey	19263
AC006150.1	grey	19263
AC006150.2	grey	19263
AC006159.5	grey	19263
AC006195.2	grey	19263
AC006262.4	grey	19263
AC006262.5	grey	19263
AC006272.1	grey	19263
AC006273.4	grey	19263
AC006277.2	grey	19263
AC006296.1	grey	19263
AC006322.1	grey	19263
AC006328.9	grey	19263
AC006335.2	grey	19263
AC006335.6	grey	19263
AC006355.3	grey	19263
AC006369.3	grey	19263
AC006371.1	grey	19263
AC006372.4	grey	19263
AC006372.5	grey	19263
AC006377.1	grey	19263
AC006378.2	grey	19263
AC006380.3	grey	19263
AC006386.1	grey	19263
AC006390.4	grey	19263
AC006427.2	grey	19263
AC006445.6	grey	19263
AC006458.3	grey	19263
AC006461.1	grey	19263
AC006461.2	grey	19263
AC006483.5	grey	19263
AC006486.9	grey	19263
AC006487.1	grey	19263
AC006499.1	grey	19263
AC006499.2	grey	19263
AC006499.3	grey	19263
AC006499.5	grey	19263
AC006509.4	grey	19263
AC006509.7	grey	19263
AC006534.1	grey	19263
AC006534.2	grey	19263
AC006538.4	grey	19263
AC006538.8	grey	19263
AC006539.1	grey	19263
AC006547.13	grey	19263
AC006557.1	grey	19263
AC006840.1	grey	19263
AC006925.1	grey	19263
AC006946.15	grey	19263
AC006947.1	grey	19263
AC006960.5	grey	19263
AC006960.7	grey	19263
AC006987.4	grey	19263
AC006987.6	grey	19263
AC006988.1	grey	19263
AC006994.1	grey	19263
AC006995.8	grey	19263
AC007000.10	grey	19263
AC007003.1	grey	19263
AC007009.2	grey	19263
AC007036.4	grey	19263
AC007040.1	grey	19263
AC007040.6	grey	19263
AC007041.2	grey	19263
AC007050.17	grey	19263
AC007064.22	grey	19263
AC007064.24	grey	19263
AC007078.4	grey	19263
AC007098.1	grey	19263
AC007115.3	grey	19263
AC007128.1	grey	19263
AC007136.1	grey	19263
AC007161.5	grey	19263
AC007163.1	grey	19263
AC007163.2	grey	19263
AC007163.6	grey	19263
AC007163.9	grey	19263
AC007179.1	grey	19263
AC007182.6	grey	19263
AC007193.6	grey	19263
AC007204.3	grey	19263
AC007228.5	grey	19263
AC007228.8	grey	19263
AC007237.2	grey	19263
AC007242.1	grey	19263
AC007250.4	grey	19263
AC007251.2	grey	19263
AC007253.1	grey	19263
AC007256.5	grey	19263
AC007272.3	grey	19263
AC007274.5	grey	19263
AC007277.3	grey	19263
AC007278.2	grey	19263
AC007283.4	grey	19263
AC007285.7	grey	19263
AC007292.4	grey	19263
AC007304.1	grey	19263
AC007312.3	grey	19263
AC007319.1	grey	19263
AC007322.7	grey	19263
AC007326.1	grey	19263
AC007326.10	grey	19263
AC007327.5	grey	19263
AC007327.6	grey	19263
AC007339.1	grey	19263
AC007339.2	grey	19263
AC007349.4	grey	19263
AC007349.5	grey	19263
AC007349.7	grey	19263
AC007359.6	grey	19263
AC007364.1	grey	19263
AC007365.1	grey	19263
AC007365.3	grey	19263
AC007381.3	grey	19263
AC007383.6	grey	19263
AC007386.2	grey	19263
AC007386.4	grey	19263
AC007387.2	grey	19263
AC007389.1	grey	19263
AC007389.2	grey	19263
AC007390.4	grey	19263
AC007391.2	grey	19263
AC007392.4	grey	19263
AC007395.3	grey	19263
AC007395.4	grey	19263
AC007402.1	grey	19263
AC007403.2	grey	19263
AC007403.3	grey	19263
AC007450.1	grey	19263
AC007528.1	grey	19263
AC007551.1	grey	19263
AC007551.2	grey	19263
AC007556.3	grey	19263
AC007557.2	grey	19263
AC007557.4	grey	19263
AC007557.5	grey	19263
AC007559.1	grey	19263
AC007560.1	grey	19263
AC007560.2	grey	19263
AC007563.1	grey	19263
AC007563.3	grey	19263
AC007567.1	grey	19263
AC007568.1	grey	19263
AC007611.1	grey	19263
AC007618.3	grey	19263
AC007740.1	grey	19263
AC007743.1	grey	19263
AC007787.2	grey	19263
AC007790.4	grey	19263
AC007796.1	grey	19263
AC007875.2	grey	19263
AC007879.1	grey	19263
AC007879.2	grey	19263
AC007879.3	grey	19263
AC007879.5	grey	19263
AC007879.6	grey	19263
AC007880.1	grey	19263
AC007881.4	grey	19263
AC007899.3	grey	19263
AC007906.1	grey	19263
AC007919.18	grey	19263
AC007919.19	grey	19263
AC007952.4	grey	19263
AC007952.5	grey	19263
AC007967.4	grey	19263
AC007969.4	grey	19263
AC008045.1	grey	19263
AC008060.1	grey	19263
AC008069.2	grey	19263
AC008079.9	grey	19263
AC008132.13	grey	19263
AC008132.15	grey	19263
AC008154.4	grey	19263
AC008154.5	grey	19263
AC008155.1	grey	19263
AC008163.4	grey	19263
AC008171.1	grey	19263
AC008268.2	grey	19263
AC008278.2	grey	19263
AC008278.3	grey	19263
AC008280.1	grey	19263
AC008391.1	grey	19263
AC008410.1	grey	19263
AC008427.2	grey	19263
AC008536.1	grey	19263
AC008547.1	grey	19263
AC008581.1	grey	19263
AC008592.4	grey	19263
AC008592.7	grey	19263
AC008592.8	grey	19263
AC008598.1	grey	19263
AC008625.1	grey	19263
AC008641.1	grey	19263
AC008671.1	grey	19263
AC008686.1	grey	19263
AC008694.2	grey	19263
AC008703.1	grey	19263
AC008703.2	grey	19263
AC008740.1	grey	19263
AC008752.1	grey	19263
AC008753.1	grey	19263
AC008756.1	grey	19263
AC008834.1	grey	19263
AC008850.3	grey	19263
AC008869.1	grey	19263
AC008937.2	grey	19263
AC008937.3	grey	19263
AC008940.1	grey	19263
AC008985.1	grey	19263
AC009022.1	grey	19263
AC009052.12	grey	19263
AC009060.1	grey	19263
AC009060.2	grey	19263
AC009065.3	grey	19263
AC009080.1	grey	19263
AC009108.1	grey	19263
AC009120.11	grey	19263
AC009120.8	grey	19263
AC009133.15	grey	19263
AC009133.22	grey	19263
AC009134.1	grey	19263
AC009159.1	grey	19263
AC009166.5	grey	19263
AC009196.1	grey	19263
AC009229.6	grey	19263
AC009237.10	grey	19263
AC009237.16	grey	19263
AC009237.2	grey	19263
AC009237.4	grey	19263
AC009238.7	grey	19263
AC009238.8	grey	19263
AC009262.2	grey	19263
AC009263.2	grey	19263
AC009274.6	grey	19263
AC009297.1	grey	19263
AC009299.1	grey	19263
AC009299.3	grey	19263
AC009299.4	grey	19263
AC009302.2	grey	19263
AC009302.4	grey	19263
AC009303.1	grey	19263
AC009303.2	grey	19263
AC009312.1	grey	19263
AC009313.1	grey	19263
AC009403.2	grey	19263
AC009410.1	grey	19263
AC009411.1	grey	19263
AC009474.2	grey	19263
AC009477.7	grey	19263
AC009478.1	grey	19263
AC009480.1	grey	19263
AC009480.3	grey	19263
AC009487.6	grey	19263
AC009491.1	grey	19263
AC009491.2	grey	19263
AC009495.1	grey	19263
AC009495.4	grey	19263
AC009500.2	grey	19263
AC009502.4	grey	19263
AC009505.2	grey	19263
AC009505.4	grey	19263
AC009506.1	grey	19263
AC009517.2	grey	19263
AC009518.3	grey	19263
AC009518.4	grey	19263
AC009531.2	grey	19263
AC009541.1	grey	19263
AC009784.4	grey	19263
AC009892.5	grey	19263
AC009941.1	grey	19263
AC009955.8	grey	19263
AC009960.1	grey	19263
AC009961.2	grey	19263
AC009961.5	grey	19263
AC009963.4	grey	19263
AC009963.5	grey	19263
AC009965.2	grey	19263
AC009967.3	grey	19263
AC009970.1	grey	19263
AC009973.1	grey	19263
AC009977.1	grey	19263
AC009987.1	grey	19263
AC010086.1	grey	19263
AC010091.1	grey	19263
AC010092.1	grey	19263
AC010096.1	grey	19263
AC010096.2	grey	19263
AC010103.1	grey	19263
AC010105.1	grey	19263
AC010127.3	grey	19263
AC010132.10	grey	19263
AC010136.2	grey	19263
AC010145.4	grey	19263
AC010148.1	grey	19263
AC010196.1	grey	19263
AC010207.1	grey	19263
AC010235.1	grey	19263
AC010240.3	grey	19263
AC010287.1	grey	19263
AC010295.1	grey	19263
AC010297.1	grey	19263
AC010311.1	grey	19263
AC010323.1	grey	19263
AC010329.1	grey	19263
AC010368.1	grey	19263
AC010492.5	grey	19263
AC010518.2	grey	19263
AC010522.1	grey	19263
AC010524.4	grey	19263
AC010525.1	grey	19263
AC010546.1	grey	19263
AC010608.1	grey	19263
AC010633.1	grey	19263
AC010641.1	grey	19263
AC010642.2	grey	19263
AC010649.1	grey	19263
AC010655.1	grey	19263
AC010723.1	grey	19263
AC010729.1	grey	19263
AC010729.3	grey	19263
AC010740.1	grey	19263
AC010745.3	grey	19263
AC010746.3	grey	19263
AC010747.2	grey	19263
AC010872.1	grey	19263
AC010878.3	grey	19263
AC010880.1	grey	19263
AC010884.2	grey	19263
AC010886.2	grey	19263
AC010887.1	grey	19263
AC010888.1	grey	19263
AC010890.1	grey	19263
AC010891.2	grey	19263
AC010894.4	grey	19263
AC010900.2	grey	19263
AC010904.1	grey	19263
AC010907.2	grey	19263
AC010907.5	grey	19263
AC010931.1	grey	19263
AC010969.1	grey	19263
AC010970.2	grey	19263
AC010971.1	grey	19263
AC010974.1	grey	19263
AC010974.3	grey	19263
AC010975.2	grey	19263
AC010982.2	grey	19263
AC010983.1	grey	19263
AC010987.6	grey	19263
AC010999.1	grey	19263
AC011155.1	grey	19263
AC011196.3	grey	19263
AC011242.5	grey	19263
AC011242.6	grey	19263
AC011243.1	grey	19263
AC011247.3	grey	19263
AC011284.3	grey	19263
AC011290.4	grey	19263
AC011294.3	grey	19263
AC011306.1	grey	19263
AC011366.3	grey	19263
AC011376.1	grey	19263
AC011379.1	grey	19263
AC011380.1	grey	19263
AC011404.1	grey	19263
AC011406.2	grey	19263
AC011410.1	grey	19263
AC011431.1	grey	19263
AC011450.1	grey	19263
AC011453.4	grey	19263
AC011465.1	grey	19263
AC011477.1	grey	19263
AC011477.2	grey	19263
AC011498.1	grey	19263
AC011513.4	grey	19263
AC011530.4	grey	19263
AC011551.3	grey	19263
AC011625.1	grey	19263
AC011648.1	grey	19263
AC011718.2	grey	19263
AC011718.4	grey	19263
AC011738.1	grey	19263
AC011738.4	grey	19263
AC011742.3	grey	19263
AC011747.6	grey	19263
AC011753.5	grey	19263
AC011754.1	grey	19263
AC011816.1	grey	19263
AC011897.2	grey	19263
AC011899.10	grey	19263
AC011994.1	grey	19263
AC011995.3	grey	19263
AC011997.1	grey	19263
AC011998.4	grey	19263
AC011999.1	grey	19263
AC012005.3	grey	19263
AC012075.1	grey	19263
AC012078.2	grey	19263
AC012150.1	grey	19263
AC012181.1	grey	19263
AC012306.2	grey	19263
AC012314.19	grey	19263
AC012314.20	grey	19263
AC012322.1	grey	19263
AC012353.1	grey	19263
AC012354.8	grey	19263
AC012363.1	grey	19263
AC012363.10	grey	19263
AC012363.13	grey	19263
AC012363.2	grey	19263
AC012365.1	grey	19263
AC012368.1	grey	19263
AC012370.2	grey	19263
AC012442.5	grey	19263
AC012454.4	grey	19263
AC012456.3	grey	19263
AC012456.4	grey	19263
AC012462.1	grey	19263
AC012462.3	grey	19263
AC012476.1	grey	19263
AC012485.2	grey	19263
AC012487.2	grey	19263
AC012501.2	grey	19263
AC012512.1	grey	19263
AC012513.4	grey	19263
AC012594.1	grey	19263
AC012603.2	grey	19263
AC012613.2	grey	19263
AC012627.1	grey	19263
AC012640.1	grey	19263
AC012668.1	grey	19263
AC012668.2	grey	19263
AC012668.3	grey	19263
AC012671.2	grey	19263
AC013267.1	grey	19263
AC013268.3	grey	19263
AC013268.4	grey	19263
AC013269.5	grey	19263
AC013271.3	grey	19263
AC013286.1	grey	19263
AC013401.1	grey	19263
AC013402.3	grey	19263
AC013429.5	grey	19263
AC013436.6	grey	19263
AC013439.4	grey	19263
AC013444.1	grey	19263
AC013448.1	grey	19263
AC013448.2	grey	19263
AC013448.3	grey	19263
AC013476.1	grey	19263
AC013480.2	grey	19263
AC013701.1	grey	19263
AC013722.1	grey	19263
AC013727.2	grey	19263
AC013733.5	grey	19263
AC013738.1	grey	19263
AC015688.3	grey	19263
AC015691.13	grey	19263
AC015720.1	grey	19263
AC015849.13	grey	19263
AC015849.14	grey	19263
AC015883.1	grey	19263
AC015884.1	grey	19263
AC015922.5	grey	19263
AC015922.6	grey	19263
AC015923.2	grey	19263
AC015969.3	grey	19263
AC015971.1	grey	19263
AC016142.1	grey	19263
AC016292.3	grey	19263
AC016405.1	grey	19263
AC016543.1	grey	19263
AC016549.1	grey	19263
AC016577.1	grey	19263
AC016582.2	grey	19263
AC016629.3	grey	19263
AC016656.1	grey	19263
AC016670.1	grey	19263
AC016683.5	grey	19263
AC016691.2	grey	19263
AC016696.1	grey	19263
AC016697.2	grey	19263
AC016700.2	grey	19263
AC016700.4	grey	19263
AC016708.2	grey	19263
AC016712.3	grey	19263
AC016716.1	grey	19263
AC016723.4	grey	19263
AC016724.6	grey	19263
AC016727.1	grey	19263
AC016732.2	grey	19263
AC016735.3	grey	19263
AC016738.3	grey	19263
AC016738.4	grey	19263
AC016747.3	grey	19263
AC016751.2	grey	19263
AC016751.3	grey	19263
AC016753.2	grey	19263
AC016831.5	grey	19263
AC016831.6	grey	19263
AC016866.1	grey	19263
AC016907.1	grey	19263
AC016909.1	grey	19263
AC016909.2	grey	19263
AC016912.3	grey	19263
AC016959.1	grey	19263
AC016994.2	grey	19263
AC016999.2	grey	19263
AC017002.2	grey	19263
AC017019.1	grey	19263
AC017028.10	grey	19263
AC017028.3	grey	19263
AC017035.2	grey	19263
AC017048.1	grey	19263
AC017048.2	grey	19263
AC017060.1	grey	19263
AC017074.1	grey	19263
AC017074.3	grey	19263
AC017076.1	grey	19263
AC017079.3	grey	19263
AC017081.1	grey	19263
AC017083.2	grey	19263
AC017084.1	grey	19263
AC017104.1	grey	19263
AC017104.2	grey	19263
AC017104.4	grey	19263
AC018361.1	grey	19263
AC018442.1	grey	19263
AC018463.4	grey	19263
AC018463.5	grey	19263
AC018464.3	grey	19263
AC018512.1	grey	19263
AC018616.1	grey	19263
AC018618.1	grey	19263
AC018628.1	grey	19263
AC018635.1	grey	19263
AC018688.1	grey	19263
AC018693.6	grey	19263
AC018730.4	grey	19263
AC018731.3	grey	19263
AC018735.1	grey	19263
AC018737.1	grey	19263
AC018737.3	grey	19263
AC018761.1	grey	19263
AC018804.6	grey	19263
AC018804.7	grey	19263
AC018816.1	grey	19263
AC018832.1	grey	19263
AC018867.1	grey	19263
AC018878.3	grey	19263
AC018880.2	grey	19263
AC018892.8	grey	19263
AC018902.1	grey	19263
AC019011.1	grey	19263
AC019048.1	grey	19263
AC019055.1	grey	19263
AC019064.1	grey	19263
AC019070.1	grey	19263
AC019084.7	grey	19263
AC019100.3	grey	19263
AC019100.7	grey	19263
AC019109.1	grey	19263
AC019117.1	grey	19263
AC019117.2	grey	19263
AC019129.2	grey	19263
AC019172.2	grey	19263
AC019178.2	grey	19263
AC019178.3	grey	19263
AC019181.3	grey	19263
AC019198.1	grey	19263
AC019330.2	grey	19263
AC020550.7	grey	19263
AC020594.5	grey	19263
AC020689.1	grey	19263
AC020703.1	grey	19263
AC020703.2	grey	19263
AC020743.2	grey	19263
AC020743.3	grey	19263
AC020921.1	grey	19263
AC020922.1	grey	19263
AC020931.1	grey	19263
AC020934.1	grey	19263
AC021021.1	grey	19263
AC021021.2	grey	19263
AC021037.1	grey	19263
AC021078.1	grey	19263
AC021205.2	grey	19263
AC021231.1	grey	19263
AC021451.1	grey	19263
AC021654.1	grey	19263
AC021760.1	grey	19263
AC021914.1	grey	19263
AC022007.5	grey	19263
AC022154.7	grey	19263
AC022182.2	grey	19263
AC022201.4	grey	19263
AC022395.1	grey	19263
AC022431.3	grey	19263
AC022537.1	grey	19263
AC022538.1	grey	19263
AC022681.1	grey	19263
AC022816.2	grey	19263
AC022819.1	grey	19263
AC022819.2	grey	19263
AC022909.1	grey	19263
AC023128.1	grey	19263
AC023128.2	grey	19263
AC023271.1	grey	19263
AC023271.2	grey	19263
AC023274.4	grey	19263
AC023347.1	grey	19263
AC023385.1	grey	19263
AC023449.2	grey	19263
AC023481.1	grey	19263
AC023590.1	grey	19263
AC023672.2	grey	19263
AC024082.4	grey	19263
AC024084.1	grey	19263
AC024132.1	grey	19263
AC024162.2	grey	19263
AC024475.1	grey	19263
AC024568.1	grey	19263
AC024569.1	grey	19263
AC024571.1	grey	19263
AC024592.12	grey	19263
AC024619.2	grey	19263
AC024896.1	grey	19263
AC024908.1	grey	19263
AC024996.1	grey	19263
AC025038.1	grey	19263
AC025048.1	grey	19263
AC025156.1	grey	19263
AC025166.1	grey	19263
AC025263.3	grey	19263
AC025279.1	grey	19263
AC025284.1	grey	19263
AC025335.1	grey	19263
AC025442.3	grey	19263
AC025458.1	grey	19263
AC025594.1	grey	19263
AC026150.2	grey	19263
AC026167.1	grey	19263
AC026185.1	grey	19263
AC026188.1	grey	19263
AC026202.5	grey	19263
AC026241.1	grey	19263
AC026357.1	grey	19263
AC026393.1	grey	19263
AC026904.1	grey	19263
AC026951.1	grey	19263
AC026992.1	grey	19263
AC027124.3	grey	19263
AC027307.2	grey	19263
AC027319.2	grey	19263
AC027319.3	grey	19263
AC027320.1	grey	19263
AC027348.1	grey	19263
AC027506.1	grey	19263
AC027612.2	grey	19263
AC027612.6	grey	19263
AC027806.1	grey	19263
AC027811.1	grey	19263
AC034187.2	grey	19263
AC034236.2	grey	19263
AC037445.1	grey	19263
AC041039.1	grey	19263
AC046143.6	grey	19263
AC048380.1	grey	19263
AC051649.12	grey	19263
AC053503.6	grey	19263
AC055714.1	grey	19263
AC055733.1	grey	19263
AC055758.1	grey	19263
AC055764.1	grey	19263
AC055866.1	grey	19263
AC060226.1	grey	19263
AC060834.3	grey	19263
AC060835.1	grey	19263
AC061992.1	grey	19263
AC062016.3	grey	19263
AC062020.2	grey	19263
AC062022.1	grey	19263
AC062031.1	grey	19263
AC063932.1	grey	19263
AC063957.1	grey	19263
AC063976.1	grey	19263
AC063976.3	grey	19263
AC064834.1	grey	19263
AC064834.2	grey	19263
AC064837.1	grey	19263
AC064847.4	grey	19263
AC064852.4	grey	19263
AC064865.1	grey	19263
AC064871.3	grey	19263
AC066692.1	grey	19263
AC066692.3	grey	19263
AC067717.1	grey	19263
AC067735.1	grey	19263
AC067742.1	grey	19263
AC067805.1	grey	19263
AC067940.1	grey	19263
AC067945.3	grey	19263
AC067960.1	grey	19263
AC067968.3	grey	19263
AC068014.1	grey	19263
AC068042.1	grey	19263
AC068056.1	grey	19263
AC068137.1	grey	19263
AC068137.6	grey	19263
AC068137.8	grey	19263
AC068279.3	grey	19263
AC068282.3	grey	19263
AC068286.1	grey	19263
AC068312.1	grey	19263
AC068446.1	grey	19263
AC068483.1	grey	19263
AC068489.1	grey	19263
AC068491.2	grey	19263
AC068491.3	grey	19263
AC068492.1	grey	19263
AC068506.1	grey	19263
AC068535.1	grey	19263
AC068535.2	grey	19263
AC068535.5	grey	19263
AC068538.2	grey	19263
AC068580.5	grey	19263
AC068580.7	grey	19263
AC068587.2	grey	19263
AC068643.1	grey	19263
AC068657.2	grey	19263
AC068669.1	grey	19263
AC068724.1	grey	19263
AC068724.2	grey	19263
AC068799.1	grey	19263
AC068831.12	grey	19263
AC068831.16	grey	19263
AC068831.17	grey	19263
AC068858.1	grey	19263
AC069063.2	grey	19263
AC069082.1	grey	19263
AC069154.4	grey	19263
AC069155.1	grey	19263
AC069157.2	grey	19263
AC069213.4	grey	19263
AC069277.2	grey	19263
AC069280.1	grey	19263
AC069285.1	grey	19263
AC069286.1	grey	19263
AC069294.1	grey	19263
AC069394.1	grey	19263
AC069499.1	grey	19263
AC069542.1	grey	19263
AC072061.2	grey	19263
AC072062.3	grey	19263
AC073046.1	grey	19263
AC073065.3	grey	19263
AC073071.1	grey	19263
AC073089.1	grey	19263
AC073091.2	grey	19263
AC073107.1	grey	19263
AC073109.2	grey	19263
AC073127.1	grey	19263
AC073130.1	grey	19263
AC073143.1	grey	19263
AC073218.1	grey	19263
AC073257.2	grey	19263
AC073284.4	grey	19263
AC073310.4	grey	19263
AC073316.1	grey	19263
AC073316.2	grey	19263
AC073321.4	grey	19263
AC073325.1	grey	19263
AC073325.2	grey	19263
AC073326.3	grey	19263
AC073333.1	grey	19263
AC073370.1	grey	19263
AC073409.1	grey	19263
AC073410.1	grey	19263
AC073415.2	grey	19263
AC073464.11	grey	19263
AC073464.4	grey	19263
AC073464.6	grey	19263
AC073464.7	grey	19263
AC073465.1	grey	19263
AC073465.3	grey	19263
AC073476.1	grey	19263
AC073551.1	grey	19263
AC073626.2	grey	19263
AC073834.3	grey	19263
AC073850.6	grey	19263
AC073869.10	grey	19263
AC073869.13	grey	19263
AC073869.20	grey	19263
AC073869.7	grey	19263
AC073900.4	grey	19263
AC073934.6	grey	19263
AC073973.1	grey	19263
AC073987.1	grey	19263
AC074008.1	grey	19263
AC074019.1	grey	19263
AC074051.1	grey	19263
AC074051.2	grey	19263
AC074121.4	grey	19263
AC074191.1	grey	19263
AC074290.1	grey	19263
AC074338.4	grey	19263
AC074338.5	grey	19263
AC074366.3	grey	19263
AC074367.1	grey	19263
AC074375.1	grey	19263
AC074389.7	grey	19263
AC074391.2	grey	19263
AC078816.1	grey	19263
AC078819.1	grey	19263
AC078842.3	grey	19263
AC078842.4	grey	19263
AC078852.1	grey	19263
AC078864.2	grey	19263
AC078881.1	grey	19263
AC078882.1	grey	19263
AC078899.1	grey	19263
AC078899.3	grey	19263
AC078916.1	grey	19263
AC078942.1	grey	19263
AC078950.1	grey	19263
AC078986.1	grey	19263
AC078993.1	grey	19263
AC079054.1	grey	19263
AC079080.1	grey	19263
AC079112.1	grey	19263
AC079117.1	grey	19263
AC079117.2	grey	19263
AC079117.3	grey	19263
AC079127.1	grey	19263
AC079135.1	grey	19263
AC079140.1	grey	19263
AC079150.2	grey	19263
AC079150.3	grey	19263
AC079199.2	grey	19263
AC079235.1	grey	19263
AC079298.1	grey	19263
AC079305.5	grey	19263
AC079325.6	grey	19263
AC079354.6	grey	19263
AC079355.1	grey	19263
AC079395.1	grey	19263
AC079398.1	grey	19263
AC079448.1	grey	19263
AC079466.1	grey	19263
AC079584.2	grey	19263
AC079610.1	grey	19263
AC079610.2	grey	19263
AC079612.2	grey	19263
AC079613.1	grey	19263
AC079630.4	grey	19263
AC079767.3	grey	19263
AC079768.1	grey	19263
AC079776.1	grey	19263
AC079776.4	grey	19263
AC079779.4	grey	19263
AC079779.5	grey	19263
AC079779.7	grey	19263
AC079780.3	grey	19263
AC079781.7	grey	19263
AC079790.2	grey	19263
AC079796.1	grey	19263
AC079804.1	grey	19263
AC079807.1	grey	19263
AC079807.3	grey	19263
AC079807.4	grey	19263
AC079809.2	grey	19263
AC079922.3	grey	19263
AC079949.1	grey	19263
AC079951.1	grey	19263
AC079988.3	grey	19263
AC080037.1	grey	19263
AC083810.1	grey	19263
AC083811.1	grey	19263
AC083826.1	grey	19263
AC083829.1	grey	19263
AC083855.5	grey	19263
AC083862.6	grey	19263
AC083863.5	grey	19263
AC083875.1	grey	19263
AC083875.2	grey	19263
AC083900.1	grey	19263
AC083939.1	grey	19263
AC084082.3	grey	19263
AC084125.1	grey	19263
AC084125.4	grey	19263
AC084149.1	grey	19263
AC084219.2	grey	19263
AC084262.1	grey	19263
AC084262.3	grey	19263
AC084357.2	grey	19263
AC084368.1	grey	19263
AC084859.1	grey	19263
AC087073.1	grey	19263
AC087237.1	grey	19263
AC087269.1	grey	19263
AC087433.1	grey	19263
AC087499.5	grey	19263
AC087499.7	grey	19263
AC087499.8	grey	19263
AC087501.1	grey	19263
AC087651.1	grey	19263
AC087762.1	grey	19263
AC090018.1	grey	19263
AC090043.1	grey	19263
AC090133.1	grey	19263
AC090286.4	grey	19263
AC090311.1	grey	19263
AC090324.1	grey	19263
AC090338.1	grey	19263
AC090420.1	grey	19263
AC090453.1	grey	19263
AC090505.1	grey	19263
AC090505.4	grey	19263
AC090505.5	grey	19263
AC090514.1	grey	19263
AC090559.1	grey	19263
AC090578.1	grey	19263
AC090616.2	grey	19263
AC090617.1	grey	19263
AC090627.1	grey	19263
AC090666.1	grey	19263
AC090696.2	grey	19263
AC090774.2	grey	19263
AC090804.1	grey	19263
AC090810.1	grey	19263
AC090841.1	grey	19263
AC090952.5	grey	19263
AC090955.5	grey	19263
AC090957.2	grey	19263
AC090958.5	grey	19263
AC090960.1	grey	19263
AC091038.1	grey	19263
AC091114.1	grey	19263
AC091132.2	grey	19263
AC091153.4	grey	19263
AC091304.1	grey	19263
AC091492.2	grey	19263
AC091565.1	grey	19263
AC091633.2	grey	19263
AC091814.2	grey	19263
AC091947.1	grey	19263
AC091962.3	grey	19263
AC092069.1	grey	19263
AC092106.1	grey	19263
AC092106.2	grey	19263
AC092107.1	grey	19263
AC092116.1	grey	19263
AC092117.1	grey	19263
AC092159.1	grey	19263
AC092159.2	grey	19263
AC092159.3	grey	19263
AC092162.2	grey	19263
AC092168.2	grey	19263
AC092168.4	grey	19263
AC092174.1	grey	19263
AC092275.1	grey	19263
AC092295.4	grey	19263
AC092299.1	grey	19263
AC092309.1	grey	19263
AC092316.1	grey	19263
AC092380.1	grey	19263
AC092421.1	grey	19263
AC092431.3	grey	19263
AC092470.1	grey	19263
AC092506.1	grey	19263
AC092535.3	grey	19263
AC092566.1	grey	19263
AC092569.2	grey	19263
AC092570.3	grey	19263
AC092574.2	grey	19263
AC092601.1	grey	19263
AC092614.1	grey	19263
AC092614.2	grey	19263
AC092620.2	grey	19263
AC092625.1	grey	19263
AC092628.3	grey	19263
AC092634.1	grey	19263
AC092636.1	grey	19263
AC092638.2	grey	19263
AC092651.1	grey	19263
AC092652.1	grey	19263
AC092662.6	grey	19263
AC092664.1	grey	19263
AC092666.1	grey	19263
AC092687.3	grey	19263
AC092687.5	grey	19263
AC092755.4	grey	19263
AC092765.1	grey	19263
AC092832.1	grey	19263
AC092839.3	grey	19263
AC092839.4	grey	19263
AC092846.1	grey	19263
AC092854.1	grey	19263
AC092865.1	grey	19263
AC092896.1	grey	19263
AC092905.1	grey	19263
AC092933.4	grey	19263
AC092944.1	grey	19263
AC092965.1	grey	19263
AC093074.1	grey	19263
AC093084.1	grey	19263
AC093106.4	grey	19263
AC093106.5	grey	19263
AC093106.6	grey	19263
AC093142.2	grey	19263
AC093162.1	grey	19263
AC093162.3	grey	19263
AC093165.1	grey	19263
AC093166.2	grey	19263
AC093267.1	grey	19263
AC093270.1	grey	19263
AC093304.1	grey	19263
AC093323.1	grey	19263
AC093326.1	grey	19263
AC093375.1	grey	19263
AC093381.2	grey	19263
AC093382.1	grey	19263
AC093515.1	grey	19263
AC093585.6	grey	19263
AC093602.1	grey	19263
AC093611.2	grey	19263
AC093627.11	grey	19263
AC093627.12	grey	19263
AC093627.7	grey	19263
AC093642.4	grey	19263
AC093668.1	grey	19263
AC093698.1	grey	19263
AC093716.1	grey	19263
AC093732.1	grey	19263
AC093787.1	grey	19263
AC093807.2	grey	19263
AC093818.1	grey	19263
AC093824.1	grey	19263
AC093826.1	grey	19263
AC093850.1	grey	19263
AC093865.1	grey	19263
AC093874.1	grey	19263
AC093875.1	grey	19263
AC093897.1	grey	19263
AC093906.1	grey	19263
AC093928.1	grey	19263
AC095056.1	grey	19263
AC096507.1	grey	19263
AC096509.1	grey	19263
AC096546.1	grey	19263
AC096554.1	grey	19263
AC096559.2	grey	19263
AC096570.1	grey	19263
AC096570.2	grey	19263
AC096582.8	grey	19263
AC096582.9	grey	19263
AC096643.1	grey	19263
AC096649.2	grey	19263
AC096669.1	grey	19263
AC096753.1	grey	19263
AC096775.2	grey	19263
AC096921.2	grey	19263
AC096922.2	grey	19263
AC096951.1	grey	19263
AC096967.1	grey	19263
AC097108.1	grey	19263
AC097262.1	grey	19263
AC097372.1	grey	19263
AC097374.3	grey	19263
AC097381.1	grey	19263
AC097463.1	grey	19263
AC097465.1	grey	19263
AC097483.1	grey	19263
AC097493.1	grey	19263
AC097495.2	grey	19263
AC097495.3	grey	19263
AC097499.1	grey	19263
AC097506.1	grey	19263
AC097523.3	grey	19263
AC097533.1	grey	19263
AC097635.4	grey	19263
AC097711.1	grey	19263
AC097713.4	grey	19263
AC098587.1	grey	19263
AC098591.1	grey	19263
AC098650.1	grey	19263
AC098817.5	grey	19263
AC098820.2	grey	19263
AC098820.3	grey	19263
AC098824.6	grey	19263
AC098826.4	grey	19263
AC098828.2	grey	19263
AC098828.3	grey	19263
AC098830.1	grey	19263
AC098872.3	grey	19263
AC098973.1	grey	19263
AC099050.1	grey	19263
AC099332.1	grey	19263
AC099339.1	grey	19263
AC099344.2	grey	19263
AC099344.3	grey	19263
AC099535.4	grey	19263
AC099537.1	grey	19263
AC099539.1	grey	19263
AC099552.4	grey	19263
AC099757.1	grey	19263
AC099759.1	grey	19263
AC099778.1	grey	19263
AC099805.1	grey	19263
AC100756.2	grey	19263
AC100800.1	grey	19263
AC100802.3	grey	19263
AC100817.1	grey	19263
AC100821.2	grey	19263
AC100830.3	grey	19263
AC100832.1	grey	19263
AC100848.1	grey	19263
AC103563.4	grey	19263
AC103563.6	grey	19263
AC103563.7	grey	19263
AC103996.1	grey	19263
AC104002.1	grey	19263
AC104012.1	grey	19263
AC104024.2	grey	19263
AC104057.1	grey	19263
AC104066.1	grey	19263
AC104073.2	grey	19263
AC104076.2	grey	19263
AC104076.3	grey	19263
AC104113.3	grey	19263
AC104134.2	grey	19263
AC104135.2	grey	19263
AC104162.1	grey	19263
AC104183.2	grey	19263
AC104297.1	grey	19263
AC104301.2	grey	19263
AC104306.2	grey	19263
AC104383.1	grey	19263
AC104389.16	grey	19263
AC104389.31	grey	19263
AC104451.2	grey	19263
AC104457.1	grey	19263
AC104458.1	grey	19263
AC104532.2	grey	19263
AC104534.3	grey	19263
AC104634.3	grey	19263
AC104650.1	grey	19263
AC104650.2	grey	19263
AC104651.2	grey	19263
AC104651.3	grey	19263
AC104653.1	grey	19263
AC104654.1	grey	19263
AC104667.3	grey	19263
AC104695.4	grey	19263
AC104699.1	grey	19263
AC104763.1	grey	19263
AC104772.1	grey	19263
AC104777.3	grey	19263
AC104777.4	grey	19263
AC104794.4	grey	19263
AC104809.4	grey	19263
AC104841.1	grey	19263
AC104842.1	grey	19263
AC104946.1	grey	19263
AC104978.1	grey	19263
AC104981.1	grey	19263
AC104984.4	grey	19263
AC105009.1	grey	19263
AC105052.1	grey	19263
AC105081.1	grey	19263
AC105235.1	grey	19263
AC105265.1	grey	19263
AC105342.1	grey	19263
AC105399.1	grey	19263
AC105461.1	grey	19263
AC105760.2	grey	19263
AC105760.3	grey	19263
AC105921.5	grey	19263
AC106053.1	grey	19263
AC106706.1	grey	19263
AC106753.1	grey	19263
AC106782.1	grey	19263
AC106788.1	grey	19263
AC106801.1	grey	19263
AC106802.1	grey	19263
AC106827.1	grey	19263
AC106870.1	grey	19263
AC106870.2	grey	19263
AC106873.4	grey	19263
AC106874.3	grey	19263
AC106878.1	grey	19263
AC106900.6	grey	19263
AC107079.1	grey	19263
AC107081.1	grey	19263
AC107083.1	grey	19263
AC107218.3	grey	19263
AC107399.1	grey	19263
AC107613.1	grey	19263
AC107622.1	grey	19263
AC107871.1	grey	19263
AC107890.1	grey	19263
AC107993.1	grey	19263
AC108004.1	grey	19263
AC108004.2	grey	19263
AC108004.3	grey	19263
AC108022.1	grey	19263
AC108025.2	grey	19263
AC108032.1	grey	19263
AC108039.1	grey	19263
AC108044.1	grey	19263
AC108051.2	grey	19263
AC108057.1	grey	19263
AC108059.2	grey	19263
AC108059.4	grey	19263
AC108066.1	grey	19263
AC108105.1	grey	19263
AC108218.1	grey	19263
AC108456.2	grey	19263
AC108462.1	grey	19263
AC108479.3	grey	19263
AC108485.1	grey	19263
AC108667.1	grey	19263
AC108868.5	grey	19263
AC108868.6	grey	19263
AC108925.1	grey	19263
AC108938.5	grey	19263
AC109335.1	grey	19263
AC109351.1	grey	19263
AC109357.1	grey	19263
AC109815.2	grey	19263
AC110056.1	grey	19263
AC110602.1	grey	19263
AC110611.1	grey	19263
AC110615.1	grey	19263
AC110620.1	grey	19263
AC110620.2	grey	19263
AC110754.3	grey	19263
AC110794.1	grey	19263
AC110926.4	grey	19263
AC111200.7	grey	19263
AC111200.8	grey	19263
AC112198.1	grey	19263
AC112220.2	grey	19263
AC112229.1	grey	19263
AC112249.1	grey	19263
AC112249.2	grey	19263
AC112497.2	grey	19263
AC112518.3	grey	19263
AC112693.1	grey	19263
AC112719.2	grey	19263
AC112721.1	grey	19263
AC112721.2	grey	19263
AC112778.1	grey	19263
AC113133.2	grey	19263
AC113167.1	grey	19263
AC113167.2	grey	19263
AC113192.1	grey	19263
AC113607.2	grey	19263
AC113607.3	grey	19263
AC113610.1	grey	19263
AC114271.2	grey	19263
AC114273.3	grey	19263
AC114302.1	grey	19263
AC114498.1	grey	19263
AC114730.5	grey	19263
AC114737.6	grey	19263
AC114752.1	grey	19263
AC114752.3	grey	19263
AC114755.3	grey	19263
AC114755.4	grey	19263
AC114755.5	grey	19263
AC114755.7	grey	19263
AC114763.1	grey	19263
AC114765.2	grey	19263
AC114776.3	grey	19263
AC114788.1	grey	19263
AC114801.1	grey	19263
AC114808.2	grey	19263
AC114812.5	grey	19263
AC114812.8	grey	19263
AC114812.9	grey	19263
AC114813.1	grey	19263
AC114814.2	grey	19263
AC114814.3	grey	19263
AC114877.1	grey	19263
AC114945.1	grey	19263
AC114969.1	grey	19263
AC115099.1	grey	19263
AC115115.3	grey	19263
AC115115.4	grey	19263
AC115286.1	grey	19263
AC115522.3	grey	19263
AC116050.1	grey	19263
AC116311.1	grey	19263
AC116345.1	grey	19263
AC116407.1	grey	19263
AC116609.2	grey	19263
AC116618.1	grey	19263
AC117422.1	grey	19263
AC117479.1	grey	19263
AC117481.1	grey	19263
AC117490.2	grey	19263
AC117507.1	grey	19263
AC117947.1	grey	19263
AC118282.1	grey	19263
AC118282.3	grey	19263
AC118463.1	grey	19263
AC118550.1	grey	19263
AC118562.1	grey	19263
AC118653.2	grey	19263
AC118758.1	grey	19263
AC119403.1	grey	19263
AC120104.1	grey	19263
AC121336.1	grey	19263
AC122714.1	grey	19263
AC122718.1	grey	19263
AC123023.1	grey	19263
AC123768.1	grey	19263
AC123788.1	grey	19263
AC124074.1	grey	19263
AC124276.1	grey	19263
AC124861.1	grey	19263
AC124997.1	grey	19263
AC125238.2	grey	19263
AC125238.3	grey	19263
AC126365.1	grey	19263
AC126763.1	grey	19263
AC127030.1	grey	19263
AC127383.1	grey	19263
AC127391.3	grey	19263
AC128686.1	grey	19263
AC128709.3	grey	19263
AC129778.2	grey	19263
AC130462.1	grey	19263
AC130689.5	grey	19263
AC131011.1	grey	19263
AC131012.1	grey	19263
AC131056.5	grey	19263
AC132192.1	grey	19263
AC132807.1	grey	19263
AC132825.1	grey	19263
AC133041.1	grey	19263
AC133106.2	grey	19263
AC133141.1	grey	19263
AC133552.1	grey	19263
AC133555.1	grey	19263
AC133644.3	grey	19263
AC133680.1	grey	19263
AC134300.1	grey	19263
AC134772.1	grey	19263
AC134873.1	grey	19263
AC134878.1	grey	19263
AC135068.1	grey	19263
AC135178.7	grey	19263
AC137527.2	grey	19263
AC137590.1	grey	19263
AC137695.1	grey	19263
AC137723.1	grey	19263
AC137934.1	grey	19263
AC138031.1	grey	19263
AC138035.1	grey	19263
AC138035.3	grey	19263
AC138123.1	grey	19263
AC138472.4	grey	19263
AC138472.6	grey	19263
AC138517.4	grey	19263
AC138517.5	grey	19263
AC138649.1	grey	19263
AC138781.1	grey	19263
AC138965.1	grey	19263
AC139085.2	grey	19263
AC139099.5	grey	19263
AC139099.6	grey	19263
AC139100.3	grey	19263
AC139143.2	grey	19263
AC139256.1	grey	19263
AC139451.1	grey	19263
AC140076.1	grey	19263
AC140132.1	grey	19263
AC140725.4	grey	19263
AC141002.1	grey	19263
AC142119.1	grey	19263
AC142293.3	grey	19263
AC142528.1	grey	19263
AC143336.1	grey	19263
AC144449.1	grey	19263
AC144450.1	grey	19263
AC144450.2	grey	19263
AC144525.1	grey	19263
AC144568.4	grey	19263
AC144634.1	grey	19263
AC144835.1	grey	19263
AC145110.1	grey	19263
AC145124.1	grey	19263
AC145141.2	grey	19263
AC147651.1	grey	19263
AC147651.2	grey	19263
AC156455.1	grey	19263
AC190387.2	grey	19263
AC195454.1	grey	19263
AC211469.1	grey	19263
AC215219.1	grey	19263
AC215219.2	grey	19263
AC226119.4	grey	19263
AC226150.3	grey	19263
AC231656.1	grey	19263
AC231759.2	grey	19263
AC233287.1	grey	19263
AC233299.2	grey	19263
AC234063.1	grey	19263
AC234582.1	grey	19263
AC234771.1	grey	19263
AC234775.1	grey	19263
AC234917.1	grey	19263
AC235953.1	grey	19263
AC239800.1	grey	19263
AC241377.1	grey	19263
AC241377.2	grey	19263
AC241585.1	grey	19263
AC242988.1	grey	19263
AC243562.2	grey	19263
AC243654.1	grey	19263
AC243836.1	grey	19263
AC243945.1	grey	19263
AC244021.1	grey	19263
AC244205.1	grey	19263
AC244250.1	grey	19263
AC245036.3	grey	19263
AC245036.6	grey	19263
AC245100.1	grey	19263
ACAD8	grey	19263
ACAP2	grey	19263
ACCSL	grey	19263
ACE2	grey	19263
ACE3P	grey	19263
ACER1	grey	19263
ACKR1	grey	19263
ACN9	grey	19263
ACO2	grey	19263
ACOT2	grey	19263
ACOX3	grey	19263
ACOXL	grey	19263
ACP1	grey	19263
ACP2	grey	19263
ACP6	grey	19263
ACRV1	grey	19263
ACSM2A	grey	19263
ACSM4	grey	19263
ACSM6	grey	19263
ACSS1	grey	19263
ACSS2	grey	19263
ACTBP12	grey	19263
ACTBP13	grey	19263
ACTBP14	grey	19263
ACTBP6	grey	19263
ACTG1P11	grey	19263
ACTG1P12	grey	19263
ACTG1P2	grey	19263
ACTL7A	grey	19263
ACTL7B	grey	19263
ACTL9	grey	19263
ACTN2	grey	19263
ACTN4	grey	19263
ACTN4P1	grey	19263
ACTR3BP3	grey	19263
ACTR3BP4	grey	19263
ACTR3BP5	grey	19263
ACTR3P2	grey	19263
ACTR6	grey	19263
ACTRT1	grey	19263
ACTRT2	grey	19263
AD000091.2	grey	19263
AD000091.3	grey	19263
ADA	grey	19263
ADAD1	grey	19263
ADAL	grey	19263
ADAM2	grey	19263
ADAM20P2	grey	19263
ADAM20P3	grey	19263
ADAM24P	grey	19263
ADAM30	grey	19263
ADAM33	grey	19263
ADAM3B	grey	19263
ADAM5	grey	19263
ADAM6	grey	19263
ADAMTS17	grey	19263
ADAMTS2	grey	19263
ADAMTS9	grey	19263
ADAMTSL1	grey	19263
ADAMTSL2	grey	19263
ADAMTSL4	grey	19263
ADAMTSL4-AS1	grey	19263
ADAMTSL5	grey	19263
ADCK1	grey	19263
ADH1A	grey	19263
ADH1B	grey	19263
ADH1C	grey	19263
ADH5P2	grey	19263
ADH5P3	grey	19263
ADH6	grey	19263
ADH7	grey	19263
ADI1	grey	19263
ADIPOQ	grey	19263
ADIPOR1P1	grey	19263
ADIPOR1P2	grey	19263
ADNP-AS1	grey	19263
ADRA2A	grey	19263
AE000658.25	grey	19263
AE000658.30	grey	19263
AE000658.31	grey	19263
AE000660.21	grey	19263
AE000660.4	grey	19263
AE000661.50	grey	19263
AE000662.92	grey	19263
AE000662.93	grey	19263
AF001548.4	grey	19263
AF001550.7	grey	19263
AF003625.3	grey	19263
AF013593.1	grey	19263
AF015262.2	grey	19263
AF015720.3	grey	19263
AF038458.4	grey	19263
AF064858.10	grey	19263
AF064858.11	grey	19263
AF096876.1	grey	19263
AF104455.1	grey	19263
AF111168.1	grey	19263
AF121897.4	grey	19263
AF121898.3	grey	19263
AF127577.11	grey	19263
AF127577.13	grey	19263
AF127577.8	grey	19263
AF127936.3	grey	19263
AF131215.1	grey	19263
AF131215.6	grey	19263
AF131217.1	grey	19263
AF165138.7	grey	19263
AF178030.2	grey	19263
AF186996.2	grey	19263
AF196779.12	grey	19263
AF196970.3	grey	19263
AF196972.4	grey	19263
AF213884.1	grey	19263
AF213884.2	grey	19263
AF213884.3	grey	19263
AF216667.1	grey	19263
AF224669.3	grey	19263
AF228730.1	grey	19263
AF228730.5	grey	19263
AF240627.2	grey	19263
AF241726.2	grey	19263
AF254982.2	grey	19263
AFAP1L2	grey	19263
AFF2-IT1	grey	19263
AFG3L2P1	grey	19263
AGAP1-IT1	grey	19263
AGAP11	grey	19263
AGBL1-AS1	grey	19263
AGGF1P1	grey	19263
AGGF1P2	grey	19263
AGPAT1	grey	19263
AGR2	grey	19263
AGTR2	grey	19263
AGXT2	grey	19263
AHCYP2	grey	19263
AHCYP4	grey	19263
AHCYP5	grey	19263
AHSA1	grey	19263
AHSP	grey	19263
AICDA	grey	19263
AIFM1P1	grey	19263
AIG1	grey	19263
AIM2	grey	19263
AIMP1P1	grey	19263
AJ003147.8	grey	19263
AJ003147.9	grey	19263
AJ011931.1	grey	19263
AJ271736.10	grey	19263
AK2P2	grey	19263
AK3	grey	19263
AK3P4	grey	19263
AK3P5	grey	19263
AK4P1	grey	19263
AK4P2	grey	19263
AK4P3	grey	19263
AKAP17BP	grey	19263
AKAP8P1	grey	19263
AKIRIN1P2	grey	19263
AKIRIN2	grey	19263
AKNAD1	grey	19263
AKR1B10P1	grey	19263
AKR1B15	grey	19263
AKR1B1P1	grey	19263
AKR1B1P2	grey	19263
AKR1B1P4	grey	19263
AKR1B1P6	grey	19263
AKR1B1P7	grey	19263
AKR1C4	grey	19263
AKR1C6P	grey	19263
AKR1C7P	grey	19263
AKR1D1P1	grey	19263
AKT1	grey	19263
AL008721.1	grey	19263
AL008723.1	grey	19263
AL009174.1	grey	19263
AL020993.1	grey	19263
AL020997.1	grey	19263
AL021398.1	grey	19263
AL021398.2	grey	19263
AL021918.2	grey	19263
AL022336.1	grey	19263
AL022344.5	grey	19263
AL022345.10	grey	19263
AL022345.7	grey	19263
AL022345.9	grey	19263
AL022393.7	grey	19263
AL022400.1	grey	19263
AL022578.1	grey	19263
AL023806.1	grey	19263
AL031320.1	grey	19263
AL031594.1	grey	19263
AL031681.1	grey	19263
AL031721.1	grey	19263
AL033378.1	grey	19263
AL033403.1	grey	19263
AL034395.1	grey	19263
AL034553.1	grey	19263
AL035250.1	grey	19263
AL035419.1	grey	19263
AL035422.1	grey	19263
AL035461.1	grey	19263
AL035610.1	grey	19263
AL035610.2	grey	19263
AL049758.2	grey	19263
AL049794.1	grey	19263
AL049831.1	grey	19263
AL049868.1	grey	19263
AL049872.1	grey	19263
AL050303.10	grey	19263
AL050303.7	grey	19263
AL050310.1	grey	19263
AL050321.1	grey	19263
AL050327.1	grey	19263
AL050335.1	grey	19263
AL078471.5	grey	19263
AL079306.1	grey	19263
AL079334.1	grey	19263
AL079339.1	grey	19263
AL080276.1	grey	19263
AL080286.1	grey	19263
AL096864.1	grey	19263
AL096869.1	grey	19263
AL109615.1	grey	19263
AL109620.1	grey	19263
AL109658.1	grey	19263
AL109761.5	grey	19263
AL109763.2	grey	19263
AL109767.1	grey	19263
AL109843.1	grey	19263
AL109947.1	grey	19263
AL117187.1	grey	19263
AL117190.1	grey	19263
AL117209.1	grey	19263
AL117334.1	grey	19263
AL117341.1	grey	19263
AL118496.1	grey	19263
AL118506.2	grey	19263
AL118509.1	grey	19263
AL118520.1	grey	19263
AL121578.5	grey	19263
AL121578.7	grey	19263
AL121594.1	grey	19263
AL121652.1	grey	19263
AL121748.1	grey	19263
AL121753.1	grey	19263
AL121761.1	grey	19263
AL121819.1	grey	19263
AL121865.1	grey	19263
AL121893.1	grey	19263
AL121899.1	grey	19263
AL121923.1	grey	19263
AL121932.1	grey	19263
AL121933.1	grey	19263
AL121952.1	grey	19263
AL121988.1	grey	19263
AL122003.1	grey	19263
AL132640.1	grey	19263
AL132709.2	grey	19263
AL132709.3	grey	19263
AL132709.5	grey	19263
AL132709.7	grey	19263
AL132709.9	grey	19263
AL132796.1	grey	19263
AL132875.1	grey	19263
AL132988.1	grey	19263
AL133153.1	grey	19263
AL133168.3	grey	19263
AL133228.1	grey	19263
AL133243.3	grey	19263
AL133244.1	grey	19263
AL133249.1	grey	19263
AL133260.1	grey	19263
AL133335.1	grey	19263
AL133405.1	grey	19263
AL133475.1	grey	19263
AL133493.2	grey	19263
AL135745.1	grey	19263
AL135784.1	grey	19263
AL136001.1	grey	19263
AL136090.1	grey	19263
AL136115.1	grey	19263
AL136123.1	grey	19263
AL136303.1	grey	19263
AL136446.1	grey	19263
AL136985.1	grey	19263
AL137024.1	grey	19263
AL137190.1	grey	19263
AL137229.1	grey	19263
AL137797.1	grey	19263
AL137852.1	grey	19263
AL138479.3	grey	19263
AL138696.1	grey	19263
AL138721.1	grey	19263
AL138721.2	grey	19263
AL138726.1	grey	19263
AL138807.1	grey	19263
AL138810.1	grey	19263
AL138885.1	grey	19263
AL138919.1	grey	19263
AL138963.1	grey	19263
AL138999.1	grey	19263
AL139021.1	grey	19263
[truncated: 52,982 more rows]

## Sheet: LGG_modules_topNMF_GO
Supplementary Data 6: GO terms related to the modules from the WGCNA analysis for LGG
module	GO_modSize	orig_modSize	enrichmentP	bhP	BonferoniP	nModGenesInTerm	termID	termOntology	termName	termDefinition	topnmf_genes
midnightblue	572	714	4.28715e-75	3.21536e-73	7.86606e-71	156	GO:0000278	BP	mitotic cell cycle	Progression through the phases of the mitotic cell cycle, the most common eukaryotic cell cycle, which canonically comprises four successive phases called G1, S, G2, and M and includes replication of the genome and the subsequent segregation of chromosomes into daughter cells. In some variant cell cycles nuclear replication or nuclear division may not be followed by cell division, or G1 and G2 ph…	ASF1B; ATAD2; AURKB; BUB1; CDK1; CDK2; CHAF1A; CHEK1; DNMT1; HJURP; PBK; PCNA; TOP2A; TRIM24; TTK
midnightblue	572	714	6.25814e-74	4.58185e-72	1.14824e-69	201	GO:0007049	BP	cell cycle	The progression of biochemical and morphological phases and events that occur in a cell during successive cell replication or nuclear replication events. Canonically, the cell cycle comprises the replication and segregation of genetic material followed by the division of the cell, but in endocycles or syncytial cells nuclear replication or nuclear division may not be followed by cell division.	ASF1B; ATAD2; AURKB; BUB1; CDK1; CDK2; CHAF1A; CHEK1; DNMT1; HJURP; PBK; PCNA; TOP2A; TRIM24; TTK
midnightblue	572	714	5.84562e-56	2.83075e-54	1.07255e-51	104	GO:0051301	BP	cell division	The process resulting in division and partitioning of components of a cell to form more cells; may or may not be accompanied by the physical separation of a cell into distinct, individually membrane-bounded daughter cells.	ASF1B; ATAD2; AURKB; BUB1; CDK1; CDK2; CHAF1A; CHEK1; DNMT1; HJURP; PBK; PCNA; TOP2A; TRIM24; TTK
midnightblue	572	714	6.0872e-47	2.20213e-45	1.11688e-42	73	GO:0007059	BP	chromosome segregation	The process in which genetic material, in the form of chromosomes, is organized into specific structures and then physically separated and apportioned to two or more sets. In eukaryotes, chromosome segregation begins with the condensation of chromosomes, includes chromosome separation, and ends when chromosomes have completed movement to the spindle poles.	ASF1B; ATAD2; AURKB; BUB1; CDK1; CDK2; CHAF1A; CHEK1; DNMT1; HJURP; PBK; PCNA; TOP2A; TRIM24; TTK
midnightblue	572	714	8.82123e-47	3.1541e-45	1.61852e-42	85	GO:0048285	BP	organelle fission	The creation of two or more organelles by division of one organelle.	ASF1B; ATAD2; AURKB; BUB1; CDK1; CDK2; CHAF1A; CHEK1; DNMT1; HJURP; PBK; PCNA; TOP2A; TRIM24; TTK
midnightblue	572	714	7.70522e-46	2.67724e-44	1.41375e-41	167	GO:0005694	CC	chromosome	A structure composed of a very long molecule of DNA and associated proteins (e.g. histones) that carries hereditary information.	ASF1B; ATAD2; AURKB; BUB1; CDK1; CDK2; CHAF1A; CHEK1; DNMT1; HJURP; PBK; PCNA; TOP2A; TRIM24; TTK
midnightblue	572	714	6.72198e-45	2.24675e-43	1.23335e-40	127	GO:0051276	BP	chromosome organization	A process that is carried out at the cellular level that results in the assembly, arrangement of constituent parts, or disassembly of chromosomes, structures composed of a very long molecule of DNA and associated proteins that carries hereditary information. This term covers covalent modifications at the molecular level as well as spatial relationships among the major components of a chromosome.	ASF1B; ATAD2; AURKB; BUB1; CDK1; CDK2; CHAF1A; CHEK1; DNMT1; HJURP; PBK; PCNA; TOP2A; TRIM24; TTK
midnightblue	572	714	3.25375e-43	9.80911e-42	5.96999e-39	65	GO:0006260	BP	DNA replication	The cellular metabolic process in which a cell duplicates one or more molecules of DNA. DNA replication begins when specific sequences, known as origins of replication, are recognized and bound by initiation proteins, and ends when the original DNA molecule has been completely duplicated and the copies topologically separated. The unit of replication usually corresponds to the genome of the cell,…	ASF1B; ATAD2; AURKB; BUB1; CDK1; CDK2; CHAF1A; CHEK1; DNMT1; HJURP; PBK; PCNA; TOP2A; TRIM24; TTK
midnightblue	572	714	1.95961e-42	5.71166e-41	3.59549e-38	93	GO:0044770	BP	cell cycle phase transition	The cell cycle process by which a cell commits to entering the next cell cycle phase.	ASF1B; ATAD2; AURKB; BUB1; CDK1; CDK2; CHAF1A; CHEK1; DNMT1; HJURP; PBK; PCNA; TOP2A; TRIM24; TTK
midnightblue	572	714	8.13592e-41	2.3058e-39	1.49278e-36	64	GO:0140014	BP	mitotic nuclear division	NA	ASF1B; ATAD2; AURKB; BUB1; CDK1; CDK2; CHAF1A; CHEK1; DNMT1; HJURP; PBK; PCNA; TOP2A; TRIM24; TTK
midnightblue	572	714	1.1944e-40	3.36953e-39	2.19149e-36	107	GO:0006259	BP	DNA metabolic process	Any cellular metabolic process involving deoxyribonucleic acid. This is one of the two main types of nucleic acid, consisting of a long, unbranched macromolecule formed from one, or more commonly, two, strands of linked deoxyribonucleotides.	ASF1B; ATAD2; AURKB; BUB1; CDK1; CDK2; CHAF1A; CHEK1; DNMT1; HJURP; PBK; PCNA; TOP2A; TRIM24; TTK
midnightblue	572	714	1.82916e-40	5.11334e-39	3.35615e-36	88	GO:0044772	BP	mitotic cell cycle phase transition	The cell cycle process by which a cell commits to entering the next mitotic cell cycle phase.	ASF1B; ATAD2; AURKB; BUB1; CDK1; CDK2; CHAF1A; CHEK1; DNMT1; HJURP; PBK; PCNA; TOP2A; TRIM24; TTK
midnightblue	572	714	1.13321e-38	2.9406e-37	2.07921e-34	48	GO:0006261	BP	DNA-dependent DNA replication	A DNA replication process that uses parental DNA as a template for the DNA-dependent DNA polymerases that synthesize the new strands.	ASF1B; ATAD2; AURKB; BUB1; CDK1; CDK2; CHAF1A; CHEK1; DNMT1; HJURP; PBK; PCNA; TOP2A; TRIM24; TTK
midnightblue	572	714	3.04972e-38	7.68681e-37	5.59564e-34	100	GO:0006974	BP	cellular response to DNA damage stimulus	Any process that results in a change in state or activity of a cell (in terms of movement, secretion, enzyme production, gene expression, etc.) as a result of a stimulus indicating damage to its DNA from environmental insults or errors during metabolism.	ASF1B; ATAD2; AURKB; BUB1; CDK1; CDK2; CHAF1A; CHEK1; DNMT1; HJURP; PBK; PCNA; TOP2A; TRIM24; TTK
midnightblue	572	714	5.16543e-38	1.28094e-36	9.47753e-34	52	GO:0000775	CC	chromosome, centromeric region	The region of a chromosome that includes the centromeric DNA and associated proteins. In monocentric chromosomes, this region corresponds to a single area of the chromosome, whereas in holocentric chromosomes, it is evenly distributed along the chromosome.	ASF1B; ATAD2; AURKB; BUB1; CDK1; CDK2; CHAF1A; CHEK1; DNMT1; HJURP; PBK; PCNA; TOP2A; TRIM24; TTK
midnightblue	572	714	6.2081e-38	1.53333e-36	1.13906e-33	121	GO:0051726	BP	regulation of cell cycle	Any process that modulates the rate or extent of progression through the cell cycle.	ASF1B; ATAD2; AURKB; BUB1; CDK1; CDK2; CHAF1A; CHEK1; DNMT1; HJURP; PBK; PCNA; TOP2A; TRIM24; TTK
midnightblue	572	714	7.79646e-37	1.85128e-35	1.43049e-32	79	GO:0006281	BP	DNA repair	The process of restoring DNA after damage. Genomes are subject to damage by chemical and physical agents in the environment (e.g. UV and ionizing radiations, chemical mutagens, fungal and bacterial toxins, etc.) and by free radicals or alkylating agents endogenously generated in metabolism. DNA is also damaged because of errors during its replication. A variety of different DNA repair pathways ha…	ASF1B; ATAD2; AURKB; BUB1; CDK1; CDK2; CHAF1A; CHEK1; DNMT1; HJURP; PBK; PCNA; TOP2A; TRIM24; TTK
midnightblue	572	714	1.31726e-36	3.09203e-35	2.4169e-32	95	GO:0010564	BP	regulation of cell cycle process	Any process that modulates a cellular process that is involved in the progression of biochemical and morphological phases and events that occur in a cell during successive cell replication or nuclear replication events.	ASF1B; ATAD2; AURKB; BUB1; CDK1; CDK2; CHAF1A; CHEK1; DNMT1; HJURP; PBK; PCNA; TOP2A; TRIM24; TTK
midnightblue	572	714	1.59944e-36	3.72597e-35	2.93466e-32	53	GO:0000793	CC	condensed chromosome	A highly compacted molecule of DNA and associated proteins resulting in a cytologically distinct structure.	ASF1B; ATAD2; AURKB; BUB1; CDK1; CDK2; CHAF1A; CHEK1; DNMT1; HJURP; PBK; PCNA; TOP2A; TRIM24; TTK
midnightblue	572	714	2.57998e-36	5.94266e-35	4.73375e-32	51	GO:0000819	BP	sister chromatid segregation	The cell cycle process in which sister chromatids are organized and then physically separated and apportioned to two or more sets.	ASF1B; ATAD2; AURKB; BUB1; CDK1; CDK2; CHAF1A; CHEK1; DNMT1; HJURP; PBK; PCNA; TOP2A; TRIM24; TTK
midnightblue	572	714	5.02432e-36	1.14868e-34	9.21863e-32	47	GO:0000070	BP	mitotic sister chromatid segregation	The cell cycle process in which replicated homologous chromosomes are organized and then physically separated and apportioned to two sets during the mitotic cell cycle. Each replicated chromosome, composed of two sister chromatids, aligns at the cell equator, paired with its homologous partner. One homolog of each morphologic type goes into each of the resulting chromosome sets.	ASF1B; ATAD2; AURKB; BUB1; CDK1; CDK2; CHAF1A; CHEK1; DNMT1; HJURP; PBK; PCNA; TOP2A; TRIM24; TTK
midnightblue	572	714	9.05118e-36	2.0465e-34	1.66071e-31	57	GO:0098813	BP	nuclear chromosome segregation	The process in which genetic material, in the form of nuclear chromosomes, is organized into specific structures and then physically separated and apportioned to two or more sets. Nuclear chromosome segregation begins with the condensation of chromosomes, includes chromosome separation, and ends when chromosomes have completed movement to the spindle poles.	ASF1B; ATAD2; AURKB; BUB1; CDK1; CDK2; CHAF1A; CHEK1; DNMT1; HJURP; PBK; PCNA; TOP2A; TRIM24; TTK
midnightblue	572	714	1.64798e-34	3.61967e-33	3.02371e-30	85	GO:0007346	BP	regulation of mitotic cell cycle	Any process that modulates the rate or extent of progress through the mitotic cell cycle.	ASF1B; ATAD2; AURKB; BUB1; CDK1; CDK2; CHAF1A; CHEK1; DNMT1; HJURP; PBK; PCNA; TOP2A; TRIM24; TTK
midnightblue	572	714	2.98702e-33	6.10305e-32	5.48058e-29	63	GO:0005819	CC	spindle	The array of microtubules and associated molecules that forms between opposite poles of a eukaryotic cell during mitosis or meiosis and serves to move the duplicated chromosomes apart.	ASF1B; ATAD2; AURKB; BUB1; CDK1; CDK2; CHAF1A; CHEK1; DNMT1; HJURP; PBK; PCNA; TOP2A; TRIM24; TTK
midnightblue	572	714	3.40781e-33	6.8941e-32	6.25266e-29	333	GO:0005634	CC	nucleus	A membrane-bounded organelle of eukaryotic cells in which chromosomes are housed and replicated. In most cells, the nucleus contains all of the cell's chromosomes except the organellar chromosomes, and is the site of RNA synthesis and processing. In some species, or in specialized cell types, RNA metabolism or DNA replication may be absent.	ASF1B; ATAD2; AURKB; BUB1; CDK1; CDK2; CHAF1A; CHEK1; DNMT1; HJURP; PBK; PCNA; TOP2A; TRIM24; TTK
midnightblue	572	714	8.09183e-33	1.60531e-31	1.48469e-28	222	GO:0005654	CC	nucleoplasm	That part of the nuclear content other than the chromosomes or the nucleolus.	ASF1B; ATAD2; AURKB; BUB1; CDK1; CDK2; CHAF1A; CHEK1; DNMT1; HJURP; PBK; PCNA; TOP2A; TRIM24; TTK
midnightblue	572	714	9.64961e-33	1.90209e-31	1.77051e-28	39	GO:0000779	CC	condensed chromosome, centromeric region	The region of a condensed chromosome that includes the centromere and associated proteins, including the kinetochore. In monocentric chromosomes, this region corresponds to a single area of the chromosome, whereas in holocentric chromosomes, it is evenly distributed along the chromosome.	ASF1B; ATAD2; AURKB; BUB1; CDK1; CDK2; CHAF1A; CHEK1; DNMT1; HJURP; PBK; PCNA; TOP2A; TRIM24; TTK
midnightblue	572	714	5.08278e-30	9.0606e-29	9.32588e-26	39	GO:0000776	CC	kinetochore	A multisubunit complex that is located at the centromeric region of DNA and provides an attachment point for the spindle microtubules.	ASF1B; ATAD2; AURKB; BUB1; CDK1; CDK2; CHAF1A; CHEK1; DNMT1; HJURP; PBK; PCNA; TOP2A; TRIM24; TTK
midnightblue	572	714	5.84218e-30	1.03842e-28	1.07192e-25	35	GO:0000777	CC	condensed chromosome kinetochore	A multisubunit complex that is located at the centromeric region of a condensed chromosome and provides an attachment point for the spindle microtubules.	ASF1B; ATAD2; AURKB; BUB1; CDK1; CDK2; CHAF1A; CHEK1; DNMT1; HJURP; PBK; PCNA; TOP2A; TRIM24; TTK
midnightblue	572	714	1.29015e-29	2.26051e-28	2.36716e-25	257	GO:0031981	CC	nuclear lumen	The volume enclosed by the nuclear inner membrane.	ASF1B; ATAD2; AURKB; BUB1; CDK1; CDK2; CHAF1A; CHEK1; DNMT1; HJURP; PBK; PCNA; TOP2A; TRIM24; TTK
midnightblue	572	714	2.68336e-29	4.60969e-28	4.92343e-25	213	GO:0006996	BP	organelle organization	A process that is carried out at the cellular level which results in the assembly, arrangement of constituent parts, or disassembly of an organelle within a cell. An organelle is an organized structure of distinctive morphology and function. Includes the nucleus, mitochondria, plastids, vacuoles, vesicles, ribosomes and the cytoskeleton. Excludes the plasma membrane.	ASF1B; ATAD2; AURKB; BUB1; CDK1; CDK2; CHAF1A; CHEK1; DNMT1; HJURP; PBK; PCNA; TOP2A; TRIM24; TTK
midnightblue	572	714	4.77068e-29	8.12734e-28	8.75325e-25	52	GO:0071103	BP	DNA conformation change	A cellular process that results in a change in the spatial configuration of a DNA molecule. A conformation change can bend DNA, or alter the, twist, writhe, or linking number of a DNA molecule.	ASF1B; ATAD2; AURKB; BUB1; CDK1; CDK2; CHAF1A; CHEK1; DNMT1; HJURP; PBK; PCNA; TOP2A; TRIM24; TTK
midnightblue	572	714	3.39788e-27	5.39973e-26	6.23442e-23	64	GO:1901987	BP	regulation of cell cycle phase transition	NA	ASF1B; ATAD2; AURKB; BUB1; CDK1; CDK2; CHAF1A; CHEK1; DNMT1; HJURP; PBK; PCNA; TOP2A; TRIM24; TTK
midnightblue	572	714	4.49104e-27	7.10023e-26	8.24016e-23	40	GO:0007093	BP	mitotic cell cycle checkpoint	A cell cycle checkpoint that ensures accurate chromosome replication and segregation by preventing progression through a mitotic cell cycle until conditions are suitable for the cell to proceed to the next stage.	ASF1B; ATAD2; AURKB; BUB1; CDK1; CDK2; CHAF1A; CHEK1; DNMT1; HJURP; PBK; PCNA; TOP2A; TRIM24; TTK
midnightblue	572	714	1.09718e-26	1.69539e-25	2.0131e-22	33	GO:0051983	BP	regulation of chromosome segregation	Any process that modulates the frequency, rate or extent of chromosome segregation, the process in which genetic material, in the form of chromosomes, is organized and then physically separated and apportioned to two or more sets.	ASF1B; ATAD2; AURKB; BUB1; CDK1; CDK2; CHAF1A; CHEK1; DNMT1; HJURP; PBK; PCNA; TOP2A; TRIM24; TTK
midnightblue	572	714	1.24164e-26	1.91381e-25	2.27817e-22	41	GO:0007051	BP	spindle organization	A process that is carried out at the cellular level which results in the assembly, arrangement of constituent parts, or disassembly of the spindle, the array of microtubules and associated molecules that forms between opposite poles of a eukaryotic cell during DNA segregation and serves to move the duplicated chromosomes apart.	ASF1B; ATAD2; AURKB; BUB1; CDK1; CDK2; CHAF1A; CHEK1; DNMT1; HJURP; PBK; PCNA; TOP2A; TRIM24; TTK
midnightblue	572	714	1.41535e-26	2.17611e-25	2.59689e-22	49	GO:0006310	BP	DNA recombination	Any process in which a new genotype is formed by reassortment of genes resulting in gene combinations different from those that were present in the parents. In eukaryotes genetic recombination can occur by chromosome assortment, intrachromosomal recombination, or nonreciprocal interchromosomal recombination. Interchromosomal recombination occurs by crossing over. In bacteria it may occur by genet…	ASF1B; ATAD2; AURKB; BUB1; CDK1; CDK2; CHAF1A; CHEK1; DNMT1; HJURP; PBK; PCNA; TOP2A; TRIM24; TTK
midnightblue	572	714	1.97253e-26	3.01019e-25	3.6192e-22	445	GO:0043229	CC	intracellular organelle	Organized structure of distinctive morphology and function, occurring within the cell. Includes the nucleus, mitochondria, plastids, vacuoles, vesicles, ribosomes and the cytoskeleton. Excludes the plasma membrane.	ASF1B; ATAD2; AURKB; BUB1; CDK1; CDK2; CHAF1A; CHEK1; DNMT1; HJURP; PBK; PCNA; TOP2A; TRIM24; TTK
midnightblue	572	714	5.37928e-26	8.10847e-25	9.8699e-22	69	GO:0000226	BP	microtubule cytoskeleton organization	A process that is carried out at the cellular level which results in the assembly, arrangement of constituent parts, or disassembly of cytoskeletal structures comprising microtubules and their associated proteins.	ASF1B; ATAD2; AURKB; BUB1; CDK1; CDK2; CHAF1A; CHEK1; DNMT1; HJURP; PBK; PCNA; TOP2A; TRIM24; TTK
midnightblue	572	714	5.42278e-26	8.15406e-25	9.94971e-22	45	GO:0006302	BP	double-strand break repair	The repair of double-strand breaks in DNA via homologous and nonhomologous mechanisms to reform a continuous DNA helix.	ASF1B; ATAD2; AURKB; BUB1; CDK1; CDK2; CHAF1A; CHEK1; DNMT1; HJURP; PBK; PCNA; TOP2A; TRIM24; TTK
midnightblue	572	714	1.02356e-25	1.52789e-24	1.87804e-21	60	GO:1901990	BP	regulation of mitotic cell cycle phase transition	NA	ASF1B; ATAD2; AURKB; BUB1; CDK1; CDK2; CHAF1A; CHEK1; DNMT1; HJURP; PBK; PCNA; TOP2A; TRIM24; TTK
midnightblue	572	714	5.75301e-25	8.32494e-24	1.05556e-20	101	GO:0015630	CC	microtubule cytoskeleton	The part of the cytoskeleton (the internal framework of a cell) composed of microtubules and associated proteins.	ASF1B; ATAD2; AURKB; BUB1; CDK1; CDK2; CHAF1A; CHEK1; DNMT1; HJURP; PBK; PCNA; TOP2A; TRIM24; TTK
midnightblue	572	714	3.58782e-24	5.04921e-23	6.58293e-20	35	GO:1902850	BP	microtubule cytoskeleton organization involved in mitosis	NA	ASF1B; ATAD2; AURKB; BUB1; CDK1; CDK2; CHAF1A; CHEK1; DNMT1; HJURP; PBK; PCNA; TOP2A; TRIM24; TTK
midnightblue	572	714	9.36943e-24	1.28334e-22	1.7191e-19	69	GO:0045786	BP	negative regulation of cell cycle	Any process that stops, prevents or reduces the rate or extent of progression through the cell cycle.	ASF1B; ATAD2; AURKB; BUB1; CDK1; CDK2; CHAF1A; CHEK1; DNMT1; HJURP; PBK; PCNA; TOP2A; TRIM24; TTK
midnightblue	572	714	5.11933e-23	6.81469e-22	9.39294e-19	396	GO:0043231	CC	intracellular membrane-bounded organelle	Organized structure of distinctive morphology and function, bounded by a single or double lipid bilayer membrane and occurring within the cell. Includes the nucleus, mitochondria, plastids, vacuoles, and vesicles. Excludes the plasma membrane.	ASF1B; ATAD2; AURKB; BUB1; CDK1; CDK2; CHAF1A; CHEK1; DNMT1; HJURP; PBK; PCNA; TOP2A; TRIM24; TTK
midnightblue	572	714	5.39975e-23	7.17245e-22	9.90746e-19	33	GO:0000724	BP	double-strand break repair via homologous recombination	The error-free repair of a double-strand break in DNA in which the broken DNA molecule is repaired using homologous sequences. A strand in the broken DNA searches for a homologous region in an intact chromosome to serve as the template for DNA synthesis. The restoration of two intact DNA molecules results in the exchange, reciprocal or nonreciprocal, of genetic material between the intact DNA mol…	ASF1B; ATAD2; AURKB; BUB1; CDK1; CDK2; CHAF1A; CHEK1; DNMT1; HJURP; PBK; PCNA; TOP2A; TRIM24; TTK
midnightblue	572	714	7.0725e-23	9.3139e-22	1.29766e-18	33	GO:0000725	BP	recombinational repair	A DNA repair process that involves the exchange, reciprocal or nonreciprocal, of genetic material between the broken DNA molecule and a homologous region of DNA.	ASF1B; ATAD2; AURKB; BUB1; CDK1; CDK2; CHAF1A; CHEK1; DNMT1; HJURP; PBK; PCNA; TOP2A; TRIM24; TTK
midnightblue	572	714	8.10544e-23	1.06061e-21	1.48719e-18	31	GO:0007052	BP	mitotic spindle organization	A process that is carried out at the cellular level which results in the assembly, arrangement of constituent parts, or disassembly of the microtubule spindle during a mitotic cell cycle.	ASF1B; ATAD2; AURKB; BUB1; CDK1; CDK2; CHAF1A; CHEK1; DNMT1; HJURP; PBK; PCNA; TOP2A; TRIM24; TTK
midnightblue	572	714	1.56948e-22	2.03635e-21	2.87968e-18	49	GO:0045930	BP	negative regulation of mitotic cell cycle	Any process that stops, prevents or reduces the rate or extent of progression through the mitotic cell cycle.	ASF1B; ATAD2; AURKB; BUB1; CDK1; CDK2; CHAF1A; CHEK1; DNMT1; HJURP; PBK; PCNA; TOP2A; TRIM24; TTK
midnightblue	572	714	2.13053e-22	2.75268e-21	3.9091e-18	24	GO:0033260	BP	nuclear DNA replication	The DNA-dependent DNA replication that occurs in the nucleus of eukaryotic organisms as part of the cell cycle.	ASF1B; ATAD2; AURKB; BUB1; CDK1; CDK2; CHAF1A; CHEK1; DNMT1; HJURP; PBK; PCNA; TOP2A; TRIM24; TTK
red	1162	1745	1.05627e-33	2.22469e-32	1.93805e-29	171	GO:0045202	CC	synapse	The junction between an axon of one neuron and a dendrite of another neuron, a muscle fiber or a glial cell. As the axon approaches the synapse it enlarges into a specialized structure, the presynaptic terminal bouton, which contains mitochondria and synaptic vesicles. At the tip of the terminal bouton is the presynaptic membrane; facing it, and separated from it by a minute cleft (the synaptic c…	ACTL6B; EZH1; FOXP4; HDAC4; HR; MTA3; NAP1L2; USP11
red	1162	1745	5.11225e-29	8.68518e-28	9.37996e-25	114	GO:0099536	BP	synaptic signaling	Cell-cell signaling to, from or within a synapse.	ACTL6B; EZH1; FOXP4; HDAC4; HR; MTA3; NAP1L2; USP11
red	1162	1745	5.45779e-28	8.87973e-27	1.00139e-23	78	GO:0097060	CC	synaptic membrane	A specialized area of membrane on either the presynaptic or the postsynaptic side of a synapse, the junction between a nerve fiber of one neuron and another neuron or muscle fiber or glial cell.	ACTL6B; EZH1; FOXP4; HDAC4; HR; MTA3; NAP1L2; USP11
red	1162	1745	1.58923e-27	2.57204e-26	2.91592e-23	109	GO:0007268	BP	chemical synaptic transmission	The vesicular release of classical neurotransmitter molecules from a presynapse, across a chemical synapse, the subsequent activation of neurotransmitter receptors at the postsynapse of a target cell (neuron, muscle, or secretory cell) and the effects of this activation on the postsynaptic membrane potential and ionic composition of the postsynaptic cytosol. This process encompasses both spontane…	ACTL6B; EZH1; FOXP4; HDAC4; HR; MTA3; NAP1L2; USP11
red	1162	1745	2.85715e-27	4.57591e-26	5.2423e-23	230	GO:0007399	BP	nervous system development	The process whose specific outcome is the progression of nervous tissue over time, from its formation to its mature state.	ACTL6B; EZH1; FOXP4; HDAC4; HR; MTA3; NAP1L2; USP11
red	1162	1745	9.71287e-27	1.50464e-25	1.78212e-22	158	GO:0043005	CC	neuron projection	A prolongation or process extending from a nerve cell, e.g. an axon or dendrite.	ACTL6B; EZH1; FOXP4; HDAC4; HR; MTA3; NAP1L2; USP11
red	1162	1745	2.03149e-25	2.98892e-24	3.72739e-21	195	GO:0030054	CC	cell junction	A cellular component that forms a specialized region of connection between two or more cells, or between a cell and the extracellular matrix, or between two membrane-bound components of a cell, such as flagella.	ACTL6B; EZH1; FOXP4; HDAC4; HR; MTA3; NAP1L2; USP11
red	1162	1745	5.44899e-25	7.90361e-24	9.99781e-21	116	GO:0036477	CC	somatodendritic compartment	The region of a neuron that includes the cell body (cell soma) and dendrite(s), but excludes the axon.	ACTL6B; EZH1; FOXP4; HDAC4; HR; MTA3; NAP1L2; USP11
red	1162	1745	1.39078e-23	1.90073e-22	2.5518e-19	95	GO:0098794	CC	postsynapse	The part of a synapse that is part of the post-synaptic cell.	ACTL6B; EZH1; FOXP4; HDAC4; HR; MTA3; NAP1L2; USP11
red	1162	1745	3.46748e-23	4.65611e-22	6.36213e-19	60	GO:0045211	CC	postsynaptic membrane	A specialized area of membrane facing the presynaptic membrane on the tip of the nerve ending and separated from it by a minute cleft (the synaptic cleft). Neurotransmitters cross the synaptic cleft and transmit the signal to the postsynaptic membrane.	ACTL6B; EZH1; FOXP4; HDAC4; HR; MTA3; NAP1L2; USP11
red	1162	1745	3.82151e-20	4.67242e-19	7.01171e-16	89	GO:0030424	CC	axon	The long process of a neuron that conducts nerve impulses, usually away from the cell body to the terminals and varicosities, which are sites of storage and release of neurotransmitter.	ACTL6B; EZH1; FOXP4; HDAC4; HR; MTA3; NAP1L2; USP11
red	1162	1745	4.2577e-20	5.18512e-19	7.81202e-16	79	GO:0043025	CC	neuronal cell body	The portion of a neuron that includes the nucleus, but excludes cell projections such as axons and dendrites.	ACTL6B; EZH1; FOXP4; HDAC4; HR; MTA3; NAP1L2; USP11
red	1162	1745	4.74494e-20	5.7557e-19	8.70602e-16	170	GO:0007267	BP	cell-cell signaling	Any process that mediates the transfer of information from one cell to another. This process includes signal transduction in the receiving cell and, where applicable, release of a ligand and any processes that actively facilitate its transport and presentation to the receiving cell. Examples include signaling via soluble ligands, via cell adhesion molecules and via gap junctions.	ACTL6B; EZH1; FOXP4; HDAC4; HR; MTA3; NAP1L2; USP11
red	1162	1745	5.09137e-19	6.03312e-18	9.34164e-15	154	GO:0048699	BP	generation of neurons	The process in which nerve cells are generated. This includes the production of neuroblasts and their differentiation into neurons.	ACTL6B; EZH1; FOXP4; HDAC4; HR; MTA3; NAP1L2; USP11
red	1162	1745	6.28869e-19	7.42332e-18	1.15385e-14	83	GO:0044297	CC	cell body	The portion of a cell bearing surface projections such as axons, dendrites, cilia, or flagella that includes the nucleus, but excludes all cell projections.	ACTL6B; EZH1; FOXP4; HDAC4; HR; MTA3; NAP1L2; USP11
red	1162	1745	1.62947e-18	1.86615e-17	2.98974e-14	142	GO:0030182	BP	neuron differentiation	The process in which a relatively unspecialized cell acquires specialized features of a neuron.	ACTL6B; EZH1; FOXP4; HDAC4; HR; MTA3; NAP1L2; USP11
red	1162	1745	7.34979e-18	8.23337e-17	1.34854e-13	158	GO:0022008	BP	neurogenesis	Generation of cells within the nervous system.	ACTL6B; EZH1; FOXP4; HDAC4; HR; MTA3; NAP1L2; USP11
red	1162	1745	7.59593e-18	8.49363e-17	1.3937e-13	69	GO:0050804	BP	modulation of chemical synaptic transmission	Any process that modulates the frequency or amplitude of synaptic transmission, the process of communication from a neuron to a target (neuron, muscle, or secretory cell) across a synapse. Amplitude, in this case, refers to the change in postsynaptic membrane potential due to a single instance of synaptic transmission.	ACTL6B; EZH1; FOXP4; HDAC4; HR; MTA3; NAP1L2; USP11
red	1162	1745	1.58352e-17	1.74841e-16	2.90544e-13	67	GO:0042391	BP	regulation of membrane potential	Any process that modulates the establishment or extent of a membrane potential, the electric potential existing across any membrane arising from charges in the membrane itself and from the charges present in the media on either side of the membrane.	ACTL6B; EZH1; FOXP4; HDAC4; HR; MTA3; NAP1L2; USP11
red	1162	1745	2.39011e-17	2.62017e-16	4.38537e-13	38	GO:0099699	CC	integral component of synaptic membrane	The component of the synaptic membrane consisting of the gene products and protein complexes having at least some part of their peptide sequence embedded in the hydrophobic region of the membrane.	ACTL6B; EZH1; FOXP4; HDAC4; HR; MTA3; NAP1L2; USP11
red	1162	1745	1.68683e-16	1.77031e-15	3.09499e-12	80	GO:0097447	CC	dendritic tree	The entire complement of dendrites for a neuron, consisting of each primary dendrite and all its branches.	ACTL6B; EZH1; FOXP4; HDAC4; HR; MTA3; NAP1L2; USP11
red	1162	1745	1.76913e-16	1.85352e-15	3.246e-12	119	GO:0048666	BP	neuron development	The process whose specific outcome is the progression of a neuron over time, from initial commitment of the cell to a specific fate, to the fully functional differentiated cell.	ACTL6B; EZH1; FOXP4; HDAC4; HR; MTA3; NAP1L2; USP11
red	1162	1745	2.32248e-16	2.41679e-15	4.26128e-12	72	GO:0098793	CC	presynapse	The part of a synapse that is part of the presynaptic cell.	ACTL6B; EZH1; FOXP4; HDAC4; HR; MTA3; NAP1L2; USP11
red	1162	1745	4.47556e-16	4.57981e-15	8.21176e-12	79	GO:0030425	CC	dendrite	A neuron projection that has a short, tapering, morphology. Dendrites receive and integrate signals from other neurons or from sensory stimuli, and conduct nerve impulses towards the axon or the cell body. In most neurons, the impulse is conveyed from dendrites to axon via the cell body, but in some types of unipolar neuron, the impulse does not travel via the cell body.	ACTL6B; EZH1; FOXP4; HDAC4; HR; MTA3; NAP1L2; USP11
red	1162	1745	5.31729e-16	5.41412e-15	9.75615e-12	156	GO:0031226	CC	intrinsic component of plasma membrane	The component of the plasma membrane consisting of the gene products and protein complexes having either part of their peptide sequence embedded in the hydrophobic region of the membrane or some other covalently attached group such as a GPI anchor that is similarly embedded in the membrane.	ACTL6B; EZH1; FOXP4; HDAC4; HR; MTA3; NAP1L2; USP11
red	1162	1745	1.80464e-15	1.79298e-14	3.31116e-11	57	GO:0098984	CC	neuron to neuron synapse	A synapse in which pre and post-synaptic cells are neurons.	ACTL6B; EZH1; FOXP4; HDAC4; HR; MTA3; NAP1L2; USP11
red	1162	1745	1.93152e-15	1.91595e-14	3.54396e-11	107	GO:0031175	BP	neuron projection development	The process whose specific outcome is the progression of a neuron projection over time, from its formation to the mature structure. A neuron projection is any process extending from a neural cell, such as axons or dendrites (collectively called neurites).	ACTL6B; EZH1; FOXP4; HDAC4; HR; MTA3; NAP1L2; USP11
red	1162	1745	2.22297e-15	2.20149e-14	4.07871e-11	149	GO:0005887	CC	integral component of plasma membrane	The component of the plasma membrane consisting of the gene products and protein complexes having at least some part of their peptide sequence embedded in the hydrophobic region of the membrane.	ACTL6B; EZH1; FOXP4; HDAC4; HR; MTA3; NAP1L2; USP11
red	1162	1745	3.31952e-15	3.2508e-14	6.09066e-11	56	GO:0099572	CC	postsynaptic specialization	A network of proteins within and adjacent to the postsynaptic membrane. Its major components include neurotransmitter receptors and the proteins that spatially and functionally organize them such as anchoring and scaffolding molecules, signaling enzymes and cytoskeletal components.	ACTL6B; EZH1; FOXP4; HDAC4; HR; MTA3; NAP1L2; USP11
red	1162	1745	3.36605e-15	3.29113e-14	6.17602e-11	77	GO:0007610	BP	behavior	The internally coordinated responses (actions or inactions) of animals (individuals or groups) to internal or external stimuli, via a mechanism that involves nervous system activity.	ACTL6B; EZH1; FOXP4; HDAC4; HR; MTA3; NAP1L2; USP11
red	1162	1745	4.61869e-15	4.47322e-14	8.47437e-11	34	GO:0060078	BP	regulation of postsynaptic membrane potential	Any process that modulates the potential difference across a post-synaptic membrane.	ACTL6B; EZH1; FOXP4; HDAC4; HR; MTA3; NAP1L2; USP11
red	1162	1745	2.33674e-14	2.16757e-13	4.28746e-10	53	GO:0032279	CC	asymmetric synapse	A type of synapse occurring between an axon and a dendritic spine or dendritic shaft. Asymmetric synapses, the most abundant synapse type in the central nervous system, involve axons that contain predominantly spherical vesicles and contain a thickened postsynaptic density. Most or all synapses of this type are excitatory.	ACTL6B; EZH1; FOXP4; HDAC4; HR; MTA3; NAP1L2; USP11
red	1162	1745	3.40666e-14	3.13399e-13	6.25054e-10	81	GO:0048858	BP	cell projection morphogenesis	The process in which the anatomical structures of a cell projection are generated and organized.	ACTL6B; EZH1; FOXP4; HDAC4; HR; MTA3; NAP1L2; USP11
red	1162	1745	3.94953e-14	3.61485e-13	7.2466e-10	185	GO:0042995	CC	cell projection	A prolongation or process extending from a cell, e.g. a flagellum or axon.	ACTL6B; EZH1; FOXP4; HDAC4; HR; MTA3; NAP1L2; USP11
red	1162	1745	4.28246e-14	3.9018e-13	7.85747e-10	59	GO:0005216	MF	ion channel activity	Enables the facilitated diffusion of an ion (by an energy-independent process) by passage through a transmembrane aqueous pore or channel without evidence for a carrier-mediated mechanism. May be either selective (it enables passage of a specific ion only) or non-selective (it enables passage of two or more ions of same charge but different size).	ACTL6B; EZH1; FOXP4; HDAC4; HR; MTA3; NAP1L2; USP11
red	1162	1745	4.36338e-14	3.96454e-13	8.00593e-10	42	GO:0006836	BP	neurotransmitter transport	The directed movement of a neurotransmitter into, out of or within a cell, or between cells, by means of some agent such as a transporter or pore. Neurotransmitters are any chemical substance that is capable of transmitting (or inhibiting the transmission of) a nerve impulse from a neuron to another cell.	ACTL6B; EZH1; FOXP4; HDAC4; HR; MTA3; NAP1L2; USP11
red	1162	1745	4.92858e-14	4.43789e-13	9.04297e-10	54	GO:0098978	CC	glutamatergic synapse	A synapse that uses glutamate as a neurotransmitter.	ACTL6B; EZH1; FOXP4; HDAC4; HR; MTA3; NAP1L2; USP11
red	1162	1745	5.04734e-14	4.53818e-13	9.26086e-10	63	GO:0015267	MF	channel activity	Enables the energy-independent facilitated diffusion, mediated by passage of a solute through a transmembrane aqueous pore or channel. Stereospecificity is not exhibited but this transport may be specific for a particular molecular species or class of molecules.	ACTL6B; EZH1; FOXP4; HDAC4; HR; MTA3; NAP1L2; USP11
red	1162	1745	5.59236e-14	5.01356e-13	1.02609e-09	63	GO:0022803	MF	passive transmembrane transporter activity	Enables the transfer of a single solute from one side of a membrane to the other by a mechanism involving conformational change, either by facilitated diffusion or in a membrane potential dependent process if the solute is charged.	ACTL6B; EZH1; FOXP4; HDAC4; HR; MTA3; NAP1L2; USP11
red	1162	1745	6.25442e-14	5.5908e-13	1.14756e-09	60	GO:0050808	BP	synapse organization	A process that is carried out at the cellular level which results in the assembly, arrangement of constituent parts, or disassembly of a synapse, the junction between a neuron and a target (neuron, muscle, or secretory cell).	ACTL6B; EZH1; FOXP4; HDAC4; HR; MTA3; NAP1L2; USP11
red	1162	1745	6.97049e-14	6.19487e-13	1.27894e-09	79	GO:0048812	BP	neuron projection morphogenesis	The process in which the anatomical structures of a neuron projection are generated and organized. A neuron projection is any process extending from a neural cell, such as axons or dendrites.	ACTL6B; EZH1; FOXP4; HDAC4; HR; MTA3; NAP1L2; USP11
red	1162	1745	1.03442e-13	9.10111e-13	1.89795e-09	48	GO:0034702	CC	ion channel complex	A protein complex that spans a membrane and forms a water-filled channel across the phospholipid bilayer allowing selective ion transport down its electrochemical gradient.	ACTL6B; EZH1; FOXP4; HDAC4; HR; MTA3; NAP1L2; USP11
red	1162	1745	1.38315e-13	1.20658e-12	2.5378e-09	29	GO:0099055	CC	integral component of postsynaptic membrane	The component of the postsynaptic membrane consisting of the gene products and protein complexes having at least some part of their peptide sequence embedded in the hydrophobic region of the membrane.	ACTL6B; EZH1; FOXP4; HDAC4; HR; MTA3; NAP1L2; USP11
red	1162	1745	1.44591e-13	1.25776e-12	2.65296e-09	81	GO:0032990	BP	cell part morphogenesis	The process in which the anatomical structures of a cell part are generated and organized.	ACTL6B; EZH1; FOXP4; HDAC4; HR; MTA3; NAP1L2; USP11
red	1162	1745	1.63154e-13	1.41723e-12	2.99355e-09	177	GO:0120025	CC	plasma membrane bounded cell projection	A prolongation or process extending from a cell and that is bounded by plasma membrane, e.g. a cilium, lamellipodium, or axon.	ACTL6B; EZH1; FOXP4; HDAC4; HR; MTA3; NAP1L2; USP11
red	1162	1745	1.65337e-13	1.43416e-12	3.0336e-09	51	GO:0014069	CC	postsynaptic density	An electron dense network of proteins within and adjacent to the postsynaptic membrane of an asymmetric, neuron-neuron synapse. Its major components include neurotransmitter receptors and the proteins that spatially and functionally organize them such as anchoring and scaffolding molecules, signaling enzymes and cytoskeletal components.	ACTL6B; EZH1; FOXP4; HDAC4; HR; MTA3; NAP1L2; USP11
red	1162	1745	3.19962e-13	2.69557e-12	5.87067e-09	111	GO:0034220	BP	ion transmembrane transport	A process in which an ion is transported across a membrane.	ACTL6B; EZH1; FOXP4; HDAC4; HR; MTA3; NAP1L2; USP11
red	1162	1745	3.80546e-13	3.1885e-12	6.98226e-09	23	GO:0006695	BP	cholesterol biosynthetic process	The chemical reactions and pathways resulting in the formation of cholesterol, cholest-5-en-3 beta-ol, the principal sterol of vertebrates and the precursor of many steroids, including bile acids and steroid hormones.	ACTL6B; EZH1; FOXP4; HDAC4; HR; MTA3; NAP1L2; USP11
red	1162	1745	4.90487e-13	4.05443e-12	8.99945e-09	49	GO:1902495	CC	transmembrane transporter complex	NA	ACTL6B; EZH1; FOXP4; HDAC4; HR; MTA3; NAP1L2; USP11
red	1162	1745	1.00429e-12	8.11615e-12	1.84267e-08	47	GO:0150034	CC	distal axon	NA	ACTL6B; EZH1; FOXP4; HDAC4; HR; MTA3; NAP1L2; USP11
turquoise	2185	3382	3.24161e-84	3.37896e-82	5.9477e-80	352	GO:0045202	CC	synapse	The junction between an axon of one neuron and a dendrite of another neuron, a muscle fiber or a glial cell. As the axon approaches the synapse it enlarges into a specialized structure, the presynaptic terminal bouton, which contains mitochondria and synaptic vesicles. At the tip of the terminal bouton is the presynaptic membrane; facing it, and separated from it by a minute cleft (the synaptic c…	APBB1; ARRB1; ATXN7L3; CBX6; CBX7; CDK17; CDYL2; CHD5; FOXP1; NPM2; PDP1; PRDM8; PRKCB; UCHL5; USP12; WSB2
turquoise	2185	3382	2.61196e-70	1.8254e-68	4.79242e-66	411	GO:0030054	CC	cell junction	A cellular component that forms a specialized region of connection between two or more cells, or between a cell and the extracellular matrix, or between two membrane-bound components of a cell, such as flagella.	APBB1; ARRB1; ATXN7L3; CBX6; CBX7; CDK17; CDYL2; CHD5; FOXP1; NPM2; PDP1; PRDM8; PRKCB; UCHL5; USP12; WSB2
turquoise	2185	3382	3.26984e-66	2.03127e-64	5.99951e-62	228	GO:0099536	BP	synaptic signaling	Cell-cell signaling to, from or within a synapse.	APBB1; ARRB1; ATXN7L3; CBX6; CBX7; CDK17; CDYL2; CHD5; FOXP1; NPM2; PDP1; PRDM8; PRKCB; UCHL5; USP12; WSB2
turquoise	2185	3382	9.06887e-66	5.57735e-64	1.66396e-61	323	GO:0043005	CC	neuron projection	A prolongation or process extending from a nerve cell, e.g. an axon or dendrite.	APBB1; ARRB1; ATXN7L3; CBX6; CBX7; CDK17; CDYL2; CHD5; FOXP1; NPM2; PDP1; PRDM8; PRKCB; UCHL5; USP12; WSB2
turquoise	2185	3382	1.67722e-65	1.00145e-63	3.07737e-61	222	GO:0007268	BP	chemical synaptic transmission	The vesicular release of classical neurotransmitter molecules from a presynapse, across a chemical synapse, the subsequent activation of neurotransmitter receptors at the postsynapse of a target cell (neuron, muscle, or secretory cell) and the effects of this activation on the postsynaptic membrane potential and ionic composition of the postsynaptic cytosol. This process encompasses both spontane…	APBB1; ARRB1; ATXN7L3; CBX6; CBX7; CDK17; CDYL2; CHD5; FOXP1; NPM2; PDP1; PRDM8; PRKCB; UCHL5; USP12; WSB2
turquoise	2185	3382	5.10196e-52	2.29029e-50	9.36107e-48	167	GO:0098793	CC	presynapse	The part of a synapse that is part of the presynaptic cell.	APBB1; ARRB1; ATXN7L3; CBX6; CBX7; CDK17; CDYL2; CHD5; FOXP1; NPM2; PDP1; PRDM8; PRKCB; UCHL5; USP12; WSB2
turquoise	2185	3382	7.80506e-47	2.80708e-45	1.43207e-42	404	GO:0042995	CC	cell projection	A prolongation or process extending from a cell, e.g. a flagellum or axon.	APBB1; ARRB1; ATXN7L3; CBX6; CBX7; CDK17; CDYL2; CHD5; FOXP1; NPM2; PDP1; PRDM8; PRKCB; UCHL5; USP12; WSB2
turquoise	2185	3382	3.42565e-45	1.16396e-43	6.28538e-41	388	GO:0120025	CC	plasma membrane bounded cell projection	A prolongation or process extending from a cell and that is bounded by plasma membrane, e.g. a cilium, lamellipodium, or axon.	APBB1; ARRB1; ATXN7L3; CBX6; CBX7; CDK17; CDYL2; CHD5; FOXP1; NPM2; PDP1; PRDM8; PRKCB; UCHL5; USP12; WSB2
turquoise	2185	3382	4.69345e-40	1.30021e-38	8.61154e-36	203	GO:0036477	CC	somatodendritic compartment	The region of a neuron that includes the cell body (cell soma) and dendrite(s), but excludes the axon.	APBB1; ARRB1; ATXN7L3; CBX6; CBX7; CDK17; CDYL2; CHD5; FOXP1; NPM2; PDP1; PRDM8; PRKCB; UCHL5; USP12; WSB2
turquoise	2185	3382	6.92621e-40	1.91014e-38	1.27082e-35	169	GO:0030424	CC	axon	The long process of a neuron that conducts nerve impulses, usually away from the cell body to the terminals and varicosities, which are sites of storage and release of neurotransmitter.	APBB1; ARRB1; ATXN7L3; CBX6; CBX7; CDK17; CDYL2; CHD5; FOXP1; NPM2; PDP1; PRDM8; PRKCB; UCHL5; USP12; WSB2
turquoise	2185	3382	2.62376e-38	6.6955e-37	4.81408e-34	320	GO:0007267	BP	cell-cell signaling	Any process that mediates the transfer of information from one cell to another. This process includes signal transduction in the receiving cell and, where applicable, release of a ligand and any processes that actively facilitate its transport and presentation to the receiving cell. Examples include signaling via soluble ligands, via cell adhesion molecules and via gap junctions.	APBB1; ARRB1; ATXN7L3; CBX6; CBX7; CDK17; CDYL2; CHD5; FOXP1; NPM2; PDP1; PRDM8; PRKCB; UCHL5; USP12; WSB2
turquoise	2185	3382	1.54281e-36	3.60772e-35	2.83075e-32	133	GO:0050804	BP	modulation of chemical synaptic transmission	Any process that modulates the frequency or amplitude of synaptic transmission, the process of communication from a neuron to a target (neuron, muscle, or secretory cell) across a synapse. Amplitude, in this case, refers to the change in postsynaptic membrane potential due to a single instance of synaptic transmission.	APBB1; ARRB1; ATXN7L3; CBX6; CBX7; CDK17; CDYL2; CHD5; FOXP1; NPM2; PDP1; PRDM8; PRKCB; UCHL5; USP12; WSB2
turquoise	2185	3382	7.18097e-36	1.62963e-34	1.31756e-31	162	GO:0098794	CC	postsynapse	The part of a synapse that is part of the post-synaptic cell.	APBB1; ARRB1; ATXN7L3; CBX6; CBX7; CDK17; CDYL2; CHD5; FOXP1; NPM2; PDP1; PRDM8; PRKCB; UCHL5; USP12; WSB2
turquoise	2185	3382	5.31764e-34	1.13949e-32	9.75681e-30	731	GO:0071944	CC	cell periphery	The part of a cell encompassing the cell cortex, the plasma membrane, and any external encapsulating structures.	APBB1; ARRB1; ATXN7L3; CBX6; CBX7; CDK17; CDYL2; CHD5; FOXP1; NPM2; PDP1; PRDM8; PRKCB; UCHL5; USP12; WSB2
turquoise	2185	3382	3.09977e-33	6.31244e-32	5.68746e-29	718	GO:0005886	CC	plasma membrane	The membrane surrounding a cell that separates the cell from its external environment. It consists of a phospholipid bilayer and associated proteins.	APBB1; ARRB1; ATXN7L3; CBX6; CBX7; CDK17; CDYL2; CHD5; FOXP1; NPM2; PDP1; PRDM8; PRKCB; UCHL5; USP12; WSB2
turquoise	2185	3382	1.00804e-31	1.91341e-30	1.84955e-27	292	GO:0006811	BP	ion transport	The directed movement of charged atoms or small charged molecules into, out of or within a cell, or between cells, by means of some agent such as a transporter or pore.	APBB1; ARRB1; ATXN7L3; CBX6; CBX7; CDK17; CDYL2; CHD5; FOXP1; NPM2; PDP1; PRDM8; PRKCB; UCHL5; USP12; WSB2
turquoise	2185	3382	1.37957e-30	2.4954e-29	2.53124e-26	1002	GO:0016020	CC	membrane	A lipid bilayer along with all the proteins and protein complexes embedded in it an attached to it.	APBB1; ARRB1; ATXN7L3; CBX6; CBX7; CDK17; CDYL2; CHD5; FOXP1; NPM2; PDP1; PRDM8; PRKCB; UCHL5; USP12; WSB2
turquoise	2185	3382	6.49415e-29	1.09422e-27	1.19155e-24	106	GO:0098984	CC	neuron to neuron synapse	A synapse in which pre and post-synaptic cells are neurons.	APBB1; ARRB1; ATXN7L3; CBX6; CBX7; CDK17; CDYL2; CHD5; FOXP1; NPM2; PDP1; PRDM8; PRKCB; UCHL5; USP12; WSB2
turquoise	2185	3382	1.18515e-28	1.98602e-27	2.17452e-24	81	GO:0006836	BP	neurotransmitter transport	The directed movement of a neurotransmitter into, out of or within a cell, or between cells, by means of some agent such as a transporter or pore. Neurotransmitters are any chemical substance that is capable of transmitting (or inhibiting the transmission of) a nerve impulse from a neuron to another cell.	APBB1; ARRB1; ATXN7L3; CBX6; CBX7; CDK17; CDYL2; CHD5; FOXP1; NPM2; PDP1; PRDM8; PRKCB; UCHL5; USP12; WSB2
turquoise	2185	3382	1.40863e-28	2.33505e-27	2.58455e-24	98	GO:1902495	CC	transmembrane transporter complex	NA	APBB1; ARRB1; ATXN7L3; CBX6; CBX7; CDK17; CDYL2; CHD5; FOXP1; NPM2; PDP1; PRDM8; PRKCB; UCHL5; USP12; WSB2
turquoise	2185	3382	1.5473e-28	2.55119e-27	2.83899e-24	297	GO:0051049	BP	regulation of transport	Any process that modulates the frequency, rate or extent of the directed movement of substances (such as macromolecules, small molecules, ions) into, out of or within a cell, or between cells, by means of some agent such as a transporter or pore.	APBB1; ARRB1; ATXN7L3; CBX6; CBX7; CDK17; CDYL2; CHD5; FOXP1; NPM2; PDP1; PRDM8; PRKCB; UCHL5; USP12; WSB2
turquoise	2185	3382	4.91647e-28	8.02024e-27	9.02075e-24	93	GO:0034702	CC	ion channel complex	A protein complex that spans a membrane and forms a water-filled channel across the phospholipid bilayer allowing selective ion transport down its electrochemical gradient.	APBB1; ARRB1; ATXN7L3; CBX6; CBX7; CDK17; CDYL2; CHD5; FOXP1; NPM2; PDP1; PRDM8; PRKCB; UCHL5; USP12; WSB2
turquoise	2185	3382	3.74432e-27	5.93495e-26	6.87009e-23	142	GO:0030425	CC	dendrite	A neuron projection that has a short, tapering, morphology. Dendrites receive and integrate signals from other neurons or from sensory stimuli, and conduct nerve impulses towards the axon or the cell body. In most neurons, the impulse is conveyed from dendrites to axon via the cell body, but in some types of unipolar neuron, the impulse does not travel via the cell body.	APBB1; ARRB1; ATXN7L3; CBX6; CBX7; CDK17; CDYL2; CHD5; FOXP1; NPM2; PDP1; PRDM8; PRKCB; UCHL5; USP12; WSB2
turquoise	2185	3382	4.80071e-27	7.55098e-26	8.80834e-23	107	GO:0097060	CC	synaptic membrane	A specialized area of membrane on either the presynaptic or the postsynaptic side of a synapse, the junction between a nerve fiber of one neuron and another neuron or muscle fiber or glial cell.	APBB1; ARRB1; ATXN7L3; CBX6; CBX7; CDK17; CDYL2; CHD5; FOXP1; NPM2; PDP1; PRDM8; PRKCB; UCHL5; USP12; WSB2
turquoise	2185	3382	5.37166e-27	8.40604e-26	9.85593e-23	142	GO:0097447	CC	dendritic tree	The entire complement of dendrites for a neuron, consisting of each primary dendrite and all its branches.	APBB1; ARRB1; ATXN7L3; CBX6; CBX7; CDK17; CDYL2; CHD5; FOXP1; NPM2; PDP1; PRDM8; PRKCB; UCHL5; USP12; WSB2
turquoise	2185	3382	9.09787e-27	1.4165e-25	1.66928e-22	135	GO:0022890	MF	inorganic cation transmembrane transporter activity	Enables the transfer of inorganic cations from one side of a membrane to the other. Inorganic cations are atoms or small molecules with a positive charge that do not contain carbon in covalent linkage.	APBB1; ARRB1; ATXN7L3; CBX6; CBX7; CDK17; CDYL2; CHD5; FOXP1; NPM2; PDP1; PRDM8; PRKCB; UCHL5; USP12; WSB2
turquoise	2185	3382	1.66224e-26	2.54298e-25	3.04988e-22	214	GO:0006812	BP	cation transport	The directed movement of cations, atoms or small molecules with a net positive charge, into, out of or within a cell, or between cells, by means of some agent such as a transporter or pore.	APBB1; ARRB1; ATXN7L3; CBX6; CBX7; CDK17; CDYL2; CHD5; FOXP1; NPM2; PDP1; PRDM8; PRKCB; UCHL5; USP12; WSB2
turquoise	2185	3382	8.92345e-26	1.33526e-24	1.63728e-21	100	GO:0098978	CC	glutamatergic synapse	A synapse that uses glutamate as a neurotransmitter.	APBB1; ARRB1; ATXN7L3; CBX6; CBX7; CDK17; CDYL2; CHD5; FOXP1; NPM2; PDP1; PRDM8; PRKCB; UCHL5; USP12; WSB2
turquoise	2185	3382	1.27928e-25	1.90039e-24	2.34723e-21	75	GO:0034703	CC	cation channel complex	An ion channel complex through which cations pass.	APBB1; ARRB1; ATXN7L3; CBX6; CBX7; CDK17; CDYL2; CHD5; FOXP1; NPM2; PDP1; PRDM8; PRKCB; UCHL5; USP12; WSB2
turquoise	2185	3382	1.27928e-25	1.90039e-24	2.34723e-21	75	GO:0070382	CC	exocytic vesicle	A transport vesicle that mediates transport from an intracellular compartment to the plasma membrane, and fuses with the plasma membrane to release various cargo molecules, such as proteins or hormones, by exocytosis.	APBB1; ARRB1; ATXN7L3; CBX6; CBX7; CDK17; CDYL2; CHD5; FOXP1; NPM2; PDP1; PRDM8; PRKCB; UCHL5; USP12; WSB2
turquoise	2185	3382	1.28556e-25	1.90511e-24	2.35875e-21	174	GO:0015075	MF	ion transmembrane transporter activity	Enables the transfer of an ion from one side of a membrane to the other.	APBB1; ARRB1; ATXN7L3; CBX6; CBX7; CDK17; CDYL2; CHD5; FOXP1; NPM2; PDP1; PRDM8; PRKCB; UCHL5; USP12; WSB2
turquoise	2185	3382	1.88865e-25	2.78542e-24	3.46529e-21	198	GO:0022857	MF	transmembrane transporter activity	Enables the transfer of a substance, usually a specific substance or a group of related substances, from one side of a membrane to the other.	APBB1; ARRB1; ATXN7L3; CBX6; CBX7; CDK17; CDYL2; CHD5; FOXP1; NPM2; PDP1; PRDM8; PRKCB; UCHL5; USP12; WSB2
turquoise	2185	3382	3.04524e-25	4.4591e-24	5.5874e-21	139	GO:0008324	MF	cation transmembrane transporter activity	Enables the transfer of cation from one side of a membrane to the other.	APBB1; ARRB1; ATXN7L3; CBX6; CBX7; CDK17; CDYL2; CHD5; FOXP1; NPM2; PDP1; PRDM8; PRKCB; UCHL5; USP12; WSB2
turquoise	2185	3382	8.20176e-25	1.18406e-23	1.50486e-20	150	GO:0043269	BP	regulation of ion transport	Any process that modulates the frequency, rate or extent of the directed movement of charged atoms or small charged molecules into, out of or within a cell, or between cells, by means of some agent such as a transporter or pore.	APBB1; ARRB1; ATXN7L3; CBX6; CBX7; CDK17; CDYL2; CHD5; FOXP1; NPM2; PDP1; PRDM8; PRKCB; UCHL5; USP12; WSB2
turquoise	2185	3382	1.28389e-24	1.84916e-23	2.35568e-20	124	GO:0043025	CC	neuronal cell body	The portion of a neuron that includes the nucleus, but excludes cell projections such as axons and dendrites.	APBB1; ARRB1; ATXN7L3; CBX6; CBX7; CDK17; CDYL2; CHD5; FOXP1; NPM2; PDP1; PRDM8; PRKCB; UCHL5; USP12; WSB2
turquoise	2185	3382	1.36581e-24	1.95798e-23	2.50599e-20	59	GO:0044306	CC	neuron projection terminus	The specialized, terminal region of a neuron projection such as an axon or a dendrite.	APBB1; ARRB1; ATXN7L3; CBX6; CBX7; CDK17; CDYL2; CHD5; FOXP1; NPM2; PDP1; PRDM8; PRKCB; UCHL5; USP12; WSB2
turquoise	2185	3382	1.75443e-24	2.50924e-23	3.21902e-20	95	GO:0032279	CC	asymmetric synapse	A type of synapse occurring between an axon and a dendritic spine or dendritic shaft. Asymmetric synapses, the most abundant synapse type in the central nervous system, involve axons that contain predominantly spherical vesicles and contain a thickened postsynaptic density. Most or all synapses of this type are excitatory.	APBB1; ARRB1; ATXN7L3; CBX6; CBX7; CDK17; CDYL2; CHD5; FOXP1; NPM2; PDP1; PRDM8; PRKCB; UCHL5; USP12; WSB2
turquoise	2185	3382	2.2011e-24	3.13351e-23	4.03857e-20	134	GO:0044297	CC	cell body	The portion of a cell bearing surface projections such as axons, dendrites, cilia, or flagella that includes the nucleus, but excludes all cell projections.	APBB1; ARRB1; ATXN7L3; CBX6; CBX7; CDK17; CDYL2; CHD5; FOXP1; NPM2; PDP1; PRDM8; PRKCB; UCHL5; USP12; WSB2
turquoise	2185	3382	2.66499e-24	3.78515e-23	4.88973e-20	277	GO:0031226	CC	intrinsic component of plasma membrane	The component of the plasma membrane consisting of the gene products and protein complexes having either part of their peptide sequence embedded in the hydrophobic region of the membrane or some other covalently attached group such as a GPI anchor that is similarly embedded in the membrane.	APBB1; ARRB1; ATXN7L3; CBX6; CBX7; CDK17; CDYL2; CHD5; FOXP1; NPM2; PDP1; PRDM8; PRKCB; UCHL5; USP12; WSB2
turquoise	2185	3382	3.24507e-24	4.58786e-23	5.95405e-20	212	GO:0005215	MF	transporter activity	Enables the directed movement of substances (such as macromolecules, small molecules, ions) into, out of or within a cell, or between cells.	APBB1; ARRB1; ATXN7L3; CBX6; CBX7; CDK17; CDYL2; CHD5; FOXP1; NPM2; PDP1; PRDM8; PRKCB; UCHL5; USP12; WSB2
turquoise	2185	3382	3.31657e-24	4.67819e-23	6.08524e-20	57	GO:0022843	MF	voltage-gated cation channel activity	Enables the transmembrane transfer of a cation by a voltage-gated channel. A cation is a positively charged ion. A voltage-gated channel is a channel whose open state is dependent on the voltage across the membrane in which it is embedded.	APBB1; ARRB1; ATXN7L3; CBX6; CBX7; CDK17; CDYL2; CHD5; FOXP1; NPM2; PDP1; PRDM8; PRKCB; UCHL5; USP12; WSB2
turquoise	2185	3382	5.14867e-24	7.18012e-23	9.44678e-20	114	GO:0022803	MF	passive transmembrane transporter activity	Enables the transfer of a single solute from one side of a membrane to the other by a mechanism involving conformational change, either by facilitated diffusion or in a membrane potential dependent process if the solute is charged.	APBB1; ARRB1; ATXN7L3; CBX6; CBX7; CDK17; CDYL2; CHD5; FOXP1; NPM2; PDP1; PRDM8; PRKCB; UCHL5; USP12; WSB2
turquoise	2185	3382	5.67632e-24	7.89805e-23	1.04149e-19	64	GO:0007269	BP	neurotransmitter secretion	The regulated release of neurotransmitter from the presynapse into the synaptic cleft via calcium-regulated exocytosis during synaptic transmission.	APBB1; ARRB1; ATXN7L3; CBX6; CBX7; CDK17; CDYL2; CHD5; FOXP1; NPM2; PDP1; PRDM8; PRKCB; UCHL5; USP12; WSB2
turquoise	2185	3382	6.02478e-24	8.34513e-23	1.10543e-19	97	GO:0099572	CC	postsynaptic specialization	A network of proteins within and adjacent to the postsynaptic membrane. Its major components include neurotransmitter receptors and the proteins that spatially and functionally organize them such as anchoring and scaffolding molecules, signaling enzymes and cytoskeletal components.	APBB1; ARRB1; ATXN7L3; CBX6; CBX7; CDK17; CDYL2; CHD5; FOXP1; NPM2; PDP1; PRDM8; PRKCB; UCHL5; USP12; WSB2
turquoise	2185	3382	7.90359e-24	1.08741e-22	1.45015e-19	266	GO:0005887	CC	integral component of plasma membrane	The component of the plasma membrane consisting of the gene products and protein complexes having at least some part of their peptide sequence embedded in the hydrophobic region of the membrane.	APBB1; ARRB1; ATXN7L3; CBX6; CBX7; CDK17; CDYL2; CHD5; FOXP1; NPM2; PDP1; PRDM8; PRKCB; UCHL5; USP12; WSB2
turquoise	2185	3382	8.69099e-24	1.19307e-22	1.59462e-19	69	GO:0008021	CC	synaptic vesicle	A secretory organelle, typically 50 nm in diameter, of presynaptic nerve terminals; accumulates in high concentrations of neurotransmitters and secretes these into the synaptic cleft by fusion with the 'active zone' of the presynaptic plasma membrane.	APBB1; ARRB1; ATXN7L3; CBX6; CBX7; CDK17; CDYL2; CHD5; FOXP1; NPM2; PDP1; PRDM8; PRKCB; UCHL5; USP12; WSB2
turquoise	2185	3382	1.47586e-23	2.00808e-22	2.7079e-19	113	GO:0015267	MF	channel activity	Enables the energy-independent facilitated diffusion, mediated by passage of a solute through a transmembrane aqueous pore or channel. Stereospecificity is not exhibited but this transport may be specific for a particular molecular species or class of molecules.	APBB1; ARRB1; ATXN7L3; CBX6; CBX7; CDK17; CDYL2; CHD5; FOXP1; NPM2; PDP1; PRDM8; PRKCB; UCHL5; USP12; WSB2
turquoise	2185	3382	1.75366e-23	2.3808e-22	3.21762e-19	68	GO:0005244	MF	voltage-gated ion channel activity	Enables the transmembrane transfer of an ion by a voltage-gated channel. An ion is an atom or group of atoms carrying an electric charge by virtue of having gained or lost one or more electrons. A voltage-gated channel is a channel whose open state is dependent on the voltage across the membrane in which it is embedded.	APBB1; ARRB1; ATXN7L3; CBX6; CBX7; CDK17; CDYL2; CHD5; FOXP1; NPM2; PDP1; PRDM8; PRKCB; UCHL5; USP12; WSB2
turquoise	2185	3382	2.06717e-23	2.80024e-22	3.79284e-19	75	GO:0001505	BP	regulation of neurotransmitter levels	Any process that modulates levels of neurotransmitter.	APBB1; ARRB1; ATXN7L3; CBX6; CBX7; CDK17; CDYL2; CHD5; FOXP1; NPM2; PDP1; PRDM8; PRKCB; UCHL5; USP12; WSB2
turquoise	2185	3382	2.38858e-23	3.22145e-22	4.38258e-19	105	GO:0005216	MF	ion channel activity	Enables the facilitated diffusion of an ion (by an energy-independent process) by passage through a transmembrane aqueous pore or channel without evidence for a carrier-mediated mechanism. May be either selective (it enables passage of a specific ion only) or non-selective (it enables passage of two or more ions of same charge but different size).	APBB1; ARRB1; ATXN7L3; CBX6; CBX7; CDK17; CDYL2; CHD5; FOXP1; NPM2; PDP1; PRDM8; PRKCB; UCHL5; USP12; WSB2

## Sheet: LIHC_modules_topNMF
Supplementary Data 6: Top NMF genes associated with the modules from the WGCNA analysis for LIHC
topnmf_gene	module	module_size	NMF_cluster
A1CF	green	1518	better
CECR2	green	1518	better
GADD45A	green	1518	better
HDAC6	green	1518	better
MST1	green	1518	better
PPARGC1A	green	1518	better
SP100	green	1518	better
ZBTB16	green	1518	better
ASF1B	grey60	686	poor
ATAD2	grey60	686	poor
AURKA	grey60	686	poor
AURKB	grey60	686	poor
BRCA1	grey60	686	poor
BUB1	grey60	686	poor
CDC6	grey60	686	poor
CDK1	grey60	686	poor
CHAF1A	grey60	686	poor
CHAF1B	grey60	686	poor
CHEK1	grey60	686	poor
CIT	grey60	686	poor
DNMT1	grey60	686	poor
EZH2	grey60	686	poor
HELLS	grey60	686	poor
HJURP	grey60	686	poor
PBK	grey60	686	poor
PHF19	grey60	686	poor
PRKCD	grey60	686	poor
RAD51	grey60	686	poor
RAD54L	grey60	686	poor
TOP2A	grey60	686	poor
TTK	grey60	686	poor
UBE2T	grey60	686	poor
UHRF1	grey60	686	poor
ARNTL	magenta	1076	better
CBX7	magenta	1076	better
CHD9	magenta	1076	better
FOXO1	magenta	1076	better
HCFC2	magenta	1076	better
KAT2B	magenta	1076	better
MBIP	magenta	1076	better
PHF8	magenta	1076	better
PRKAG2	magenta	1076	better
RAD54L2	magenta	1076	better
SATB1	magenta	1076	better
SETD7	magenta	1076	better
SMARCA2	magenta	1076	better
SS18L1	magenta	1076	better
CBX2	turquoise	2619	poor
CBX6	turquoise	2619	poor
CHD3	turquoise	2619	poor
DNMT3A	turquoise	2619	poor
PKM	turquoise	2619	poor

[truncated: 6 more sheets: LIHC_modules_gene_members, LIHC_modules_topNMF_GO, LUAD_modules_topNMF, LUAD_modules_gene_members, LUAD_modules_topNMF_GO, PPI network enrichment ]
