# Supplementary material for: Pan-cancer landscape of epigenetic factor expression predicts tumor outcome
Source: Commun Biol. 2023 Nov 16;6:1138. doi: 10.1038/s42003-023-05459-w (PMC10654613; doi:10.1038/s42003-023-05459-w)
Supplement: Supplementary file 9 — Supplementary Data 7 [file 42003_2023_5459_MOESM9_ESM.xlsx]

## Sheet: ACC_NMF_clusters_DESeq2
Supplementary Data 7: Differentially expressed genes between the two ACC clusters (better vs. poor) from the DESeq2 analysis
gene_symbol	baseMean	log2FoldChange	lfcSE	stat	pvalue	padj	gene_id_gencode_v29
HOXC11	84.3373	-7.27534	0.663578	-10.9638	5.70537e-28	1.88597e-23	ENSG00000123388.4
APOA1	1353.38	-6.31232	0.614414	-10.2737	9.25661e-25	1.16656e-20	ENSG00000118137.8
C6orf223	522.753	-8.82789	0.860355	-10.2608	1.05872e-24	1.16656e-20	ENSG00000181577.14
SUCNR1	1198.27	5.24967	0.525017	9.99905	1.53861e-23	1.27151e-19	ENSG00000198829.6
RP11-383H13.1	307.14	3.83488	0.384917	9.96289	2.21525e-23	1.46455e-19	ENSG00000235531.8
C1QTNF8	162.945	7.80597	0.78615	9.92936	3.10236e-23	1.70919e-19	ENSG00000184471.7
CDC20	624.632	-3.01711	0.304854	-9.89689	4.29412e-23	2.02781e-19	ENSG00000117399.12
NUF2	357.474	-2.48067	0.252402	-9.82825	8.50843e-23	3.51568e-19	ENSG00000143228.11
OTX1	33.4461	-4.68262	0.477278	-9.81109	1.00873e-22	3.70494e-19	ENSG00000115507.8
RIPK4	53.2497	-6.02652	0.632097	-9.53417	1.51087e-21	4.99432e-18	ENSG00000183421.10
CYP3A7	254.689	4.32698	0.456926	9.46977	2.8046e-21	8.42808e-18	ENSG00000160870.11
CDT1	1060.66	-2.55564	0.270779	-9.43809	3.79622e-21	1.04573e-17	ENSG00000167513.7
HAUS8	416.652	-1.59227	0.169484	-9.39479	5.73312e-21	1.41448e-17	ENSG00000131351.13
MEX3A	131.346	-2.48793	0.264951	-9.39016	5.99067e-21	1.41448e-17	ENSG00000254726.2
DHRS2	8259.32	-5.55432	0.596116	-9.31752	1.1909e-20	2.62443e-17	ENSG00000100867.13
TICRR	165.899	-2.40739	0.258849	-9.30036	1.3997e-20	2.89178e-17	ENSG00000140534.12
HJURP	360.439	-2.80147	0.304112	-9.21198	3.20155e-20	6.22533e-17	ENSG00000123485.10
ISL1	219.26	-7.77474	0.844684	-9.20431	3.43874e-20	6.31505e-17	ENSG00000016082.13
SPC25	182.831	-2.53063	0.27561	-9.1819	4.2357e-20	7.36923e-17	ENSG00000152253.7
CDCA3	668.005	-2.26556	0.247529	-9.15268	5.55359e-20	8.74187e-17	ENSG00000111665.10
NCAPH	253.218	-2.3099	0.252358	-9.15326	5.52425e-20	8.74187e-17	ENSG00000121152.8
HOXD13	37.7104	-5.73952	0.628295	-9.13507	6.53638e-20	9.45047e-17	ENSG00000128714.5
BHLHE22	36.4332	4.18542	0.458202	9.13442	6.57553e-20	9.45047e-17	ENSG00000180828.2
HGF	554.357	3.83463	0.423057	9.06412	1.25619e-19	1.7302e-16	ENSG00000019991.14
TRIP13	428.32	-2.25654	0.249333	-9.05031	1.42558e-19	1.88496e-16	ENSG00000071539.12
PLCL1	560.671	3.22572	0.357621	9.01995	1.88167e-19	2.30372e-16	ENSG00000115896.14
HOTAIR	25.8546	-6.19234	0.686399	-9.02149	1.85547e-19	2.30372e-16	ENSG00000228630.4
KIF2C	472.386	-2.6079	0.289704	-9.00194	2.21755e-19	2.61797e-16	ENSG00000142945.11
UBE2S	1715.03	-1.73525	0.192916	-8.99484	2.36576e-19	2.69664e-16	ENSG00000108106.12
BFSP1	134.616	2.20615	0.246852	8.93714	3.99378e-19	4.40061e-16	ENSG00000125864.10
DLGAP5	344.616	-2.79812	0.314112	-8.90805	5.19364e-19	5.5381e-16	ENSG00000126787.11
ASPM	488.713	-2.67653	0.300851	-8.89655	5.76083e-19	5.95094e-16	ENSG00000066279.15
BUB1	547.064	-2.2614	0.255612	-8.84701	8.98963e-19	9.00488e-16	ENSG00000169679.13
SLC4A1	50.0761	-4.78603	0.541281	-8.84204	9.39886e-19	9.1379e-16	ENSG00000004939.12
CKAP2L	278.66	-2.68633	0.304015	-8.83618	9.90497e-19	9.17284e-16	ENSG00000169607.11
ENTPD8	105.522	-4.97257	0.562812	-8.83522	9.98979e-19	9.17284e-16	ENSG00000188833.8
MSC	757.086	3.7386	0.423845	8.82069	1.13761e-18	1.01635e-15	ENSG00000178860.8
PTGDR	32.6515	4.09771	0.465689	8.79926	1.37726e-18	1.19807e-15	ENSG00000168229.3
CENPA	162.433	-2.65118	0.304233	-8.71432	2.92498e-18	2.36412e-15	ENSG00000115163.13
KPNA2	2036.57	-1.40822	0.161603	-8.71404	2.93226e-18	2.36412e-15	ENSG00000182481.7
RP4-549F15.1	12.2362	-4.86273	0.557757	-8.71837	2.82236e-18	2.36412e-15	ENSG00000225126.1
TROAP	596.395	-2.63556	0.30327	-8.69046	3.60982e-18	2.8411e-15	ENSG00000135451.11
MKI67	1467.81	-2.64601	0.30517	-8.67064	4.29713e-18	3.30339e-15	ENSG00000148773.11
ADH1C	624.472	5.84308	0.676477	8.63751	5.74531e-18	4.31629e-15	ENSG00000248144.4
POU4F1	45.6266	-6.56283	0.762457	-8.60747	7.46899e-18	5.48655e-15	ENSG00000152192.7
MUC1	72.398	-2.92646	0.34157	-8.56767	1.05597e-17	7.58829e-15	ENSG00000185499.15
RP1-159A19.4	19.9135	4.10441	0.480781	8.53696	1.37804e-17	9.69202e-15	ENSG00000237429.1
CEL	807.889	3.80087	0.449168	8.46202	2.62784e-17	1.80971e-14	ENSG00000170835.13
MMP17	460.133	-4.0328	0.477017	-8.4542	2.80998e-17	1.89565e-14	ENSG00000198598.5
AURKB	293.967	-2.57015	0.304297	-8.44619	3.00974e-17	1.9898e-14	ENSG00000178999.11
CDCA5	621.479	-2.16446	0.257996	-8.38948	4.88282e-17	3.11121e-14	ENSG00000146670.8
CCNB2	576.741	-2.63618	0.314234	-8.38921	4.8942e-17	3.11121e-14	ENSG00000157456.6
CDKN3	389.623	-2.21053	0.263638	-8.38473	5.08442e-17	3.15024e-14	ENSG00000100526.18
ANXA3	174.472	3.8933	0.464411	8.3833	5.14621e-17	3.15024e-14	ENSG00000138772.11
CENPF	1468.44	-2.33427	0.278934	-8.36855	5.83339e-17	3.44336e-14	ENSG00000117724.11
CDCA7	160.842	-3.38669	0.404625	-8.36994	5.76452e-17	3.44336e-14	ENSG00000144354.12
KIFC1	567.907	-2.43332	0.290875	-8.36552	5.98521e-17	3.471e-14	ENSG00000237649.6
CDCA8	450.999	-2.21159	0.264653	-8.35655	6.45776e-17	3.64596e-14	ENSG00000134690.9
SPC24	424.685	-2.25076	0.26937	-8.35565	6.5075e-17	3.64596e-14	ENSG00000161888.10
COL2A1	322.869	-5.00883	0.602268	-8.31661	9.05141e-17	4.98672e-14	ENSG00000139219.16
CTSA	59222.5	1.9032	0.229001	8.31087	9.50046e-17	5.14831e-14	ENSG00000064601.15
PSMC3IP	156.974	-1.4183	0.170868	-8.30053	1.03652e-16	5.43858e-14	ENSG00000131470.13
MMRN2	3151.58	2.12773	0.256288	8.30209	1.02298e-16	5.43858e-14	ENSG00000173269.12
UHRF1	277.223	-2.31347	0.27885	-8.29647	1.07246e-16	5.53928e-14	ENSG00000276043.3
CEP55	533.101	-2.44305	0.29465	-8.29136	1.11965e-16	5.69403e-14	ENSG00000138180.14
PRSS1	50.8111	7.32284	0.884412	8.27989	1.23285e-16	6.1747e-14	ENSG00000204983.11
MUCL1	485.88	-7.40542	0.895136	-8.27295	1.30688e-16	6.44778e-14	ENSG00000172551.9
LMX1B	199.337	-5.10993	0.618522	-8.26151	1.43841e-16	6.79258e-14	ENSG00000136944.16
ADH6	48.9835	5.14988	0.623231	8.26319	1.41834e-16	6.79258e-14	ENSG00000172955.16
RP11-480I12.5	48.832	-2.97185	0.359615	-8.264	1.40873e-16	6.79258e-14	ENSG00000214796.7
IQGAP3	546.784	-2.39772	0.291208	-8.23372	1.81493e-16	8.37262e-14	ENSG00000183856.9
FOXD1	134.483	-3.58963	0.435998	-8.23314	1.82366e-16	8.37262e-14	ENSG00000251493.3
SGOL2	252.253	-1.74205	0.212036	-8.2158	2.10763e-16	9.54379e-14	ENSG00000163535.16
TGFBR3L	35.3006	-3.5554	0.433236	-8.20661	2.2753e-16	1.01638e-13	ENSG00000260001.5
SGOL1	115.988	-2.20484	0.269095	-8.19354	2.53657e-16	1.11696e-13	ENSG00000129810.13
GALNT9	259.426	-4.88374	0.596155	-8.19205	2.56805e-16	1.11696e-13	ENSG00000182870.11
FAM178B	50.8019	4.70907	0.575784	8.17854	2.87302e-16	1.23338e-13	ENSG00000168754.12
FILIP1L	595.006	2.09252	0.255913	8.17669	2.91747e-16	1.23641e-13	ENSG00000168386.17
BIRC5	881.781	-2.52252	0.309017	-8.16303	3.26725e-16	1.35827e-13	ENSG00000089685.13
LMNB2	2339.9	-1.27022	0.15562	-8.16229	3.2872e-16	1.35827e-13	ENSG00000176619.9
AQP2	1012.17	-6.62049	0.813545	-8.13783	4.02425e-16	1.64229e-13	ENSG00000167580.6
BARX1	29.0587	-5.02434	0.617574	-8.13562	4.09845e-16	1.65217e-13	ENSG00000131668.12
ADCK3	6888.53	1.81074	0.222709	8.13051	4.27485e-16	1.70252e-13	ENSG00000163050.15
SERPINI2	68.146	6.66056	0.82037	8.11897	4.7015e-16	1.85015e-13	ENSG00000114204.13
CHRNA7	166.834	-4.58744	0.565212	-8.11632	4.80547e-16	1.86882e-13	ENSG00000175344.15
CYP3A4	827.14	4.9189	0.607316	8.0994	5.52312e-16	2.12293e-13	ENSG00000160868.13
SH3D19	998.659	1.68784	0.208674	8.0884	6.04516e-16	2.29688e-13	ENSG00000109686.15
PIF1	103.588	-2.15285	0.266278	-8.08497	6.21806e-16	2.33573e-13	ENSG00000140451.11
SPAG5	851.152	-1.72806	0.213826	-8.08162	6.39122e-16	2.3738e-13	ENSG00000076382.15
PRSS8	685.571	5.5904	0.691989	8.07875	6.54342e-16	2.40333e-13	ENSG00000052344.14
LHB	23.3332	-4.12379	0.510646	-8.07564	6.71234e-16	2.43827e-13	ENSG00000104826.10
CDK1	1345.99	-2.276	0.28233	-8.06147	7.53842e-16	2.70859e-13	ENSG00000170312.14
ITIH3	257.543	-3.70499	0.459747	-8.05875	7.70804e-16	2.73975e-13	ENSG00000162267.11
HHIPL2	90.6627	-4.36023	0.541202	-8.05658	7.84618e-16	2.75918e-13	ENSG00000143512.11
SORCS1	441.778	-5.86697	0.729392	-8.04364	8.72104e-16	3.03455e-13	ENSG00000108018.14
STMN1	4673.79	-1.59479	0.198531	-8.03297	9.5138e-16	3.27592e-13	ENSG00000117632.19
TTYH1	61.0924	-2.66098	0.33244	-8.00437	1.20075e-15	4.09196e-13	ENSG00000167614.12
QSOX2	1727.48	-1.45532	0.18199	-7.99671	1.27791e-15	4.31046e-13	ENSG00000165661.14
KIAA0101	640.127	-2.37983	0.2977	-7.99406	1.30566e-15	4.316e-13	ENSG00000166803.9
RIIAD1	63.7167	3.9964	0.49988	7.99472	1.29865e-15	4.316e-13	ENSG00000178796.11
SPNS3	209.041	3.51552	0.439991	7.98997	1.34972e-15	4.41745e-13	ENSG00000182557.6
CTB-60B18.10	8.76179	-4.69843	0.588805	-7.9796	1.46812e-15	4.75785e-13	ENSG00000268655.1
MCM10	163.311	-2.23345	0.282867	-7.89576	2.88558e-15	9.17171e-13	ENSG00000065328.15
PLK1	565.115	-2.19164	0.277565	-7.89597	2.88057e-15	9.17171e-13	ENSG00000166851.13
CPQ	2285.2	1.34588	0.170786	7.88052	3.26014e-15	1.02635e-12	ENSG00000104324.14
PCSK2	145.949	5.21182	0.662147	7.87109	3.51563e-15	1.09635e-12	ENSG00000125851.8
PDX1	39.1515	-5.05928	0.643209	-7.86569	3.67081e-15	1.13404e-12	ENSG00000139515.5
KIF11	835.386	-1.84447	0.234594	-7.8624	3.76854e-15	1.15345e-12	ENSG00000138160.5
RP11-713M15.2	717.202	3.54294	0.451318	7.8502	4.15375e-15	1.25969e-12	ENSG00000272502.1
SIM2	183.41	-2.7468	0.35004	-7.84713	4.2568e-15	1.27921e-12	ENSG00000159263.14
F12	50.1584	-3.47464	0.442939	-7.8445	4.34683e-15	1.29449e-12	ENSG00000131187.8
DDIAS	141.703	-1.76681	0.225525	-7.83418	4.71926e-15	1.39286e-12	ENSG00000165490.11
CBX2	309.691	-2.34366	0.299236	-7.83216	4.7955e-15	1.40283e-12	ENSG00000173894.9
MELK	384.739	-2.31578	0.296432	-7.81217	5.62128e-15	1.62997e-12	ENSG00000165304.6
KCTD19	17.5409	-2.65767	0.340362	-7.80835	5.79429e-15	1.66553e-12	ENSG00000168676.9
ACAN	776.649	-3.81896	0.489534	-7.80122	6.13134e-15	1.74722e-12	ENSG00000157766.14
CAMK2A	42.9224	4.35286	0.558251	7.79732	6.32334e-15	1.77139e-12	ENSG00000070808.14
SV2C	365.172	-4.46068	0.572033	-7.79795	6.29213e-15	1.77139e-12	ENSG00000122012.12
MXD3	542.16	-1.67334	0.214933	-7.7854	6.94937e-15	1.93041e-12	ENSG00000213347.9
NETO2	2408.62	-1.95899	0.251721	-7.78239	7.1166e-15	1.96039e-12	ENSG00000171208.8
DDX39A	3484.1	-1.1869	0.152922	-7.76147	8.39473e-15	2.29336e-12	ENSG00000123136.13
HELLS	545.895	-1.82865	0.236159	-7.74329	9.68748e-15	2.62483e-12	ENSG00000119969.13
PNCK	136.418	-3.47301	0.448822	-7.73806	1.00948e-14	2.7095e-12	ENSG00000130822.14
TPSAB1	254.144	5.28127	0.682583	7.73719	1.01639e-14	2.7095e-12	ENSG00000172236.15
CLIC2	545.665	2.2276	0.288097	7.73212	1.0577e-14	2.79707e-12	ENSG00000155962.11
FEN1	1382.88	-1.35866	0.175904	-7.72389	1.12831e-14	2.96011e-12	ENSG00000168496.3
FEZF1	37.0512	-5.38316	0.697532	-7.71744	1.18689e-14	3.08928e-12	ENSG00000128610.10
GTSE1	340.51	-2.16017	0.280136	-7.71114	1.24696e-14	3.17073e-12	ENSG00000075218.17
BMP7	274.404	-5.51605	0.715247	-7.71209	1.2377e-14	3.17073e-12	ENSG00000101144.11
GPR133	243.48	-3.72254	0.482667	-7.71244	1.23438e-14	3.17073e-12	ENSG00000111452.11
KIF14	190.03	-2.32806	0.301949	-7.71011	1.25706e-14	3.17202e-12	ENSG00000118193.10
UBE2T	634.143	-1.73509	0.225162	-7.70593	1.29898e-14	3.25296e-12	ENSG00000077152.8
KBTBD8	136.961	2.42313	0.315214	7.68725	1.50335e-14	3.73645e-12	ENSG00000163376.10
TCF3	2238.29	-1.12356	0.146266	-7.68158	1.57144e-14	3.87652e-12	ENSG00000071564.13
AC005481.5	33.745	-4.9263	0.642313	-7.66963	1.725e-14	4.22382e-12	ENSG00000222012.1
MGAT4A	476.807	1.39037	0.181388	7.66519	1.78567e-14	4.30856e-12	ENSG00000071073.11
TMEM40	61.312	4.52471	0.590256	7.66569	1.77879e-14	4.30856e-12	ENSG00000088726.14
PCAT7	38.0548	-4.61885	0.603255	-7.65655	1.90999e-14	4.57513e-12	ENSG00000231806.2
BOK	502.223	-2.56099	0.335218	-7.63978	2.17599e-14	5.17479e-12	ENSG00000176720.4
KDM4B	3810.15	-1.20973	0.158423	-7.63602	2.24034e-14	5.28976e-12	ENSG00000127663.13
PRC1	1405.59	-1.90506	0.249701	-7.62938	2.35889e-14	5.53018e-12	ENSG00000198901.12
SP9	21.8976	-7.21066	0.945357	-7.62745	2.39443e-14	5.57396e-12	ENSG00000217236.1
VAX1	20.3029	-5.76973	0.757059	-7.62123	2.5126e-14	5.80816e-12	ENSG00000148704.11
SCT	82.1602	-5.50553	0.723585	-7.60869	2.76879e-14	6.31208e-12	ENSG00000070031.3
KIF18B	286.099	-2.34857	0.308666	-7.60876	2.76732e-14	6.31208e-12	ENSG00000186185.12
TESPA1	40.3551	3.51612	0.463553	7.58516	3.32065e-14	7.51832e-12	ENSG00000135426.13
NAT8L	373.011	-3.62548	0.478147	-7.58235	3.3935e-14	7.63098e-12	ENSG00000185818.7
RP11-265F19.1	83.0854	5.68481	0.75154	7.56422	3.90207e-14	8.71532e-12	ENSG00000250129.4
NDC80	357.437	-2.03509	0.269115	-7.56216	3.96417e-14	8.79461e-12	ENSG00000080986.11
SPRR2B	472.933	-6.74593	0.893795	-7.54751	4.43642e-14	9.7767e-12	ENSG00000196805.7
LHX5	23.494	-4.92461	0.652766	-7.54422	4.55014e-14	9.96088e-12	ENSG00000089116.3
C16orf59	241.3	-1.50509	0.199652	-7.53856	4.75174e-14	1.03338e-11	ENSG00000162062.13
CDC45	257.65	-2.15603	0.28618	-7.53384	4.92695e-14	1.06448e-11	ENSG00000093009.8
CISH	1060.37	2.89724	0.384619	7.53274	4.96863e-14	1.06651e-11	ENSG00000114737.14
PCYT1B	372.393	3.57173	0.474343	7.52984	5.08014e-14	1.08341e-11	ENSG00000102230.12
NKD1	925.562	-3.84407	0.511456	-7.51593	5.65099e-14	1.19743e-11	ENSG00000140807.5
SMYD2	1611.26	-1.49694	0.199512	-7.503	6.23718e-14	1.31322e-11	ENSG00000143499.12
NSMF	3528.5	-2.85728	0.381009	-7.49924	6.41874e-14	1.3429e-11	ENSG00000165802.18
TNNT1	29.6279	-3.79418	0.506567	-7.48999	6.88795e-14	1.432e-11	ENSG00000105048.15
RP11-384O8.1	79.0448	2.7435	0.366446	7.48678	7.0584e-14	1.45827e-11	ENSG00000267034.1
M1AP	19.5154	2.78116	0.371619	7.4839	7.21466e-14	1.48129e-11	ENSG00000159374.16
HOXC12	130.356	-6.36753	0.851238	-7.48032	7.41413e-14	1.51285e-11	ENSG00000123407.3
B4GALT2	1310.36	-1.18826	0.159393	-7.45492	8.99246e-14	1.82365e-11	ENSG00000117411.15
TMEM233	248.405	3.12765	0.419936	7.44792	9.48227e-14	1.91126e-11	ENSG00000224982.3
ICAM5	324.084	-3.84259	0.516184	-7.44422	9.75203e-14	1.95372e-11	ENSG00000105376.4
HHATL	270.19	4.91688	0.661885	7.4286	1.09755e-13	2.18557e-11	ENSG00000010282.13
LA16c-380H5.4	5.82362	-4.51491	0.607934	-7.42664	1.11392e-13	2.20489e-11	ENSG00000270168.1
FAT3	83.844	3.91788	0.527629	7.42545	1.12401e-13	2.21162e-11	ENSG00000165323.14
LAMC2	192.341	4.00006	0.53989	7.40903	1.27228e-13	2.48855e-11	ENSG00000058085.13
FMNL3	1156.51	1.43963	0.194342	7.4077	1.28505e-13	2.49874e-11	ENSG00000161791.12
ZWINT	1003.6	-1.70624	0.230665	-7.39705	1.39247e-13	2.69178e-11	ENSG00000122952.15
TPSD1	49.4003	5.49735	0.743398	7.39489	1.41527e-13	2.71412e-11	ENSG00000095917.12
FAM189B	2158.65	-1.6547	0.223777	-7.3944	1.42045e-13	2.71412e-11	ENSG00000160767.19
NAT14	1397.12	-1.63356	0.221249	-7.38335	1.54358e-13	2.93245e-11	ENSG00000090971.4
CCNB1	1873.55	-1.56986	0.213025	-7.3694	1.71402e-13	3.23764e-11	ENSG00000134057.13
MYBL2	551.749	-2.59213	0.351796	-7.36828	1.72843e-13	3.2463e-11	ENSG00000101057.14
FSCN1	15261.7	-2.13024	0.289229	-7.36525	1.76809e-13	3.28968e-11	ENSG00000075618.16
LINC00152	569.662	-1.41253	0.191789	-7.365	1.77143e-13	3.28968e-11	ENSG00000222041.9
PROK1	575.789	5.62549	0.764136	7.36189	1.81322e-13	3.34848e-11	ENSG00000143125.5
ZFPM2	275.224	2.47666	0.336634	7.35712	1.87923e-13	3.45111e-11	ENSG00000169946.12
HTR2B	432.723	3.35571	0.456542	7.35028	1.97799e-13	3.6124e-11	ENSG00000135914.5
NEK2	277.634	-2.23357	0.304003	-7.34718	2.02426e-13	3.67658e-11	ENSG00000117650.11
MYH4	98.1748	-7.73829	1.05354	-7.34507	2.05654e-13	3.71481e-11	ENSG00000264424.1
BMF	334.047	2.03201	0.277014	7.33542	2.21027e-13	3.9708e-11	ENSG00000104081.12
TM6SF2	14.6896	-3.3969	0.463129	-7.33467	2.22273e-13	3.97159e-11	ENSG00000213996.11
C1orf186	17.3185	5.34062	0.72995	7.31641	2.54687e-13	4.5263e-11	ENSG00000263961.5
CFAP57	92.6155	-3.74741	0.512772	-7.30814	2.70861e-13	4.788e-11	ENSG00000243710.6
ANP32B	5536.38	-0.866277	0.118636	-7.30197	2.83591e-13	4.98638e-11	ENSG00000136938.8
ARL11	132.664	2.69326	0.369031	7.2982	2.91649e-13	5.10093e-11	ENSG00000152213.3
FOXB1	12.7019	-6.05417	0.832272	-7.27427	3.48298e-13	6.05965e-11	ENSG00000171956.6
FLVCR1	642.561	-1.38295	0.190158	-7.27263	3.52564e-13	6.10175e-11	ENSG00000162769.11
STIL	235.301	-1.59024	0.21871	-7.27097	3.5692e-13	6.14497e-11	ENSG00000123473.14
ADAMTS16	21.8796	3.32627	0.457569	7.26944	3.60981e-13	6.18269e-11	ENSG00000145536.14
LY96	698.29	2.79747	0.385177	7.26282	3.79089e-13	6.45937e-11	ENSG00000154589.5
CDC7	347.923	-1.46818	0.202203	-7.26094	3.84396e-13	6.5162e-11	ENSG00000097046.11
SLC40A1	10941.4	2.65442	0.365655	7.25936	3.88921e-13	6.55928e-11	ENSG00000138449.9
ELOVL1	3594.44	-1.17759	0.162262	-7.25733	3.9481e-13	6.6248e-11	ENSG00000066322.11
EXO1	221.769	-2.16798	0.298944	-7.25212	4.103e-13	6.84994e-11	ENSG00000174371.15
CTD-2589H19.6	20.397	-2.07287	0.286087	-7.24561	4.3051e-13	7.15123e-11	ENSG00000271781.1
PTPRF	3674.64	-1.75043	0.241742	-7.2409	4.45731e-13	7.29883e-11	ENSG00000142949.15
UBE2C	1303.97	-2.33813	0.32291	-7.24081	4.4602e-13	7.29883e-11	ENSG00000175063.15
SOX1	22.3227	-7.42899	1.02589	-7.24149	4.43787e-13	7.29883e-11	ENSG00000182968.4
TMEM55A	1263.26	1.29564	0.179121	7.23332	4.71342e-13	7.67522e-11	ENSG00000155099.6
ATP6V1B2	4695.72	1.03154	0.142654	7.23106	4.79238e-13	7.76554e-11	ENSG00000147416.9
WIF1	701.366	-5.05839	0.700129	-7.22494	5.01332e-13	8.04468e-11	ENSG00000156076.8
MITF	316.642	1.86316	0.257871	7.22514	5.00598e-13	8.04468e-11	ENSG00000187098.13
CTD-2314G24.2	43.1414	-5.1304	0.710968	-7.21607	5.35107e-13	8.54516e-11	ENSG00000259663.2
DTL	444.75	-1.9409	0.269193	-7.21008	5.59191e-13	8.88684e-11	ENSG00000143476.16
DEPDC1	236.966	-2.27763	0.316289	-7.20111	5.9723e-13	9.44596e-11	ENSG00000024526.15
POLD1	1030.45	-1.079	0.150647	-7.16243	7.92618e-13	1.24766e-10	ENSG00000062822.11
SLC29A4	227.662	-2.58595	0.361194	-7.15944	8.10073e-13	1.26909e-10	ENSG00000164638.9
ARHGEF39	250.496	-1.57028	0.219442	-7.1558	8.31873e-13	1.29709e-10	ENSG00000137135.16
CDHR5	317.466	-4.45501	0.623542	-7.14469	9.02006e-13	1.39985e-10	ENSG00000099834.17
TRPA1	8.89165	3.81314	0.534102	7.13936	9.37698e-13	1.44844e-10	ENSG00000104321.9
CENPL	242.178	-1.07363	0.150398	-7.13859	9.42922e-13	1.44973e-10	ENSG00000120334.14
KIF23	500.242	-1.7831	0.249808	-7.13788	9.47835e-13	1.45054e-10	ENSG00000137807.12
SPRR2D	30.9666	-5.08152	0.712489	-7.13207	9.88714e-13	1.50613e-10	ENSG00000163216.6
RRM2	1117.77	-2.47411	0.347183	-7.12622	1.03161e-12	1.56426e-10	ENSG00000171848.12
CMAHP	198.341	1.53645	0.215679	7.12378	1.05008e-12	1.585e-10	ENSG00000168405.13
SYNPO2L	24.0671	3.1942	0.448639	7.11976	1.08118e-12	1.62452e-10	ENSG00000166317.10
TMEM121	91.1253	-2.7139	0.381381	-7.11598	1.1112e-12	1.66208e-10	ENSG00000184986.9
DLX4	53.4452	-3.7852	0.532299	-7.11104	1.15171e-12	1.71491e-10	ENSG00000108813.10
COL20A1	28.7626	-3.408	0.479388	-7.10907	1.16829e-12	1.7318e-10	ENSG00000101203.15
SLC26A6	816.696	-1.70427	0.239764	-7.10813	1.17626e-12	1.73582e-10	ENSG00000225697.9
B4GALNT4	210.28	-3.69807	0.520311	-7.10741	1.18237e-12	1.73708e-10	ENSG00000182272.10
PTTG1	1146.91	-1.94578	0.27411	-7.09854	1.26077e-12	1.83595e-10	ENSG00000164611.11
RP11-656G20.1	3.42766	4.37156	0.615825	7.09871	1.25929e-12	1.83595e-10	ENSG00000250979.1
WNT5B	201.499	2.63046	0.370661	7.09669	1.27784e-12	1.85265e-10	ENSG00000111186.11
EFNA2	50.5441	-3.80963	0.536977	-7.09458	1.29741e-12	1.8728e-10	ENSG00000099617.3
DPF1	49.7933	-2.2948	0.323675	-7.08983	1.34274e-12	1.92982e-10	ENSG00000011332.18
FNIP2	939.046	1.02661	0.144855	7.08714	1.36912e-12	1.9592e-10	ENSG00000052795.11
PLEKHG6	69.8984	3.73698	0.527413	7.0855	1.38548e-12	1.97407e-10	ENSG00000008323.14
DMKN	718.993	-3.16213	0.446506	-7.08196	1.42132e-12	2.01645e-10	ENSG00000161249.19
VPREB3	510.988	-3.5753	0.505139	-7.07786	1.46396e-12	2.06807e-10	ENSG00000128218.7
PRR11	232.124	-1.87831	0.265422	-7.07667	1.47658e-12	2.07701e-10	ENSG00000068489.11
SIDT1	55.6196	2.34029	0.330778	7.0751	1.49342e-12	2.09136e-10	ENSG00000072858.9
CX3CR1	199.786	2.90186	0.410183	7.07454	1.49943e-12	2.09136e-10	ENSG00000168329.12
SCG2	2499.34	4.12771	0.583829	7.07007	1.54853e-12	2.15077e-10	ENSG00000171951.4
HTR1B	12.586	3.95688	0.561184	7.05094	1.77713e-12	2.45795e-10	ENSG00000135312.5
PIK3AP1	360.116	2.09854	0.297741	7.04823	1.81209e-12	2.49585e-10	ENSG00000155629.13
SGPP2	862.696	3.13493	0.44606	7.02805	2.09436e-12	2.87266e-10	ENSG00000163082.9
HYAL3	223.502	-1.68984	0.240701	-7.02049	2.21096e-12	3.02006e-10	ENSG00000186792.14
TACC3	1490	-1.51153	0.215385	-7.01778	2.25413e-12	3.06636e-10	ENSG00000013810.17
ADH4	91.6704	5.98885	0.853758	7.01469	2.30453e-12	3.12207e-10	ENSG00000198099.7
CD69	61.3275	2.6984	0.386109	6.98872	2.77415e-12	3.74295e-10	ENSG00000110848.7
TYMS	784.925	-1.85667	0.265843	-6.9841	2.86681e-12	3.83666e-10	ENSG00000176890.14
SALL3	14.8645	-6.93312	0.992636	-6.98456	2.8575e-12	3.83666e-10	ENSG00000256463.7
MPP3	175.729	-2.11655	0.303276	-6.97897	2.97342e-12	3.96328e-10	ENSG00000161647.17
ILF2	5171.64	-0.94366	0.135236	-6.97786	2.9972e-12	3.97894e-10	ENSG00000143621.15
KRTDAP	3.40378	-4.43551	0.635747	-6.97685	3.01865e-12	3.99138e-10	ENSG00000188508.9
NKAIN2	11.3911	2.93519	0.420906	6.97351	3.09122e-12	4.0549e-10	ENSG00000188580.12
HLA-E	23514.6	1.44024	0.206528	6.97359	3.0895e-12	4.0549e-10	ENSG00000204592.8
KIF18A	188.624	-1.7861	0.256463	-6.96436	3.29905e-12	4.31041e-10	ENSG00000121621.6
RP11-429J17.7	19.52	-3.46643	0.497927	-6.96172	3.36141e-12	4.37459e-10	ENSG00000254973.1
GPR153	421.409	-2.68268	0.385412	-6.96055	3.38942e-12	4.39375e-10	ENSG00000158292.6
CDCA2	167.624	-2.05163	0.294994	-6.95483	3.52984e-12	4.5579e-10	ENSG00000184661.12
KLRB1	54.8411	2.74091	0.394294	6.95142	3.61618e-12	4.65122e-10	ENSG00000111796.3
PRCC	2291	-0.828133	0.119227	-6.94587	3.7613e-12	4.81914e-10	ENSG00000143294.13
SQSTM1	24084.7	1.1867	0.170978	6.94068	3.90205e-12	4.97782e-10	ENSG00000161011.18
MTATP8P1	40.77	2.1768	0.313651	6.94021	3.91528e-12	4.97782e-10	ENSG00000240409.1
C14orf80	321.968	-1.19438	0.172294	-6.93223	4.14255e-12	5.22657e-10	ENSG00000185347.16
MBP	269.481	2.61158	0.376709	6.93261	4.13148e-12	5.22657e-10	ENSG00000197971.13
RP11-511B23.3	25.3105	2.75695	0.397746	6.93144	4.16578e-12	5.2359e-10	ENSG00000258171.1
TDRD12	393.092	-3.66829	0.529319	-6.93021	4.20217e-12	5.26163e-10	ENSG00000173809.14
ARHGAP17	3250.89	0.871551	0.126048	6.91443	4.69746e-12	5.85959e-10	ENSG00000140750.15
RP11-481J2.2	38.0422	2.36077	0.341605	6.91082	4.81852e-12	5.98801e-10	ENSG00000260186.4
CELSR3	193.09	-1.73882	0.25189	-6.90308	5.08852e-12	6.29986e-10	ENSG00000008300.13
RP11-545N8.3	37.1024	4.87204	0.706505	6.89598	5.3495e-12	6.59825e-10	ENSG00000259125.1
GATA3	311.898	-2.86644	0.415771	-6.89428	5.41385e-12	6.6528e-10	ENSG00000107485.14
RAB37	102.437	2.42987	0.352503	6.89318	5.45589e-12	6.67962e-10	ENSG00000172794.18
CDC25A	386.389	-1.78708	0.259318	-6.89148	5.52147e-12	6.73497e-10	ENSG00000164045.10
RAD51	167.26	-1.87663	0.272534	-6.88585	5.74452e-12	6.98128e-10	ENSG00000051180.15
TOP2A	1816.48	-2.0956	0.304519	-6.88168	5.91488e-12	7.16199e-10	ENSG00000131747.13
LTB4R	666.913	-1.71272	0.248943	-6.87996	5.98673e-12	7.22253e-10	ENSG00000213903.7
ENAM	30.7548	4.39272	0.639651	6.86736	6.53992e-12	7.80447e-10	ENSG00000132464.10
KIF15	185.321	-1.6917	0.246331	-6.86758	6.53001e-12	7.80447e-10	ENSG00000163808.15
HIC2	317.722	-1.42731	0.207835	-6.86748	6.53436e-12	7.80447e-10	ENSG00000169635.8
EFNA3	1084.61	-2.2866	0.333221	-6.86211	6.78508e-12	8.0679e-10	ENSG00000143590.12
PIK3IP1	2444.05	1.61915	0.236003	6.86073	6.85106e-12	8.08817e-10	ENSG00000100100.11
MSH6	2993.35	-0.921748	0.134344	-6.86108	6.83398e-12	8.08817e-10	ENSG00000116062.13
E2F2	169.178	-2.05661	0.300144	-6.8521	7.27746e-12	8.56099e-10	ENSG00000007968.6
FOXA2	212.777	-6.28933	0.918356	-6.84847	7.46451e-12	8.74989e-10	ENSG00000125798.13
MYH7B	424.144	-2.78877	0.407306	-6.84687	7.54836e-12	8.81691e-10	ENSG00000078814.14
PHKG1	267.672	2.23231	0.326125	6.84496	7.64959e-12	8.90369e-10	ENSG00000164776.8
ASF1B	1047.05	-1.68683	0.246459	-6.84427	7.68672e-12	8.91551e-10	ENSG00000105011.7
GREM2	855.538	-4.55291	0.665313	-6.84327	7.74071e-12	8.91602e-10	ENSG00000180875.4
RP11-123K19.1	12.4889	-5.12307	0.748629	-6.84326	7.7411e-12	8.91602e-10	ENSG00000224842.2
NEURL2	66.2	1.50094	0.219514	6.83758	8.05399e-12	9.24419e-10	ENSG00000124257.6
HERPUD1	7749.56	1.00095	0.146421	6.83609	8.13844e-12	9.3088e-10	ENSG00000051108.13
ABI2	1830.85	-0.814307	0.119215	-6.8306	8.45606e-12	9.63875e-10	ENSG00000138443.14
BUB1B	330.431	-1.7907	0.262283	-6.82735	8.64959e-12	9.82546e-10	ENSG00000156970.11
PDHA1	4239.92	0.928318	0.136031	6.82431	8.83479e-12	1.00015e-09	ENSG00000131828.12
NPM3	684.024	-1.18106	0.173232	-6.81777	9.2465e-12	1.03611e-09	ENSG00000107833.9
TFEB	704.707	1.84916	0.271219	6.81797	9.23386e-12	1.03611e-09	ENSG00000112561.16
GSG2	40.0922	-1.77557	0.260432	-6.81781	9.2437e-12	1.03611e-09	ENSG00000177602.5
RP11-817J15.3	106.744	-5.79526	0.850812	-6.81144	9.66243e-12	1.07906e-09	ENSG00000281655.1
KCNG3	90.0737	-3.22958	0.474202	-6.81057	9.72149e-12	1.082e-09	ENSG00000171126.7
ESRP1	16.8584	-4.0813	0.599665	-6.80597	1.00373e-11	1.1134e-09	ENSG00000104413.14
RP11-846F4.6	16.1607	2.78907	0.410228	6.79882	1.05478e-11	1.16611e-09	ENSG00000240103.2
EZH2	464.926	-1.40865	0.20725	-6.79686	1.06927e-11	1.1782e-09	ENSG00000106462.9
SYNPO2	675.648	2.0824	0.306418	6.79593	1.07616e-11	1.18184e-09	ENSG00000172403.9
DOK5	150.622	2.81473	0.414702	6.78734	1.14219e-11	1.25021e-09	ENSG00000101134.10
GRM8	29.1735	4.04626	0.596647	6.78167	1.18793e-11	1.29598e-09	ENSG00000179603.16
TBX5	38.1143	-5.55423	0.819577	-6.77695	1.2274e-11	1.33111e-09	ENSG00000089225.18
NXN	851.464	-2.07785	0.30661	-6.77686	1.22819e-11	1.33111e-09	ENSG00000167693.15
CYSLTR2	1337.19	3.0186	0.44551	6.7756	1.23889e-11	1.33832e-09	ENSG00000152207.6
ABI3BP	1757.18	3.23922	0.478198	6.77382	1.25428e-11	1.35053e-09	ENSG00000154175.15
CDH20	65.653	-4.4266	0.653708	-6.77153	1.27432e-11	1.36323e-09	ENSG00000101542.8
SERINC2	4137.68	2.64734	0.39094	6.77174	1.27243e-11	1.36323e-09	ENSG00000168528.10
AC004988.1	32.1016	3.38208	0.499866	6.76597	1.3242e-11	1.41203e-09	ENSG00000203446.2
TTC39A	597.873	2.35324	0.347923	6.76367	1.34536e-11	1.42997e-09	ENSG00000085831.14
CASC8	35.698	-3.52732	0.522287	-6.7536	1.44222e-11	1.52801e-09	ENSG00000246228.5
VNN2	112.072	3.01134	0.446	6.75188	1.45944e-11	1.54132e-09	ENSG00000112303.12
CTRB2	34.7687	-3.88352	0.575348	-6.74987	1.47982e-11	1.55786e-09	ENSG00000168928.11
SERPINI1	740.383	2.04638	0.303265	6.74783	1.50069e-11	1.57482e-09	ENSG00000163536.11
FATE1	6841.01	-4.39312	0.651229	-6.74589	1.5209e-11	1.58712e-09	ENSG00000147378.10
VWA5B1	12.2231	4.73648	0.70214	6.74579	1.52201e-11	1.58712e-09	ENSG00000158816.14
ORC1	124.241	-1.75565	0.26031	-6.74447	1.53584e-11	1.5965e-09	ENSG00000085840.11
RP11-715J22.6	35.8296	-2.34148	0.347237	-6.74317	1.54967e-11	1.60583e-09	ENSG00000260293.2
RP11-380P13.1	9.44314	4.83143	0.717687	6.73194	1.67413e-11	1.72937e-09	ENSG00000250137.1
PKMYT1	753.599	-1.96885	0.292749	-6.7254	1.75105e-11	1.8032e-09	ENSG00000127564.15
SLPI	7310.29	4.80656	0.715158	6.72097	1.80516e-11	1.85315e-09	ENSG00000124107.5
ADH1B	2098.65	3.85632	0.574579	6.71156	1.92555e-11	1.97062e-09	ENSG00000196616.11
POLE2	134.499	-1.35759	0.202492	-6.70443	2.02188e-11	2.05775e-09	ENSG00000100479.11
ZNF496	778.406	-0.910163	0.135757	-6.70434	2.02313e-11	2.05775e-09	ENSG00000162714.11
LACTB2	1023.93	0.935188	0.139853	6.68695	2.27868e-11	2.31055e-09	ENSG00000147592.7
CENPI	129.131	-1.78873	0.26757	-6.6851	2.30768e-11	2.3328e-09	ENSG00000102384.12
CCNA2	694.361	-1.85163	0.277338	-6.67644	2.44814e-11	2.46724e-09	ENSG00000145386.8
P3H1	2349.49	-0.843408	0.126356	-6.67483	2.47525e-11	2.4852e-09	ENSG00000117385.14
LRRC17	401.267	-2.57976	0.386511	-6.67449	2.48099e-11	2.4852e-09	ENSG00000128606.11
NPAS2	1213.13	-1.82056	0.272783	-6.67403	2.48867e-11	2.48537e-09	ENSG00000170485.15
SENCR	41.3205	2.29479	0.344662	6.65807	2.77456e-11	2.76253e-09	ENSG00000254703.2
PTPRM	1525.25	1.06579	0.160106	6.65675	2.79942e-11	2.77891e-09	ENSG00000173482.15
SKA3	173.926	-1.72619	0.259695	-6.64701	2.99106e-11	2.95579e-09	ENSG00000165480.14
MTND5P11	108.794	2.59733	0.390764	6.64679	2.99549e-11	2.95579e-09	ENSG00000248923.1
TMEM140	1330.08	1.27331	0.191798	6.63879	3.16267e-11	3.11146e-09	ENSG00000146859.6
RP3-337O18.9	13.2827	2.15524	0.32486	6.63436	3.25904e-11	3.19676e-09	ENSG00000271984.1
RASGEF1B	155.008	1.68066	0.253472	6.63057	3.34404e-11	3.27043e-09	ENSG00000138670.15
GABRB2	107.932	2.83534	0.427969	6.62509	3.47027e-11	3.38387e-09	ENSG00000145864.11
TNFSF8	22.7426	2.11533	0.31943	6.62221	3.53869e-11	3.44044e-09	ENSG00000106952.6
GPC2	72.0649	-1.59575	0.241054	-6.6199	3.59432e-11	3.47409e-09	ENSG00000213420.6
DOC2B	1680.09	-2.71151	0.409594	-6.61999	3.59231e-11	3.47409e-09	ENSG00000272636.3
PIK3CD-AS2	38.646	-2.89377	0.437297	-6.61741	3.65558e-11	3.523e-09	ENSG00000231789.2
B3GALT2	97.0792	3.56311	0.53854	6.61623	3.68477e-11	3.53119e-09	ENSG00000162630.5
RP5-857K21.7	477.812	1.90423	0.287814	6.6162	3.68544e-11	3.53119e-09	ENSG00000229344.1
SUV39H2	289.662	-0.882827	0.133511	-6.61238	3.78177e-11	3.61301e-09	ENSG00000152455.14
YBX2	46.1385	-2.72573	0.412553	-6.60699	3.92223e-11	3.73641e-09	ENSG00000006047.11
KHK	405.273	2.40058	0.363382	6.60621	3.9427e-11	3.74512e-09	ENSG00000138030.11
PPL	1922.52	2.5644	0.388543	6.60004	4.11054e-11	3.89336e-09	ENSG00000118898.14
MISP	242.129	3.79487	0.575249	6.59692	4.19784e-11	3.96468e-09	ENSG00000099812.7
TMEM237	1275.38	-1.10138	0.167025	-6.59411	4.27815e-11	4.02901e-09	ENSG00000155755.17
HN1L	2757.33	-0.926126	0.140763	-6.57932	4.72602e-11	4.43816e-09	ENSG00000206053.11
AURKA	804.915	-1.47026	0.223634	-6.57441	4.88466e-11	4.57414e-09	ENSG00000087586.16
FAM83H	1269.74	-1.49486	0.227407	-6.5735	4.91463e-11	4.58921e-09	ENSG00000180921.6
NTM	247.825	-3.51412	0.534957	-6.56897	5.06639e-11	4.7176e-09	ENSG00000182667.13
SELP	57.641	2.89815	0.441416	6.56559	5.18275e-11	4.81239e-09	ENSG00000174175.15
CDHR1	229.334	-3.11307	0.474195	-6.56495	5.20518e-11	4.81967e-09	ENSG00000148600.13
SLC41A1	2891.34	-1.21844	0.185767	-6.55899	5.41742e-11	5.00219e-09	ENSG00000133065.9
LRRC36	36.1348	-2.07261	0.31618	-6.55514	5.55889e-11	5.11851e-09	ENSG00000159708.16
KIF20B	436.835	-1.22351	0.186744	-6.55179	5.68508e-11	5.22016e-09	ENSG00000138182.13
TPSB2	434.465	3.74535	0.571902	6.54894	5.79484e-11	5.30621e-09	ENSG00000197253.12
D4S234E	1845.28	-3.70464	0.566181	-6.54321	6.02109e-11	5.49815e-09	ENSG00000168824.13
CD1C	25.0987	3.65003	0.558166	6.53933	6.17966e-11	5.62065e-09	ENSG00000158481.11
RACGAP1	1066.17	-1.50583	0.230295	-6.53868	6.20624e-11	5.62065e-09	ENSG00000161800.11
GPT	244.649	2.07649	0.317566	6.53877	6.20251e-11	5.62065e-09	ENSG00000167701.12
DLX1	52.4012	-3.55513	0.543942	-6.53587	6.32403e-11	5.71167e-09	ENSG00000144355.13
SLC9A5	201.776	-1.76185	0.269642	-6.53403	6.40223e-11	5.76654e-09	ENSG00000135740.15
WDR5	1929.53	-0.820004	0.125519	-6.5329	6.45067e-11	5.79438e-09	ENSG00000196363.8
MYLK2	13.7826	-1.99724	0.305801	-6.53117	6.52584e-11	5.84602e-09	ENSG00000101306.9
DMTN	2343.96	2.04722	0.313481	6.53061	6.55032e-11	5.85209e-09	ENSG00000158856.16
RECQL4	789.29	-1.56224	0.239256	-6.52959	6.59507e-11	5.87619e-09	ENSG00000160957.11
MTATP8P2	72.2802	2.73003	0.418276	6.52686	6.71619e-11	5.96802e-09	ENSG00000229604.2
TMEM130	474.116	3.20857	0.491709	6.52535	6.78428e-11	6.01236e-09	ENSG00000166448.13
CKS1B	647.503	-1.35761	0.208134	-6.52277	6.90206e-11	6.10039e-09	ENSG00000173207.11
NTNG2	296.894	-2.40196	0.36829	-6.52194	6.94052e-11	6.11802e-09	ENSG00000196358.9
TBX10	4.23629	4.50913	0.691644	6.51944	7.05726e-11	6.20439e-09	ENSG00000167800.9
RP11-881M11.4	58.9135	2.93439	0.45116	6.5041	7.81591e-11	6.85313e-09	ENSG00000256196.1
MCM7	2608.38	-1.09073	0.167909	-6.49596	8.25048e-11	7.21502e-09	ENSG00000166508.16
CATSPER1	50.2506	2.85471	0.439559	6.4945	8.33106e-11	7.26627e-09	ENSG00000175294.5
CXCL12	769.767	2.36603	0.364433	6.49236	8.45027e-11	7.35084e-09	ENSG00000107562.15
ARHGAP24	700.143	1.81212	0.279588	6.48138	9.08851e-11	7.88529e-09	ENSG00000138639.16
RP11-35N6.1	418.953	-5.16139	0.796518	-6.47994	9.17587e-11	7.94025e-09	ENSG00000148123.13
IGHA2	110.301	3.75954	0.580348	6.47808	9.28957e-11	8.01765e-09	ENSG00000211890.3
TBX4	11.9262	-5.14865	0.794907	-6.47704	9.35401e-11	8.05224e-09	ENSG00000121075.8
NLRP3	57.3473	1.99856	0.308618	6.47583	9.42916e-11	8.09586e-09	ENSG00000162711.15
FMO3	230.227	3.19934	0.494167	6.47421	9.53116e-11	8.16223e-09	ENSG00000007933.11
RP11-142A23.1	2.19919	3.89113	0.601533	6.46868	9.88595e-11	8.44419e-09	ENSG00000253317.1
MCM6	1521.62	-1.18039	0.182601	-6.46428	1.01782e-10	8.67137e-09	ENSG00000076003.4
RP11-21L23.2	47.1406	-3.02402	0.467954	-6.46222	1.03181e-10	8.76802e-09	ENSG00000261578.1
METTL12	147.996	-1.32575	0.205179	-6.46139	1.03743e-10	8.79315e-09	ENSG00000214756.6
ANKEF1	533.241	1.0834	0.167724	6.45943	1.05095e-10	8.88499e-09	ENSG00000132623.14
NKX2-5	31.2004	-5.63875	0.873146	-6.45797	1.06118e-10	8.94859e-09	ENSG00000183072.9
EOMES	103.806	2.9237	0.452998	6.45411	1.0886e-10	9.15645e-09	ENSG00000163508.11
GMNN	977.804	-1.25773	0.194905	-6.45306	1.09616e-10	9.19659e-09	ENSG00000112312.8
LIG1	1725.63	-0.925589	0.14356	-6.44739	1.13795e-10	9.4751e-09	ENSG00000105486.12
WNT10B	38.1658	-3.0189	0.468218	-6.44764	1.13603e-10	9.4751e-09	ENSG00000169884.12
RP11-443B20.1	27.3928	-1.86993	0.290021	-6.44759	1.13644e-10	9.4751e-09	ENSG00000271936.1
HPGDS	87.7319	2.53436	0.393118	6.44681	1.14226e-10	9.48704e-09	ENSG00000163106.9
HOXC13-AS	33.7464	-4.37272	0.679214	-6.43791	1.21129e-10	1.00352e-08	ENSG00000249641.2
TRDC	25.8717	2.80874	0.436331	6.43718	1.21717e-10	1.00587e-08	ENSG00000211829.5
CDH10	136.32	-4.70932	0.732211	-6.43165	1.26229e-10	1.04055e-08	ENSG00000040731.9
RP11-477J21.6	7.1066	3.0002	0.466745	6.42793	1.29352e-10	1.06365e-08	ENSG00000239593.1
DPP10-AS1	179.452	-3.24158	0.504408	-6.42651	1.30568e-10	1.07098e-08	ENSG00000235026.4
ACE2	3566.14	-4.13608	0.643674	-6.42573	1.31234e-10	1.07378e-08	ENSG00000130234.9
MC5R	2.65032	-3.86193	0.601118	-6.42458	1.32234e-10	1.07929e-08	ENSG00000176136.5
CD7	63.7411	2.2645	0.352537	6.42343	1.3324e-10	1.08482e-08	ENSG00000173762.6
KRT8P48	3.31421	3.48191	0.542452	6.41883	1.37324e-10	1.11533e-08	ENSG00000248568.1
HMGCLL1	19.8668	5.77916	0.901495	6.41064	1.44906e-10	1.17402e-08	ENSG00000146151.11
RP11-404E12.1	9.06707	4.35879	0.680015	6.40984	1.45671e-10	1.17734e-08	ENSG00000253178.1
SKA1	397.35	-2.20852	0.344577	-6.40937	1.46122e-10	1.1781e-08	ENSG00000154839.8
MS4A1	12.0379	3.03658	0.473972	6.40666	1.48741e-10	1.1963e-08	ENSG00000156738.16
BUB3	6544.66	-1.05257	0.164375	-6.40347	1.51889e-10	1.21865e-08	ENSG00000154473.16
GYLTL1B	420.026	-3.60767	0.563466	-6.40264	1.52716e-10	1.22232e-08	ENSG00000165905.15
NRN1	952.326	-2.59889	0.405974	-6.40161	1.53743e-10	1.22757e-08	ENSG00000124785.7
NXPH4	129.45	-3.14053	0.490791	-6.39891	1.56492e-10	1.24627e-08	ENSG00000182379.9
RP13-497K6.1	37.2421	4.43734	0.693489	6.39857	1.56839e-10	1.24627e-08	ENSG00000249453.1
ASAH1	6287.52	1.12772	0.176355	6.39459	1.60975e-10	1.27604e-08	ENSG00000104763.16
NCAPG	495.93	-1.8385	0.287526	-6.39423	1.61358e-10	1.27604e-08	ENSG00000109805.8
P3H3	1472.59	-2.54668	0.398355	-6.39298	1.62681e-10	1.28344e-08	ENSG00000110811.18
PPARGC1A	595.343	2.78759	0.436098	6.39211	1.63607e-10	1.28767e-08	ENSG00000109819.7
RP5-875H18.10	5.49863	2.60487	0.408124	6.38254	1.74179e-10	1.36762e-08	ENSG00000275025.1
CCNB1IP1	1449.83	-1.01711	0.159407	-6.38063	1.76357e-10	1.38143e-08	ENSG00000100814.16
HOXC-AS3	11.7942	-3.89971	0.611227	-6.38014	1.76926e-10	1.38261e-08	ENSG00000251151.2
RP11-81H14.2	22.7408	2.13386	0.334584	6.37765	1.79824e-10	1.40195e-08	ENSG00000251301.5
HOXC13	263.18	-3.34348	0.524464	-6.37503	1.82924e-10	1.42276e-08	ENSG00000123364.4
TLL1	113.308	2.47485	0.388679	6.36735	1.9232e-10	1.49233e-08	ENSG00000038295.6
CDC25C	215.581	-1.70837	0.268453	-6.36377	1.96855e-10	1.52394e-08	ENSG00000158402.17
ERCC6L	94.317	-1.81184	0.284753	-6.36284	1.98061e-10	1.52969e-08	ENSG00000186871.6
TNR	34.3182	3.99369	0.627812	6.36128	2.00084e-10	1.53975e-08	ENSG00000116147.15
CTSV	287.661	-2.20911	0.347283	-6.36111	2.00295e-10	1.53975e-08	ENSG00000136943.9
TECRL	32.2771	6.94132	1.09129	6.36064	2.00921e-10	1.54099e-08	ENSG00000205678.6
RP11-1055B8.9	6.10001	-2.63416	0.414482	-6.35531	2.08011e-10	1.59167e-08	ENSG00000275966.1
COL11A1	1491.76	-4.09402	0.644232	-6.35488	2.0859e-10	1.59242e-08	ENSG00000060718.17
CHST1	669.575	-2.56861	0.404457	-6.35075	2.14266e-10	1.63197e-08	ENSG00000175264.6
RPL17	1103.11	-0.823935	0.129801	-6.34771	2.1855e-10	1.66078e-08	ENSG00000265681.5
BRE	3768.78	1.36129	0.214587	6.34378	2.24199e-10	1.6998e-08	ENSG00000158019.19
PLS3	3464.13	1.34177	0.211603	6.34099	2.28296e-10	1.7269e-08	ENSG00000102024.16
POLQ	185.088	-1.59715	0.252	-6.33789	2.32939e-10	1.758e-08	ENSG00000051341.12
GAPT	41.9944	2.73213	0.431529	6.33129	2.43126e-10	1.8307e-08	ENSG00000175857.7
POC1A	493.54	-1.22055	0.192883	-6.32794	2.48455e-10	1.86657e-08	ENSG00000164087.6
RP11-816J6.3	6.49136	-2.54446	0.402188	-6.32654	2.50715e-10	1.87928e-08	ENSG00000269889.1
FARP1	5592.86	-1.6872	0.266748	-6.32506	2.53133e-10	1.89312e-08	ENSG00000152767.14
THPO	39.4004	-3.29002	0.520272	-6.32365	2.55455e-10	1.8976e-08	ENSG00000090534.16
GPR126	70.1037	2.02974	0.32095	6.32415	2.54631e-10	1.8976e-08	ENSG00000112414.13
AC137932.6	36.8225	2.00089	0.316397	6.32399	2.54899e-10	1.8976e-08	ENSG00000261253.2
MASTL	616.787	-1.03925	0.164413	-6.32096	2.59941e-10	1.9266e-08	ENSG00000120539.13
ADAM12	181.611	-2.15146	0.340425	-6.31992	2.61695e-10	1.93525e-08	ENSG00000148848.13
RP11-10B2.1	98.3305	2.76095	0.436925	6.31905	2.63173e-10	1.94184e-08	ENSG00000230916.2
NR4A3	1196.1	-2.39406	0.378901	-6.31843	2.64231e-10	1.94531e-08	ENSG00000119508.16
ECT2	737.216	-1.47617	0.233646	-6.31797	2.6502e-10	1.94677e-08	ENSG00000114346.12
CD244	10.5136	2.14931	0.340243	6.317	2.66692e-10	1.94919e-08	ENSG00000122223.11
AKR1D1	75.7029	3.60369	0.570497	6.31675	2.67117e-10	1.94919e-08	ENSG00000122787.13
AGPAT9	331.595	2.18243	0.345466	6.31736	2.66077e-10	1.94919e-08	ENSG00000138678.9
CENPM	277.316	-1.77394	0.280896	-6.31531	2.69624e-10	1.96315e-08	ENSG00000100162.13
GNA14	80.4763	2.07923	0.329475	6.31073	2.77714e-10	2.01761e-08	ENSG00000156049.6
LINC00861	15.9223	2.51526	0.398791	6.30722	2.8409e-10	2.0594e-08	ENSG00000245164.5
COX20	458.836	-1.27236	0.201943	-6.30058	2.96536e-10	2.14492e-08	ENSG00000203667.8
VAC14-AS1	17.644	2.58749	0.410861	6.29772	3.02055e-10	2.18007e-08	ENSG00000214353.6
REG3G	424.598	5.31374	0.844463	6.29245	3.12495e-10	2.25051e-08	ENSG00000143954.11
RP11-25G10.2	6.14352	-2.23919	0.355898	-6.29167	3.14072e-10	2.25695e-08	ENSG00000232739.1
KIF4A	400.999	-1.82035	0.289484	-6.28824	3.21089e-10	2.30237e-08	ENSG00000090889.11
STK25	3123.84	-0.623008	0.0991707	-6.28217	3.33869e-10	2.38882e-08	ENSG00000115694.13
AP000473.5	17.2828	2.4387	0.388292	6.28058	3.37307e-10	2.40437e-08	ENSG00000228798.1
RP13-580F15.2	4.09305	2.9279	0.466189	6.2805	3.37496e-10	2.40437e-08	ENSG00000262823.1
MVP	21539	0.970275	0.154571	6.27719	3.44742e-10	2.45071e-08	ENSG00000013364.17
DPYSL5	48.6667	-4.21177	0.671244	-6.27458	3.50589e-10	2.48693e-08	ENSG00000157851.15
MIR503HG	1242.29	-2.05029	0.327169	-6.26675	3.68665e-10	2.60955e-08	ENSG00000223749.6
SRMS	15.9324	-3.23873	0.516898	-6.2657	3.71164e-10	2.61603e-08	ENSG00000125508.3
TNNI2	1949.55	-3.44765	0.550218	-6.26598	3.70498e-10	2.61603e-08	ENSG00000130598.14
GJB1	12.9294	5.24829	0.837974	6.26307	3.77474e-10	2.65484e-08	ENSG00000169562.9
HBQ1	9.79669	-3.5232	0.562629	-6.26203	3.80003e-10	2.66696e-08	ENSG00000086506.2
COX7B	6526.93	0.966707	0.15444	6.25942	3.86415e-10	2.70621e-08	ENSG00000131174.4
FAM111B	201.643	-2.0482	0.327323	-6.25743	3.91381e-10	2.7352e-08	ENSG00000189057.9
SYT8	41.3391	-4.26619	0.6825	-6.25083	4.0827e-10	2.84655e-08	ENSG00000149043.15
THRSP	21.8029	2.04161	0.326629	6.25054	4.09037e-10	2.84655e-08	ENSG00000151365.2
CHAF1A	1012.74	-0.881743	0.141091	-6.24946	4.11867e-10	2.86023e-08	ENSG00000167670.14
HMGA2	557.65	-3.34612	0.535568	-6.2478	4.16277e-10	2.87876e-08	ENSG00000149948.12
PSD3	3424.98	-1.46039	0.233733	-6.24812	4.15416e-10	2.87876e-08	ENSG00000156011.15
SKP2	977.189	-1.25894	0.201562	-6.24592	4.21305e-10	2.90744e-08	ENSG00000145604.14
DTYMK	1037.34	-1.05148	0.168483	-6.24086	4.35181e-10	2.99072e-08	ENSG00000168393.11
RP11-401P9.4	556.905	-3.62987	0.58162	-6.24098	4.34847e-10	2.99072e-08	ENSG00000261685.2
PDE6D	1277.49	-0.809347	0.129795	-6.23559	4.50066e-10	3.0866e-08	ENSG00000156973.12
AC004449.6	6.55818	-2.23823	0.359037	-6.23398	4.54733e-10	3.11215e-08	ENSG00000261204.1
UNC13C	26.6783	4.0266	0.64601	6.23303	4.57486e-10	3.12452e-08	ENSG00000137766.15
NDRG4	19433.5	2.71614	0.436121	6.22796	4.72534e-10	3.21401e-08	ENSG00000103034.13
GNB3	59.972	-3.08051	0.494608	-6.22818	4.71886e-10	3.21401e-08	ENSG00000111664.9
EP400	3405.74	-0.800058	0.128482	-6.22698	4.75521e-10	3.22768e-08	ENSG00000183495.12
CASC5	263.681	-1.80281	0.289576	-6.22568	4.7947e-10	3.24782e-08	ENSG00000137812.18
PLEKHO2	2647.48	0.982897	0.157961	6.22239	4.89633e-10	3.30988e-08	ENSG00000241839.8
GOLT1A	56.1988	3.83402	0.616213	6.22191	4.91138e-10	3.31328e-08	ENSG00000174567.7
GPD1	144.796	2.13114	0.342588	6.22069	4.94977e-10	3.33238e-08	ENSG00000167588.11
FREM2	121.323	-4.97067	0.799237	-6.21927	4.99475e-10	3.35004e-08	ENSG00000150893.10
LRR1	420.916	-0.812421	0.130631	-6.21922	4.99628e-10	3.35004e-08	ENSG00000165501.15
EPS8L1	158.198	-2.22328	0.357579	-6.2176	5.04817e-10	3.37116e-08	ENSG00000131037.13
SUV420H2	654.784	-1.06928	0.17197	-6.21784	5.04034e-10	3.37116e-08	ENSG00000133247.12
ILF3	10889.9	-0.529576	0.0852773	-6.21005	5.29684e-10	3.53009e-08	ENSG00000129351.16
DNA2	148.238	-1.25438	0.202065	-6.2078	5.37305e-10	3.57367e-08	ENSG00000138346.13
AZGP1	16.5852	3.39326	0.546666	6.2072	5.39371e-10	3.58021e-08	ENSG00000160862.11
RP11-876N24.4	118.15	1.91091	0.3079	6.20626	5.42593e-10	3.59438e-08	ENSG00000262222.1
RAD54L	129.925	-1.81154	0.291941	-6.20517	5.46386e-10	3.60692e-08	ENSG00000085999.10
SSTR1	241.573	3.4958	0.563377	6.20509	5.46668e-10	3.60692e-08	ENSG00000139874.5
RP11-350G8.5	41.8427	1.81525	0.292628	6.20327	5.53033e-10	3.64165e-08	ENSG00000228013.1
CPA3	276.999	2.97975	0.480738	6.19828	5.70825e-10	3.75133e-08	ENSG00000163751.3
SNHG10	186.842	-1.09535	0.176753	-6.19709	5.75168e-10	3.77237e-08	ENSG00000247092.5
BCL2L12	590.212	-0.987867	0.159491	-6.19387	5.87049e-10	3.84267e-08	ENSG00000126453.8
COX6B2	27.4183	-2.92409	0.472222	-6.19218	5.93369e-10	3.87636e-08	ENSG00000160471.11
ISL2	13.5115	-4.17269	0.674085	-6.19016	6.01035e-10	3.9187e-08	ENSG00000159556.8
PLAC1	33.8826	-2.90894	0.470106	-6.18784	6.09932e-10	3.96888e-08	ENSG00000170965.8
SLC16A8	80.5957	-2.50641	0.405102	-6.18711	6.12783e-10	3.9796e-08	ENSG00000100156.9
LTBP1	1453.61	-1.61628	0.261349	-6.18438	6.23462e-10	4.04101e-08	ENSG00000049323.14
KIF20A	659.036	-1.98488	0.321778	-6.16848	6.89489e-10	4.46022e-08	ENSG00000112984.10
KLHL31	238.912	2.32883	0.377606	6.16736	6.94388e-10	4.48314e-08	ENSG00000124743.5
SYS1	2468.9	0.775244	0.125721	6.16641	6.98598e-10	4.50153e-08	ENSG00000204070.8
RCSD1	323.302	1.45729	0.236348	6.16584	7.01089e-10	4.50879e-08	ENSG00000198771.9
PIP5KL1	39.4368	-1.93667	0.314323	-6.16138	7.21121e-10	4.62862e-08	ENSG00000167103.10
NME8	7.92591	2.40053	0.390296	6.15055	7.72168e-10	4.94666e-08	ENSG00000086288.10
DPYD	641.928	1.50943	0.245444	6.1498	7.75831e-10	4.96052e-08	ENSG00000188641.11
TLDC2	65.9701	1.94693	0.316666	6.14822	7.83567e-10	4.99222e-08	ENSG00000101342.8
CSGALNACT1	1696.77	2.04029	0.331854	6.14817	7.83809e-10	4.99222e-08	ENSG00000147408.13
MEIS3	410.97	-2.45572	0.399564	-6.146	7.94609e-10	5.05127e-08	ENSG00000105419.16
TRIM11	1255.86	-0.701442	0.114269	-6.13852	8.32913e-10	5.2846e-08	ENSG00000154370.12
PEBP4	109.7	3.12161	0.508778	6.1355	8.48906e-10	5.37576e-08	ENSG00000134020.7
APEX1	5571.98	-0.728611	0.118817	-6.13223	8.6656e-10	5.47109e-08	ENSG00000100823.10
TNFAIP8L3	685.274	2.26748	0.369772	6.1321	8.67271e-10	5.47109e-08	ENSG00000183578.5
LINC00839	140.667	-3.24561	0.529657	-6.12775	8.91309e-10	5.61202e-08	ENSG00000185904.10
TFEC	63.3264	1.70978	0.279073	6.12665	8.97485e-10	5.6188e-08	ENSG00000105967.14
HPX	58.1612	-2.14631	0.350306	-6.12695	8.95812e-10	5.6188e-08	ENSG00000110169.9
ISLR2	117.706	-2.64094	0.43103	-6.12705	8.95233e-10	5.6188e-08	ENSG00000167178.14
MPP2	53.7497	-2.00669	0.327755	-6.12254	9.2098e-10	5.75499e-08	ENSG00000108852.13
RP11-102K13.5	13.5557	-2.89003	0.47277	-6.11298	9.77858e-10	6.09888e-08	ENSG00000278309.1
ALPL	6124.03	-2.59198	0.424065	-6.11223	9.825e-10	6.1163e-08	ENSG00000162551.12
LINC00029	6.62852	-5.76883	0.94402	-6.11092	9.90562e-10	6.14568e-08	ENSG00000125514.8
FLI1	397.053	1.27863	0.20924	6.11086	9.90939e-10	6.14568e-08	ENSG00000151702.15
TNFSF13B	1270.77	-2.40013	0.392805	-6.11023	9.94877e-10	6.15855e-08	ENSG00000102524.10
CNGA1	16.5746	2.3172	0.379288	6.10933	1.00051e-09	6.18181e-08	ENSG00000198515.12
RP11-475J5.6	82.4155	2.15576	0.352896	6.10877	1.00403e-09	6.19205e-08	ENSG00000270906.1
TMEM27	94.5417	1.75087	0.286687	6.10724	1.01371e-09	6.24008e-08	ENSG00000147003.5
DCUN1D5	770.632	-0.971153	0.159052	-6.10587	1.02243e-09	6.28208e-08	ENSG00000137692.10
ISG20L2	1100.28	-0.758937	0.124313	-6.10507	1.02755e-09	6.30182e-08	ENSG00000143319.15
KCNC2	78.9355	-6.23079	1.02172	-6.09832	1.07186e-09	6.56136e-08	ENSG00000166006.11
MYOZ2	29.4872	3.08195	0.505544	6.09631	1.08542e-09	6.63207e-08	ENSG00000172399.5
TM4SF1	1652.55	1.51511	0.24864	6.09359	1.10403e-09	6.73337e-08	ENSG00000169908.9
PAQR6	155.892	-1.7809	0.292365	-6.09134	1.11967e-09	6.81619e-08	ENSG00000160781.14
CKS2	2753.87	-1.25697	0.206383	-6.09048	1.12574e-09	6.84054e-08	ENSG00000123975.4
TUBB6	1213.97	-1.34593	0.221046	-6.08893	1.13671e-09	6.89451e-08	ENSG00000176014.11
CSTF3	858.92	-0.546791	0.0898311	-6.08688	1.15132e-09	6.97032e-08	ENSG00000176102.10
RP11-750H9.5	16.4593	1.92444	0.316586	6.07875	1.21126e-09	7.3198e-08	ENSG00000255197.4
MTRNR2L1	10328.5	4.60042	0.756935	6.07769	1.21927e-09	7.35475e-08	ENSG00000256618.2
KCNJ14	83.5727	-1.40798	0.231676	-6.07735	1.22185e-09	7.35692e-08	ENSG00000182324.6
SASH1	615.561	1.20008	0.197583	6.07381	1.24912e-09	7.49383e-08	ENSG00000111961.15
CTD-2589M5.4	5.79903	4.53174	0.746085	6.07403	1.24741e-09	7.49383e-08	ENSG00000255007.1
ITGAL	249.584	1.6225	0.267189	6.0725	1.25937e-09	7.54163e-08	ENSG00000005844.16
TK1	800.42	-1.85374	0.305448	-6.06892	1.28774e-09	7.69754e-08	ENSG00000167900.10
GPSM2	500.47	-1.31246	0.216348	-6.06643	1.30788e-09	7.80385e-08	ENSG00000121957.11
CD40LG	6.78771	2.96983	0.489641	6.06533	1.31685e-09	7.84318e-08	ENSG00000102245.6
EFNB3	70.4069	-2.31459	0.381658	-6.06456	1.32313e-09	7.86646e-08	ENSG00000108947.4
POF1B	37.9695	3.55685	0.58662	6.06329	1.33361e-09	7.91454e-08	ENSG00000124429.16
NPPB	20.4598	-4.8603	0.80166	-6.06279	1.33779e-09	7.9251e-08	ENSG00000120937.8
GNPTAB	1852.54	1.33205	0.21995	6.05612	1.3944e-09	8.20164e-08	ENSG00000111670.13
PBK	756.931	-2.12185	0.350348	-6.0564	1.39201e-09	8.20164e-08	ENSG00000168078.8
TBX1	37.7357	-2.72017	0.449108	-6.05683	1.38826e-09	8.20164e-08	ENSG00000184058.11
RP3-433F14.4	4.4457	4.98851	0.823687	6.05632	1.39275e-09	8.20164e-08	ENSG00000262095.1
PIFO	291.756	2.32887	0.384831	6.05168	1.43342e-09	8.41618e-08	ENSG00000173947.12
MYH1	7.43162	-4.37913	0.723665	-6.05132	1.43668e-09	8.42035e-08	ENSG00000109061.9
CTSG	6.20091	4.63704	0.766815	6.04714	1.47444e-09	8.62637e-08	ENSG00000100448.3
FAM102B	436.365	1.81256	0.299828	6.04534	1.49096e-09	8.70139e-08	ENSG00000162636.14
FASN	9635.34	-1.71604	0.28387	-6.04517	1.49252e-09	8.70139e-08	ENSG00000169710.6
H2AFX	1751.91	-1.16633	0.193203	-6.0368	1.57196e-09	9.14839e-08	ENSG00000188486.3
EMX2	25.8392	-3.47594	0.575952	-6.03512	1.58846e-09	9.21196e-08	ENSG00000170370.11
RP11-613M10.6	103.066	-1.55909	0.258327	-6.03535	1.58619e-09	9.21196e-08	ENSG00000234160.1
CALR4P	30.271	2.89277	0.479365	6.03459	1.59368e-09	9.22604e-08	ENSG00000227742.1
DNMT1	2261.1	-0.963403	0.159712	-6.03213	1.61814e-09	9.35127e-08	ENSG00000130816.13
RSG1	168.827	1.13367	0.187963	6.03134	1.6261e-09	9.38089e-08	ENSG00000132881.10
TESK1	3260.31	-1.17369	0.194635	-6.03019	1.63765e-09	9.43106e-08	ENSG00000107140.14
RPL7P16	3.86104	2.7716	0.460695	6.01614	1.7863e-09	1.02692e-07	ENSG00000242899.1
OIP5	107.981	-1.16298	0.19336	-6.01457	1.80365e-09	1.0351e-07	ENSG00000104147.7
RMI2	758.302	-1.39434	0.2319	-6.01267	1.82497e-09	1.04551e-07	ENSG00000175643.8
RP11-261N11.8	22.206	-4.75056	0.790805	-6.00724	1.88709e-09	1.07924e-07	ENSG00000203900.2
MAPKAPK3	3521.66	1.15965	0.193075	6.00622	1.89897e-09	1.08415e-07	ENSG00000114738.9
PPM1L	1474.76	1.61009	0.268118	6.00516	1.91147e-09	1.0894e-07	ENSG00000163590.12
MID1IP1	5983	1.72817	0.288027	6.00002	1.97287e-09	1.12141e-07	ENSG00000165175.14
PLD4	171.395	2.35149	0.391922	5.9999	1.9744e-09	1.12141e-07	ENSG00000166428.11
SYNGR4	13.0752	-2.28702	0.381226	-5.99914	1.9837e-09	1.12476e-07	ENSG00000105467.7
CENPN	519.507	-1.18689	0.19789	-5.99774	2.00086e-09	1.13254e-07	ENSG00000166451.12
HTR2A	13.562	3.08661	0.514714	5.99674	2.01318e-09	1.13369e-07	ENSG00000102468.9
FGL2	561.013	1.66075	0.276938	5.99685	2.01182e-09	1.13369e-07	ENSG00000127951.5
RUSC1	1479.1	-1.12265	0.187196	-5.99721	2.00742e-09	1.13369e-07	ENSG00000160753.14
MMAA	418.858	0.753637	0.12578	5.99169	2.07665e-09	1.16745e-07	ENSG00000151611.12
CTD-2526A2.2	68.3177	-2.57964	0.431041	-5.98467	2.16831e-09	1.2169e-07	ENSG00000260369.2
ABCA3	5024.18	1.77766	0.297185	5.98166	2.20876e-09	1.23692e-07	ENSG00000167972.12
C22orf29	607.726	-0.928416	0.155216	-5.98146	2.21145e-09	1.23692e-07	ENSG00000215012.7
NPPC	17.9329	-2.67178	0.446739	-5.98062	2.22286e-09	1.2412e-07	ENSG00000163273.3
CHST6	1468.3	3.22372	0.53924	5.97827	2.25515e-09	1.2571e-07	ENSG00000183196.7
ACKR3	1180.86	-1.91943	0.321249	-5.97489	2.30245e-09	1.28131e-07	ENSG00000144476.5
PVRL2	7494.28	-0.899337	0.150554	-5.97352	2.32188e-09	1.28787e-07	ENSG00000130202.8
LEFTY1	10.8625	-2.30456	0.385797	-5.97351	2.32204e-09	1.28787e-07	ENSG00000243709.1
ATP8B3	967.594	-1.4836	0.248563	-5.96871	2.39134e-09	1.32409e-07	ENSG00000130270.15
GLB1L3	94.3301	-4.73036	0.792614	-5.96805	2.40099e-09	1.32721e-07	ENSG00000166105.14
RNF126	2050.06	-0.739776	0.124049	-5.96358	2.46773e-09	1.36182e-07	ENSG00000070423.16
RP5-1120P11.1	46.9678	-3.5148	0.589515	-5.96219	2.48886e-09	1.3712e-07	ENSG00000237686.5
HS3ST4	170.589	4.5136	0.757352	5.95972	2.52667e-09	1.38971e-07	ENSG00000182601.6
DSC2	88.7284	2.10542	0.353329	5.95881	2.5408e-09	1.39516e-07	ENSG00000134755.13
MCM5	1564.47	-1.19767	0.201041	-5.95732	2.56407e-09	1.4056e-07	ENSG00000100297.14
DOT1L	1867.65	-1.11073	0.186558	-5.9538	2.61983e-09	1.43379e-07	ENSG00000104885.16
HLA-DRB5	2923.24	2.29299	0.385176	5.9531	2.63111e-09	1.43759e-07	ENSG00000198502.5
GRAMD3	564.795	1.66005	0.27887	5.95277	2.63646e-09	1.43813e-07	ENSG00000155324.8
SLC9A9	441.491	1.44216	0.24244	5.94854	2.70542e-09	1.47332e-07	ENSG00000181804.13
GGTA1P	342.321	1.72331	0.2899	5.9445	2.77305e-09	1.50766e-07	ENSG00000204136.9
C8orf34	40.4858	4.08327	0.687101	5.94275	2.80276e-09	1.52131e-07	ENSG00000165084.14
SLC26A10	18.7927	-2.31683	0.389988	-5.94077	2.8369e-09	1.53732e-07	ENSG00000135502.15
IL10RA	411.109	1.82042	0.306481	5.93976	2.85447e-09	1.54431e-07	ENSG00000110324.8
CST3	32642.6	1.28763	0.216835	5.93832	2.87966e-09	1.55539e-07	ENSG00000101439.7
RP11-353N14.1	5.49886	-4.69616	0.790887	-5.93785	2.88787e-09	1.55728e-07	ENSG00000262768.2
SPAG17	84.8092	2.77708	0.467991	5.93405	2.95556e-09	1.58854e-07	ENSG00000155761.12
PRAME	1135.96	-4.58241	0.772257	-5.93379	2.96024e-09	1.58854e-07	ENSG00000185686.16
UBE2SP1	35.8401	-1.68321	0.283662	-5.93387	2.95885e-09	1.58854e-07	ENSG00000233966.1
SLC29A1	5560.4	1.58644	0.267402	5.93278	2.97839e-09	1.59569e-07	ENSG00000112759.15
TMX4	5555.28	0.996252	0.168018	5.92945	3.03949e-09	1.62578e-07	ENSG00000125827.7
C17orf53	139.647	-1.30884	0.220755	-5.92893	3.04924e-09	1.62836e-07	ENSG00000125319.13
ARAP3	948.231	1.51801	0.256192	5.9253	3.11722e-09	1.6593e-07	ENSG00000120318.14
FOXN4	13.1692	-2.49035	0.420288	-5.92533	3.11666e-09	1.6593e-07	ENSG00000139445.16
STARD5	51.5926	1.37044	0.231379	5.92292	3.16265e-09	1.68078e-07	ENSG00000172345.12
RP11-455O6.9	5.55292	-2.63772	0.445384	-5.92235	3.17377e-09	1.68398e-07	ENSG00000275542.1
CCDC83	6.40336	-4.60998	0.778607	-5.9208	3.20375e-09	1.69717e-07	ENSG00000150676.11
KNSTRN	614.259	-1.00111	0.169132	-5.91908	3.23744e-09	1.71227e-07	ENSG00000128944.12
COPS7B	1579.57	-0.713724	0.120638	-5.91625	3.29374e-09	1.73715e-07	ENSG00000144524.16
CD1E	12.2203	3.9183	0.662331	5.91592	3.30024e-09	1.73715e-07	ENSG00000158488.14
REEP4	1143.73	-1.00044	0.169103	-5.91617	3.29524e-09	1.73715e-07	ENSG00000168476.10
LRRC25	1393.68	2.37271	0.401349	5.91183	3.38332e-09	1.77804e-07	ENSG00000175489.9
RP11-736N17.10	23.4135	4.15415	0.702723	5.9115	3.39012e-09	1.77879e-07	ENSG00000278071.1
XCR1	6.38509	3.02521	0.511888	5.90991	3.42304e-09	1.79322e-07	ENSG00000173578.7
FANCD2	381.342	-1.23128	0.208428	-5.90745	3.47448e-09	1.81728e-07	ENSG00000144554.9
CTC-490E21.11	70.2586	-1.49545	0.253206	-5.90604	3.50425e-09	1.82996e-07	ENSG00000279108.1
RP11-380M21.2	38.3201	1.69684	0.287326	5.90562	3.51328e-09	1.83178e-07	ENSG00000267541.1
IQCA1	177.475	-2.50976	0.425024	-5.90497	3.52703e-09	1.83605e-07	ENSG00000132321.15
SLC46A3	1399.5	1.75039	0.296492	5.90367	3.55505e-09	1.84566e-07	ENSG00000139508.13
MAP1A	1181.2	1.64204	0.278143	5.90359	3.55665e-09	1.84566e-07	ENSG00000166963.11
SHCBP1	535.648	-1.83919	0.311553	-5.90329	3.56333e-09	1.84623e-07	ENSG00000171241.7
FANCC	409.325	-1.01335	0.171695	-5.90204	3.59033e-09	1.85731e-07	ENSG00000158169.10
CTB-193M12.5	247.072	-1.21079	0.20524	-5.89938	3.64863e-09	1.88452e-07	ENSG00000280206.1
RP13-122B23.8	32.0659	-2.4044	0.407598	-5.89896	3.65795e-09	1.88638e-07	ENSG00000260996.1
GAS2L3	819.684	-1.37639	0.233847	-5.88584	3.96033e-09	2.03914e-07	ENSG00000139354.9
LINC00910	54.6918	0.97996	0.166546	5.88403	4.004e-09	2.05842e-07	ENSG00000188825.12
RP1-140J1.4	6.91575	-3.89796	0.662504	-5.88368	4.01255e-09	2.05961e-07	ENSG00000230779.1
VEPH1	2138.24	2.28156	0.38787	5.88228	4.04649e-09	2.07381e-07	ENSG00000197415.10
CCDC92	1929.52	0.819369	0.139313	5.88149	4.06599e-09	2.08058e-07	ENSG00000119242.7
NIPAL2	1667.25	1.21564	0.206865	5.87651	4.18996e-09	2.13973e-07	ENSG00000104361.8
IL16	217.027	1.52531	0.259568	5.87633	4.19453e-09	2.13973e-07	ENSG00000172349.15
CHL1	1030.44	-4.41274	0.751062	-5.87533	4.22e-09	2.1461e-07	ENSG00000134121.8
TUBB4B	10870.3	-1.10774	0.188538	-5.87545	4.21708e-09	2.1461e-07	ENSG00000188229.5
ALDH3B2	24.8802	4.43384	0.754753	5.87455	4.23987e-09	2.15289e-07	ENSG00000132746.13
NCAPD3	752.236	-0.791369	0.134747	-5.87298	4.28025e-09	2.17006e-07	ENSG00000151503.11
PTPRC	309.04	1.95272	0.332899	5.86581	4.46942e-09	2.2625e-07	ENSG00000081237.17
CYSLTR1	46.3496	1.6883	0.287901	5.86418	4.51352e-09	2.28133e-07	ENSG00000173198.5
MYO9B	6540.96	-0.775411	0.132253	-5.86307	4.54399e-09	2.29322e-07	ENSG00000099331.12
EMX1	26.2612	-3.81358	0.650532	-5.86224	4.56652e-09	2.30108e-07	ENSG00000135638.12
RNF180	278.64	1.61757	0.276016	5.86043	4.61682e-09	2.32289e-07	ENSG00000164197.10
RGS9BP	24.6435	-1.82043	0.310691	-5.8593	4.64832e-09	2.33518e-07	ENSG00000186326.3
WNT5A	568.831	-2.14582	0.366384	-5.85675	4.72023e-09	2.36771e-07	ENSG00000114251.12
LINC00482	141.402	-2.54626	0.434871	-5.8552	4.76447e-09	2.38628e-07	ENSG00000185168.5
WDHD1	354.622	-1.03258	0.176428	-5.8527	4.8366e-09	2.41874e-07	ENSG00000198554.10
SCAMP3	4441.13	-0.957994	0.163738	-5.85076	4.89335e-09	2.44342e-07	ENSG00000116521.9
LMNB1	821.9	-1.51005	0.258505	-5.84145	5.17484e-09	2.57673e-07	ENSG00000113368.10
LINC01305	8.29602	-4.73016	0.809763	-5.84142	5.17591e-09	2.57673e-07	ENSG00000231453.1
CNIH2	55.1911	-1.55042	0.265433	-5.84109	5.18606e-09	2.5779e-07	ENSG00000174871.9
DPYS	147.369	2.20227	0.377399	5.8354	5.36615e-09	2.66341e-07	ENSG00000147647.11
MYLK3	209.221	3.00493	0.515057	5.83416	5.40633e-09	2.67579e-07	ENSG00000140795.11
DDN	54.8994	-1.92159	0.329385	-5.83388	5.41536e-09	2.67579e-07	ENSG00000181418.7
ARHGAP11B	107.619	-1.39014	0.238282	-5.83402	5.41081e-09	2.67579e-07	ENSG00000187951.9
CNTNAP3	72.5147	-2.30113	0.395027	-5.82526	5.70242e-09	2.81342e-07	ENSG00000106714.16
TSPAN33	756.948	1.72596	0.296313	5.82479	5.71856e-09	2.81718e-07	ENSG00000158457.5
CYP4F35P	61.8658	-3.813	0.654824	-5.82294	5.782e-09	2.84419e-07	ENSG00000265787.1
SLC38A8	18.4642	-3.99151	0.685856	-5.81976	5.89338e-09	2.89468e-07	ENSG00000166558.9
SYNPO	13083.4	1.03342	0.177612	5.81844	5.94003e-09	2.91326e-07	ENSG00000171992.11
RP11-525K10.3	85.2397	-2.92347	0.50278	-5.81462	6.07734e-09	2.97618e-07	ENSG00000259867.4
RNF125	118.264	1.18021	0.203032	5.81293	6.1389e-09	3.00189e-07	ENSG00000101695.7
C2orf82	65.0672	-1.35454	0.233127	-5.8103	6.23601e-09	3.04487e-07	ENSG00000182600.8
HSPD1	55101.3	-1.32725	0.228478	-5.80911	6.28067e-09	3.06215e-07	ENSG00000144381.15
RP11-10A14.3	7.45024	2.04686	0.352434	5.80779	6.33036e-09	3.08183e-07	ENSG00000254340.1
HNRNPC	15054.2	-0.418161	0.0720344	-5.80502	6.43593e-09	3.12402e-07	ENSG00000092199.16
RP11-83B20.7	10.7686	-2.78143	0.47913	-5.80518	6.4297e-09	3.12402e-07	ENSG00000280097.1
WNK4	15.2814	-1.87108	0.322431	-5.80304	6.51241e-09	3.15651e-07	ENSG00000126562.15
CNTD2	21.6557	-1.9027	0.327994	-5.80102	6.59129e-09	3.19007e-07	ENSG00000105219.7
FMO4	224.381	1.16138	0.200317	5.7977	6.72301e-09	3.24906e-07	ENSG00000076258.8
HPN	25.9479	3.37999	0.583463	5.79299	6.91461e-09	3.33678e-07	ENSG00000105707.12
VCPKMT	278.767	-0.728062	0.12572	-5.79113	6.99141e-09	3.36892e-07	ENSG00000100483.12
PI3	35.3506	3.38756	0.585102	5.7897	7.0514e-09	3.39288e-07	ENSG00000124102.4
SORL1	1735.26	1.91161	0.330207	5.78912	7.07554e-09	3.39955e-07	ENSG00000137642.11
TLR7	68.9632	2.11253	0.365159	5.78524	7.24106e-09	3.46899e-07	ENSG00000196664.4
AP000662.4	5.2003	-2.25752	0.390212	-5.78538	7.23489e-09	3.46899e-07	ENSG00000254602.1
CBX8	673.772	-1.28374	0.222002	-5.78257	7.35691e-09	3.51903e-07	ENSG00000141570.9
RP11-375N15.2	14.1033	-1.8395	0.318124	-5.78234	7.36681e-09	3.51903e-07	ENSG00000272267.2
SLC16A7	2958.37	1.63801	0.283398	5.77989	7.47512e-09	3.56562e-07	ENSG00000118596.10
DHFR	512.744	-1.13124	0.195745	-5.77917	7.5068e-09	3.57557e-07	ENSG00000228716.5
MTND4P24	44.968	2.15618	0.373125	5.7787	7.52791e-09	3.58047e-07	ENSG00000232177.1
CYSTM1	9993.14	1.34578	0.232902	5.7783	7.54591e-09	3.58387e-07	ENSG00000120306.8
CDK14	570.661	1.49419	0.258644	5.777	7.60421e-09	3.5858e-07	ENSG00000058091.15
CHRFAM7A	40.0653	-3.16773	0.548266	-5.77772	7.57203e-09	3.5858e-07	ENSG00000166664.12
FUT2	137.143	-1.71929	0.297566	-5.77784	7.56649e-09	3.5858e-07	ENSG00000176920.11
SMPD4P1	29.7583	-3.71208	0.642548	-5.77712	7.59879e-09	3.5858e-07	ENSG00000223553.4
HEXA-AS1	18.2866	1.29751	0.224586	5.77736	7.5883e-09	3.5858e-07	ENSG00000260339.1
UBA2	3697.61	-0.621746	0.107663	-5.77491	7.69963e-09	3.62563e-07	ENSG00000126261.11
TMEM200B	140.23	-2.52388	0.437066	-5.77461	7.71328e-09	3.62689e-07	ENSG00000253304.1
DCAF15	1598.95	-0.693847	0.120195	-5.77265	7.80331e-09	3.66401e-07	ENSG00000132017.9
CASP1	317.805	1.5651	0.271191	5.77122	7.86985e-09	3.69001e-07	ENSG00000137752.21
NTN5	103.697	-2.313	0.400852	-5.77022	7.91686e-09	3.7068e-07	ENSG00000142233.10
MEST	2330.76	-2.05317	0.356017	-5.76705	8.06712e-09	3.77181e-07	ENSG00000106484.13
P2RY13	92.7302	2.26867	0.393404	5.76677	8.08067e-09	3.7728e-07	ENSG00000181631.6
ARHGAP10	554.457	1.29412	0.224433	5.76615	8.11008e-09	3.7812e-07	ENSG00000071205.10
ENOX2	532.868	0.967214	0.167766	5.76524	8.15403e-09	3.79633e-07	ENSG00000165675.15
RP11-540A21.2	20.2282	1.97152	0.341999	5.7647	8.18037e-09	3.80324e-07	ENSG00000245522.2
COL7A1	309.433	-2.04649	0.355096	-5.76321	8.25267e-09	3.83147e-07	ENSG00000114270.14
NRXN2	972.744	-2.57736	0.447376	-5.76107	8.35814e-09	3.87499e-07	ENSG00000110076.17
CNTN5	23.6353	-5.12962	0.890568	-5.75995	8.41404e-09	3.89544e-07	ENSG00000149972.9
PDIA2	8.88272	-2.69939	0.468722	-5.75903	8.45999e-09	3.91123e-07	ENSG00000185615.14
RP11-550I24.3	2.69818	3.05841	0.531126	5.75835	8.49409e-09	3.92152e-07	ENSG00000270981.1
CNOT3	2191.44	-0.526013	0.0913737	-5.75673	8.57605e-09	3.94833e-07	ENSG00000088038.16
PRNP	3690.09	1.20238	0.208859	5.7569	8.56746e-09	3.94833e-07	ENSG00000171867.15
RP11-750B16.1	383.371	2.03488	0.353622	5.7544	8.69493e-09	3.99749e-07	ENSG00000262902.1
SLC16A1	2221.36	-0.892157	0.155061	-5.7536	8.73648e-09	4.01102e-07	ENSG00000155380.10
TONSL	688.89	-1.11657	0.194079	-5.75314	8.75997e-09	4.01622e-07	ENSG00000160949.15
MPP7	712.68	2.20465	0.383286	5.75197	8.82119e-09	4.03731e-07	ENSG00000150054.17
EXTL1	88.3725	1.70649	0.296688	5.75179	8.83039e-09	4.03731e-07	ENSG00000158008.8
CEP164	1218.57	-0.654688	0.113836	-5.75114	8.86451e-09	4.04217e-07	ENSG00000110274.13
FAM177A1	1602.21	-0.802839	0.139597	-5.75112	8.86547e-09	4.04217e-07	ENSG00000151327.11
XYLT1	2667.4	-1.34576	0.23406	-5.74963	8.94408e-09	4.07239e-07	ENSG00000103489.10
TRIM9	241.728	2.244	0.390477	5.74682	9.09369e-09	4.11883e-07	ENSG00000100505.12
MOB4	3637.52	-1.55099	0.269888	-5.74678	9.09563e-09	4.11883e-07	ENSG00000115540.13
AFF3	823.884	-2.57301	0.447707	-5.74708	9.07967e-09	4.11883e-07	ENSG00000144218.17
GUCY1A2	624.69	1.86499	0.324527	5.74678	9.09592e-09	4.11883e-07	ENSG00000152402.9
C10orf128	201.334	2.04167	0.355395	5.74479	9.2035e-09	4.16185e-07	ENSG00000204161.12
SCML4	16.0133	2.68324	0.467187	5.74339	9.28011e-09	4.19075e-07	ENSG00000146285.12
FKBP3	2337.96	-0.722479	0.125815	-5.74238	9.33525e-09	4.20826e-07	ENSG00000100442.9
MFAP2	137.567	-2.86377	0.498721	-5.74222	9.34434e-09	4.20826e-07	ENSG00000117122.12
DOCK11	317.431	1.72066	0.299738	5.74056	9.43647e-09	4.24397e-07	ENSG00000147251.14
FANCG	569.752	-1.00116	0.174419	-5.73994	9.47111e-09	4.25376e-07	ENSG00000221829.8
HOXC10	427.829	-2.73798	0.477035	-5.73958	9.49142e-09	4.2571e-07	ENSG00000180818.4
CHTF18	869.578	-1.08788	0.18975	-5.73322	9.85407e-09	4.41377e-07	ENSG00000127586.15
POLR1E	879.415	-0.986765	0.172151	-5.73196	9.92767e-09	4.44072e-07	ENSG00000137054.14
RP11-247C2.2	15.0145	-3.92292	0.684507	-5.73102	9.98293e-09	4.4594e-07	ENSG00000248540.2
MSRA	1027.63	1.12199	0.196029	5.72358	1.04305e-08	4.65306e-07	ENSG00000175806.13
DACT2	329.746	-4.92598	0.860824	-5.7224	1.05031e-08	4.67912e-07	ENSG00000164488.10
SIGLEC17P	12.6438	2.72032	0.475495	5.72102	1.05885e-08	4.71082e-07	ENSG00000171101.12
RP11-477H21.2	36.001	-1.79561	0.313948	-5.71944	1.06875e-08	4.74849e-07	ENSG00000269887.1
IGKV1OR2-108	2.50371	3.32571	0.581573	5.71847	1.07487e-08	4.76926e-07	ENSG00000231292.6
LOXL4	441.702	3.10011	0.542623	5.71319	1.10875e-08	4.91299e-07	ENSG00000138131.3
TPX2	1781.35	-1.49887	0.262456	-5.71095	1.1235e-08	4.97166e-07	ENSG00000088325.14
REM2	15.2517	-1.4139	0.247614	-5.71012	1.12896e-08	4.98916e-07	ENSG00000139890.8
ATF5	6321.7	-1.49546	0.261979	-5.70835	1.14078e-08	5.03466e-07	ENSG00000169136.7
FOXD4	58.3615	-2.30327	0.403564	-5.70734	1.14756e-08	5.05782e-07	ENSG00000170122.5
RPL35P6	4.98021	-3.0914	0.541836	-5.70541	1.16063e-08	5.10861e-07	ENSG00000244018.1
SLC17A7	77.7339	-2.31797	0.406306	-5.70499	1.16353e-08	5.10886e-07	ENSG00000104888.8
NMU	15.6668	-3.18864	0.558947	-5.70472	1.16532e-08	5.10886e-07	ENSG00000109255.10
RBMS3-AS2	5.6968	2.77998	0.487308	5.70477	1.16499e-08	5.10886e-07	ENSG00000203506.4
WASL	4044.99	0.775957	0.136037	5.70403	1.17004e-08	5.12278e-07	ENSG00000106299.7
PSD	346.193	-1.44151	0.252736	-5.70364	1.17276e-08	5.12788e-07	ENSG00000059915.15
RP11-543D5.1	7.12138	3.75238	0.658143	5.70146	1.18786e-08	5.18705e-07	ENSG00000227947.1
UGT2A3	21.9275	4.29478	0.753427	5.70033	1.19577e-08	5.21471e-07	ENSG00000135220.9
RCE1	530.222	-0.869799	0.15264	-5.69836	1.20965e-08	5.26164e-07	ENSG00000173653.6
RP11-73G16.1	16.8132	5.62227	0.986649	5.69835	1.20972e-08	5.26164e-07	ENSG00000251249.1
LOXL1	236.096	1.78045	0.312486	5.69769	1.21443e-08	5.2752e-07	ENSG00000129038.14
SUPT16H	4070.23	-0.690309	0.121266	-5.69253	1.2517e-08	5.42995e-07	ENSG00000092201.8
IGF2BP1	64.6486	-3.49074	0.613558	-5.68934	1.27528e-08	5.52498e-07	ENSG00000159217.8
TRANK1	674.758	1.13882	0.200177	5.68908	1.27725e-08	5.5263e-07	ENSG00000168016.12
ALYREF	1496.3	-0.882931	0.155221	-5.68822	1.28373e-08	5.54708e-07	ENSG00000183684.7
KIF7	307.105	-1.99865	0.3516	-5.68443	1.31247e-08	5.66383e-07	ENSG00000166813.13
MT-CO2	785869	1.50695	0.265184	5.68264	1.32634e-08	5.71623e-07	ENSG00000198712.1
ZYG11A	16.3492	-3.36625	0.592482	-5.68162	1.33428e-08	5.74296e-07	ENSG00000203995.8
ITIH4	40.1587	-2.51785	0.443231	-5.68067	1.34164e-08	5.76357e-07	ENSG00000055955.14
GALNT18	696.884	-1.27221	0.223958	-5.68056	1.34255e-08	5.76357e-07	ENSG00000110328.5
FOXE1	38.179	-4.26767	0.751743	-5.67703	1.37053e-08	5.87605e-07	ENSG00000178919.8
RQCD1	2017.77	-0.638192	0.112441	-5.67579	1.38052e-08	5.91121e-07	ENSG00000144580.12
MT-RNR1	351066	1.99853	0.352229	5.67395	1.39543e-08	5.96729e-07	ENSG00000211459.2
RP1-293L6.1	28.0765	-4.97825	0.877481	-5.67334	1.40042e-08	5.97706e-07	ENSG00000234688.1
CFB	160.715	2.60697	0.459521	5.67323	1.40132e-08	5.97706e-07	ENSG00000243649.7
ENC1	3897.43	-1.87589	0.330756	-5.67153	1.41532e-08	6.02896e-07	ENSG00000171617.12
PARD6B	276.447	1.25762	0.221825	5.66941	1.43288e-08	6.09156e-07	ENSG00000124171.7
SYTL2	2342.25	-2.22727	0.392864	-5.66931	1.4337e-08	6.09156e-07	ENSG00000137501.15
PITX1	722.555	-2.53362	0.447163	-5.66599	1.46181e-08	6.19506e-07	ENSG00000069011.14
NUP62	3021.88	-0.692433	0.122208	-5.66602	1.4615e-08	6.19506e-07	ENSG00000213024.9
SLC12A6	738.292	0.82387	0.145412	5.66577	1.46369e-08	6.19508e-07	ENSG00000140199.10
FAM109A	3573.08	1.11057	0.196044	5.66488	1.47125e-08	6.21914e-07	ENSG00000198324.13
MTFR2	143.132	-1.29708	0.229033	-5.66328	1.48507e-08	6.26221e-07	ENSG00000146410.10
RP11-10K16.1	24.7003	1.55082	0.273839	5.66326	1.48523e-08	6.26221e-07	ENSG00000245213.5
PCAT19	394.008	-1.69171	0.298812	-5.66146	1.50095e-08	6.32043e-07	ENSG00000267107.5
RPLP0	47967.5	-0.846228	0.149499	-5.66043	1.50995e-08	6.35024e-07	ENSG00000089157.14
EPO	24.1758	-2.54944	0.450477	-5.65941	1.51892e-08	6.37985e-07	ENSG00000130427.2
EHMT1	3128.64	-0.727072	0.128706	-5.6491	1.61287e-08	6.76587e-07	ENSG00000181090.16
FUT11	873.764	-0.800553	0.141738	-5.64813	1.62204e-08	6.79569e-07	ENSG00000196968.9
GPR141	6.6552	2.95159	0.52299	5.64368	1.66455e-08	6.96499e-07	ENSG00000187037.7
STARD10	7305.84	1.53371	0.271845	5.64186	1.68222e-08	7.03001e-07	ENSG00000214530.6
TSR2	5133.71	1.1287	0.200146	5.6394	1.70643e-08	7.1222e-07	ENSG00000158526.7
HLA-B	56328.8	1.48606	0.263537	5.6389	1.71142e-08	7.13403e-07	ENSG00000234745.8
HEBP1	5832.56	0.960004	0.170289	5.63749	1.72551e-08	7.18368e-07	ENSG00000013583.7
GATM	1331.74	1.91243	0.339375	5.63514	1.7492e-08	7.27314e-07	ENSG00000171766.14
GAB1	799.681	0.939093	0.166657	5.63489	1.75171e-08	7.27442e-07	ENSG00000109458.7
GNAI3	2928.74	-0.696588	0.123772	-5.62801	1.82301e-08	7.56104e-07	ENSG00000065135.8
SOX21-AS1	8.23492	-3.77472	0.671139	-5.62435	1.86211e-08	7.71353e-07	ENSG00000227640.2
RP11-517I3.2	64.8171	1.57857	0.280801	5.62168	1.89106e-08	7.82365e-07	ENSG00000279118.1
RP11-49I11.4	47.6463	-1.57084	0.279449	-5.62119	1.89649e-08	7.83629e-07	ENSG00000274849.1
SLCO2B1	901.384	1.68273	0.299454	5.61933	1.91703e-08	7.91128e-07	ENSG00000137491.13
NECAB2	111.168	-2.84801	0.506884	-5.61867	1.92428e-08	7.93129e-07	ENSG00000103154.8
IQUB	67.8461	1.94072	0.345981	5.60934	2.031e-08	8.36075e-07	ENSG00000164675.9
RIN3	2723.57	1.47308	0.26264	5.60876	2.03778e-08	8.37823e-07	ENSG00000100599.14
CCDC18	150.415	-1.10212	0.196601	-5.60588	2.07194e-08	8.48699e-07	ENSG00000122483.16
BDH2	3338.53	1.18072	0.210616	5.60604	2.07007e-08	8.48699e-07	ENSG00000164039.13
YJEFN3	137.891	-1.55877	0.278051	-5.60606	2.06981e-08	8.48699e-07	ENSG00000250067.10
NUP188	2688.3	-0.760849	0.135818	-5.60198	2.11919e-08	8.66978e-07	ENSG00000095319.13
RP11-392P7.6	444.038	1.02792	0.183523	5.60104	2.13066e-08	8.70593e-07	ENSG00000247498.8
RP11-434E6.4	18.4675	-2.33625	0.417244	-5.59926	2.15273e-08	8.78527e-07	ENSG00000277559.1
LINC01489	5.74533	3.52247	0.62914	5.59887	2.15756e-08	8.79411e-07	ENSG00000255727.1
RP11-83N9.6	13.3866	-1.70927	0.305391	-5.597	2.18098e-08	8.87863e-07	ENSG00000275329.1
C5orf34	180.913	-1.14211	0.204199	-5.59311	2.23044e-08	9.06879e-07	ENSG00000172244.7
2022-09-12	12.0159	-2.78014	0.497132	-5.59235	2.2402e-08	9.09729e-07	ENSG00000140623.12
CHAF1B	312.931	-1.11212	0.198937	-5.59032	2.26651e-08	9.19285e-07	ENSG00000159259.7
BACE1	2664.58	-1.07646	0.192567	-5.59008	2.26968e-08	9.19444e-07	ENSG00000186318.15
PRRX2	276.084	-2.9531	0.528438	-5.58835	2.2924e-08	9.27511e-07	ENSG00000167157.10
CTSW	71.5521	2.05871	0.368462	5.5873	2.3063e-08	9.31994e-07	ENSG00000172543.6
TGFB2	130.98	-1.86153	0.333257	-5.58588	2.32518e-08	9.38474e-07	ENSG00000092969.10
QPCTL	1091.34	-0.873125	0.156334	-5.585	2.33703e-08	9.42109e-07	ENSG00000011478.10
RUVBL2	4854.65	-0.770964	0.138132	-5.58135	2.38658e-08	9.6091e-07	ENSG00000183207.11
PDZD4	241.535	-2.14853	0.384997	-5.58065	2.39621e-08	9.62444e-07	ENSG00000067840.11
PTPRB	729.532	1.233	0.220938	5.58076	2.39472e-08	9.62444e-07	ENSG00000127329.13
LPPR3	8.33256	-2.93767	0.5265	-5.57962	2.41044e-08	9.66984e-07	ENSG00000129951.17
NVL	683.789	-0.546951	0.0980516	-5.5782	2.43026e-08	9.73755e-07	ENSG00000143748.16
MS4A7	568.58	1.72563	0.309428	5.57684	2.44931e-08	9.80199e-07	ENSG00000166927.11
CTDSPL2	914.893	-0.597538	0.107168	-5.57571	2.46517e-08	9.85353e-07	ENSG00000137770.12
FDPS	13844.9	-1.96254	0.352002	-5.57536	2.47017e-08	9.8616e-07	ENSG00000160752.13
TFCP2L1	49.3241	-2.31148	0.414696	-5.57391	2.49085e-08	9.93215e-07	ENSG00000115112.7
AGA	1119.62	1.13882	0.204345	5.57302	2.50355e-08	9.97076e-07	ENSG00000038002.7
CEP89	1353.83	-0.750365	0.134692	-5.57096	2.53333e-08	1.00772e-06	ENSG00000121289.16
GPRC5A	1724.92	2.2349	0.40122	5.57027	2.5434e-08	1.01051e-06	ENSG00000013588.5
HDC	30.9324	4.24957	0.762947	5.56994	2.54831e-08	1.01125e-06	ENSG00000140287.9
CFAP46	63.4806	-2.53053	0.454447	-5.56837	2.57134e-08	1.01794e-06	ENSG00000171811.11
APOBEC3B	569.316	-1.89954	0.341125	-5.56845	2.57013e-08	1.01794e-06	ENSG00000179750.14
CXCR6	44.3504	2.47956	0.445543	5.56527	2.61753e-08	1.03499e-06	ENSG00000172215.5
MPP1	2236.35	0.945183	0.169896	5.56329	2.64737e-08	1.04429e-06	ENSG00000130830.13
EIF4E2	2430.34	-0.642051	0.115405	-5.56346	2.64472e-08	1.04429e-06	ENSG00000135930.12
FAM72C	18.8037	-1.86785	0.335781	-5.56269	2.65654e-08	1.04666e-06	ENSG00000263513.4
RP11-209D14.2	9.86688	2.28186	0.410285	5.56166	2.67228e-08	1.0516e-06	ENSG00000261033.1
RP11-493L12.4	21.4335	2.04166	0.367138	5.56101	2.68222e-08	1.05426e-06	ENSG00000258181.1
NAV1	870.801	-1.19786	0.215481	-5.55901	2.71307e-08	1.06386e-06	ENSG00000134369.14
B3GNT3	56.0645	3.74638	0.673917	5.55911	2.71154e-08	1.06386e-06	ENSG00000179913.9
KAZALD1	276.107	-1.69145	0.304296	-5.55857	2.71995e-08	1.06529e-06	ENSG00000107821.13
KLC2	1463.06	-0.770687	0.138673	-5.5576	2.73515e-08	1.06998e-06	ENSG00000174996.10
DESI2	1450.87	-0.796379	0.143334	-5.55609	2.75881e-08	1.07796e-06	ENSG00000121644.17
SSBP4	2537.56	-1.01162	0.182086	-5.55573	2.76457e-08	1.07893e-06	ENSG00000130511.14
WDR18	2780.33	-1.04138	0.187575	-5.55181	2.82735e-08	1.10213e-06	ENSG00000065268.9
SLC19A1	635.923	-1.00421	0.18089	-5.5515	2.83231e-08	1.10277e-06	ENSG00000173638.17
KB-1980E6.3	8.08034	-4.05655	0.731258	-5.54736	2.90016e-08	1.12785e-06	ENSG00000253633.1
DBF4	418.299	-0.903375	0.16286	-5.54694	2.90717e-08	1.12793e-06	ENSG00000006634.6
MMP10	9.09986	-3.74469	0.67508	-5.54704	2.90551e-08	1.12793e-06	ENSG00000166670.8
RPP40	668.603	-1.10597	0.199393	-5.54668	2.91146e-08	1.12804e-06	ENSG00000124787.12
CPTP	2184.7	0.710118	0.12803	5.54651	2.91429e-08	1.12804e-06	ENSG00000224051.5
LINC01191	9.24167	-2.54548	0.459034	-5.54529	2.93468e-08	1.13461e-06	ENSG00000234199.2
EXTL2	1344.9	-1.07598	0.194115	-5.543	2.97332e-08	1.1482e-06	ENSG00000162694.12
SNHG1	1024.22	-0.929015	0.167612	-5.54267	2.97902e-08	1.14906e-06	ENSG00000255717.5
VGLL2	20.6032	-4.94584	0.893039	-5.53821	3.05577e-08	1.17729e-06	ENSG00000170162.12
MED27	945.458	-0.775469	0.14005	-5.53709	3.07536e-08	1.18346e-06	ENSG00000160563.12
SYT1	102.256	-3.35046	0.605174	-5.53636	3.08819e-08	1.18701e-06	ENSG00000067715.12
CCR2	31.5533	2.54226	0.459265	5.5355	3.10346e-08	1.1915e-06	ENSG00000121807.5
CSF2RB	100.928	1.65809	0.299741	5.53173	3.17087e-08	1.21597e-06	ENSG00000100368.12
CLK2	1869.68	-0.867141	0.156785	-5.53076	3.1884e-08	1.22127e-06	ENSG00000176444.17
SOWAHA	42.5906	-2.94933	0.533514	-5.52811	3.23703e-08	1.23846e-06	ENSG00000198944.5
MTATP6P3	6.9442	4.77911	0.864595	5.52757	3.24696e-08	1.24083e-06	ENSG00000263483.1
HAT1	1456.49	-0.867562	0.156972	-5.52686	3.26021e-08	1.24302e-06	ENSG00000128708.11
GSDMC	5.85362	3.04578	0.551079	5.52693	3.25879e-08	1.24302e-06	ENSG00000147697.7
CFAP58	36.2442	1.36867	0.247648	5.52665	3.26404e-08	1.24304e-06	ENSG00000120051.13
MCM3	3411	-0.797019	0.144244	-5.5255	3.2854e-08	1.24942e-06	ENSG00000112118.16
KDM4A-AS1	60.9218	-1.6419	0.297157	-5.52535	3.28834e-08	1.24942e-06	ENSG00000236200.4
ARHGEF34P	7.88965	2.9279	0.529986	5.52449	3.3045e-08	1.25412e-06	ENSG00000204959.4
ZNF695	14.9558	-2.24775	0.406892	-5.5242	3.30988e-08	1.25472e-06	ENSG00000197472.13
MT-ATP8	41731.4	1.62509	0.29426	5.52263	3.33954e-08	1.26451e-06	ENSG00000228253.1
MEIS1	4011.9	1.23373	0.223415	5.52218	3.34826e-08	1.26636e-06	ENSG00000143995.18
EME1	98.2882	-1.34893	0.244289	-5.52185	3.35446e-08	1.26726e-06	ENSG00000154920.13
ANKRD20A5P	63.3241	-3.04185	0.551114	-5.51946	3.40043e-08	1.28316e-06	ENSG00000186481.14
SIGLEC9	112.856	1.84719	0.334735	5.51837	3.42167e-08	1.2897e-06	ENSG00000129450.7
TTK	394.107	-1.55005	0.280936	-5.51743	3.43992e-08	1.2951e-06	ENSG00000112742.8
TSPAN32	20.1063	1.81934	0.329865	5.51541	3.47975e-08	1.30861e-06	ENSG00000064201.14
EIF1B-AS1	42.8717	1.17675	0.213395	5.51441	3.49945e-08	1.31452e-06	ENSG00000280739.1
GSAP	750.739	1.01776	0.184582	5.51387	3.51033e-08	1.31711e-06	ENSG00000186088.14
GLIS2	3371.89	1.35552	0.245869	5.51317	3.52429e-08	1.32085e-06	ENSG00000126603.7
AP003774.6	6.11355	2.54442	0.461583	5.51239	3.54003e-08	1.32525e-06	ENSG00000231680.1
GVINP1	47.5872	1.46376	0.265622	5.5107	3.57419e-08	1.33652e-06	ENSG00000254838.5
LHX4-AS1	1398.24	-0.586246	0.106434	-5.50808	3.62774e-08	1.35501e-06	ENSG00000230124.5
FAM72B	29.2061	-1.47867	0.268522	-5.5067	3.65633e-08	1.36415e-06	ENSG00000188610.11
ENDOV	712.516	-0.890282	0.16178	-5.50304	3.73305e-08	1.3912e-06	ENSG00000173818.15
MGAT5B	73.2044	-2.22111	0.403642	-5.50267	3.74074e-08	1.3925e-06	ENSG00000167889.11
PSMB5	5234.91	-0.714251	0.12983	-5.50143	3.76719e-08	1.40077e-06	ENSG00000100804.17
INPP5D	455.427	1.26811	0.230534	5.50074	3.78192e-08	1.40467e-06	ENSG00000168918.12
DAPP1	48.4671	2.03038	0.369207	5.4993	3.81309e-08	1.41339e-06	ENSG00000070190.11
GFRA1	153.018	2.64603	0.481161	5.49926	3.81398e-08	1.41339e-06	ENSG00000151892.13
VGF	3201.83	-3.2901	0.598368	-5.49846	3.83119e-08	1.41819e-06	ENSG00000128564.6
MSX1	1026.47	-1.25809	0.228895	-5.49636	3.87715e-08	1.43199e-06	ENSG00000163132.6
LIN9	190.315	-0.852493	0.155096	-5.49655	3.873e-08	1.43199e-06	ENSG00000183814.14
TP73	77.2537	-2.77383	0.504695	-5.49605	3.88394e-08	1.43289e-06	ENSG00000078900.13
TP53TG1	990.439	0.922774	0.167936	5.4948	3.9116e-08	1.43989e-06	ENSG00000182165.16
PCDHGC3	467.564	1.77317	0.322689	5.49497	3.90779e-08	1.43989e-06	ENSG00000240184.5
SPINK6	204.636	-3.4982	0.63671	-5.49418	3.92525e-08	1.44331e-06	ENSG00000178172.5
MUC15	108.909	-6.85824	1.24891	-5.49138	3.98807e-08	1.46477e-06	ENSG00000169550.11
ITK	36.9908	2.26523	0.412587	5.49031	4.01223e-08	1.47038e-06	ENSG00000113263.11
NAT16	67.5243	-3.78209	0.688852	-5.49043	4.00956e-08	1.47038e-06	ENSG00000167011.7
ATP6V1B1	74.1527	-2.27109	0.413789	-5.48851	4.0533e-08	1.48378e-06	ENSG00000116039.10
DUOX2	179.561	3.39474	0.618845	5.48561	4.12041e-08	1.50668e-06	ENSG00000140279.11
PDK2	1905.41	1.24522	0.227011	5.48531	4.12747e-08	1.5076e-06	ENSG00000005882.10
EIF4A3	2889.55	-0.880661	0.160579	-5.48428	4.15164e-08	1.51475e-06	ENSG00000141543.8
FAM198B	15844.6	1.27899	0.23325	5.48335	4.17355e-08	1.52107e-06	ENSG00000164125.14
RPL13A	68572	-0.892225	0.162738	-5.48259	4.19135e-08	1.52535e-06	ENSG00000142541.15
WDR86-AS1	4.03287	2.90659	0.530161	5.48246	4.19453e-08	1.52535e-06	ENSG00000243836.4
HLA-DQA2	242.829	2.72106	0.49639	5.48169	4.21284e-08	1.53033e-06	ENSG00000237541.3
CSF1R	1492.68	1.72625	0.315048	5.47933	4.26942e-08	1.54918e-06	ENSG00000182578.12
2022-09-05	547.185	-1.42693	0.260464	-5.47842	4.29136e-08	1.55543e-06	ENSG00000184702.16
RAI2	774.096	1.72738	0.315335	5.47793	4.30321e-08	1.55802e-06	ENSG00000131831.16
RP11-475J5.5	55.4334	2.38771	0.435897	5.4777	4.30897e-08	1.55839e-06	ENSG00000271207.1
ARHGAP11A	503.485	-1.28789	0.235169	-5.47646	4.33931e-08	1.56765e-06	ENSG00000198826.9
ABAT	6949.08	2.11875	0.387124	5.47305	4.42344e-08	1.5963e-06	ENSG00000183044.10
GALNT7	1007.17	1.37573	0.251492	5.47026	4.49365e-08	1.61987e-06	ENSG00000109586.10
VRK1	423.182	-0.752847	0.137634	-5.46993	4.50221e-08	1.62077e-06	ENSG00000100749.6
RP11-521D12.1	2.53294	3.21443	0.587672	5.46978	4.50595e-08	1.62077e-06	ENSG00000240687.1
TMEM72	5.75881	4.30017	0.786317	5.46875	4.5323e-08	1.62847e-06	ENSG00000187783.10
RP11-320M16.1	60.0056	2.06636	0.378035	5.46607	4.60115e-08	1.65142e-06	ENSG00000259045.1
FOXP2	142.117	2.9254	0.535247	5.46552	4.6156e-08	1.65481e-06	ENSG00000128573.21
RP11-295M3.4	28.1093	2.22247	0.406694	5.46473	4.63613e-08	1.66037e-06	ENSG00000277639.1
CETP	193.156	1.8162	0.332448	5.46311	4.67858e-08	1.67195e-06	ENSG00000087237.9
DPH2	829.412	-0.768886	0.140741	-5.46312	4.67832e-08	1.67195e-06	ENSG00000132768.12
RP11-115N4.1	9.06457	-4.08458	0.748397	-5.45777	4.82138e-08	1.72112e-06	ENSG00000243144.5
GIMAP6	418.401	1.15031	0.210778	5.45748	4.82936e-08	1.72211e-06	ENSG00000133561.14
FOXM1	863.917	-1.56157	0.286151	-5.45717	4.83792e-08	1.7233e-06	ENSG00000111206.11
SKA2	1375.64	-0.720343	0.132018	-5.45641	4.85845e-08	1.72875e-06	ENSG00000182628.11
HN1	2648.82	-1.10715	0.203029	-5.45319	4.94754e-08	1.75856e-06	ENSG00000189159.14
LHX1	5.08047	-4.62518	0.848224	-5.45278	4.95889e-08	1.7607e-06	ENSG00000273706.3
DNMT3A	1881.22	-1.22818	0.225306	-5.45117	5.00401e-08	1.77481e-06	ENSG00000119772.15
TMCO6	605.313	0.845809	0.155187	5.45026	5.02952e-08	1.78164e-06	ENSG00000113119.11
LA16c-380H5.3	2.25584	-3.56459	0.65404	-5.4501	5.03408e-08	1.78164e-06	ENSG00000270097.1
RP11-342K2.1	54.6483	-1.22494	0.224763	-5.44991	5.03942e-08	1.78164e-06	ENSG00000279133.1
TMEM9	7325.07	-0.891333	0.163584	-5.44879	5.07142e-08	1.78722e-06	ENSG00000116857.15
BRSK1	666.599	-1.29021	0.236777	-5.44907	5.06327e-08	1.78722e-06	ENSG00000160469.15
GRIK1	17.7441	-2.27647	0.417784	-5.44891	5.06783e-08	1.78722e-06	ENSG00000171189.15
CARD14	129.717	-1.30535	0.239589	-5.44828	5.08595e-08	1.79043e-06	ENSG00000141527.15
FEZF1-AS1	45.2509	-3.37452	0.619404	-5.44801	5.09365e-08	1.79123e-06	ENSG00000230316.5
PPM1G	4188.83	-0.638322	0.117206	-5.44616	5.14683e-08	1.80609e-06	ENSG00000115241.10
AATBC	49.3133	-2.24539	0.412281	-5.44625	5.14437e-08	1.80609e-06	ENSG00000215458.7
KB-1507C5.4	3.63162	1.94587	0.357334	5.44552	5.16537e-08	1.81067e-06	ENSG00000254281.1
SLC2A1	3024.89	-1.29934	0.238645	-5.44468	5.18998e-08	1.81737e-06	ENSG00000117394.18
CTB-36O1.4	29.2835	2.22137	0.408051	5.44385	5.21424e-08	1.82393e-06	ENSG00000198868.3
PFKFB2	960.109	1.35573	0.249095	5.44264	5.24965e-08	1.83244e-06	ENSG00000123836.13
EIF1P6	11.6863	-1.42472	0.261763	-5.4428	5.24504e-08	1.83244e-06	ENSG00000267938.1
RP11-108L7.15	15.132	-1.50666	0.276909	-5.441	5.29814e-08	1.84742e-06	ENSG00000273162.1
CPA6	2.92092	2.7688	0.508975	5.43995	5.32956e-08	1.85642e-06	ENSG00000165078.10
ERBB3	100.935	2.35639	0.433229	5.43914	5.35382e-08	1.8629e-06	ENSG00000065361.13
CCL19	64.8745	4.11763	0.757227	5.43777	5.39511e-08	1.8753e-06	ENSG00000172724.10
CLEC10A	90.5574	2.78246	0.511978	5.43474	5.48775e-08	1.9055e-06	ENSG00000132514.12
AC139100.4	30.1879	-1.36711	0.25159	-5.43388	5.51425e-08	1.91269e-06	ENSG00000278000.1
RP11-664D7.4	9.33098	5.91985	1.08961	5.43302	5.54094e-08	1.91993e-06	ENSG00000248801.5
RP11-707A18.1	3.72745	4.49598	0.827591	5.43261	5.55365e-08	1.92232e-06	ENSG00000250125.1
TMEM198	399.884	-0.970999	0.178783	-5.43116	5.59889e-08	1.93595e-06	ENSG00000188760.9
TACR1	22.9464	2.42966	0.447497	5.42945	5.65292e-08	1.95259e-06	ENSG00000115353.9
SH3BP2	1289.2	1.50935	0.278051	5.42834	5.68821e-08	1.96273e-06	ENSG00000087266.14
ZDHHC11	93.6098	-1.89588	0.349331	-5.42716	5.72578e-08	1.97363e-06	ENSG00000188818.11
HPCAL1	2677.28	-0.986936	0.18189	-5.42599	5.76336e-08	1.98452e-06	ENSG00000115756.11
PHGDH	600.978	-1.77905	0.328053	-5.42306	5.85883e-08	2.01529e-06	ENSG00000092621.10
ISCU	14254.6	0.848652	0.156511	5.42233	5.88272e-08	2.01961e-06	ENSG00000136003.14
RP11-231N3.1	6.3514	4.77816	0.881205	5.4223	5.88361e-08	2.01961e-06	ENSG00000254438.1
CTD-2369P2.10	20.4132	-1.49716	0.276193	-5.42071	5.93641e-08	2.03562e-06	ENSG00000167807.14
PMS1	413.272	-0.525718	0.0970022	-5.41965	5.97163e-08	2.04346e-06	ENSG00000064933.15
AC007050.18	6.20114	-4.60119	0.848967	-5.41976	5.96804e-08	2.04346e-06	ENSG00000250261.1
AC016745.3	4.58197	3.09234	0.570664	5.41884	5.99876e-08	2.05062e-06	ENSG00000234997.1
RP1-170O19.14	19.0749	-2.07034	0.382099	-5.41832	6.01609e-08	2.05442e-06	ENSG00000253508.1
IGDCC3	17.2543	-2.45901	0.453876	-5.4178	6.0336e-08	2.05827e-06	ENSG00000174498.12
USP53	903.143	1.61935	0.298946	5.41687	6.06506e-08	2.06687e-06	ENSG00000145390.10
MTATP6P1	75054.9	1.64587	0.303931	5.41527	6.11956e-08	2.0833e-06	ENSG00000248527.1
STAP2	905.245	1.58396	0.292521	5.41487	6.13336e-08	2.08585e-06	ENSG00000178078.10
NCLN	12081.6	-0.759804	0.140324	-5.41465	6.14101e-08	2.0863e-06	ENSG00000125912.9
HSPB1	58873.8	1.50092	0.277228	5.41402	6.16252e-08	2.09146e-06	ENSG00000106211.8
RTN4R	755.396	-1.91444	0.353767	-5.41159	6.24679e-08	2.11789e-06	ENSG00000040608.12
AFMID	427.902	-1.22281	0.22611	-5.40805	6.37139e-08	2.15571e-06	ENSG00000183077.14
RP11-354E11.2	7.94446	3.68198	0.680823	5.40813	6.36864e-08	2.15571e-06	ENSG00000233968.5
RP1-78O14.1	11.2091	2.28489	0.422579	5.40701	6.40862e-08	2.16609e-06	ENSG00000257894.2
SOD2	14578.7	1.06798	0.197555	5.40601	6.44459e-08	2.17602e-06	ENSG00000112096.15
RP11-116D17.5	44.0993	-2.79008	0.516159	-5.40546	6.46408e-08	2.18037e-06	ENSG00000276972.1
LY9	22.017	2.32585	0.430477	5.40297	6.55455e-08	2.20864e-06	ENSG00000122224.16
CARHSP1	6703.08	0.926155	0.171448	5.40195	6.59209e-08	2.21902e-06	ENSG00000153048.9
COL14A1	6261.89	2.76134	0.511352	5.40007	6.66146e-08	2.24009e-06	ENSG00000187955.10
NCAN	4.83186	-2.53378	0.469477	-5.39703	6.77528e-08	2.27605e-06	ENSG00000130287.12
TIMM9	1070.63	-0.638812	0.118376	-5.39646	6.79699e-08	2.28103e-06	ENSG00000100575.12
GAREML	95.3665	-1.76665	0.327407	-5.39587	6.81906e-08	2.28611e-06	ENSG00000157833.11
TMEM230	8412.65	0.721855	0.133818	5.39432	6.87834e-08	2.30365e-06	ENSG00000089063.13
KRT8P3	11.8892	2.68782	0.498381	5.39311	6.92479e-08	2.31686e-06	ENSG00000254285.3
SRSF7	3258.86	-0.464078	0.086084	-5.39099	7.00689e-08	2.34196e-06	ENSG00000115875.17
NEGR1	82.2854	2.70143	0.501118	5.39081	7.01412e-08	2.34201e-06	ENSG00000172260.12
ACP1	5351.57	-0.733572	0.136261	-5.38357	7.30238e-08	2.4358e-06	ENSG00000143727.14
KLF16	842.333	-0.791097	0.147025	-5.38068	7.42048e-08	2.47269e-06	ENSG00000129911.7
CPNE4	531.615	2.89026	0.537265	5.37957	7.4662e-08	2.48542e-06	ENSG00000196353.10
WDFY4	101.82	1.43567	0.266994	5.37715	7.56721e-08	2.51399e-06	ENSG00000128815.16
SCOC-AS1	110.082	1.38441	0.257456	5.37726	7.5628e-08	2.51399e-06	ENSG00000196951.9
IPO4	333.959	-0.72192	0.134268	-5.37671	7.58572e-08	2.5176e-06	ENSG00000196497.14
PLEKHJ1	3635.11	-1.00989	0.187835	-5.37648	7.59563e-08	2.51837e-06	ENSG00000104886.8
ARMC9	902.682	1.10004	0.204626	5.37584	7.62256e-08	2.52476e-06	ENSG00000135931.16
UGT1A7	166.614	4.43918	0.826087	5.37374	7.7118e-08	2.55177e-06	ENSG00000244122.2
SLC51A	2134.66	-2.68113	0.499025	-5.37274	7.75489e-08	2.56346e-06	ENSG00000163959.8
ASH1L-AS1	66.7449	-1.09961	0.204779	-5.36975	7.88477e-08	2.60379e-06	ENSG00000235919.4
LMF2	3398.33	-0.699321	0.130243	-5.36937	7.90133e-08	2.60405e-06	ENSG00000100258.16
SCAP	10684.9	-1.01048	0.188191	-5.36946	7.89743e-08	2.60405e-06	ENSG00000114650.17
NCL	18389.6	-0.485242	0.0903915	-5.36822	7.95168e-08	2.61804e-06	ENSG00000115053.14
APBB2	1166.63	0.959111	0.178732	5.36621	8.04086e-08	2.64476e-06	ENSG00000163697.15
SHB	256.412	-1.71129	0.318957	-5.36528	8.08254e-08	2.6541e-06	ENSG00000107338.9
TFDP1	1496.45	-0.771406	0.143779	-5.36521	8.0853e-08	2.6541e-06	ENSG00000198176.11
HLA-A	50702.8	1.27544	0.237763	5.36434	8.12459e-08	2.66435e-06	ENSG00000206503.10
USP2	1067.23	1.77643	0.331203	5.36355	8.16009e-08	2.67334e-06	ENSG00000036672.14
FBXO43	43.0393	-1.51718	0.282913	-5.36272	8.19777e-08	2.68241e-06	ENSG00000156509.12
CTB-31O20.2	304.575	-1.14049	0.212675	-5.36258	8.20401e-08	2.68241e-06	ENSG00000261526.2
TTC39A-AS1	1.9478	3.12248	0.582366	5.36172	8.24316e-08	2.69255e-06	ENSG00000261664.4
NIFK	1138.53	-0.645287	0.120355	-5.36155	8.25131e-08	2.69255e-06	ENSG00000155438.10
RP11-417L19.2	11.9786	-3.39715	0.633755	-5.36034	8.30634e-08	2.70784e-06	ENSG00000256955.2
AACS	3094.2	-1.29885	0.242384	-5.35864	8.38506e-08	2.72714e-06	ENSG00000081760.15
DPP10	836.581	-2.66	0.496398	-5.35861	8.38655e-08	2.72714e-06	ENSG00000175497.15
LINC00261	6.55625	-5.65809	1.0559	-5.35853	8.3903e-08	2.72714e-06	ENSG00000259974.2
ARHGEF25	401.292	-1.5628	0.291739	-5.35684	8.46911e-08	2.75005e-06	ENSG00000240771.5
SLC25A4	2701.93	0.993826	0.185558	5.35587	8.51458e-08	2.75589e-06	ENSG00000151729.9
C14orf180	13.1606	3.19546	0.596625	5.3559	8.5132e-08	2.75589e-06	ENSG00000184601.9
MT-ND4L	96645.2	1.73084	0.323158	5.356	8.5083e-08	2.75589e-06	ENSG00000212907.2
ARHGEF28	1330.19	1.26933	0.237003	5.35575	8.52045e-08	2.75589e-06	ENSG00000214944.8
LSMEM2	11.1007	-2.19125	0.409169	-5.35536	8.53841e-08	2.759e-06	ENSG00000179564.3
CLSTN1	4772.52	-0.8508	0.158966	-5.35209	8.69441e-08	2.80667e-06	ENSG00000171603.15
MT-ATP6	479868	1.55313	0.290237	5.35127	8.73399e-08	2.81584e-06	ENSG00000198899.2
RP11-809N8.5	58.7066	1.93621	0.361831	5.35115	8.73988e-08	2.81584e-06	ENSG00000256148.1
POLE3	3243.3	-0.70075	0.131041	-5.34757	8.9145e-08	2.86931e-06	ENSG00000148229.11
KCNAB3	57.9956	-1.77141	0.331326	-5.34644	8.97002e-08	2.88437e-06	ENSG00000170049.8
SWI5	1203.58	-0.993297	0.185842	-5.34484	9.0499e-08	2.90723e-06	ENSG00000175854.10
RAB15	258.392	-1.40061	0.262094	-5.34393	9.09546e-08	2.91903e-06	ENSG00000139998.13
TRAF3IP3	56.497	1.66497	0.311616	5.34303	9.14071e-08	2.92786e-06	ENSG00000009790.13
CHRNA5	92.6916	-1.82445	0.341454	-5.34318	9.13323e-08	2.92786e-06	ENSG00000169684.12
RP11-278A23.4	3.05194	-2.39995	0.449289	-5.34168	9.20901e-08	2.94688e-06	ENSG00000277504.1
TBX2-AS1	81.3066	-2.10108	0.3936	-5.33811	9.39225e-08	3.00261e-06	ENSG00000267280.4
DHDH	26.803	-1.76574	0.330914	-5.33595	9.50433e-08	3.03551e-06	ENSG00000104808.6
PIH1D1	2790.31	-0.631338	0.118391	-5.33264	9.6797e-08	3.08853e-06	ENSG00000104872.9
NDUFA1	6548.38	0.991271	0.18591	5.332	9.7136e-08	3.09636e-06	ENSG00000125356.6
TMC2	14.1296	2.62548	0.492445	5.33153	9.73902e-08	3.10148e-06	ENSG00000149488.12
AKNAD1	23.9626	1.84588	0.346263	5.33086	9.77505e-08	3.10696e-06	ENSG00000162641.17
SEPP1	3813.31	1.69088	0.317184	5.33091	9.77212e-08	3.10696e-06	ENSG00000250722.4
LSM4	6192.16	-0.664807	0.124754	-5.32893	9.87932e-08	3.13709e-06	ENSG00000130520.9
PATL2	55.8961	1.72246	0.323348	5.32696	9.98729e-08	3.16833e-06	ENSG00000229474.5
STRN4	3737.72	-0.542244	0.101822	-5.32543	1.00717e-07	3.19204e-06	ENSG00000090372.13
PAK4	3597.77	-0.62673	0.117726	-5.32361	1.01728e-07	3.2205e-06	ENSG00000130669.16
CCNA1	7.15461	2.84161	0.533791	5.32346	1.0181e-07	3.2205e-06	ENSG00000133101.8
SLC20A1	1911.57	-1.09914	0.206503	-5.32263	1.0228e-07	3.23229e-06	ENSG00000144136.9
IKZF1	125.777	1.7251	0.324149	5.32194	1.02668e-07	3.24145e-06	ENSG00000185811.15
XRCC3	400.475	-0.697892	0.131172	-5.32044	1.03515e-07	3.26506e-06	ENSG00000126215.12
DLG2	363.929	2.03806	0.383099	5.31994	1.03803e-07	3.27102e-06	ENSG00000150672.15
ARPC2	5506.38	-0.775991	0.145914	-5.31813	1.04837e-07	3.29953e-06	ENSG00000163466.14
HSPB1P2	23.8078	1.52401	0.286576	5.31801	1.04907e-07	3.29953e-06	ENSG00000230216.1
AC114494.1	11.1246	2.74675	0.516577	5.31721	1.05369e-07	3.31091e-06	ENSG00000279468.1
GIMAP7	347.395	1.32236	0.248892	5.313	1.07836e-07	3.38521e-06	ENSG00000179144.4
B2M	80124.2	1.15183	0.216831	5.31212	1.0836e-07	3.39589e-06	ENSG00000166710.16
MVD	8686.45	-1.82507	0.343569	-5.31208	1.08382e-07	3.39589e-06	ENSG00000167508.9
RP11-158L12.4	102.79	-1.55607	0.292991	-5.31099	1.09029e-07	3.41295e-06	ENSG00000279233.1
CTD-2510F5.4	20.1749	-1.84036	0.346542	-5.31064	1.09239e-07	3.41627e-06	ENSG00000265415.1
PTN	2172	-3.20851	0.604247	-5.30993	1.09669e-07	3.42648e-06	ENSG00000105894.10
SIGLEC6	5.1163	5.36869	1.01136	5.30839	1.10596e-07	3.45065e-06	ENSG00000105492.14
SLC26A4-AS1	14.5697	-2.84093	0.535186	-5.3083	1.10651e-07	3.45065e-06	ENSG00000233705.5
SNRNP70	8822.13	-0.586722	0.110542	-5.30767	1.11036e-07	3.45696e-06	ENSG00000104852.13
RPL34-AS1	7.1375	1.26287	0.237934	5.30763	1.11063e-07	3.45696e-06	ENSG00000234492.4
IL11	6.89323	-2.23762	0.421718	-5.30596	1.12082e-07	3.48542e-06	ENSG00000095752.5
PLEKHA6	407.024	2.69636	0.508194	5.30576	1.12204e-07	3.48591e-06	ENSG00000143850.11
GPR55	8.31607	2.6003	0.490184	5.30474	1.12831e-07	3.5021e-06	ENSG00000135898.8
CACNB1	267.317	-1.40702	0.265249	-5.30451	1.12974e-07	3.50326e-06	ENSG00000067191.14
C19orf26	39.1759	-1.65797	0.312609	-5.30365	1.13509e-07	3.51655e-06	ENSG00000099625.11
STAT5B	3116.02	0.769669	0.145158	5.30228	1.14367e-07	3.53982e-06	ENSG00000173757.8
HOXD11	46.4969	-3.38625	0.638743	-5.30142	1.14906e-07	3.55318e-06	ENSG00000128713.12
GATB	1699.24	0.793668	0.14972	5.30101	1.15165e-07	3.55451e-06	ENSG00000059691.10
FANCI	862.207	-1.02815	0.193952	-5.30108	1.15118e-07	3.55451e-06	ENSG00000140525.16
GLS	5926.51	1.2584	0.237417	5.30037	1.1557e-07	3.55911e-06	ENSG00000115419.11
PTAFR	179.936	1.63178	0.307868	5.30026	1.15637e-07	3.55911e-06	ENSG00000169403.10
RP11-480I12.7	12.9326	-2.0102	0.379259	-5.30033	1.15593e-07	3.55911e-06	ENSG00000234996.3
PLIN2	2687.8	1.84041	0.347321	5.29888	1.16518e-07	3.58101e-06	ENSG00000147872.8
KB-1507C5.2	70.9475	1.12549	0.212405	5.2988	1.16565e-07	3.58101e-06	ENSG00000253320.4
SH3YL1	1985.58	-1.18108	0.22294	-5.29773	1.17253e-07	3.5988e-06	ENSG00000035115.20
PMEL	74.183	1.54462	0.291727	5.29473	1.19191e-07	3.6549e-06	ENSG00000185664.13
RAPGEF2	1315.34	0.7633	0.144168	5.29451	1.19333e-07	3.65586e-06	ENSG00000109756.7
DIAPH3	228.717	-1.59508	0.301309	-5.29385	1.1977e-07	3.66584e-06	ENSG00000139734.16
TAPBPL	1303.3	0.887296	0.167652	5.29249	1.20665e-07	3.68982e-06	ENSG00000139192.10
CDS2	2538.26	0.560244	0.10588	5.29133	1.21433e-07	3.70987e-06	ENSG00000101290.12
XKR4	129.506	-3.35339	0.633792	-5.291	1.21651e-07	3.71311e-06	ENSG00000206579.8
RP11-61L19.3	48.4232	-1.10796	0.209484	-5.28901	1.2298e-07	3.75021e-06	ENSG00000273352.1
HDAC4	842.102	-0.765527	0.144753	-5.2885	1.23325e-07	3.7538e-06	ENSG00000068024.15
LTB	64.7552	2.17625	0.4115	5.28857	1.23277e-07	3.7538e-06	ENSG00000227507.2
KDM5B	1816.55	-0.823385	0.155702	-5.28822	1.23511e-07	3.75602e-06	ENSG00000117139.15
EFNB1	2678.82	-1.05893	0.20025	-5.28804	1.23634e-07	3.7563e-06	ENSG00000090776.5
CTD-2651B20.2	7.96231	-3.47859	0.658052	-5.28619	1.24893e-07	3.79105e-06	ENSG00000259338.1
RAB9A	2061.76	0.729902	0.138115	5.28474	1.25884e-07	3.8143e-06	ENSG00000123595.6
TSPAN10	311.48	1.86571	0.353037	5.28473	1.25889e-07	3.8143e-06	ENSG00000182612.9
ORAI2	2167.6	0.99697	0.188776	5.28125	1.28308e-07	3.88403e-06	ENSG00000160991.14
MS4A14	55.6255	1.81014	0.342824	5.28009	1.29123e-07	3.90513e-06	ENSG00000166928.9
HEATR3	1162.69	-0.673718	0.127643	-5.27815	1.30497e-07	3.94307e-06	ENSG00000155393.11
GSR	2840.49	0.905488	0.171674	5.27445	1.33158e-07	4.01944e-06	ENSG00000104687.11
RRAD	946.477	2.62367	0.497445	5.27429	1.33268e-07	4.01944e-06	ENSG00000166592.10
YBX1	9708.79	-0.724626	0.137397	-5.27397	1.33507e-07	4.02297e-06	ENSG00000065978.16
C1QL2	11.4511	-3.45466	0.655078	-5.27366	1.33731e-07	4.02607e-06	ENSG00000144119.3
R3HDM1	1031.64	-0.547357	0.103809	-5.27273	1.34407e-07	4.04267e-06	ENSG00000048991.15
ZWILCH	406.096	-0.882874	0.167447	-5.27257	1.34528e-07	4.04267e-06	ENSG00000174442.10
MEIS1-AS2	13.3554	1.59968	0.303444	5.27176	1.35119e-07	4.05675e-06	ENSG00000230749.4
IP6K3	12.4809	4.16067	0.789417	5.27057	1.36004e-07	4.07593e-06	ENSG00000161896.9
NOS3	544.942	1.25016	0.237195	5.27062	1.35967e-07	4.07593e-06	ENSG00000164867.9
KHSRP	8222.64	-0.54146	0.102744	-5.26998	1.36437e-07	4.0852e-06	ENSG00000088247.14
TIMM17A	2692.97	-0.861988	0.163589	-5.26922	1.37007e-07	4.09856e-06	ENSG00000134375.9
PSRC1	282.011	-1.29061	0.244953	-5.26878	1.37332e-07	4.10457e-06	ENSG00000134222.15
TRGV10	1.84348	2.84202	0.539559	5.26731	1.38438e-07	4.13387e-06	ENSG00000211694.2
NEDD8	3963.19	-0.639793	0.121513	-5.26521	1.4003e-07	4.17765e-06	ENSG00000129559.11
SERPINA1	274.354	1.88225	0.357528	5.26463	1.40471e-07	4.18702e-06	ENSG00000197249.11
HNMT	555.955	1.8294	0.347602	5.26292	1.41784e-07	4.22235e-06	ENSG00000150540.12
TRDN	238.114	3.77031	0.716622	5.26122	1.431e-07	4.25771e-06	ENSG00000186439.11
MT-ND4	1.68535e+06	1.51801	0.288565	5.26054	1.43632e-07	4.26969e-06	ENSG00000198886.2
ITGAM	253.254	1.59471	0.303234	5.25902	1.44822e-07	4.30119e-06	ENSG00000169896.15
EXOSC2	902.733	-0.560253	0.106565	-5.25736	1.46137e-07	4.33636e-06	ENSG00000130713.14
FAM225A	48.6797	-2.49809	0.475272	-5.25612	1.47128e-07	4.36186e-06	ENSG00000231528.2
IMPDH1	2204.84	-1.40976	0.268227	-5.25582	1.47364e-07	4.36492e-06	ENSG00000106348.15
CCNYL2	14.5315	-4.74918	0.904071	-5.2531	1.49556e-07	4.4259e-06	ENSG00000182632.13
MYO7B	27.9074	1.46392	0.278758	5.25158	1.50796e-07	4.4586e-06	ENSG00000169994.17
CTD-2228K2.1	13.1135	2.66428	0.507478	5.25005	1.52055e-07	4.49179e-06	ENSG00000250645.1
STK38L	1094.17	0.705429	0.134423	5.24782	1.5391e-07	4.54254e-06	ENSG00000211455.6
FRMD1	16.1611	-3.81474	0.727043	-5.24693	1.54653e-07	4.5604e-06	ENSG00000153303.15
PRDM1	196.319	1.12592	0.214613	5.24627	1.55209e-07	4.57272e-06	ENSG00000057657.13
CPT1C	393.66	-1.88255	0.358871	-5.24576	1.55642e-07	4.58141e-06	ENSG00000169169.13
ACAD10	1719.52	0.731535	0.139547	5.24221	1.58663e-07	4.66615e-06	ENSG00000111271.13
ADSSL1	628.606	-1.54585	0.294947	-5.24112	1.59606e-07	4.68973e-06	ENSG00000185100.9
GNA15	113.184	1.45788	0.278238	5.23968	1.60853e-07	4.72216e-06	ENSG00000060558.3
CAD	1107.63	-0.779826	0.148846	-5.23914	1.61327e-07	4.73187e-06	ENSG00000084774.12
MTX1P1	119.001	-1.14391	0.21841	-5.23741	1.62841e-07	4.77206e-06	ENSG00000236675.1
INTS9	1105.77	0.685411	0.130895	5.23633	1.63802e-07	4.79595e-06	ENSG00000104299.13
PCOLCE2	1052.83	2.16413	0.413389	5.23509	1.64903e-07	4.82393e-06	ENSG00000163710.6
EPS8	860.546	1.24857	0.238508	5.2349	1.65074e-07	4.82467e-06	ENSG00000151491.11
GZMK	56.7418	2.58433	0.493701	5.2346	1.65339e-07	4.82814e-06	ENSG00000113088.5
TBXA2R	1101.68	-1.80895	0.345685	-5.23296	1.6682e-07	4.86708e-06	ENSG00000006638.10
SURF6	3205.75	-0.744574	0.142305	-5.23224	1.67467e-07	4.88164e-06	ENSG00000148296.6
CLEC9A	19.9344	2.68832	0.513852	5.23171	1.67953e-07	4.89151e-06	ENSG00000197992.5
ABHD12	4101.17	0.771877	0.147556	5.23106	1.68539e-07	4.90424e-06	ENSG00000100997.17
ELOVL7	704.441	1.84663	0.353089	5.22993	1.69578e-07	4.93014e-06	ENSG00000164181.12
APOOL	1275.61	0.861411	0.164722	5.22947	1.69994e-07	4.93789e-06	ENSG00000155008.12
CDC123	2401.52	-0.551892	0.105546	-5.22894	1.70487e-07	4.94786e-06	ENSG00000151465.12
IGHA1	738.765	2.93207	0.56088	5.22762	1.71705e-07	4.97886e-06	ENSG00000211895.4
RP4-798A17.5	7.35547	1.42221	0.272115	5.22653	1.72725e-07	5.00403e-06	ENSG00000225704.2
SNAPC4	827.449	-0.832794	0.159402	-5.22447	1.74652e-07	5.05543e-06	ENSG00000165684.3
SYMPK	4989.71	-0.666789	0.127674	-5.22261	1.7642e-07	5.10213e-06	ENSG00000125755.17
EMC9	1296.31	-0.828808	0.158808	-5.21893	1.79962e-07	5.20002e-06	ENSG00000100908.12
GPR65	66.5628	1.83878	0.352382	5.21814	1.80726e-07	5.20843e-06	ENSG00000140030.5
PSMB8-AS1	333.212	1.26642	0.242693	5.21821	1.80662e-07	5.20843e-06	ENSG00000204261.7
CTD-3128G10.7	25.0875	2.66991	0.511658	5.21814	1.80725e-07	5.20843e-06	ENSG00000276980.1
ZMYND19	987.506	-0.784684	0.150419	-5.21667	1.82171e-07	5.24552e-06	ENSG00000165724.5
RP11-424C20.2	8.26314	-2.12734	0.407843	-5.21606	1.82764e-07	5.25801e-06	ENSG00000256663.1
CENPE	347.023	-1.17825	0.225946	-5.21472	1.84096e-07	5.28876e-06	ENSG00000138778.10
LINC01451	15.4761	-2.95663	0.566984	-5.21466	1.84153e-07	5.28876e-06	ENSG00000279141.2
WDR62	487.488	-1.36549	0.261925	-5.21327	1.85539e-07	5.32395e-06	ENSG00000075702.15
ARL5B	1247.98	-0.903079	0.173267	-5.21207	1.8675e-07	5.35403e-06	ENSG00000165997.4
TRIB2	3337.83	-0.948497	0.182006	-5.21135	1.87475e-07	5.36243e-06	ENSG00000071575.10
CHEK1	472.778	-1.01859	0.195459	-5.21129	1.87529e-07	5.36243e-06	ENSG00000149554.11
C17orf96	333.348	-1.72292	0.330607	-5.21137	1.87449e-07	5.36243e-06	ENSG00000273604.1
MFSD12	2546.25	-0.769096	0.147613	-5.21023	1.88606e-07	5.38855e-06	ENSG00000161091.11
FAM136A	1015.7	-0.659793	0.12665	-5.20957	1.89283e-07	5.40323e-06	ENSG00000035141.6
TMC8	170.398	1.56866	0.301292	5.20644	1.92495e-07	5.49017e-06	ENSG00000167895.13
EIF4EBP3	511.155	1.44237	0.27705	5.20619	1.92762e-07	5.49304e-06	ENSG00000243056.1
CRTAM	10.6279	2.22316	0.427057	5.20576	1.93207e-07	5.49625e-06	ENSG00000109943.7
MGP	14042.2	1.76021	0.338125	5.20579	1.93178e-07	5.49625e-06	ENSG00000111341.8
SPRR1A	493.067	-3.44991	0.662736	-5.20556	1.93411e-07	5.49732e-06	ENSG00000169474.4
RP5-1031J8.1	5.794	2.19067	0.420861	5.20522	1.9377e-07	5.50281e-06	ENSG00000229976.1
CD14	3972.34	1.92611	0.370057	5.20491	1.94087e-07	5.50708e-06	ENSG00000170458.12
RP11-806H10.4	7.57547	-2.52536	0.485666	-5.19979	1.99517e-07	5.65629e-06	ENSG00000266970.1
AMICA1	141.129	1.87361	0.360379	5.19899	2.00379e-07	5.67585e-06	ENSG00000160593.16
DONSON	528.661	-0.952672	0.183443	-5.1933	2.06602e-07	5.84365e-06	ENSG00000159147.16
CENPW	322.106	-1.18854	0.228863	-5.19325	2.06656e-07	5.84365e-06	ENSG00000203760.7
NOP58	2340.41	-0.564818	0.108777	-5.19242	2.07581e-07	5.86479e-06	ENSG00000055044.9
ACTN2	83.2064	-2.8149	0.542206	-5.19156	2.08536e-07	5.88674e-06	ENSG00000077522.11
MBLAC2	434.633	0.894801	0.172381	5.19082	2.09369e-07	5.90521e-06	ENSG00000176055.9
CYP2T1P	55.7185	1.79865	0.346552	5.19014	2.10139e-07	5.92186e-06	ENSG00000233622.1
NCR3	6.60423	2.20628	0.425178	5.18908	2.11336e-07	5.95054e-06	ENSG00000204475.8
ASB6	1928.34	-0.74388	0.14338	-5.18815	2.12389e-07	5.97345e-06	ENSG00000148331.10
RP11-661A12.8	78.7462	-1.16107	0.223797	-5.18805	2.12511e-07	5.97345e-06	ENSG00000279605.1
HMGN2	6661.53	-0.738514	0.14237	-5.18727	2.13394e-07	5.99317e-06	ENSG00000198830.9
MYBPHL	85.5961	4.23875	0.817416	5.18555	2.15383e-07	6.04388e-06	ENSG00000221986.5
EZH1	1355.02	0.672908	0.129786	5.18474	2.16313e-07	6.06483e-06	ENSG00000108799.11
KIAA1644	201.511	-2.82506	0.544909	-5.18446	2.16637e-07	6.06878e-06	ENSG00000138944.7
AC009234.1	3.88689	2.37471	0.458132	5.18346	2.17804e-07	6.09316e-06	ENSG00000230327.1
RP11-467J12.4	5.01294	1.99959	0.385768	5.1834	2.17876e-07	6.09316e-06	ENSG00000261550.1
LAMA1	132.756	-3.02663	0.584	-5.18258	2.18837e-07	6.11485e-06	ENSG00000101680.12
TRIM63	8.98464	2.97804	0.574706	5.18185	2.19698e-07	6.13373e-06	ENSG00000158022.6
APEX2	1865.07	0.980795	0.189289	5.18148	2.20129e-07	6.14059e-06	ENSG00000169188.4
CYTH1	2660.17	-0.850966	0.164267	-5.18038	2.21429e-07	6.16644e-06	ENSG00000108669.15
NLRC3	118.611	0.945072	0.182429	5.18048	2.21313e-07	6.16644e-06	ENSG00000167984.15
RPL7A	57878.9	-0.758922	0.14658	-5.17752	2.24854e-07	6.25654e-06	ENSG00000148303.15
NCOA7	2170.18	0.862938	0.166742	5.17528	2.27567e-07	6.32669e-06	ENSG00000111912.17
PIN1	2704.08	-0.595311	0.115051	-5.1743	2.28762e-07	6.35458e-06	ENSG00000127445.12
PARP2	1313.46	-0.72789	0.140743	-5.17176	2.31896e-07	6.43624e-06	ENSG00000129484.12
RP11-128M1.1	36.581	-1.91575	0.370557	-5.16991	2.34201e-07	6.49476e-06	ENSG00000226644.4
ODF2	1263.2	-0.684333	0.132462	-5.16628	2.388e-07	6.61674e-06	ENSG00000136811.15
DNALI1	332.759	1.88123	0.364179	5.16566	2.39587e-07	6.62745e-06	ENSG00000163879.10
RP11-477I4.4	17.3307	-1.46861	0.284294	-5.1658	2.39411e-07	6.62745e-06	ENSG00000279140.1
VAX2	102.138	-2.29454	0.444289	-5.16452	2.41053e-07	6.66242e-06	ENSG00000116035.2
MAP2	808.781	1.7373	0.336601	5.16132	2.45215e-07	6.7683e-06	ENSG00000078018.18
BMP1	2660.67	-1.29539	0.250983	-5.16126	2.45293e-07	6.7683e-06	ENSG00000168487.16
PCIF1	4146.71	1.00577	0.194882	5.16093	2.45728e-07	6.77462e-06	ENSG00000100982.10
GRB7	66.032	3.20146	0.62036	5.16065	2.46088e-07	6.77891e-06	ENSG00000141738.12
IPCEF1	24.9563	1.45247	0.281557	5.15872	2.48642e-07	6.84355e-06	ENSG00000074706.12
CLVS2	595.302	5.31163	1.02997	5.15705	2.50868e-07	6.89908e-06	ENSG00000146352.11
PHF19	1600.54	-0.894979	0.173566	-5.15643	2.51704e-07	6.91195e-06	ENSG00000119403.12
PCMTD1	3152.56	0.810019	0.15709	5.15639	2.51754e-07	6.91195e-06	ENSG00000168300.12
TEK	226.137	1.43295	0.277971	5.15502	2.5361e-07	6.95713e-06	ENSG00000120156.19
TRIM59	223.444	-1.02691	0.199287	-5.15292	2.56468e-07	7.0297e-06	ENSG00000213186.6
SRP9	6585.08	-0.538611	0.104557	-5.15135	2.5862e-07	7.0828e-06	ENSG00000143742.11
GPR137C	69.2781	-1.32041	0.256341	-5.151	2.59096e-07	7.08997e-06	ENSG00000180998.10
IGLV2-23	30.3418	3.70579	0.719532	5.15028	2.60103e-07	7.11163e-06	ENSG00000211660.3
FBXL17	1628.44	0.700062	0.135987	5.14803	2.63238e-07	7.19141e-06	ENSG00000145743.14
TM4SF4	28.5265	3.57776	0.695052	5.14747	2.64021e-07	7.20685e-06	ENSG00000169903.6
FBXO5	239.093	-1.01519	0.197312	-5.14509	2.67389e-07	7.29275e-06	ENSG00000112029.8
ELMO2	2520.24	0.556198	0.108129	5.14383	2.69191e-07	7.33298e-06	ENSG00000062598.16
CILP2	530.573	-2.96583	0.57659	-5.14375	2.69308e-07	7.33298e-06	ENSG00000160161.8
ITGA9	3087.91	-1.08065	0.210124	-5.14294	2.70475e-07	7.3587e-06	ENSG00000144668.10
BIK	245.91	-1.97367	0.383952	-5.14043	2.74115e-07	7.44549e-06	ENSG00000100290.2
GPR176	246.889	1.47945	0.287805	5.14047	2.74049e-07	7.44549e-06	ENSG00000166073.7
C1orf50	371.185	-0.690108	0.13429	-5.13892	2.76318e-07	7.49915e-06	ENSG00000164008.12
LINC00473	211.525	-3.31702	0.645582	-5.13804	2.77624e-07	7.5284e-06	ENSG00000223414.2
C9orf147	27.9664	1.07603	0.209465	5.13703	2.79117e-07	7.5627e-06	ENSG00000230185.4
CCDC68	56.0277	1.99279	0.388172	5.13379	2.83959e-07	7.6876e-06	ENSG00000166510.12
DGKD	1075.43	-0.768311	0.149702	-5.13228	2.86249e-07	7.74324e-06	ENSG00000077044.8
ARHGAP30	236.29	1.38674	0.270253	5.13127	2.87787e-07	7.77848e-06	ENSG00000186517.12
PLEKHM1	1367.63	0.690992	0.134693	5.13011	2.89573e-07	7.82036e-06	ENSG00000225190.7
SAMD12	95.9676	2.40708	0.469274	5.12938	2.90702e-07	7.84445e-06	ENSG00000177570.12
VNN1	18.7136	1.82862	0.356625	5.12758	2.93488e-07	7.91316e-06	ENSG00000112299.7
SLC7A5	1272.84	-1.82335	0.355607	-5.12742	2.93732e-07	7.91329e-06	ENSG00000103257.7
STAT5A	1826.96	1.12332	0.219367	5.12073	3.0436e-07	8.19294e-06	ENSG00000126561.15
AIFM1	5670.22	0.707546	0.138193	5.11999	3.05554e-07	8.21839e-06	ENSG00000156709.12
CCDC152	131.842	1.49852	0.292776	5.11833	3.08251e-07	8.28418e-06	ENSG00000198865.8
AUNIP	86.9574	-1.00401	0.196208	-5.11705	3.10348e-07	8.33377e-06	ENSG00000127423.9
PVRL3	907.616	-1.3764	0.269183	-5.11326	3.16639e-07	8.48891e-06	ENSG00000177707.9
GATA3-AS1	3.98008	-4.14234	0.810116	-5.11327	3.16631e-07	8.48891e-06	ENSG00000197308.7
RBM34	63.933	-0.987675	0.193174	-5.11288	3.17277e-07	8.49912e-06	ENSG00000188739.13
PPRC1	1863.79	-0.65281	0.127706	-5.11183	3.19061e-07	8.53997e-06	ENSG00000148840.9
KIAA1324L	633.68	1.93161	0.377884	5.11165	3.19352e-07	8.54085e-06	ENSG00000164659.13
CCR5	71.2606	2.03519	0.398192	5.11108	3.20319e-07	8.55979e-06	ENSG00000160791.13
COLEC12	270.452	2.17509	0.425589	5.11078	3.2083e-07	8.56654e-06	ENSG00000158270.11
LPAR5	101.562	1.6718	0.327139	5.11037	3.21524e-07	8.57812e-06	ENSG00000184574.8
CD83	2705.25	-1.61825	0.31669	-5.10989	3.22349e-07	8.5932e-06	ENSG00000112149.8
RNASEH2A	1292.9	-0.799126	0.15643	-5.10852	3.24688e-07	8.64859e-06	ENSG00000104889.4
ISM1	1706.68	-3.08459	0.6039	-5.10778	3.25958e-07	8.67543e-06	ENSG00000101230.5
RP11-498C9.15	88.4375	-0.976853	0.191317	-5.10595	3.29136e-07	8.75294e-06	ENSG00000263731.1
SMAGP	921.783	-1.21611	0.238206	-5.10528	3.30306e-07	8.77701e-06	ENSG00000170545.15
CBFB	1478.39	-0.62265	0.12201	-5.10329	3.33798e-07	8.86268e-06	ENSG00000067955.12
LRP8	284.577	-1.57676	0.309012	-5.10256	3.35081e-07	8.8896e-06	ENSG00000157193.13
TPTE2P2	8.39624	2.49989	0.490004	5.10177	3.36493e-07	8.91989e-06	ENSG00000272281.5
LA16c-380H5.6	4.78034	2.26176	0.443483	5.09999	3.39672e-07	8.99695e-06	ENSG00000274367.1
CASP9	936.45	-0.76562	0.150192	-5.0976	3.43987e-07	9.10395e-06	ENSG00000132906.16
TM6SF1	32.1781	1.27617	0.250372	5.0971	3.449e-07	9.12081e-06	ENSG00000136404.14
RHOB	30076.9	-0.98864	0.193971	-5.09684	3.45362e-07	9.12573e-06	ENSG00000143878.9
PPP1R1B	68.726	-2.47957	0.486549	-5.09625	3.46453e-07	9.14725e-06	ENSG00000131771.12
SMCP	13.0745	-4.31422	0.846735	-5.09512	3.48515e-07	9.187e-06	ENSG00000163206.5
RP3-475N16.1	43.0883	-0.806461	0.15828	-5.09515	3.48463e-07	9.187e-06	ENSG00000231113.2
ZBTB34	543.711	-0.792391	0.155536	-5.09458	3.4952e-07	9.20617e-06	ENSG00000177125.5
REC8	253.686	-1.28301	0.251846	-5.09442	3.49805e-07	9.20633e-06	ENSG00000100918.11
MRPL23-AS1	5.00133	3.90088	0.765781	5.09399	3.50608e-07	9.22013e-06	ENSG00000226416.1
FBXO32	1150.59	1.79406	0.352206	5.09378	3.51002e-07	9.22315e-06	ENSG00000156804.6
RPLP0P6	246.921	-1.1299	0.221829	-5.09357	3.51382e-07	9.22581e-06	ENSG00000213553.4
MTRNR2L11	7.52131	2.50884	0.492596	5.09311	3.5224e-07	9.24099e-06	ENSG00000270188.1
SIGLEC18P	6.22467	4.06287	0.797743	5.09296	3.52521e-07	9.24103e-06	ENSG00000268581.1
CYP27B1	172.901	-1.46837	0.288409	-5.09127	3.55678e-07	9.31418e-06	ENSG00000111012.8
SYTL3	107.258	1.09927	0.215917	5.09116	3.55875e-07	9.31418e-06	ENSG00000164674.14
PIEZO2	598.571	2.22806	0.43774	5.08991	3.5823e-07	9.36838e-06	ENSG00000154864.10
TMEM194A	1248.6	-0.92388	0.181547	-5.08892	3.60104e-07	9.40995e-06	ENSG00000166881.8
COL13A1	111.04	-1.72239	0.33848	-5.08861	3.60688e-07	9.41778e-06	ENSG00000197467.12
RP11-259N19.1	27.2723	1.9781	0.388869	5.08679	3.64176e-07	9.50134e-06	ENSG00000272711.1
PVRL1	1043.1	-1.39496	0.274318	-5.0852	3.67231e-07	9.57349e-06	ENSG00000110400.9
IFFO2	1027.99	-1.1336	0.22294	-5.08479	3.68042e-07	9.58707e-06	ENSG00000169991.9
CTB-131B5.5	17.3153	1.27616	0.251016	5.084	3.69568e-07	9.61925e-06	ENSG00000254363.5
NRSN2-AS1	152.07	0.791099	0.155649	5.08257	3.72363e-07	9.68436e-06	ENSG00000225377.4
MT-TT	43.6622	2.32745	0.458043	5.08128	3.74894e-07	9.74252e-06	ENSG00000210195.2
QRFP	24.9554	-1.59263	0.313491	-5.0803	3.76843e-07	9.78548e-06	ENSG00000188710.2
LINC01268	11.4357	1.90067	0.374156	5.07989	3.77649e-07	9.79871e-06	ENSG00000227502.2
HS3ST5	38.86	-3.51918	0.693062	-5.07772	3.81983e-07	9.90339e-06	ENSG00000249853.6
RP11-167P20.1	1.91579	2.63187	0.51834	5.0775	3.82433e-07	9.90729e-06	ENSG00000254186.1
RHOD	33.8856	2.00191	0.394287	5.0773	3.82835e-07	9.90994e-06	ENSG00000173156.5
PFKFB1	20.0257	1.45222	0.286059	5.07663	3.84179e-07	9.92917e-06	ENSG00000158571.9
CBWD1	686.329	-0.927901	0.182777	-5.07669	3.84075e-07	9.92917e-06	ENSG00000172785.17
GPR3	128.251	-1.38281	0.27254	-5.07381	3.89927e-07	1.00699e-05	ENSG00000181773.6
GPATCH2	500.639	-0.532886	0.105037	-5.07329	3.9099e-07	1.00894e-05	ENSG00000092978.9
CACTIN-AS1	54.5932	-1.38641	0.273303	-5.07281	3.91987e-07	1.00995e-05	ENSG00000226800.5
MIR210HG	460.716	-1.79483	0.353824	-5.07266	3.92296e-07	1.00995e-05	ENSG00000247095.2
CTC-490E21.10	25.2174	-1.2788	0.252095	-5.07268	3.92251e-07	1.00995e-05	ENSG00000269843.1
ZNF831	10.3003	2.4145	0.476014	5.07234	3.9296e-07	1.01037e-05	ENSG00000124203.5
TSPAN8	1680.14	-2.96821	0.585182	-5.07228	3.9307e-07	1.01037e-05	ENSG00000127324.7
SYCP1	3.5748	4.68336	0.923797	5.06969	3.98469e-07	1.02345e-05	ENSG00000198765.10
IPO9-AS1	10.5068	-1.27768	0.252041	-5.06933	3.99221e-07	1.02459e-05	ENSG00000231871.4
SLC25A39	9775.68	-0.699014	0.137942	-5.06744	4.03211e-07	1.03402e-05	ENSG00000013306.14
SLC7A1	1455.61	-1.48314	0.292802	-5.06532	4.07712e-07	1.04475e-05	ENSG00000139514.11
PIANP	87.6601	-2.38451	0.470839	-5.06438	4.09728e-07	1.04829e-05	ENSG00000139200.12
HYI-AS1	11.5102	-1.31797	0.260239	-5.06444	4.09605e-07	1.04829e-05	ENSG00000229348.1
CD200R1	31.6617	1.76181	0.348062	5.06177	4.15391e-07	1.06166e-05	ENSG00000163606.9
TIGD4	39.4461	1.47883	0.292162	5.06167	4.15595e-07	1.06166e-05	ENSG00000169989.2
RGAG1	89.0682	2.41374	0.4769	5.06131	4.16393e-07	1.06288e-05	ENSG00000243978.7
POT1-AS1	113.156	1.46075	0.28864	5.0608	4.17498e-07	1.06488e-05	ENSG00000224897.5
RP13-49I15.6	10.7235	-2.01179	0.397846	-5.05672	4.26534e-07	1.08709e-05	ENSG00000273980.1
RTKN2	54.0884	-1.69261	0.334734	-5.05656	4.26881e-07	1.08713e-05	ENSG00000182010.9
LMOD2	3.87294	2.04721	0.404907	5.05599	4.28163e-07	1.08956e-05	ENSG00000170807.11
GPR132	42.6045	1.61528	0.319517	5.05538	4.29527e-07	1.09219e-05	ENSG00000183484.10
FLJ42969	23.2724	3.30827	0.654447	5.05506	4.30255e-07	1.0932e-05	ENSG00000248599.1
OSGIN2	1066.26	1.01029	0.199876	5.05462	4.31255e-07	1.0949e-05	ENSG00000164823.8
TYRP1	16.512	-3.74053	0.740298	-5.05273	4.35539e-07	1.10493e-05	ENSG00000107165.11
IDI2-AS1	20.4896	-2.03725	0.403313	-5.05129	4.38846e-07	1.11246e-05	ENSG00000232656.6
HPS1	3053.4	0.598085	0.118437	5.04982	4.42236e-07	1.11999e-05	ENSG00000107521.17
CSF2RA	133.038	1.57814	0.312522	5.04971	4.42492e-07	1.11999e-05	ENSG00000198223.13
EIF2B2	1890.84	-0.719014	0.142397	-5.04936	4.43291e-07	1.12115e-05	ENSG00000119718.9
PABPC4	7846.11	-0.720712	0.142747	-5.04886	4.44448e-07	1.12236e-05	ENSG00000090621.12
RP11-482M8.3	7.85426	-3.89374	0.771198	-5.04895	4.44249e-07	1.12236e-05	ENSG00000269935.1
LINC00205	323.464	-1.34616	0.266714	-5.04721	4.48311e-07	1.13125e-05	ENSG00000223768.1
FBL	4802.31	-0.690601	0.13684	-5.04678	4.49312e-07	1.13291e-05	ENSG00000105202.6
MOCS1	1379.18	1.09208	0.216421	5.04608	4.5096e-07	1.1362e-05	ENSG00000124615.16
NR3C2	593.043	1.49375	0.29605	5.0456	4.52106e-07	1.13735e-05	ENSG00000151623.13
RPL37A	24852.1	-0.833578	0.165208	-5.04562	4.52049e-07	1.13735e-05	ENSG00000197756.8
SEMA6A-AS1	40.0351	1.6366	0.324393	5.04512	4.53245e-07	1.13935e-05	ENSG00000248445.4
EPT1	1712.82	-0.776125	0.153874	-5.04391	4.56118e-07	1.1457e-05	ENSG00000138018.16
C4orf19	80.3119	2.47801	0.491944	5.03718	4.72445e-07	1.18491e-05	ENSG00000154274.13
HLA-DQB2	139.104	2.18268	0.433305	5.03728	4.722e-07	1.18491e-05	ENSG00000232629.7
CLCN7	5279.52	0.731996	0.145445	5.03279	4.83386e-07	1.21055e-05	ENSG00000103249.16
AC141928.1	186.194	-2.67346	0.531209	-5.03279	4.83401e-07	1.21055e-05	ENSG00000250986.1
RABL6	4076.3	-0.576734	0.1146	-5.03258	4.83921e-07	1.21094e-05	ENSG00000196642.14
ASB1	797.192	-0.702483	0.139602	-5.03205	4.85254e-07	1.21335e-05	ENSG00000065802.10
CAPN12	42.1715	-1.75528	0.348908	-5.03078	4.88479e-07	1.2205e-05	ENSG00000182472.7
MBD3	5703.18	-0.641621	0.127594	-5.02863	4.94007e-07	1.23338e-05	ENSG00000071655.16
CBX3	10678.2	-0.728324	0.144868	-5.0275	4.96919e-07	1.23901e-05	ENSG00000122565.17
ASIC3	180.698	-1.4189	0.282229	-5.02746	4.97012e-07	1.23901e-05	ENSG00000213199.6
LPAR2	147.097	-1.51533	0.301511	-5.0258	5.01349e-07	1.24888e-05	ENSG00000064547.12
UBE2SP2	4.85548	-1.52399	0.303279	-5.02504	5.03327e-07	1.25286e-05	ENSG00000224126.2
DPP6	39.5137	3.18073	0.633176	5.02345	5.07511e-07	1.26232e-05	ENSG00000130226.15
SLC37A2	1115.95	1.87743	0.373771	5.02294	5.08876e-07	1.26477e-05	ENSG00000134955.10
CTA-351J1.1	11.6853	-1.28703	0.256431	-5.01902	5.19347e-07	1.28982e-05	ENSG00000226624.1
FOXA3	9.89883	-2.91339	0.580674	-5.01725	5.24153e-07	1.30078e-05	ENSG00000170608.2
RP11-118B22.4	4.92025	2.58868	0.516159	5.01527	5.29593e-07	1.31329e-05	ENSG00000256427.1
BTK	108.223	1.52227	0.303589	5.01425	5.32399e-07	1.31926e-05	ENSG00000010671.14
CHDH	208.868	2.49567	0.497795	5.01346	5.34604e-07	1.32373e-05	ENSG00000016391.9
RPS27A	12838.4	-0.804839	0.160545	-5.01317	5.35399e-07	1.32471e-05	ENSG00000143947.11
CRIP3	74.3294	2.5367	0.506114	5.01211	5.38354e-07	1.33103e-05	ENSG00000146215.12
TRIM28	12453.2	-0.626737	0.125048	-5.01195	5.38799e-07	1.33113e-05	ENSG00000130726.10
GBGT1	836.972	1.78069	0.355563	5.00809	5.49733e-07	1.35713e-05	ENSG00000148288.10
CTD-2547L16.1	18.2881	1.17992	0.235614	5.00787	5.50368e-07	1.35768e-05	ENSG00000245281.5
C3	52692.7	2.36303	0.471926	5.0072	5.52278e-07	1.36138e-05	ENSG00000125730.15
NBPF8	83.7311	-0.932939	0.186363	-5.00604	5.55615e-07	1.36859e-05	ENSG00000162825.15
ANP32A	3351.23	-0.6469	0.129245	-5.00522	5.57987e-07	1.37268e-05	ENSG00000140350.14
JMJD1C-AS1	23.3709	-1.26821	0.253381	-5.00518	5.5811e-07	1.37268e-05	ENSG00000272767.1
TMEM45B	23.3946	-1.69698	0.339078	-5.0047	5.59487e-07	1.37505e-05	ENSG00000151715.6
INTS7	935.814	-0.590012	0.117905	-5.00414	5.61108e-07	1.37717e-05	ENSG00000143493.11
NUPR1	14082.4	1.96086	0.391861	5.00398	5.61598e-07	1.37717e-05	ENSG00000176046.8
RP11-483H20.4	6.6862	-1.9716	0.393996	-5.00411	5.61194e-07	1.37717e-05	ENSG00000234789.1
FDFT1	17517.4	-1.43169	0.286135	-5.00353	5.62907e-07	1.37833e-05	ENSG00000079459.11
RP11-791G15.2	50.0218	-1.49638	0.299061	-5.00361	5.62678e-07	1.37833e-05	ENSG00000272275.1
SEC61B	4887.81	-0.575063	0.114937	-5.00328	5.63638e-07	1.3791e-05	ENSG00000106803.8
TSSC1	961.997	-0.609942	0.121939	-5.00202	5.67316e-07	1.38707e-05	ENSG00000032389.11
RIT1	852.053	-0.737855	0.147539	-5.00108	5.70094e-07	1.39283e-05	ENSG00000143622.9
CENPU	675.499	-1.29996	0.259974	-5.00036	5.72247e-07	1.39706e-05	ENSG00000151725.10
TOMM40	5102.07	-0.71392	0.142793	-4.99969	5.7422e-07	1.40076e-05	ENSG00000130204.11
ZGLP1	89.0067	-1.29011	0.258045	-4.99956	5.7461e-07	1.40076e-05	ENSG00000220201.6
DEGS1	2205.5	-0.585553	0.117126	-4.99933	5.75291e-07	1.40139e-05	ENSG00000143753.11
RNU6-103P	4.6216	3.18285	0.63668	4.99914	5.7588e-07	1.40179e-05	ENSG00000200556.1
MRTO4	1452.31	-0.526016	0.105232	-4.99861	5.77457e-07	1.40459e-05	ENSG00000053372.4
SNRPD1	1617.38	-0.634228	0.126924	-4.99691	5.82562e-07	1.41597e-05	ENSG00000167088.9
ARL6IP6	458.184	-0.865363	0.173244	-4.99506	5.88161e-07	1.42853e-05	ENSG00000177917.9
ACYP1	529.933	-1.11136	0.222505	-4.99475	5.89105e-07	1.42878e-05	ENSG00000119640.7
TXNIP	21465.6	1.32488	0.265254	4.99475	5.89131e-07	1.42878e-05	ENSG00000265972.4
RP11-468E2.4	22.5052	-1.45962	0.292256	-4.99431	5.90463e-07	1.43096e-05	ENSG00000259529.1
SIX2	134.667	-2.38103	0.47691	-4.99262	5.95663e-07	1.44251e-05	ENSG00000170577.7
AC010761.8	30.446	-0.985595	0.197425	-4.99224	5.96841e-07	1.4443e-05	ENSG00000264577.1
CLSPN	64.2046	-1.60758	0.322087	-4.99112	6.00295e-07	1.4516e-05	ENSG00000092853.12
PDP1	4164.18	1.08528	0.21747	4.99052	6.02184e-07	1.4551e-05	ENSG00000164951.14
CTB-31N19.3	136.166	-2.1685	0.434614	-4.98949	6.05377e-07	1.46175e-05	ENSG00000261596.2
PHF5A	679.598	-0.686785	0.137669	-4.98866	6.07983e-07	1.4659e-05	ENSG00000100410.6
GPR162	221.181	-2.01879	0.404669	-4.98874	6.07749e-07	1.4659e-05	ENSG00000250510.6
SP140	29.7162	1.21992	0.244548	4.98845	6.0866e-07	1.46646e-05	ENSG00000079263.17
ANK1	613.673	2.4949	0.500225	4.98755	6.11488e-07	1.4722e-05	ENSG00000029534.18
MOGS	2130.85	-0.487611	0.0977918	-4.98621	6.15741e-07	1.48136e-05	ENSG00000115275.10
VWCE	216.16	-1.38539	0.277879	-4.98559	6.17722e-07	1.48505e-05	ENSG00000167992.11
BRCA2	158.125	-1.22307	0.245372	-4.98454	6.21081e-07	1.49204e-05	ENSG00000139618.13
CD33	74.0804	1.61186	0.323382	4.98439	6.2159e-07	1.49218e-05	ENSG00000105383.13
SLC27A3	656.09	-1.10436	0.221592	-4.98376	6.23616e-07	1.49515e-05	ENSG00000143554.12
GBX2	4.34381	-3.11234	0.624502	-4.98372	6.23731e-07	1.49515e-05	ENSG00000168505.6
RAB44	6.62519	2.3668	0.474936	4.9834	6.24762e-07	1.49653e-05	ENSG00000255587.6
PDE9A	833.076	-1.28448	0.257933	-4.97991	6.36139e-07	1.52268e-05	ENSG00000160191.16
TWSG1	2339.75	-1.22153	0.245305	-4.97962	6.37088e-07	1.52385e-05	ENSG00000128791.10
PRKCA	4516.26	1.74366	0.350203	4.979	6.39121e-07	1.5276e-05	ENSG00000154229.10
RP11-284N8.3	11.6613	2.14872	0.431623	4.97822	6.41703e-07	1.53267e-05	ENSG00000259834.1
CAV2	1072.1	1.37784	0.276979	4.97453	6.54078e-07	1.5611e-05	ENSG00000105971.13
AKAP6	279.951	1.22066	0.245473	4.97268	6.60328e-07	1.57488e-05	ENSG00000151320.9
HPCA	7.11971	-2.01193	0.40478	-4.97044	6.68015e-07	1.59206e-05	ENSG00000121905.8
PHKA2-AS1	50.2	-1.50707	0.303298	-4.96894	6.73188e-07	1.60323e-05	ENSG00000237836.4
FAM229A	118.187	-1.11843	0.225097	-4.96864	6.74227e-07	1.60455e-05	ENSG00000225828.1
RAN	18059.7	-0.95644	0.192517	-4.96807	6.76227e-07	1.607e-05	ENSG00000132341.10
SPRR2A	16.7185	-4.63584	0.933106	-4.96818	6.75856e-07	1.607e-05	ENSG00000241794.1
SLC31A1	2562.86	-0.985674	0.198436	-4.96721	6.7923e-07	1.61298e-05	ENSG00000136868.10
MT-CO1	2.16676e+06	1.50714	0.303454	4.96663	6.8126e-07	1.61664e-05	ENSG00000198804.2
BARX1-AS1	2.45967	-4.44116	0.894412	-4.96545	6.85428e-07	1.62536e-05	ENSG00000235601.1
PRTN3	24.0351	-2.79486	0.56291	-4.96502	6.86938e-07	1.62777e-05	ENSG00000196415.8
LRBA	1906.54	0.678603	0.136709	4.96387	6.91034e-07	1.63631e-05	ENSG00000198589.9
CHRM3-AS2	6.27061	2.77038	0.558134	4.96364	6.91836e-07	1.63703e-05	ENSG00000233355.5
GFRA2	201.202	-1.99379	0.401714	-4.96322	6.93351e-07	1.63944e-05	ENSG00000168546.9
FBXL12	767.123	-0.531169	0.107033	-4.96266	6.95335e-07	1.64211e-05	ENSG00000127452.7
DDX11-AS1	38.4656	-0.988661	0.199221	-4.96262	6.95475e-07	1.64211e-05	ENSG00000245614.3
GATA5	97.2971	-3.26636	0.658249	-4.96219	6.97036e-07	1.64463e-05	ENSG00000130700.6
TMEM183A	990.805	-0.577283	0.116359	-4.96121	7.0055e-07	1.65174e-05	ENSG00000163444.10
RP11-697N18.3	13.3201	-1.58529	0.319552	-4.96097	7.01404e-07	1.65257e-05	ENSG00000253330.1
SLAMF1	15.6841	2.20749	0.445048	4.96012	7.04496e-07	1.65868e-05	ENSG00000117090.13
RNF39	401.244	1.81332	0.36581	4.95699	7.15924e-07	1.68438e-05	ENSG00000204618.7
TPK1	301.617	1.1312	0.228304	4.95479	7.24082e-07	1.70237e-05	ENSG00000196511.12
AC079305.11	9.33455	-2.10934	0.425773	-4.95413	7.26558e-07	1.70697e-05	ENSG00000236501.4
RP11-317P15.4	6.24169	1.58719	0.320438	4.95319	7.30074e-07	1.71401e-05	ENSG00000261504.1
RP11-73G16.2	43.1731	5.19347	1.0486	4.95278	7.31617e-07	1.71642e-05	ENSG00000248991.1
LRRC71	9.07574	-1.66765	0.336739	-4.95235	7.33222e-07	1.71831e-05	ENSG00000160838.12
SLITRK4	1301.57	2.54166	0.513229	4.95229	7.33463e-07	1.71831e-05	ENSG00000179542.14
ANP32E	2824.33	-0.597978	0.120752	-4.9521	7.34163e-07	1.71873e-05	ENSG00000143401.13
CIDEB	64.5538	-1.67583	0.338503	-4.95071	7.39438e-07	1.72863e-05	ENSG00000136305.10
PYHIN1	20.7939	2.2991	0.464392	4.95077	7.3922e-07	1.72863e-05	ENSG00000163564.13
LINC00174	776.774	1.28174	0.258983	4.94914	7.45421e-07	1.74139e-05	ENSG00000179406.6
SERPIND1	12.2757	-2.37434	0.47994	-4.94716	7.53026e-07	1.75543e-05	ENSG00000099937.9
PCGF6	294.637	-0.662336	0.133881	-4.94719	7.52913e-07	1.75543e-05	ENSG00000156374.13
RPS29	7465.39	-0.805773	0.162868	-4.94741	7.52059e-07	1.75543e-05	ENSG00000213741.7
KB-1043D8.6	4.64802	1.29216	0.261243	4.94619	7.56796e-07	1.76298e-05	ENSG00000254224.1
TSC22D4	5673.87	0.794535	0.160641	4.94604	7.574e-07	1.76314e-05	ENSG00000166925.7
SLAMF6	38.0113	1.94064	0.392653	4.94238	7.71764e-07	1.79532e-05	ENSG00000162739.12
CNN2P1	3.87701	-2.02581	0.409944	-4.94169	7.74479e-07	1.80036e-05	ENSG00000227201.2
GS1-24F4.2	2.05664	-3.5497	0.718455	-4.94074	7.7825e-07	1.80786e-05	ENSG00000245857.2
ZIC2	83.7297	-2.63362	0.533065	-4.94052	7.7915e-07	1.80868e-05	ENSG00000043355.9
PALD1	516.426	1.12078	0.226887	4.93981	7.81978e-07	1.81397e-05	ENSG00000107719.8
CCDC159	1087.2	0.909628	0.184149	4.93963	7.82692e-07	1.81435e-05	ENSG00000183401.10
CYP2U1	838.986	0.984362	0.199314	4.93876	7.86218e-07	1.82125e-05	ENSG00000155016.16
CHRNA4	505.555	-3.42076	0.692668	-4.93853	7.8715e-07	1.82213e-05	ENSG00000101204.14
PNMA6A	324.848	-1.92843	0.390541	-4.93783	7.89979e-07	1.8274e-05	ENSG00000235961.5
KCNJ6	155.37	-3.94143	0.79838	-4.93678	7.94215e-07	1.83542e-05	ENSG00000157542.9
C20orf197	3.8712	2.13174	0.431816	4.9367	7.94558e-07	1.83542e-05	ENSG00000176659.7
SH3BGRL	7047.21	0.627508	0.127137	4.9357	7.9863e-07	1.84354e-05	ENSG00000131171.11
AC010980.2	84.4553	1.81283	0.367313	4.93538	7.9994e-07	1.84528e-05	ENSG00000237732.8
ARTN	49.3934	-1.64615	0.333587	-4.9347	8.02738e-07	1.84928e-05	ENSG00000117407.15
MIR99AHG	160.578	1.68001	0.34045	4.93469	8.02794e-07	1.84928e-05	ENSG00000215386.9
PPP1R3B	1983.09	1.22057	0.247442	4.93276	8.10757e-07	1.86632e-05	ENSG00000173281.4
EBI3	141.842	1.44778	0.293568	4.93167	8.15315e-07	1.87551e-05	ENSG00000105246.5
THRB	372.062	1.80854	0.366874	4.9296	8.24002e-07	1.89417e-05	ENSG00000151090.16
NOC2L	2963.45	-0.68455	0.13887	-4.92942	8.24746e-07	1.89457e-05	ENSG00000188976.9
CAMTA1	1649.93	-0.644647	0.130792	-4.92879	8.27411e-07	1.89937e-05	ENSG00000171735.17
HNRNPA3	6526.45	-0.543674	0.110336	-4.92744	8.33128e-07	1.91116e-05	ENSG00000170144.17
RPL18A	12241.5	-0.758786	0.154046	-4.92572	8.40485e-07	1.9267e-05	ENSG00000105640.11
GIMAP8	443.678	1.1481	0.233122	4.9249	8.44045e-07	1.93352e-05	ENSG00000171115.3
RFX4	3.27276	2.98543	0.606323	4.92383	8.4867e-07	1.94174e-05	ENSG00000111783.11
FN3K	4014.13	1.01826	0.206804	4.9238	8.48805e-07	1.94174e-05	ENSG00000167363.12
DOCK2	279.867	1.28871	0.261746	4.92352	8.50016e-07	1.94182e-05	ENSG00000134516.14
PLD5	975.772	-2.53117	0.51409	-4.92359	8.49714e-07	1.94182e-05	ENSG00000180287.15
GPR34	195.406	1.46222	0.297097	4.92168	8.58048e-07	1.95865e-05	ENSG00000171659.12
PLCXD3	1675.57	2.69884	0.54837	4.92156	8.58568e-07	1.95865e-05	ENSG00000182836.8
SLC9A3P3	27.1726	2.33862	0.475205	4.92128	8.5981e-07	1.96013e-05	ENSG00000226631.1
RP11-1094M14.8	12.247	2.20237	0.447732	4.91895	8.70109e-07	1.98224e-05	ENSG00000267369.1
MLF1	761.207	-1.05578	0.214702	-4.91742	8.76912e-07	1.99636e-05	ENSG00000178053.16
RBP4	248.071	3.20649	0.652329	4.91545	8.85794e-07	2.0152e-05	ENSG00000138207.11
MXD1	450.153	-0.795055	0.161753	-4.91525	8.86691e-07	2.01585e-05	ENSG00000059728.9
G0S2	3227.28	2.37173	0.482573	4.91476	8.88924e-07	2.01677e-05	ENSG00000123689.5
TNFRSF18	16.1367	1.71623	0.349189	4.91491	8.88249e-07	2.01677e-05	ENSG00000186891.12
HLA-F	2335.32	1.31799	0.268163	4.91488	8.88369e-07	2.01677e-05	ENSG00000204642.12
CTSO	1848.12	0.932825	0.189806	4.91462	8.89557e-07	2.01682e-05	ENSG00000256043.2
ADAM8	297.501	-1.30801	0.26617	-4.9142	8.91448e-07	2.01972e-05	ENSG00000151651.14
PURB	2851.14	-0.605732	0.123269	-4.91391	8.92787e-07	2.02137e-05	ENSG00000146676.6
P2RY14	36.8043	1.19714	0.24363	4.91377	8.93438e-07	2.02146e-05	ENSG00000174944.7
RAD51AP1	271.422	-1.32062	0.268782	-4.91334	8.9536e-07	2.02442e-05	ENSG00000111247.13
POLR2D	1690.72	-0.703257	0.143146	-4.91287	8.97538e-07	2.02796e-05	ENSG00000144231.9
NASP	3070.08	-0.807276	0.164378	-4.91109	9.05733e-07	2.04508e-05	ENSG00000132780.15
LPAR6	625.635	1.15619	0.235438	4.9108	9.0705e-07	2.04665e-05	ENSG00000139679.14
CYBB	576.778	1.68416	0.343075	4.90899	9.15447e-07	2.06278e-05	ENSG00000165168.7
MPEG1	613.228	1.70253	0.346817	4.90901	9.1538e-07	2.06278e-05	ENSG00000197629.5
AC002456.2	8.02196	1.76866	0.360329	4.90846	9.17946e-07	2.067e-05	ENSG00000223969.4
RP11-1365D11.1	6.65053	1.28649	0.262116	4.90808	9.1974e-07	2.06963e-05	ENSG00000250892.1
ARHGAP26	434.052	1.02039	0.207972	4.90639	9.27661e-07	2.08604e-05	ENSG00000145819.14
GRIN2D	217.397	-1.92368	0.392116	-4.90589	9.3006e-07	2.09001e-05	ENSG00000105464.3
RP11-1260E13.4	246.621	-2.64449	0.539142	-4.905	9.34267e-07	2.09804e-05	ENSG00000262061.4
IFI27	12015.9	-1.74592	0.356102	-4.90287	9.44441e-07	2.11801e-05	ENSG00000165949.11
RP11-511H9.3	2.13925	1.92477	0.39257	4.903	9.43863e-07	2.11801e-05	ENSG00000258230.2
RP11-673F18.1	3.91066	-3.36175	0.685725	-4.90247	9.46382e-07	2.12092e-05	ENSG00000254563.1
RP11-96H19.1	83.705	0.986518	0.201326	4.9001	9.57893e-07	2.14526e-05	ENSG00000257261.4
RPS7	16814.3	-0.780382	0.159269	-4.89976	9.59521e-07	2.14746e-05	ENSG00000171863.11
HSPB1P1	179.339	1.45929	0.297917	4.8983	9.66687e-07	2.16203e-05	ENSG00000236060.2
COX6A2	17.142	2.68031	0.547274	4.89756	9.70324e-07	2.1687e-05	ENSG00000156885.5
LRRC24	2.51925	-2.71684	0.554892	-4.89616	9.77254e-07	2.18271e-05	ENSG00000254402.5
PPTC7	2174.64	0.74434	0.15203	4.89599	9.78126e-07	2.18318e-05	ENSG00000196850.5
SSR2	9764.35	-0.707906	0.144636	-4.89438	9.86141e-07	2.19959e-05	ENSG00000163479.12
FAM83E	4.0139	-2.08994	0.427127	-4.89301	9.93053e-07	2.21351e-05	ENSG00000105523.3
PIP4K2A	1333.98	0.814984	0.166603	4.89179	9.99246e-07	2.22432e-05	ENSG00000150867.12
FAM69B	465.029	-1.44277	0.294933	-4.89187	9.98841e-07	2.22432e-05	ENSG00000165716.8
LTF	33.1703	1.84121	0.376427	4.8913	1.00174e-06	2.22686e-05	ENSG00000012223.11
RP11-386G11.5	26.0677	-1.43731	0.293847	-4.89137	1.00135e-06	2.22686e-05	ENSG00000257913.2
PYROXD1	755.223	0.585919	0.119792	4.89112	1.00264e-06	2.22738e-05	ENSG00000121350.14
SDC4	7637.35	1.23115	0.25177	4.88999	1.0084e-06	2.23866e-05	ENSG00000124145.6
PRPF4	1416.12	-0.589313	0.120518	-4.88986	1.00909e-06	2.2387e-05	ENSG00000136875.11
IL2RB	172.069	1.83127	0.374525	4.88956	1.0106e-06	2.24053e-05	ENSG00000100385.12
CHIC1	1321.79	0.844349	0.172707	4.8889	1.01399e-06	2.24654e-05	ENSG00000204116.10
RP11-367H1.1	2.99109	-2.16039	0.441923	-4.88861	1.01553e-06	2.24845e-05	ENSG00000273113.1
NUDT12	1450.7	1.00094	0.204799	4.88743	1.02162e-06	2.26043e-05	ENSG00000112874.8
FBXO10	628.396	-1.27022	0.259938	-4.88665	1.02566e-06	2.26784e-05	ENSG00000147912.11
FGFBP3	268.56	-1.38114	0.282666	-4.88612	1.0284e-06	2.27239e-05	ENSG00000174721.9
PLXNA1	2938.1	-0.955308	0.195595	-4.88412	1.03891e-06	2.29406e-05	ENSG00000114554.10
IMMP2L	507.881	0.816696	0.16723	4.88367	1.04132e-06	2.29785e-05	ENSG00000184903.8
AZU1	8.03884	-2.90218	0.594323	-4.88317	1.04392e-06	2.30206e-05	ENSG00000172232.8
COLCA1	158.196	2.01566	0.412819	4.88268	1.04655e-06	2.30632e-05	ENSG00000196167.8
ADAP2	259.694	1.2095	0.247735	4.88223	1.04894e-06	2.31004e-05	ENSG00000184060.9
KRI1	1869	-0.541134	0.110842	-4.88205	1.0499e-06	2.31062e-05	ENSG00000129347.18
AP000704.5	7.3058	-1.40266	0.287348	-4.88142	1.05325e-06	2.31645e-05	ENSG00000224790.1
MUC5B	7.91031	-1.98011	0.4057	-4.88073	1.05696e-06	2.32306e-05	ENSG00000117983.16
RP11-93K22.6	4.37877	-4.78593	0.980844	-4.87939	1.06412e-06	2.33724e-05	ENSG00000250643.1
GRAMD1C	429.684	1.50939	0.309426	4.87803	1.07152e-06	2.35194e-05	ENSG00000178075.18
SNCA	621.356	2.28663	0.468887	4.87672	1.07866e-06	2.36603e-05	ENSG00000145335.14
ENDOU	54.0697	1.87256	0.384026	4.87613	1.08186e-06	2.37147e-05	ENSG00000111405.7
CTD-2523D13.2	5.76494	-1.97292	0.40481	-4.87369	1.09535e-06	2.39946e-05	ENSG00000254854.1
PON1	57.726	2.96706	0.608969	4.87227	1.10323e-06	2.41254e-05	ENSG00000005421.7
BCL7A	1237.93	-0.729824	0.149792	-4.87226	1.10331e-06	2.41254e-05	ENSG00000110987.7
SQRDL	411.344	1.05951	0.217459	4.87222	1.10351e-06	2.41254e-05	ENSG00000137767.12
NCKAP1L	350.316	1.48925	0.305736	4.87105	1.11009e-06	2.42533e-05	ENSG00000123338.11
SERTAD4-AS1	41.08	2.11563	0.434349	4.87082	1.11137e-06	2.42651e-05	ENSG00000203706.7
SNTA1	2317.06	0.948111	0.194663	4.87052	1.11308e-06	2.42863e-05	ENSG00000101400.5
COLGALT1	3424	-0.73911	0.151765	-4.87008	1.11552e-06	2.43075e-05	ENSG00000130309.9
LINC00461	124.536	-2.75503	0.565698	-4.87013	1.11522e-06	2.43075e-05	ENSG00000245526.7
RP11-158K1.3	121.651	0.899836	0.184839	4.86821	1.12614e-06	2.45229e-05	ENSG00000253106.1
CCDC138	77.358	-1.08216	0.222311	-4.86777	1.12865e-06	2.45612e-05	ENSG00000163006.10
KIAA1524	236.963	-0.985274	0.202415	-4.86759	1.12967e-06	2.45673e-05	ENSG00000163507.12
HTRA2	894.23	-0.591981	0.121657	-4.86598	1.13893e-06	2.47523e-05	ENSG00000115317.10
CLPTM1	11858.2	-0.666085	0.136903	-4.8654	1.14227e-06	2.48088e-05	ENSG00000104853.14
HSD17B7	1092.18	-1.24266	0.255448	-4.86461	1.14684e-06	2.48917e-05	ENSG00000132196.12
AC004221.2	1.50088	-2.4416	0.501964	-4.86409	1.14986e-06	2.49408e-05	ENSG00000267778.1
IDH3G	4061.02	0.658856	0.135497	4.86252	1.15901e-06	2.51227e-05	ENSG00000067829.17
C5orf66-AS1	4.41464	-3.32282	0.683555	-4.86109	1.16743e-06	2.52886e-05	ENSG00000249082.2
TRBV28	50.0948	2.42164	0.49821	4.86069	1.1698e-06	2.53234e-05	ENSG00000211753.3
ONECUT3	1.8768	-2.21737	0.456255	-4.85994	1.17419e-06	2.54018e-05	ENSG00000205922.4
SET	8007.68	-0.573456	0.118014	-4.8592	1.17858e-06	2.54802e-05	ENSG00000119335.15
NMNAT2	206.538	2.45103	0.504492	4.85841	1.18332e-06	2.55659e-05	ENSG00000157064.9
BCO2	1376.41	1.6387	0.337359	4.85744	1.1891e-06	2.56741e-05	ENSG00000197580.10
DAD1	6502.86	-0.631727	0.130073	-4.85669	1.19362e-06	2.57548e-05	ENSG00000129562.9
MAPRE3	1775.38	0.90738	0.186876	4.85551	1.20075e-06	2.5891e-05	ENSG00000084764.9
SBSN	3.8518	-2.82554	0.58194	-4.85539	1.2015e-06	2.5891e-05	ENSG00000189001.9
AOAH	122.903	1.55957	0.321294	4.85404	1.20972e-06	2.60511e-05	ENSG00000136250.10
PLCB2	285.105	1.35886	0.279981	4.8534	1.21365e-06	2.61017e-05	ENSG00000137841.10
TMEM105	50.9119	-2.66457	0.549006	-4.85345	1.21333e-06	2.61017e-05	ENSG00000185332.5
ZNF367	570.408	-1.37971	0.284309	-4.85286	1.21696e-06	2.6156e-05	ENSG00000165244.6
CYP2F2P	18.2499	-1.36594	0.281488	-4.85256	1.21878e-06	2.61779e-05	ENSG00000237118.2
RP11-437B10.1	68.6549	-1.00234	0.206571	-4.85227	1.22058e-06	2.61996e-05	ENSG00000279765.2
SNAPC2	1684.67	-0.889003	0.183247	-4.85141	1.2259e-06	2.62796e-05	ENSG00000104976.10
RP11-98D18.15	1.34768	3.59441	0.740888	4.85149	1.22537e-06	2.62796e-05	ENSG00000269621.1
CAPN13	1.76916	3.08631	0.636281	4.85054	1.23124e-06	2.63771e-05	ENSG00000162949.15
RP11-334J6.6	5.85061	-1.66749	0.343845	-4.84954	1.2375e-06	2.64823e-05	ENSG00000230289.1
NFIA-AS1	1.87663	2.18619	0.450808	4.8495	1.23775e-06	2.64823e-05	ENSG00000237853.5
GNLY	65.2077	1.47925	0.305047	4.84924	1.23937e-06	2.64996e-05	ENSG00000115523.15
RP11-339B21.8	2.32427	-2.73096	0.563207	-4.84894	1.24122e-06	2.65222e-05	ENSG00000228510.2
MTATP6P2	42.5533	2.25007	0.464065	4.8486	1.24334e-06	2.65502e-05	ENSG00000270307.1
NGEF	3295.51	-2.47289	0.510065	-4.84818	1.24602e-06	2.65903e-05	ENSG00000066248.13
PARD3	1621.96	-0.715777	0.147649	-4.84783	1.24819e-06	2.66024e-05	ENSG00000148498.14
DNAJC9	888.571	-0.742535	0.153166	-4.84792	1.24761e-06	2.66024e-05	ENSG00000213551.4
IL10RB	1307.88	-0.679772	0.140254	-4.84674	1.2551e-06	2.67323e-05	ENSG00000243646.7
ING5	528.134	-0.645983	0.1333	-4.84607	1.2593e-06	2.68044e-05	ENSG00000168395.13
SEC61A2	309.424	-0.676932	0.139714	-4.84512	1.26534e-06	2.68812e-05	ENSG00000065665.19
LGI2	57.0304	1.55436	0.320803	4.8452	1.26482e-06	2.68812e-05	ENSG00000153012.10
LBHD1	366.318	-1.50768	0.311168	-4.84523	1.26468e-06	2.68812e-05	ENSG00000162194.11
RBM8A	3368.76	-0.562554	0.116134	-4.84402	1.27239e-06	2.70136e-05	ENSG00000265241.5
ABCB6	439.601	-1.03761	0.214213	-4.84381	1.27375e-06	2.70251e-05	ENSG00000115657.11
CTNNB1	17700.8	-1.02098	0.210832	-4.84263	1.28133e-06	2.71685e-05	ENSG00000168036.15
EPRS	5657.89	-1.09179	0.225542	-4.84073	1.2936e-06	2.74111e-05	ENSG00000136628.16
RP3-332B22.1	127.753	2.38559	0.49287	4.84021	1.29705e-06	2.74665e-05	ENSG00000236013.4
ISPD	103.523	0.869468	0.179658	4.83959	1.3011e-06	2.75347e-05	ENSG00000214960.8
MIEF2	1582.33	0.819095	0.169318	4.83763	1.31399e-06	2.77897e-05	ENSG00000177427.11
CAMK2N2	156.325	-1.36478	0.28214	-4.83724	1.31655e-06	2.78261e-05	ENSG00000163888.3
WDYHV1	546.964	-0.860015	0.177806	-4.8368	1.31944e-06	2.78692e-05	ENSG00000156795.5
RP11-94C24.6	3.41679	2.20936	0.456811	4.83648	1.32161e-06	2.78973e-05	ENSG00000249451.1
PCDH17	408.87	1.62756	0.336593	4.83538	1.32889e-06	2.80331e-05	ENSG00000118946.10
ILKAP	970.86	-0.498646	0.103154	-4.83399	1.33824e-06	2.81943e-05	ENSG00000132323.7
GPR111	2.54109	3.70514	0.766462	4.83408	1.3376e-06	2.81943e-05	ENSG00000164393.7
GGH	1560.87	-1.08168	0.223809	-4.83307	1.3444e-06	2.83061e-05	ENSG00000137563.10
CASC11	4.03044	-1.47205	0.304623	-4.83236	1.34926e-06	2.83903e-05	ENSG00000249375.6
RP11-305P22.9	3.13622	-4.16872	0.862772	-4.83178	1.35319e-06	2.8455e-05	ENSG00000272259.4
RGS18	36.8763	1.61798	0.334872	4.83164	1.35413e-06	2.84566e-05	ENSG00000150681.8
VNN3	2.4728	2.5076	0.519193	4.8298	1.3667e-06	2.87025e-05	ENSG00000093134.12
PSMB10	1148.67	0.97745	0.202432	4.82854	1.37539e-06	2.88665e-05	ENSG00000205220.10
CLEC7A	79.9336	1.40387	0.290833	4.82705	1.3857e-06	2.90644e-05	ENSG00000172243.16
HIST1H2AJ	3.10852	-2.30683	0.478091	-4.82509	1.3994e-06	2.93333e-05	ENSG00000276368.1
PTPRS	4682.78	-1.02645	0.212812	-4.82326	1.41234e-06	2.95858e-05	ENSG00000105426.13
KRT15	12.0586	3.77228	0.782167	4.82285	1.41522e-06	2.96272e-05	ENSG00000171346.12
RASGRP4	54.2937	1.39464	0.289193	4.82255	1.41737e-06	2.96348e-05	ENSG00000171777.14
AP001372.2	246.835	0.541253	0.112233	4.82256	1.41726e-06	2.96348e-05	ENSG00000254837.2
FAT1	1932.13	-1.71175	0.354988	-4.82199	1.42134e-06	2.9699e-05	ENSG00000083857.12
PYGB	4655.65	0.649316	0.134673	4.82142	1.4254e-06	2.97651e-05	ENSG00000100994.10
KIRREL3	23.5295	-1.64149	0.340477	-4.82115	1.42736e-06	2.97683e-05	ENSG00000149571.9
RP11-23P13.6	13.1051	2.87309	0.595924	4.82123	1.42679e-06	2.97683e-05	ENSG00000174171.5
IGLC3	205.405	3.63522	0.754042	4.82098	1.42855e-06	2.97744e-05	ENSG00000211679.2
MAPK12	226.639	-1.37404	0.285075	-4.81992	1.43616e-06	2.99141e-05	ENSG00000188130.12
CDH18	41.8655	3.86465	0.801832	4.81978	1.43718e-06	2.99165e-05	ENSG00000145526.10
GRAP2	25.6635	2.22994	0.462727	4.81913	1.44184e-06	2.99662e-05	ENSG00000100351.15
RPS3	24313.2	-0.772067	0.160211	-4.81907	1.44228e-06	2.99662e-05	ENSG00000149273.13
CTC-235G5.3	26.3495	-3.26002	0.676478	-4.81911	1.44202e-06	2.99662e-05	ENSG00000248127.1
BAAT	14.6731	-2.04914	0.425394	-4.81706	1.45692e-06	3.02393e-05	ENSG00000136881.10
TLE1	3654.07	-0.976046	0.202625	-4.81701	1.45726e-06	3.02393e-05	ENSG00000196781.12
DNAJC22	72.0755	-2.15716	0.447944	-4.81569	1.46693e-06	3.04209e-05	ENSG00000178401.13
ZNF836	1361.2	-1.32165	0.274486	-4.81501	1.4719e-06	3.05048e-05	ENSG00000196267.11
ACTBP8	31.427	-2.45185	0.509264	-4.81449	1.47575e-06	3.05654e-05	ENSG00000220267.1
XPO1	6194.55	-0.389362	0.0808969	-4.81306	1.48636e-06	3.07659e-05	ENSG00000082898.15
ARL6IP5	9059.31	0.694822	0.144408	4.81152	1.49787e-06	3.09848e-05	ENSG00000144746.6
CHSY1	3940.97	-0.91277	0.189726	-4.81098	1.50189e-06	3.10485e-05	ENSG00000131873.5
SERHL	38.2451	-1.41558	0.294276	-4.81039	1.50636e-06	3.11214e-05	ENSG00000172250.13
PBX1	3853.48	-1.14028	0.237059	-4.81012	1.50841e-06	3.11344e-05	ENSG00000185630.17
RP11-243M5.3	3.89891	-4.5946	0.955206	-4.81006	1.50887e-06	3.11344e-05	ENSG00000279581.1
CCDC77	463.648	-0.688008	0.143067	-4.80899	1.51698e-06	3.12822e-05	ENSG00000120647.8
PRSS27	53.2688	-1.27859	0.265884	-4.80884	1.5181e-06	3.12858e-05	ENSG00000172382.8
SPINT2	1346.25	1.67427	0.348257	4.80758	1.52767e-06	3.14634e-05	ENSG00000167642.11
ABHD14B	3616.87	0.888113	0.184739	4.80739	1.52916e-06	3.14744e-05	ENSG00000114779.18
C16orf74	32.06	-1.53847	0.320039	-4.80713	1.53115e-06	3.14761e-05	ENSG00000154102.9
NPTX1	9619.95	-2.45733	0.511178	-4.80718	1.53074e-06	3.14761e-05	ENSG00000171246.5
RASL10B	274.092	-2.11688	0.440638	-4.80413	1.55427e-06	3.19317e-05	ENSG00000270885.1
UBA52	20840.9	-0.633736	0.13192	-4.80393	1.55579e-06	3.1943e-05	ENSG00000221983.6
CST2	429.971	-3.61634	0.752981	-4.8027	1.56537e-06	3.21197e-05	ENSG00000170369.3
NXT2	973.456	-0.929818	0.193611	-4.8025	1.56695e-06	3.21313e-05	ENSG00000101888.10
RP11-214K3.24	11.1955	1.30233	0.271183	4.80238	1.56788e-06	3.21313e-05	ENSG00000275389.1
HS3ST1	321.406	-1.42073	0.295952	-4.80053	1.58243e-06	3.2399e-05	ENSG00000002587.8
AC006129.2	11.8828	1.52191	0.317032	4.80047	1.5829e-06	3.2399e-05	ENSG00000268027.4
SLC16A10	824.213	1.51519	0.315733	4.79895	1.59497e-06	3.26097e-05	ENSG00000112394.15
RP11-243M5.2	5.56937	-4.52154	0.942197	-4.79893	1.59517e-06	3.26097e-05	ENSG00000280200.1
FAM186B	56.2862	1.06965	0.2229	4.79876	1.59647e-06	3.26162e-05	ENSG00000135436.7
YY1AP1	1633.34	-0.582179	0.121331	-4.79828	1.60036e-06	3.26753e-05	ENSG00000163374.18
PRKG1	968.407	1.49287	0.311284	4.79585	1.61986e-06	3.30531e-05	ENSG00000185532.13
SNX20	61.3003	1.69323	0.353211	4.79381	1.63643e-06	3.33624e-05	ENSG00000167208.13
LINC00996	7.19084	1.96904	0.410754	4.79374	1.63704e-06	3.33624e-05	ENSG00000242258.1
SOX11	19.1252	-2.61771	0.54614	-4.79311	1.64219e-06	3.34469e-05	ENSG00000176887.6
SAE1	3963.85	-0.707377	0.147696	-4.7894	1.67281e-06	3.40496e-05	ENSG00000142230.10
TTC25	83.7787	1.17699	0.245793	4.78856	1.67984e-06	3.41716e-05	ENSG00000204815.7
GIMAP1	244.372	1.10777	0.231421	4.78684	1.69426e-06	3.44437e-05	ENSG00000213203.2
TYRO3	966.984	-1.28003	0.267435	-4.78632	1.69864e-06	3.45115e-05	ENSG00000092445.10
PLA2G15	1902.29	0.881793	0.184246	4.78595	1.7018e-06	3.4545e-05	ENSG00000103066.11
AC137932.5	30.7153	1.17029	0.244529	4.78588	1.70238e-06	3.4545e-05	ENSG00000260279.2
KLK1	7348.69	3.75865	0.785385	4.78574	1.70357e-06	3.45479e-05	ENSG00000167748.9
DNASE1L3	471.853	2.14078	0.447475	4.78414	1.7172e-06	3.47827e-05	ENSG00000163687.12
NSMCE1	2605.57	0.685678	0.143323	4.78414	1.71725e-06	3.47827e-05	ENSG00000169189.15
SYNGR2	2972.65	0.741768	0.155084	4.78302	1.72678e-06	3.49361e-05	ENSG00000108639.6
KLHL17	249.377	-1.06068	0.221766	-4.7829	1.72787e-06	3.49361e-05	ENSG00000187961.12
ARMS2	8.91833	2.33069	0.487298	4.78288	1.72799e-06	3.49361e-05	ENSG00000254636.1
BLOC1S5-TXNDC5	49.6955	-1.83997	0.384748	-4.78229	1.73314e-06	3.50187e-05	ENSG00000259040.4
CELP	4.27181	2.66402	0.55717	4.78134	1.74133e-06	3.51628e-05	ENSG00000170827.8
AGXT2	3.37635	2.79114	0.5838	4.78098	1.7444e-06	3.52033e-05	ENSG00000113492.12
RHEBL1	73.1332	-1.03879	0.217281	-4.78086	1.74551e-06	3.52041e-05	ENSG00000167550.9
GJA5	253.84	1.68237	0.35192	4.78053	1.7483e-06	3.5239e-05	ENSG00000265107.2
EIF3M	6599.34	-0.564316	0.11807	-4.7795	1.75733e-06	3.53993e-05	ENSG00000149100.11
PPP2R5C	4439.93	-0.682848	0.142887	-4.77893	1.76227e-06	3.54045e-05	ENSG00000078304.18
HNRNPL	7523.31	-0.351389	0.0735249	-4.77919	1.76006e-06	3.54045e-05	ENSG00000104824.15
FABP3	9908.98	2.12531	0.444732	4.77886	1.76294e-06	3.54045e-05	ENSG00000121769.6
SLCO2A1	765.582	1.47198	0.308004	4.77909	1.76086e-06	3.54045e-05	ENSG00000174640.11
C9orf172	635.615	-0.92816	0.194204	-4.7793	1.75909e-06	3.54045e-05	ENSG00000232434.2
RP11-94I2.4	11.6977	-2.00349	0.419273	-4.7785	1.76609e-06	3.54463e-05	ENSG00000274372.3
MYCL	24.6328	1.60552	0.336026	4.77796	1.77086e-06	3.55204e-05	ENSG00000116990.10
RFC3	793.875	-0.821422	0.171928	-4.77771	1.773e-06	3.55417e-05	ENSG00000133119.11
MAD2L2	1047.64	-0.803189	0.16814	-4.77692	1.78e-06	3.56388e-05	ENSG00000116670.13
SRSF2	4508.32	-0.383382	0.0802568	-4.77694	1.77981e-06	3.56388e-05	ENSG00000161547.13
CYP2D7	25.1495	-1.22478	0.256408	-4.77668	1.78216e-06	3.56605e-05	ENSG00000205702.9
RPL31	19762.3	-0.664816	0.139191	-4.77627	1.78576e-06	3.5711e-05	ENSG00000071082.9
RP11-229P13.25	6.1172	-1.63026	0.3414	-4.77524	1.79495e-06	3.5873e-05	ENSG00000260190.1
LINC00589	4.1667	2.60913	0.546491	4.77432	1.80314e-06	3.60149e-05	ENSG00000251191.6
ZC3H11A	3791.23	-0.468137	0.0980646	-4.77376	1.80819e-06	3.60721e-05	ENSG00000058673.14
RP11-461G12.2	8.71183	1.90286	0.398598	4.77388	1.80712e-06	3.60721e-05	ENSG00000251340.1
GIMAP5	35.9582	1.07591	0.225428	4.77275	1.81727e-06	3.62313e-05	ENSG00000196329.9
C10orf2	728.795	-0.60888	0.127587	-4.77226	1.82169e-06	3.62758e-05	ENSG00000107815.6
CTRB1	37.5254	-2.61596	0.548154	-4.7723	1.82133e-06	3.62758e-05	ENSG00000168925.9
CD1B	2.65759	3.83614	0.804379	4.76908	1.8507e-06	3.68314e-05	ENSG00000158485.9
SNAP23	1434.83	0.503558	0.105607	4.76824	1.8584e-06	3.69623e-05	ENSG00000092531.8
RP11-44N21.1	23.0886	-1.99125	0.417672	-4.76749	1.86532e-06	3.70776e-05	ENSG00000257556.1
CLN3	1339.42	0.660702	0.138618	4.76636	1.8758e-06	3.72636e-05	ENSG00000188603.15
SOX21	4.1902	-3.0811	0.646466	-4.76606	1.87862e-06	3.72971e-05	ENSG00000125285.5
C8orf37-AS1	10.2764	1.8139	0.380744	4.7641	1.89701e-06	3.76396e-05	ENSG00000253773.2
PIK3CG	35.6418	1.39303	0.29243	4.76364	1.90136e-06	3.76891e-05	ENSG00000105851.9
GS1-124K5.6	7.47835	1.59921	0.335715	4.76359	1.90178e-06	3.76891e-05	ENSG00000251451.1
SMAD2	3735.76	-0.683659	0.143542	-4.76278	1.90942e-06	3.78176e-05	ENSG00000175387.14
RPL36	30580.8	-0.756238	0.158812	-4.76183	1.91842e-06	3.79733e-05	ENSG00000130255.11
ZNF165	133.534	1.14796	0.241143	4.76051	1.93106e-06	3.82006e-05	ENSG00000197279.3
XCL2	9.75523	2.66985	0.560954	4.75948	1.94097e-06	3.83736e-05	ENSG00000143185.3
SLC30A10	651.637	-2.64244	0.555217	-4.75929	1.94275e-06	3.83858e-05	ENSG00000196660.9
EN2	64.3059	-2.67519	0.562166	-4.75872	1.94828e-06	3.84721e-05	ENSG00000164778.4
SOX9	829.197	2.50088	0.52558	4.75831	1.95218e-06	3.85261e-05	ENSG00000125398.5
SLC50A1	2366.59	-1.18434	0.248978	-4.75682	1.9667e-06	3.87896e-05	ENSG00000169241.16
AFF1	2663.99	0.627084	0.131857	4.75579	1.97673e-06	3.89603e-05	ENSG00000172493.19
CTD-3195I5.4	1.28222	-2.29966	0.483559	-4.75569	1.97772e-06	3.89603e-05	ENSG00000262358.1
CDC6	529.638	-1.14449	0.240687	-4.75509	1.98354e-06	3.90385e-05	ENSG00000094804.8
TMEM249	9.73447	-1.75762	0.369633	-4.75504	1.98405e-06	3.90385e-05	ENSG00000261587.2
MAGEB2	51.6047	-7.46272	1.56951	-4.7548	1.98642e-06	3.90619e-05	ENSG00000099399.5
RP11-32D17.4	1.48497	-2.7171	0.571569	-4.75375	1.99679e-06	3.92425e-05	ENSG00000235748.1
TXNRD1	11275.4	0.76568	0.161113	4.75243	2.00983e-06	3.94752e-05	ENSG00000198431.14
XK	166.364	1.71649	0.361243	4.75162	2.01795e-06	3.96113e-05	ENSG00000047597.5
PLEKHF2	567.013	0.658773	0.138659	4.75103	2.02384e-06	3.97033e-05	ENSG00000175895.3
RP11-25K19.1	26.9277	-2.27325	0.478495	-4.75083	2.02583e-06	3.97187e-05	ENSG00000167912.5
RP11-572N21.1	2.33327	-4.24467	0.893613	-4.75001	2.03404e-06	3.98561e-05	ENSG00000280414.1
STPG2	7.94632	1.38632	0.291868	4.74982	2.03595e-06	3.98698e-05	ENSG00000163116.8
MAPRE1P1	5.09945	-2.56693	0.540715	-4.74729	2.06161e-06	4.03486e-05	ENSG00000253915.1
CLCN4	1191.76	1.06368	0.224091	4.74667	2.06796e-06	4.04488e-05	ENSG00000073464.10
DKK1	114.239	-2.35769	0.496735	-4.74636	2.0711e-06	4.04862e-05	ENSG00000107984.8
RPS19	31132.5	-0.839577	0.176912	-4.74573	2.07755e-06	4.05884e-05	ENSG00000105372.5
NELFB	3318.35	-0.590053	0.124353	-4.745	2.08507e-06	4.07112e-05	ENSG00000188986.4
TMEM144	755.46	0.880541	0.185583	4.74473	2.08782e-06	4.07408e-05	ENSG00000164124.9
FERMT1	891.122	1.49452	0.315164	4.74204	2.11577e-06	4.12618e-05	ENSG00000101311.14
NTRK2	182.451	-2.56048	0.539984	-4.74177	2.11863e-06	4.12933e-05	ENSG00000148053.14
ESCO2	153.492	-1.57587	0.332412	-4.74073	2.12949e-06	4.14805e-05	ENSG00000171320.13
TGFA	132.476	1.89408	0.399655	4.73929	2.14468e-06	4.17518e-05	ENSG00000163235.14
RPL13AP5	571.923	-0.865672	0.182716	-4.73779	2.16059e-06	4.20368e-05	ENSG00000236552.2
RPS2	29110.4	-0.718879	0.15175	-4.73725	2.16635e-06	4.2124e-05	ENSG00000140988.14
DLX2	11.3492	-2.06468	0.435996	-4.73554	2.18468e-06	4.24555e-05	ENSG00000115844.9
RP11-527L4.2	2.00283	-3.61495	0.763614	-4.73401	2.20128e-06	4.27529e-05	ENSG00000261514.1
NOLC1	2629.63	-0.612411	0.129426	-4.73174	2.22605e-06	4.32087e-05	ENSG00000166197.15
SHMT2	4931.67	-0.900845	0.190445	-4.73021	2.24287e-06	4.35095e-05	ENSG00000182199.9
HIATL1	3362.09	-0.633943	0.134055	-4.72897	2.25657e-06	4.37342e-05	ENSG00000148110.14
MMP14	4857.9	-1.35113	0.285717	-4.72893	2.25709e-06	4.37342e-05	ENSG00000157227.11
ZNF702P	112.674	1.61355	0.341261	4.72821	2.26511e-06	4.38639e-05	ENSG00000242779.5
AC068134.10	27.189	-1.2791	0.270569	-4.72746	2.2735e-06	4.40005e-05	ENSG00000251485.1
PSG9	18.7533	3.14323	0.665028	4.72646	2.28471e-06	4.41916e-05	ENSG00000183668.16
TRIM31	37.0649	1.87449	0.396649	4.72581	2.29199e-06	4.43064e-05	ENSG00000204616.9
CYP4F29P	190.196	-3.06849	0.649487	-4.72449	2.30697e-06	4.457e-05	ENSG00000228314.1
RP11-365O16.3	3.06197	2.17269	0.459899	4.72428	2.30931e-06	4.45892e-05	ENSG00000232628.4
OLFM3	3.89464	-4.29571	0.909347	-4.72395	2.31311e-06	4.45958e-05	ENSG00000118733.15
MYH2	14.5811	-3.78585	0.801408	-4.724	2.31248e-06	4.45958e-05	ENSG00000125414.17
SPATA21	12.727	-2.78668	0.589912	-4.72389	2.3137e-06	4.45958e-05	ENSG00000187144.10
ARMC2	111.516	0.713877	0.151128	4.72366	2.31634e-06	4.4617e-05	ENSG00000118690.11
ZNF812	14.6264	1.72976	0.366198	4.72356	2.3175e-06	4.4617e-05	ENSG00000224689.6
CCL22	423.466	-2.91628	0.617637	-4.72167	2.33922e-06	4.50088e-05	ENSG00000102962.4
TBCE	1107.29	-0.66133	0.140073	-4.72133	2.34304e-06	4.50562e-05	ENSG00000116957.11
FAM19A1	5.05777	1.67854	0.355537	4.72113	2.34533e-06	4.50739e-05	ENSG00000183662.9
SEMA6B	5551.04	-1.53004	0.324094	-4.72098	2.3471e-06	4.50819e-05	ENSG00000167680.14
GPR114	21.7362	1.99052	0.421769	4.71946	2.36474e-06	4.53943e-05	ENSG00000159618.14
EIF2S1	3005.42	-0.71482	0.151513	-4.71786	2.38333e-06	4.57245e-05	ENSG00000134001.11
RP5-899E9.1	8.43525	1.48561	0.314941	4.7171	2.39233e-06	4.58706e-05	ENSG00000273341.1
HOXB6	278.321	-1.15841	0.245584	-4.71697	2.39379e-06	4.58719e-05	ENSG00000108511.9
VWC2	24.1953	4.48806	0.951539	4.71664	2.39775e-06	4.59212e-05	ENSG00000188730.4
SMC4	1219.74	-1.06075	0.224928	-4.71594	2.40598e-06	4.60522e-05	ENSG00000113810.14
NCKAP5L	2905.65	-0.707874	0.150118	-4.71545	2.41172e-06	4.61087e-05	ENSG00000167566.15
RPL13AP7	30.8365	-0.901045	0.19108	-4.71554	2.41073e-06	4.61087e-05	ENSG00000213885.3
RNASEH1	471.11	-0.722906	0.153354	-4.71398	2.42927e-06	4.64174e-05	ENSG00000171865.8
USP30-AS1	50.7165	1.41252	0.299713	4.71292	2.44194e-06	4.66324e-05	ENSG00000256262.1
RP11-834C11.7	19.059	1.80154	0.382313	4.71221	2.45047e-06	4.67684e-05	ENSG00000250654.6
HLA-DRA	10239.8	1.54756	0.328459	4.71157	2.45814e-06	4.68876e-05	ENSG00000204287.12
CD4	888.489	1.55547	0.330241	4.71011	2.47583e-06	4.7179e-05	ENSG00000010610.8
HOXA11-AS	463.76	-2.32678	0.494001	-4.71007	2.47627e-06	4.7179e-05	ENSG00000240990.8
C4orf50	61.6142	-2.79595	0.593831	-4.70832	2.49762e-06	4.75584e-05	ENSG00000181215.11
MBNL1	5107.13	0.689053	0.146355	4.7081	2.50039e-06	4.75836e-05	ENSG00000152601.16
POLRMT	2964.25	-0.544295	0.115611	-4.70797	2.50192e-06	4.75854e-05	ENSG00000099821.12
MIR210	5.55135	-2.43652	0.517601	-4.70732	2.50993e-06	4.77102e-05	ENSG00000199038.1
RP11-63N8.3	3.45303	-2.41165	0.512333	-4.7072	2.51144e-06	4.77116e-05	ENSG00000233431.1
TMEM120B	1246.98	-0.762098	0.161956	-4.70558	2.53148e-06	4.80646e-05	ENSG00000188735.11
ADM5	55.0176	-1.26558	0.268962	-4.70543	2.53335e-06	4.80725e-05	ENSG00000224420.3
SFTPB	23.9019	2.55555	0.543285	4.70388	2.55266e-06	4.84112e-05	ENSG00000168878.15
DMBX1	34.3601	-3.1434	0.668306	-4.70353	2.55695e-06	4.84648e-05	ENSG00000197587.9
ITGB4	196.315	1.29914	0.276279	4.70225	2.57305e-06	4.87421e-05	ENSG00000132470.12
AGO2	1335.99	-0.720152	0.153173	-4.70157	2.58165e-06	4.88769e-05	ENSG00000123908.10
SLC41A3	7739.64	0.974185	0.207241	4.70073	2.59237e-06	4.90238e-05	ENSG00000114544.14
PRRT4	12.1311	-1.99948	0.425352	-4.70076	2.59189e-06	4.90238e-05	ENSG00000224940.7
SFPQ	7689.03	-0.407778	0.086761	-4.70001	2.60148e-06	4.91679e-05	ENSG00000116560.9
RPL13AP3	17.364	-0.992818	0.211257	-4.69957	2.60706e-06	4.92452e-05	ENSG00000177350.6
RRM1	2432.16	-0.713001	0.151737	-4.69894	2.6152e-06	4.93707e-05	ENSG00000167325.13
MTRNR2L6	46.2309	1.87248	0.398543	4.69833	2.62303e-06	4.94902e-05	ENSG00000270672.1
TYW5	281.586	-0.53422	0.113711	-4.69803	2.62678e-06	4.95327e-05	ENSG00000162971.9
RPL12P37	3.93899	-2.55275	0.543536	-4.69655	2.6459e-06	4.98649e-05	ENSG00000240270.1
NDRG2	7119.78	1.13443	0.241581	4.69585	2.65503e-06	5.00084e-05	ENSG00000165795.19
LRP4	574.578	1.12331	0.239265	4.69482	2.66837e-06	5.02024e-05	ENSG00000134569.8
TLR1	132.179	0.997969	0.212568	4.69483	2.66823e-06	5.02024e-05	ENSG00000174125.6
SLX4IP	492.016	0.653434	0.139199	4.69426	2.67577e-06	5.03129e-05	ENSG00000149346.13
RP11-297D21.4	37.8819	1.01205	0.215606	4.69395	2.67979e-06	5.03599e-05	ENSG00000270049.1
SYCE2	74.9024	-1.10861	0.236286	-4.69181	2.70795e-06	5.08602e-05	ENSG00000161860.7
DACT3	231.608	-1.38893	0.296043	-4.69164	2.71024e-06	5.08743e-05	ENSG00000197380.9
CSNK1G2	4669.14	-0.60568	0.129113	-4.69108	2.71766e-06	5.09847e-05	ENSG00000133275.14
RPS5	23910.3	-0.777011	0.165641	-4.69093	2.71971e-06	5.09941e-05	ENSG00000083845.7
ST3GAL4	4744.5	-1.0911	0.232615	-4.69057	2.7245e-06	5.10262e-05	ENSG00000110080.17
DNM1P35	9.86651	-1.50835	0.321569	-4.6906	2.72409e-06	5.10262e-05	ENSG00000246877.1
LINC01094	42.8796	1.57351	0.335494	4.69014	2.73015e-06	5.11029e-05	ENSG00000251442.4
MYBL1	439.221	-1.0628	0.226619	-4.6898	2.73467e-06	5.11585e-05	ENSG00000185697.15
CYB5A	1570.12	1.65189	0.352245	4.6896	2.73733e-06	5.11794e-05	ENSG00000166347.17
NLRC5	1535.24	1.12772	0.240543	4.68824	2.75564e-06	5.14881e-05	ENSG00000140853.14
AC138430.4	2.08199	-3.96551	0.84586	-4.68814	2.75696e-06	5.14881e-05	ENSG00000267629.3
FBN2	2233.3	-1.83432	0.391291	-4.68786	2.76073e-06	5.15003e-05	ENSG00000138829.9
RP4-773N10.4	241.037	-0.872259	0.186066	-4.68791	2.76008e-06	5.15003e-05	ENSG00000258634.3
CCDC150	102.866	-1.21085	0.258312	-4.68756	2.76477e-06	5.15468e-05	ENSG00000144395.16
EGLN1	4214.15	-0.713949	0.152329	-4.68689	2.7739e-06	5.16878e-05	ENSG00000135766.8
PKD1L2	97.5649	1.82696	0.389827	4.6866	2.77782e-06	5.17316e-05	ENSG00000166473.15
C14orf1	8051.29	-1.21259	0.258799	-4.68543	2.7937e-06	5.19981e-05	ENSG00000133935.6
ARFIP2	1866.57	-0.534425	0.114077	-4.68475	2.80299e-06	5.21415e-05	ENSG00000132254.11
ASXL3	5.77251	3.22468	0.688606	4.68291	2.82836e-06	5.25641e-05	ENSG00000141431.8
HCG11	98.2046	1.52229	0.325076	4.68287	2.82888e-06	5.25641e-05	ENSG00000228223.2
PRKD3	3167.73	-1.3181	0.281526	-4.68197	2.84132e-06	5.27655e-05	ENSG00000115825.8
RIBC2	64.8901	-1.64489	0.351374	-4.68132	2.8504e-06	5.29044e-05	ENSG00000128408.8
C6orf15	2.84153	4.53003	0.967792	4.68079	2.85773e-06	5.30107e-05	ENSG00000204542.2
TMEM116	492.818	0.570197	0.121846	4.67964	2.87384e-06	5.32797e-05	ENSG00000198270.11
KCND1	136.729	-1.37151	0.29317	-4.6782	2.89399e-06	5.36099e-05	ENSG00000102057.8
ALOXE3	24.4811	2.14101	0.457663	4.67814	2.89489e-06	5.36099e-05	ENSG00000179148.8
TMEM97	7335.89	-1.67534	0.358135	-4.67796	2.89741e-06	5.36264e-05	ENSG00000109084.12
NOX4	75.5199	-1.5954	0.34121	-4.67572	2.92928e-06	5.41253e-05	ENSG00000086991.11
PGM2L1	341.82	-1.19444	0.255454	-4.67575	2.92881e-06	5.41253e-05	ENSG00000165434.7
FUT7	24.7298	2.10805	0.450842	4.67581	2.92792e-06	5.41253e-05	ENSG00000180549.7
SH2D1B	8.62994	1.57929	0.337773	4.67559	2.93115e-06	5.41296e-05	ENSG00000198574.5
MT-TL1	79.4244	1.79781	0.384715	4.67308	2.96718e-06	5.47645e-05	ENSG00000209082.1
GPX3	7564.71	1.83751	0.39325	4.67263	2.97363e-06	5.48528e-05	ENSG00000211445.10
GPR35	61.1344	-1.41995	0.303902	-4.67241	2.97692e-06	5.48829e-05	ENSG00000178623.10
RANBP1	2198.98	-0.725724	0.155385	-4.6705	3.00467e-06	5.53636e-05	ENSG00000099901.15
TOR2A	1247.78	-0.783857	0.167853	-4.66989	3.01359e-06	5.54971e-05	ENSG00000160404.16
KCNQ2	10.6765	-3.06115	0.655612	-4.66915	3.02455e-06	5.56414e-05	ENSG00000075043.16
LYZ	468.396	1.74274	0.373247	4.66913	3.0248e-06	5.56414e-05	ENSG00000090382.5
DMRTA2	3.64716	-2.59359	0.555523	-4.66873	3.03066e-06	5.57182e-05	ENSG00000142700.10
NAPRT	1715.36	-1.62995	0.349204	-4.6676	3.04732e-06	5.59934e-05	ENSG00000147813.14
CDH17	7.45505	1.70858	0.366099	4.66698	3.05657e-06	5.61322e-05	ENSG00000079112.8
GSC	22.3939	-2.25756	0.483812	-4.66619	3.06837e-06	5.63177e-05	ENSG00000133937.4
COL21A1	233.869	2.1027	0.4508	4.66438	3.09556e-06	5.67852e-05	ENSG00000124749.15
PARPBP	269.541	-0.923365	0.197981	-4.66391	3.10255e-06	5.68818e-05	ENSG00000185480.10
FARP2	1006.65	-0.810457	0.173815	-4.66275	3.12015e-06	5.71728e-05	ENSG00000006607.12
RP11-616M22.5	2.17999	4.24104	0.909741	4.6618	3.13449e-06	5.74038e-05	ENSG00000260182.1
ZNF217	725.378	1.05507	0.226344	4.66135	3.14137e-06	5.74978e-05	ENSG00000171940.12
AKTIP	818.716	0.600513	0.128864	4.66005	3.16129e-06	5.78225e-05	ENSG00000166971.15
RP11-677M24.1	4.2236	-2.60496	0.559008	-4.65997	3.16261e-06	5.78225e-05	ENSG00000277945.1
C9orf40	457.361	-0.921854	0.197865	-4.659	3.17745e-06	5.80611e-05	ENSG00000135045.6
RP4-669K10.8	29.8211	-1.38815	0.297958	-4.65889	3.17917e-06	5.80611e-05	ENSG00000279443.1
RBM15	416.297	-0.380296	0.0816324	-4.65865	3.18297e-06	5.80664e-05	ENSG00000162775.13
RP11-524C21.2	10.526	-3.24678	0.696933	-4.65867	3.18266e-06	5.80664e-05	ENSG00000261568.1
AGAP1	1531.26	-0.750395	0.16112	-4.65736	3.20297e-06	5.8399e-05	ENSG00000157985.16
IL36G	3.25445	-2.57604	0.55319	-4.6567	3.21312e-06	5.85518e-05	ENSG00000136688.9
MT1H	5.04986	-2.62551	0.563945	-4.6556	3.23032e-06	5.88328e-05	ENSG00000205358.3
RPTOR	2702.94	-0.79599	0.170981	-4.65543	3.23309e-06	5.88507e-05	ENSG00000141564.12
PPP1R14B	1996.87	-0.840366	0.180568	-4.65402	3.25525e-06	5.92216e-05	ENSG00000173457.9
RP11-9E17.1	147.519	-1.00803	0.216642	-4.65299	3.2716e-06	5.94863e-05	ENSG00000277534.1
KCNF1	7.44156	-1.98822	0.427415	-4.65173	3.29156e-06	5.98163e-05	ENSG00000162975.4
PHF6	2066.89	0.76902	0.165325	4.65157	3.29421e-06	5.98315e-05	ENSG00000156531.15
IGSF9	15.432	-3.36091	0.722721	-4.65035	3.31366e-06	6.01188e-05	ENSG00000085552.15
RP11-807H22.7	1.45239	2.27865	0.489993	4.65038	3.31328e-06	6.01188e-05	ENSG00000204971.3
LRRC8C	830.911	0.879628	0.189175	4.64982	3.32232e-06	6.02428e-05	ENSG00000171488.13
SUGP1	2607.38	-0.825321	0.177525	-4.64903	3.33499e-06	6.04394e-05	ENSG00000105705.14
TIGD1	316.805	-0.865747	0.186232	-4.64875	3.33958e-06	6.04894e-05	ENSG00000221944.4
GALR3	3.368	-2.14271	0.461027	-4.64769	3.3568e-06	6.0768e-05	ENSG00000128310.2
MTRNR2L8	210.673	1.68024	0.361551	4.6473	3.36308e-06	6.08483e-05	ENSG00000255823.2
CCL2	398.875	1.81619	0.390821	4.64711	3.36615e-06	6.08706e-05	ENSG00000108691.8
GPRIN3	207.586	1.54279	0.332087	4.64574	3.38857e-06	6.12425e-05	ENSG00000185477.4
ATG9A	4247.15	-0.615982	0.132626	-4.6445	3.40905e-06	6.1579e-05	ENSG00000198925.9
ZNF664	3823.6	0.579468	0.124783	4.6438	3.42059e-06	6.17537e-05	ENSG00000179195.14
RP3-323A16.1	5.557	-1.87919	0.404715	-4.64323	3.43e-06	6.18898e-05	ENSG00000279184.1
DLGAP3	163.105	-1.46235	0.315056	-4.64154	3.45827e-06	6.23318e-05	ENSG00000116544.10
SHQ1	762.435	0.357059	0.0769264	4.64157	3.45776e-06	6.23318e-05	ENSG00000144736.12
ZNF581	936.596	-0.829715	0.178791	-4.64069	3.47243e-06	6.25529e-05	ENSG00000171425.8
SQLE	12370.3	-1.66595	0.359004	-4.64048	3.47594e-06	6.25821e-05	ENSG00000104549.10
MPZL1	2668.96	-0.641296	0.138228	-4.6394	3.49427e-06	6.28778e-05	ENSG00000197965.10
BCO1	4.69066	2.61211	0.563191	4.63805	3.51705e-06	6.32533e-05	ENSG00000135697.8
DIXDC1	1518.86	0.930192	0.200583	4.63744	3.52752e-06	6.33961e-05	ENSG00000150764.12
AC006262.5	2063.94	3.32619	0.71726	4.63736	3.52882e-06	6.33961e-05	ENSG00000268621.4
RAMP3	582.782	1.35576	0.29242	4.63634	3.54634e-06	6.36761e-05	ENSG00000122679.7
SEPHS1	2669.66	-0.577426	0.124574	-4.6352	3.56596e-06	6.39937e-05	ENSG00000086475.13
LINC01143	2.86321	-3.27767	0.707182	-4.63483	3.57236e-06	6.40738e-05	ENSG00000237751.2
TMEM151B	12.3396	-2.34278	0.505653	-4.63318	3.60086e-06	6.455e-05	ENSG00000178233.16
RP11-115C10.1	5.11808	-3.05683	0.659854	-4.63258	3.61128e-06	6.47016e-05	ENSG00000254607.2
NLRP1	1016.01	1.54886	0.33435	4.63244	3.61389e-06	6.47133e-05	ENSG00000091592.14
TAGLN3	8.2125	2.39448	0.517204	4.62966	3.66272e-06	6.55522e-05	ENSG00000144834.11
TINAGL1	1506.6	1.17515	0.253871	4.62894	3.67549e-06	6.57177e-05	ENSG00000142910.14
C9orf50	6.27868	-1.72355	0.372344	-4.62891	3.67594e-06	6.57177e-05	ENSG00000179058.6
WBP1	517.336	-0.58257	0.125864	-4.62856	3.68217e-06	6.57935e-05	ENSG00000239779.5
MT-ND2	602913	1.33369	0.288159	4.62832	3.68636e-06	6.58326e-05	ENSG00000198763.3
LIX1	6.83161	-4.12309	0.891035	-4.6273	3.70455e-06	6.61039e-05	ENSG00000145721.10
LINC00649	39.9499	1.66777	0.360424	4.62725	3.70555e-06	6.61039e-05	ENSG00000237945.6
MT-ND5	283502	1.43021	0.309095	4.6271	3.70829e-06	6.61172e-05	ENSG00000198786.2
GLI1	59.9927	-1.74634	0.377527	-4.62573	3.73284e-06	6.65191e-05	ENSG00000111087.8
SELPLG	420.224	1.43164	0.309533	4.62517	3.74297e-06	6.66278e-05	ENSG00000110876.9
COL22A1	170.342	-2.74622	0.593742	-4.62527	3.74119e-06	6.66278e-05	ENSG00000169436.15
RP11-650K20.3	5.19681	1.58412	0.342554	4.62444	3.75603e-06	6.68241e-05	ENSG00000257327.1
NCAPD2	2579.51	-0.737226	0.159444	-4.62373	3.76904e-06	6.69835e-05	ENSG00000010292.11
BBS12	433.096	1.14762	0.248201	4.62377	3.7683e-06	6.69835e-05	ENSG00000181004.8
CCSAP	401.573	-0.667194	0.144313	-4.62325	3.77783e-06	6.70762e-05	ENSG00000154429.9
RP11-456K23.1	10.8709	1.59007	0.343932	4.62322	3.77831e-06	6.70762e-05	ENSG00000267414.1
AMH	421.047	-2.00724	0.434205	-4.62278	3.78627e-06	6.71579e-05	ENSG00000104899.5
FABP2	198.24	2.62987	0.568902	4.62272	3.78743e-06	6.71579e-05	ENSG00000145384.3
RP11-881M11.2	13.6142	1.07539	0.232637	4.62263	3.78901e-06	6.71579e-05	ENSG00000257052.1
LTB4R2	102.027	-1.11708	0.241682	-4.62212	3.79843e-06	6.72888e-05	ENSG00000213906.8
L3MBTL4-AS1	11.2254	1.25666	0.271886	4.622	3.80052e-06	6.72898e-05	ENSG00000264707.1
SLC30A2	887.698	2.61076	0.564874	4.62185	3.80329e-06	6.73028e-05	ENSG00000158014.13
EMR3	3.0888	2.74534	0.594065	4.62128	3.81382e-06	6.74529e-05	ENSG00000131355.13
DFNA5	2329.17	1.73739	0.375969	4.62111	3.81699e-06	6.74729e-05	ENSG00000105928.12
TRMT1	2224.17	-0.741963	0.160655	-4.61837	3.8676e-06	6.82487e-05	ENSG00000104907.11
AC007383.3	125.679	-0.780377	0.168974	-4.61831	3.86869e-06	6.82487e-05	ENSG00000227946.1
SNHG3	571.405	-0.918762	0.198928	-4.61856	3.86411e-06	6.82487e-05	ENSG00000242125.3
RP11-888D10.3	11.1073	-1.44921	0.313799	-4.61829	3.86913e-06	6.82487e-05	ENSG00000264964.1
UQCC1	2532.17	0.600355	0.130005	4.61792	3.87601e-06	6.83336e-05	ENSG00000101019.20
SIVA1	2529.27	-0.648381	0.140411	-4.61775	3.87926e-06	6.83544e-05	ENSG00000184990.11
C1orf162	302.42	1.33727	0.289612	4.61746	3.88472e-06	6.8414e-05	ENSG00000143110.10
RP11-446N19.1	28.3647	1.11629	0.241783	4.61692	3.89486e-06	6.85562e-05	ENSG00000272369.1
FBXO2	3099.16	1.95347	0.423268	4.61521	3.92699e-06	6.9085e-05	ENSG00000116661.9
DPYSL4	677.304	-1.85995	0.403034	-4.61488	3.93329e-06	6.9159e-05	ENSG00000151640.11
PELI2	305.706	1.52831	0.33118	4.61473	3.93605e-06	6.91707e-05	ENSG00000139946.8
RP11-34A14.3	1.96963	3.62376	0.785443	4.61365	3.95657e-06	6.94944e-05	ENSG00000230928.1
MED8	1264.54	-0.578008	0.125286	-4.61351	3.95933e-06	6.95058e-05	ENSG00000159479.15
CHMP4B	9374	0.455626	0.0987709	4.61296	3.96979e-06	6.96526e-05	ENSG00000101421.3
CCL7	3.89097	2.92337	0.633783	4.61258	3.97706e-06	6.97431e-05	ENSG00000108688.10
RP11-316M1.3	6.26761	1.24454	0.269831	4.6123	3.98244e-06	6.98004e-05	ENSG00000231073.1
ARHGAP6	125.419	1.17197	0.254113	4.61199	3.98827e-06	6.98655e-05	ENSG00000047648.20
RP5-899B16.1	2.60647	2.56539	0.556444	4.61032	4.02054e-06	7.03935e-05	ENSG00000231426.4
EVI2A	129.851	1.37483	0.298253	4.60961	4.03423e-06	7.05958e-05	ENSG00000126860.10
KCNK3	19956.9	-1.24356	0.269824	-4.6088	4.04992e-06	7.08329e-05	ENSG00000171303.6
SH3BGR	624.6	1.1388	0.247202	4.60674	4.09035e-06	7.15022e-05	ENSG00000185437.12
BMP2K	275.449	0.927259	0.201289	4.60662	4.09276e-06	7.15064e-05	ENSG00000138756.16
HLA-DQA1	990.547	1.70107	0.369306	4.60613	4.10231e-06	7.16356e-05	ENSG00000196735.10
XRCC2	160.065	-0.984948	0.213845	-4.6059	4.10691e-06	7.16401e-05	ENSG00000196584.2
RP11-467H10.2	1.82268	2.19258	0.476029	4.60597	4.10539e-06	7.16401e-05	ENSG00000259628.1
HNRNPA1	23253.9	-0.502728	0.109163	-4.60531	4.1186e-06	7.18061e-05	ENSG00000135486.16
DNAAF1	95.8755	-1.55805	0.338332	-4.60509	4.12296e-06	7.18342e-05	ENSG00000154099.16
GRK1	5.22967	-2.68128	0.582253	-4.60501	4.12456e-06	7.18342e-05	ENSG00000185974.6
CIDEA	34.6773	-2.57735	0.559774	-4.60426	4.13934e-06	7.20537e-05	ENSG00000176194.16
TOX	116.712	-2.48989	0.540813	-4.60399	4.14482e-06	7.21111e-05	ENSG00000198846.5
GRM1	19.1342	2.17052	0.471575	4.60271	4.17031e-06	7.25164e-05	ENSG00000152822.12
RP1-239B22.5	202.003	-1.37279	0.298294	-4.60215	4.18152e-06	7.26732e-05	ENSG00000260196.1
CXorf21	23.0813	1.58826	0.345175	4.60133	4.19806e-06	7.29223e-05	ENSG00000120280.5
TUBB2A	468.19	-1.36754	0.297334	-4.59934	4.23839e-06	7.35785e-05	ENSG00000137267.5
NEK10	30.3194	-1.16093	0.252418	-4.59924	4.24029e-06	7.35785e-05	ENSG00000163491.15
MYO3A	116.154	3.52881	0.767288	4.59907	4.24378e-06	7.36004e-05	ENSG00000095777.13
RP11-269G24.6	3.96298	2.21603	0.481962	4.59794	4.26688e-06	7.39622e-05	ENSG00000265971.1
RAD23A	6394.44	-0.440035	0.095724	-4.59692	4.28785e-06	7.42868e-05	ENSG00000179262.8
MFGE8	5979.15	1.17684	0.256133	4.59463	4.33521e-06	7.5068e-05	ENSG00000140545.13
INPP5E	1044.36	-0.708111	0.154196	-4.59227	4.3845e-06	7.58816e-05	ENSG00000148384.11
IKZF4	1650.33	1.02828	0.223922	4.59215	4.38707e-06	7.58864e-05	ENSG00000123411.13
CCL17	6.16508	1.81273	0.394779	4.59176	4.39527e-06	7.59885e-05	ENSG00000102970.9
ZNF584	694.119	-0.659213	0.143606	-4.59042	4.42345e-06	7.64357e-05	ENSG00000171574.16
PSPC1	1280.47	-0.540692	0.117798	-4.59001	4.4323e-06	7.65486e-05	ENSG00000121390.16
RUSC1-AS1	334.892	-1.21925	0.26565	-4.5897	4.43878e-06	7.66204e-05	ENSG00000225855.5
RGS2	7920.22	1.59125	0.346723	4.5894	4.44529e-06	7.66928e-05	ENSG00000116741.7
GBP2	3449.88	1.62055	0.35317	4.58859	4.46249e-06	7.69494e-05	ENSG00000162645.11
BANK1	313.124	1.8496	0.403158	4.58777	4.47998e-06	7.7187e-05	ENSG00000153064.10
CTD-2006C1.6	6.10092	-1.43728	0.313288	-4.58773	4.48094e-06	7.7187e-05	ENSG00000267500.1
LHX2	55.4835	-2.81668	0.61417	-4.58616	4.5148e-06	7.77297e-05	ENSG00000106689.9
STARD8	260.216	0.965448	0.210526	4.58588	4.52079e-06	7.77924e-05	ENSG00000130052.12
IER3IP1	1858.63	-0.495078	0.107981	-4.58488	4.54252e-06	7.81258e-05	ENSG00000134049.4
GIPR	59.5616	-1.84654	0.402768	-4.58463	4.5479e-06	7.81775e-05	ENSG00000010310.7
RERG	1730.37	1.61003	0.35128	4.58333	4.57627e-06	7.86243e-05	ENSG00000134533.5
AL136419.6	61.0756	-0.722023	0.157551	-4.58277	4.58848e-06	7.87931e-05	ENSG00000260669.2
ISM2	28.7657	-2.1693	0.473385	-4.58253	4.59381e-06	7.88437e-05	ENSG00000100593.16
BARD1	262.108	-0.868167	0.189456	-4.58241	4.59655e-06	7.88497e-05	ENSG00000138376.9
GNPDA1	3675.59	0.682669	0.149008	4.58142	4.61823e-06	7.91806e-05	ENSG00000113552.14
MB21D2	355.224	-1.26415	0.275959	-4.58093	4.62922e-06	7.93279e-05	ENSG00000180611.6
MT-TM	20.472	2.29521	0.501074	4.58057	4.637e-06	7.9393e-05	ENSG00000210112.1
LINC01422	14.1875	1.37315	0.29978	4.58054	4.63783e-06	7.9393e-05	ENSG00000223704.1
CPA2	7.32791	-2.54116	0.554794	-4.58036	4.64182e-06	7.94203e-05	ENSG00000158516.10
FNIP1	2111.82	0.674799	0.147333	4.58009	4.64771e-06	7.9442e-05	ENSG00000217128.10
AC026471.6	3.77771	-2.02769	0.442719	-4.58008	4.6479e-06	7.9442e-05	ENSG00000260740.2
HNRNPH2	4781.88	0.492008	0.107458	4.57859	4.6811e-06	7.99683e-05	ENSG00000126945.8
RP1-206D15.5	4.88037	1.95878	0.427909	4.57755	4.70448e-06	8.03261e-05	ENSG00000234604.2
CELA2B	8.01407	-1.675	0.365931	-4.57738	4.70836e-06	8.03508e-05	ENSG00000215704.8
SYTL5	366.482	2.43639	0.53248	4.57556	4.7494e-06	8.10094e-05	ENSG00000147041.10
DBN1	1418.09	-1.27698	0.279107	-4.57523	4.75687e-06	8.1095e-05	ENSG00000113758.12
TCF24	4.96126	-2.38693	0.521779	-4.57459	4.7716e-06	8.13041e-05	ENSG00000261787.1
WI2-1896O14.1	39.787	1.86659	0.408055	4.57436	4.77678e-06	8.13504e-05	ENSG00000215861.5
LCP2	374.031	1.20359	0.263157	4.57366	4.79272e-06	8.15631e-05	ENSG00000043462.10
LAIR1	455.1	1.45572	0.318298	4.57345	4.79752e-06	8.15631e-05	ENSG00000167613.14
RNF103	1585.38	0.770155	0.168399	4.57338	4.79913e-06	8.15631e-05	ENSG00000239305.5
GDF10	99.7845	-2.76333	0.60421	-4.57346	4.79728e-06	8.15631e-05	ENSG00000266524.2
GNMT	57.6817	1.51143	0.330497	4.57322	4.80292e-06	8.15854e-05	ENSG00000124713.5
LGALS14	7.34666	-3.72351	0.814336	-4.57245	4.82048e-06	8.18417e-05	ENSG00000006659.11
OSBP2	1425.19	1.42663	0.31205	4.57179	4.83574e-06	8.20587e-05	ENSG00000184792.14
TRAPPC4	2074.08	-0.539599	0.118036	-4.57147	4.84312e-06	8.21417e-05	ENSG00000196655.8
PCK2	1908.2	-1.61852	0.35407	-4.57118	4.84991e-06	8.22147e-05	ENSG00000100889.10
IFI30	67.4356	1.16494	0.25487	4.57073	4.86032e-06	8.23489e-05	ENSG00000216490.3
CAMKK1	1126.56	1.3061	0.285778	4.57032	4.86988e-06	8.24686e-05	ENSG00000004660.13
RP5-1182A14.5	87.2571	-3.01824	0.660422	-4.57017	4.8732e-06	8.24826e-05	ENSG00000271732.1
LDB1	2752.56	0.760981	0.166543	4.56928	4.89401e-06	8.27924e-05	ENSG00000198728.9
FAM171A1	2622.54	-1.29934	0.284467	-4.56763	4.93268e-06	8.3404e-05	ENSG00000148468.15
KLB	19.2225	2.27201	0.497519	4.56668	4.95505e-06	8.3671e-05	ENSG00000134962.6
TLCD1	239.009	-1.46596	0.321014	-4.56664	4.95607e-06	8.3671e-05	ENSG00000160606.9
PCBD1	3642.3	0.67545	0.147906	4.56675	4.95349e-06	8.3671e-05	ENSG00000166228.7
CDK2	1289.59	-0.783206	0.171521	-4.56624	4.9655e-06	8.37875e-05	ENSG00000123374.9
RP11-684B21.1	2.1001	2.15629	0.472251	4.56599	4.97142e-06	8.38445e-05	ENSG00000259245.1
CTD-2023N9.3	6.57088	-3.507	0.768138	-4.56558	4.98104e-06	8.3964e-05	ENSG00000249436.1
CELF3	5.96406	2.91568	0.63875	4.56467	5.00287e-06	8.4246e-05	ENSG00000159409.13
CHL1-AS2	15.3144	-4.27207	0.935892	-4.56471	5.00196e-06	8.4246e-05	ENSG00000224318.4
SLC26A11	2548.73	-0.915842	0.200683	-4.56364	5.02753e-06	8.46182e-05	ENSG00000181045.13
RIC8A	3322.77	-0.415916	0.0911403	-4.56347	5.0316e-06	8.46435e-05	ENSG00000177963.11
SNX5	5838.26	0.592031	0.129738	4.56328	5.0361e-06	8.46762e-05	ENSG00000089006.15
ACLY	6004.37	-1.02283	0.224159	-4.56297	5.0434e-06	8.47558e-05	ENSG00000131473.15
DR1	1622.45	-0.483543	0.105979	-4.56263	5.05172e-06	8.48375e-05	ENSG00000117505.11
LIPC	8.54355	2.09306	0.45875	4.56253	5.05402e-06	8.48375e-05	ENSG00000166035.9
PPM1N	74.3108	1.43543	0.314617	4.56245	5.05596e-06	8.48375e-05	ENSG00000213889.9
MTF2	826.782	-0.580734	0.127314	-4.56142	5.081e-06	8.52143e-05	ENSG00000143033.16
HPDL	47.8352	-1.84084	0.403584	-4.56124	5.08533e-06	8.52437e-05	ENSG00000186603.5
RP11-475O6.1	6.03472	1.72041	0.377225	4.56071	5.09815e-06	8.54153e-05	ENSG00000233008.4
PPP1R3D	416.955	0.591754	0.129799	4.55901	5.1395e-06	8.60645e-05	ENSG00000132825.6
ZDHHC17	2160.08	0.667091	0.146329	4.55886	5.14322e-06	8.60831e-05	ENSG00000186908.13
SUMO1	4681.22	-0.499176	0.109501	-4.55865	5.14843e-06	8.61268e-05	ENSG00000116030.15
PLK4	264.27	-0.895085	0.196377	-4.558	5.16428e-06	8.63318e-05	ENSG00000142731.9
HOXC9	205.302	-1.51121	0.331556	-4.55793	5.16591e-06	8.63318e-05	ENSG00000180806.4
UTS2	25.1679	-3.09344	0.678781	-4.55735	5.18039e-06	8.65301e-05	ENSG00000049247.12
AP000696.2	3.92004	-4.51377	0.990518	-4.55698	5.18934e-06	8.66358e-05	ENSG00000231324.1
KLHL21	3522.22	0.742774	0.163006	4.55672	5.19591e-06	8.67016e-05	ENSG00000162413.15
CD74	38792.3	1.55008	0.340201	4.55637	5.20456e-06	8.68021e-05	ENSG00000019582.13
RN7SL138P	7.60282	1.51633	0.332866	4.55538	5.22912e-06	8.71678e-05	ENSG00000266274.2
UPK1A	3.8658	-1.82908	0.401601	-4.55447	5.25167e-06	8.74995e-05	ENSG00000105668.6
MEIS2	1566.47	1.09093	0.239546	4.55417	5.2592e-06	8.7581e-05	ENSG00000134138.18
C1orf61	6.51174	-1.71143	0.375895	-4.55294	5.29002e-06	8.80058e-05	ENSG00000125462.15
DUSP19	259.842	0.693159	0.152244	4.55294	5.29004e-06	8.80058e-05	ENSG00000162999.11
ID2-AS1	27.3731	-1.14177	0.250832	-4.55191	5.31614e-06	8.83955e-05	ENSG00000235092.4
SYCP3	15.314	0.986186	0.216687	4.5512	5.33399e-06	8.86477e-05	ENSG00000139351.13
NEK6	1136.69	-1.6826	0.369731	-4.55089	5.34192e-06	8.87349e-05	ENSG00000119408.15
AKT2	6741.75	-0.677744	0.148946	-4.55026	5.35794e-06	8.89563e-05	ENSG00000105221.15
ZNF469	870.187	-1.54197	0.3389	-4.54994	5.36607e-06	8.90466e-05	ENSG00000225614.2
ZIC1	51.6516	-3.83257	0.842563	-4.5487	5.39772e-06	8.95268e-05	ENSG00000152977.8
RABGAP1L	878.641	0.678628	0.149225	4.5477	5.42364e-06	8.99117e-05	ENSG00000152061.20
RP11-258F22.1	22.9836	1.22344	0.269158	4.54544	5.48194e-06	9.08326e-05	ENSG00000226578.1
KLF8	68.4771	1.09461	0.240828	4.54519	5.48854e-06	9.08965e-05	ENSG00000102349.13
LRRC29	365.946	1.00952	0.222164	4.54402	5.51917e-06	9.13579e-05	ENSG00000125122.13
RNF44	3669.7	0.725288	0.159623	4.54376	5.52593e-06	9.14241e-05	ENSG00000146083.10
[truncated: 56,389 more rows]

## Sheet: ACC_hypermeth_poor_cluster
Supplementary Data 7: Significantly hypermethylated regions in ACC poor outcome cluster compared to better outcome cluster
	logFC	AveExpr	t	P.Value	adj.P.Val	B	gene	chrom	chromStart	chromEnd	strand
cg01109169	-0.425307	0.576826	-9.03247	2.38712e-13	3.23168e-08	19.807	VAX2	chr2	71134629	71134631	.
cg04223420	-0.504751	0.511069	-8.94318	3.47714e-13	3.23168e-08	19.4326	PITX1	chr5	134363876	134363878	.
cg05922610	-0.422205	0.511133	-9.1557	1.42138e-13	3.23168e-08	20.3232	NR2E1	chr6	108495984	108495986	.
cg16215203	-0.553273	0.499609	-8.99948	2.7429e-13	3.23168e-08	19.6687	ADCY4,RP11-934B9.3	chr14	24803916	24803918	.
cg27456468	-0.424925	0.584509	-8.90526	4.07974e-13	3.23168e-08	19.2735	SATB2-AS1,SATB2	chr2	200334000	200334002	.
cg14509403	-0.387028	0.662993	-8.82397	5.74822e-13	3.79445e-08	18.9323	HORMAD2,HORMAD2-AS1	chr22	30476280	30476282	.
cg22158650	-0.462769	0.608664	-8.73765	8.27479e-13	4.68194e-08	18.5698	.	chr7	27291387	27291389	.
cg06365535	-0.479475	0.475151	-8.61913	1.3652e-12	6.75884e-08	18.0717	TBX4	chr17	59534101	59534103	.
cg19624849	-0.444581	0.521292	-8.49158	2.34086e-12	1.03015e-07	17.5353	HFE2	chr1	145415411	145415413	.
cg09839170	-0.456246	0.446496	-8.30724	5.10585e-12	2.02225e-07	16.7599	C5orf66,C5orf66-AS1	chr5	134376246	134376248	.
cg19547319	-0.429799	0.469748	-8.17771	8.8342e-12	3.18083e-07	16.215	LBX1-AS1,LBX1	chr10	102987992	102987994	.
cg13007843	-0.415985	0.425958	-8.15712	9.63888e-12	3.18135e-07	16.1284	SIX1	chr14	61120661	61120663	.
cg12673103	-0.436594	0.469668	-8.0906	1.27736e-11	3.89167e-07	15.8486	PITX1	chr5	134364716	134364718	.
cg16573755	-0.432941	0.602051	-8.06478	1.42487e-11	4.03102e-07	15.74	.	chr2	172958336	172958338	.
cg08206318	-0.39485	0.518693	-8.02527	1.68422e-11	4.38184e-07	15.5739	PITX1	chr5	134363636	134363638	.
cg13850606	-0.448975	0.52781	-8.01352	1.77015e-11	4.38184e-07	15.5245	.	chr1	229543553	229543555	.
cg04063045	-0.327395	0.41875	-7.97414	2.0912e-11	4.87205e-07	15.3589	.	chr2	71124530	71124532	.
cg18351329	-0.466824	0.491802	-7.92592	2.5646e-11	5.64304e-07	15.1562	HOXD11	chr2	176970507	176970509	.
cg13715631	-0.464726	0.53846	-7.89613	2.90917e-11	5.93758e-07	15.0311	PITX1	chr5	134366913	134366915	.
cg22827250	-0.34676	0.511126	-7.889	2.99828e-11	5.93758e-07	15.0011	PITX1	chr5	134363822	134363824	.
cg09846084	-0.467937	0.505671	-7.85251	3.49881e-11	6.59883e-07	14.8478	DMRTA2	chr1	50888023	50888025	.
cg01193769	-0.38479	0.363307	-7.74731	5.4596e-11	9.40155e-07	14.4061	ONECUT2	chr18	55107096	55107098	.
cg01405040	-0.489448	0.498615	-7.68398	7.1356e-11	1.16575e-06	14.1404	HOXD12	chr2	176964136	176964138	.
cg21116900	-0.311823	0.360997	-7.67671	7.35832e-11	1.16575e-06	14.1099	SLC17A8	chr12	100750759	100750761	.
cg25556905	-0.479753	0.449182	-7.63874	8.63904e-11	1.31601e-06	13.9507	ADCY4,RP11-934B9.3	chr14	24803924	24803926	.
cg10606834	-0.395816	0.420525	-7.62242	9.25578e-11	1.34823e-06	13.8823	TBX4	chr17	59532196	59532198	.
cg14823851	-0.336141	0.492102	-7.61548	9.53137e-11	1.34823e-06	13.8532	TBX4	chr17	59532305	59532307	.
cg15767955	-0.358832	0.36803	-7.58838	1.06873e-10	1.45961e-06	13.7396	HOXD12	chr2	176965728	176965730	.
cg01768201	-0.39121	0.436119	-7.41435	2.22762e-10	2.00993e-06	13.0112	RP11-60A8.1	chr5	72528110	72528112	.
cg02322373	-0.370553	0.499232	-7.49073	1.61402e-10	2.00993e-06	13.3307	VAX2	chr2	71134523	71134525	.
cg04436255	-0.396441	0.505589	-7.43508	2.04112e-10	2.00993e-06	13.0979	MT1A	chr16	56672183	56672185	.
cg05889234	-0.383848	0.3602	-7.42388	2.13983e-10	2.00993e-06	13.0511	.	chr10	102983064	102983066	.
cg10617784	-0.481859	0.584651	-7.4391	2.00686e-10	2.00993e-06	13.1147	VAX2	chr2	71134585	71134587	.
cg11582018	-0.4751	0.533321	-7.40362	2.33068e-10	2.00993e-06	12.9664	RP5-1052I5.2,LINC01140	chr1	87598068	87598070	.
cg17360781	-0.347413	0.411491	-7.429	2.09417e-10	2.00993e-06	13.0725	SATB2-AS1,SATB2	chr2	200329485	200329487	.
cg18150120	-0.431228	0.581325	-7.40324	2.33438e-10	2.00993e-06	12.9648	VAX2	chr2	71134935	71134937	.
cg19763461	-0.380051	0.442925	-7.43922	2.00578e-10	2.00993e-06	13.1152	OTX1	chr2	63284556	63284558	.
cg23268208	-0.331477	0.54602	-7.42499	2.12987e-10	2.00993e-06	13.0557	HORMAD2,HORMAD2-AS1	chr22	30476344	30476346	.
cg23664334	-0.205216	0.552037	-7.42623	2.1188e-10	2.00993e-06	13.0609	.	chr1	149288142	149288144	.
cg25478600	-0.438094	0.4475	-7.41361	2.23461e-10	2.00993e-06	13.0081	KCNQ1DN	chr11	2890604	2890606	.
cg25622366	-0.485986	0.384562	-7.453	1.89252e-10	2.00993e-06	13.1728	OTX1	chr2	63281138	63281140	.
cg26434983	-0.383319	0.583107	-7.4349	2.04269e-10	2.00993e-06	13.0971	.	chr15	89952903	89952905	.
cg27372452	-0.146142	0.798283	-7.4462	1.94761e-10	2.00993e-06	13.1444	.	chr15	101715818	101715820	.
cg00049664	-0.435296	0.531566	-7.39174	2.45039e-10	2.06076e-06	12.9167	CMTM2	chr16	66613333	66613335	.
cg00332937	-0.437758	0.426106	-7.38173	2.55598e-10	2.06076e-06	12.8749	.	chr5	72740459	72740461	.
cg15929797	-0.473115	0.650343	-7.37986	2.57617e-10	2.06076e-06	12.8671	NKX2-5	chr5	172660795	172660797	.
cg20399509	-0.458392	0.456259	-7.37754	2.60154e-10	2.06076e-06	12.8574	YBEY	chr21	47717574	47717576	.
cg11171221	-0.480525	0.570863	-7.36986	2.68714e-10	2.08682e-06	12.8253	.	chr10	124902843	124902845	.
cg10507482	-0.422931	0.57987	-7.36012	2.79964e-10	2.13238e-06	12.7846	.	chr2	175198038	175198040	.
cg12457909	-0.400419	0.414795	-7.32615	3.23046e-10	2.4141e-06	12.6428	AC004837.3,YAE1D1,AC004837.4	chr7	39649358	39649360	.
cg12805420	-0.418782	0.392501	-7.32032	3.31077e-10	2.4283e-06	12.6184	RP1-4G17.5,CLDN7	chr17	7165839	7165841	.
cg07274716	-0.436974	0.558238	-7.31245	3.42233e-10	2.46448e-06	12.5856	PITX1	chr5	134363972	134363974	.
cg09086835	-0.366248	0.485493	-7.30187	3.57819e-10	2.53071e-06	12.5415	LINC00925	chr15	89922344	89922346	.
cg20403938	-0.374472	0.589367	-7.29249	3.72237e-10	2.5419e-06	12.5023	HOXC10,HOXC-AS3	chr12	54377456	54377458	.
cg22044002	-0.42437	0.567535	-7.29437	3.69296e-10	2.5419e-06	12.5102	CYP26C1	chr10	94825546	94825548	.
cg18698788	-0.433623	0.647632	-7.28649	3.81755e-10	2.56271e-06	12.4773	.	chr15	89952498	89952500	.
cg02237629	-0.414596	0.402248	-7.26443	4.18905e-10	2.67007e-06	12.3853	.	chr14	57264094	57264096	.
cg13604794	-0.310412	0.405069	-7.26115	4.24715e-10	2.67007e-06	12.3716	DLX4	chr17	48050337	48050339	.
cg26509691	-0.350603	0.501465	-7.26339	4.20729e-10	2.67007e-06	12.381	PITX1	chr5	134363515	134363517	.
cg24886414	-0.141052	0.162551	-7.2425	4.59393e-10	2.84296e-06	12.2939	.	chr19	53290125	53290127	.
cg24767540	-0.412033	0.514393	-7.23846	4.67262e-10	2.84717e-06	12.277	.	chr10	102985713	102985715	.
cg19435284	-0.326648	0.363809	-7.23458	4.74963e-10	2.85025e-06	12.2608	LINC01097	chr4	13532670	13532672	.
cg10823473	-0.35771	0.470463	-7.21859	5.08003e-10	2.95886e-06	12.1942	ISL2	chr15	76630513	76630515	.
cg23250574	-0.417804	0.59727	-7.21951	5.0604e-10	2.95886e-06	12.1981	.	chr6	28661309	28661311	.
cg02336762	-0.402551	0.447588	-7.20214	5.4438e-10	2.99458e-06	12.1257	KSR2	chr12	118313989	118313991	.
cg05050657	-0.498703	0.495565	-7.20339	5.41526e-10	2.99458e-06	12.1309	.	chr1	46957104	46957106	.
cg17009842	-0.406034	0.435069	-7.20753	5.3219e-10	2.99458e-06	12.1481	.	chr5	153854400	153854402	.
cg20574436	-0.485477	0.455284	-7.204	5.4014e-10	2.99458e-06	12.1334	BCL11B	chr14	99701415	99701417	.
cg13784235	-0.393396	0.558799	-7.19217	5.67677e-10	3.07996e-06	12.0842	NR2E1	chr6	108495864	108495866	.
cg02648057	-0.41782	0.521655	-7.18549	5.83843e-10	3.12486e-06	12.0564	FAM183DP	chr2	102867465	102867467	.
cg05395403	-0.399904	0.327674	-7.17352	6.13959e-10	3.24224e-06	12.0066	PDX1,PDX1-AS1	chr13	28496640	28496642	.
cg10966582	-0.261569	0.531628	-7.16031	6.49024e-10	3.26068e-06	11.9516	MST1L,CROCC	chr1	17085859	17085861	.
cg13847070	-0.468021	0.572891	-7.16097	6.47228e-10	3.26068e-06	11.9543	KLHL3	chr5	137071522	137071524	.
cg18144593	-0.430351	0.522864	-7.16613	6.33341e-10	3.26068e-06	11.9758	LINC01143	chr2	71116410	71116412	.
cg22318514	-0.337344	0.551056	-7.15981	6.50382e-10	3.26068e-06	11.9495	LY6G5C	chr6	31650849	31650851	.
cg03936663	-0.380907	0.341685	-7.14313	6.97575e-10	3.45357e-06	11.8801	.	chr1	218098421	218098423	.
cg08995424	-0.321702	0.266663	-7.13747	7.1437e-10	3.49305e-06	11.8565	ATP5G2	chr12	54070890	54070892	.
cg02495310	-0.417913	0.513141	-7.12851	7.41763e-10	3.58276e-06	11.8193	PITX1	chr5	134366830	134366832	.
cg02063695	-0.300951	0.648017	-7.11693	7.78728e-10	3.71599e-06	11.7711	RP5-875O13.7,EIF1AXP1	chr1	17012567	17012569	.
cg00786952	-0.423457	0.475739	-7.1071	8.11518e-10	3.78134e-06	11.7303	CROCCP5	chr1	21763129	21763131	.
cg07741162	-0.328907	0.345682	-7.10915	8.04584e-10	3.78134e-06	11.7388	PRDM6	chr5	122429965	122429967	.
cg08732659	-0.264193	0.492728	-7.10026	8.35148e-10	3.81348e-06	11.7019	CTD-3032H12.1,CTD-3032H12.2	chr16	54973965	54973967	.
cg09645574	-0.463716	0.508406	-7.09955	8.37673e-10	3.81348e-06	11.6989	.	chr6	42879381	42879383	.
cg27552679	-0.403015	0.655895	-7.08753	8.80988e-10	3.9651e-06	11.649	ISLR2	chr15	74425756	74425758	.
cg00612595	-0.391307	0.361063	-7.08016	9.08681e-10	3.96588e-06	11.6183	.	chr21	47717863	47717865	.
cg00817100	-0.436117	0.542941	-7.08007	9.08998e-10	3.96588e-06	11.618	.	chr1	229543253	229543255	.
cg09537620	-0.451143	0.390166	-7.0795	9.11202e-10	3.96588e-06	11.6156	PAX6	chr11	31826573	31826575	.
cg10795659	-0.454511	0.573935	-7.07642	9.23044e-10	3.97376e-06	11.6028	TMEM171	chr5	72415997	72415999	.
cg11345143	-0.245992	0.682004	-7.06279	9.77369e-10	4.1181e-06	11.5462	CRYL1	chr13	20989348	20989350	.
cg15852312	-0.276995	0.420486	-7.05295	1.01851e-09	4.20206e-06	11.5053	RP11-736N17.9,RP11-736N17.10	chr14	103673874	103673876	.
cg26926612	-0.440451	0.495347	-7.05298	1.0184e-09	4.20206e-06	11.5055	PROX1-AS1	chr1	214153293	214153295	.
cg00247571	-0.359032	0.744359	-7.03549	1.09588e-09	4.47462e-06	11.4329	DLEU1	chr13	50707064	50707066	.
cg15402210	-0.345731	0.542622	-7.00212	1.26039e-09	5.09385e-06	11.2944	AC009501.4	chr2	63274856	63274858	.
cg18031221	-0.37523	0.64371	-6.99673	1.28915e-09	5.15744e-06	11.2721	.	chr5	87441286	87441288	.
cg05158074	-0.414971	0.404546	-6.98144	1.37443e-09	5.44365e-06	11.2087	CCDC63	chr12	111284584	111284586	.
cg02456087	-0.31128	0.398115	-6.97858	1.39102e-09	5.45479e-06	11.1968	.	chr7	27291540	27291542	.
cg02430935	-0.434958	0.534024	-6.96923	1.44653e-09	5.49818e-06	11.1581	HMX2	chr10	124909027	124909029	.
cg10823693	-0.40615	0.421743	-6.96514	1.47149e-09	5.49818e-06	11.1412	.	chr7	155168599	155168601	.
cg16196175	-0.328019	0.581477	-6.96744	1.45741e-09	5.49818e-06	11.1507	EVX1	chr7	27289119	27289121	.
cg21606115	-0.374596	0.346571	-6.97256	1.42653e-09	5.49818e-06	11.1719	PTPRN2	chr7	157361751	157361753	.
cg21843594	-0.275018	0.710557	-6.96553	1.46912e-09	5.49818e-06	11.1428	HORMAD2,HORMAD2-AS1	chr22	30476284	30476286	.
cg11941546	-0.467171	0.395688	-6.95744	1.51973e-09	5.57327e-06	11.1093	RP1-4G17.5,CLDN7	chr17	7165841	7165843	.
cg23426238	-0.448279	0.498127	-6.95758	1.51884e-09	5.57327e-06	11.1098	CTB-107G13.1,SLC26A5	chr7	103086366	103086368	.
cg08012278	-0.354479	0.504949	-6.95374	1.54346e-09	5.60834e-06	11.0939	.	chr2	237068349	237068351	.
cg03218797	-0.410239	0.352566	-6.9443	1.60567e-09	5.78136e-06	11.0548	RP11-834C11.12,HOXC6	chr12	54399467	54399469	.
cg14606586	-0.420071	0.400104	-6.93137	1.69491e-09	5.9937e-06	11.0013	.	chr10	124899754	124899756	.
cg07951083	-0.35013	0.539501	-6.92889	1.71254e-09	6.00246e-06	10.9911	.	chr10	125034590	125034592	.
cg00184376	-0.32107	0.446727	-6.90726	1.8747e-09	6.07176e-06	10.9016	PDX1	chr13	28499044	28499046	.
cg06955484	-0.350008	0.659142	-6.92379	1.74947e-09	6.07176e-06	10.97	TAL1,RP1-18D14.7	chr1	47695407	47695409	.
cg07772660	-0.266118	0.411562	-6.91728	1.7978e-09	6.07176e-06	10.943	MST1L,CROCC	chr1	17085862	17085864	.
cg08682981	-0.275468	0.373261	-6.90898	1.86131e-09	6.07176e-06	10.9086	PGLYRP1	chr19	46526488	46526490	.
cg12879143	-0.427177	0.473549	-6.91954	1.78084e-09	6.07176e-06	10.9524	.	chr3	138679346	138679348	.
cg18786873	-0.401409	0.460186	-6.90945	1.85761e-09	6.07176e-06	10.9106	ALX3,STRIP1	chr1	110610898	110610900	.
cg20119487	-0.369634	0.346092	-6.91195	1.83833e-09	6.07176e-06	10.9209	BEST1	chr11	61723123	61723125	.
cg20139706	-0.385548	0.51993	-6.90701	1.87667e-09	6.07176e-06	10.9005	.	chr2	237068749	237068751	.
cg04452040	-0.459823	0.465385	-6.90188	1.9174e-09	6.07509e-06	10.8793	PAX2	chr10	102501357	102501359	.
cg19464917	-0.445665	0.455265	-6.90117	1.92303e-09	6.07509e-06	10.8764	ISL2	chr15	76627665	76627667	.
cg20372230	-0.326252	0.553137	-6.89998	1.93267e-09	6.07509e-06	10.8714	.	chr7	127911966	127911968	.
cg03916909	-0.285432	0.472623	-6.89012	2.01394e-09	6.18335e-06	10.8307	.	chr20	21490237	21490239	.
cg06632207	-0.428733	0.37563	-6.89162	2.00136e-09	6.18335e-06	10.8369	ATP5G2	chr12	54070930	54070932	.
cg12836959	-0.447319	0.381831	-6.89215	1.99693e-09	6.18335e-06	10.8391	.	chr3	147098567	147098569	.
cg00006081	-0.324756	0.550777	-6.88587	2.05008e-09	6.24587e-06	10.8131	HMX2	chr10	124908906	124908908	.
cg18121003	-0.4735	0.46395	-6.87647	2.13222e-09	6.44655e-06	10.7742	CCDC81	chr11	86085756	86085758	.
cg06571387	-0.324275	0.55808	-6.87334	2.16024e-09	6.48179e-06	10.7613	HOXD12	chr2	176964100	176964102	.
cg12515366	-0.27624	0.387286	-6.84797	2.40172e-09	7.09879e-06	10.6565	ID2-AS1	chr2	8816921	8816923	.
cg24864887	-0.420052	0.38605	-6.8453	2.42866e-09	7.12523e-06	10.6455	RP11-685G9.4,RP11-685G9.2	chr15	76635637	76635639	.
cg09191626	-0.375122	0.485215	-6.83082	2.58008e-09	7.18202e-06	10.5857	SPON1	chr11	13983985	13983987	.
cg09765089	-0.404587	0.553544	-6.83115	2.57653e-09	7.18202e-06	10.587	.	chr7	27291345	27291347	.
cg11361344	-0.423182	0.564878	-6.83974	2.48576e-09	7.18202e-06	10.6225	AC053503.11,SPEG	chr2	220361466	220361468	.
cg14994060	-0.324829	0.359191	-6.8332	2.55454e-09	7.18202e-06	10.5955	C5orf66,C5orf66-AS1	chr5	134376488	134376490	.
cg21042456	-0.453382	0.432676	-6.83863	2.49729e-09	7.18202e-06	10.6179	.	chr7	1270557	1270559	.
cg21210224	-0.496384	0.404734	-6.83156	2.5721e-09	7.18202e-06	10.5887	AC069368.3	chr15	65186305	65186307	.
cg22139166	-0.372102	0.464126	-6.82961	2.59308e-09	7.18202e-06	10.5807	RP11-436H11.5,ZNF608	chr5	124071106	124071108	.
cg18096962	-0.332549	0.574032	-6.82008	2.69829e-09	7.42153e-06	10.5414	RP11-60A8.1	chr5	72526231	72526233	.
cg24759337	-0.471423	0.461782	-6.81123	2.79987e-09	7.64779e-06	10.5048	LINC00461,CTC-467M3.1	chr5	87976888	87976890	.
cg02537491	-0.403684	0.385553	-6.80407	2.88466e-09	7.77221e-06	10.4753	.	chr12	54354161	54354163	.
cg14130459	-0.314223	0.713821	-6.8053	2.86996e-09	7.77221e-06	10.4804	SLC15A3	chr11	60718567	60718569	.
cg18410872	-0.282843	0.557539	-6.79716	2.96907e-09	7.94556e-06	10.4468	ZIC5	chr13	100620446	100620448	.
cg13983776	-0.102452	0.39702	-6.79263	3.02565e-09	8.04265e-06	10.4281	ZNF761,TPM3P9	chr19	53935100	53935102	.
cg04929703	-0.335902	0.645794	-6.78984	3.06111e-09	8.08265e-06	10.4166	RP4-665J23.1	chr1	91300389	91300391	.
cg00396667	-0.456694	0.5549	-6.78587	3.11227e-09	8.09538e-06	10.4002	PITX1	chr5	134364386	134364388	.
cg06522768	-0.393107	0.39684	-6.7868	3.1002e-09	8.09538e-06	10.4041	RMDN2,RMDN2-AS1	chr2	38265634	38265636	.
cg06660332	-0.388734	0.404364	-6.78471	3.12725e-09	8.09538e-06	10.3955	MKNK1-AS1	chr1	47009706	47009708	.
cg05347927	-0.475525	0.455335	-6.7811	3.17472e-09	8.16491e-06	10.3806	SYNDIG1	chr20	24449667	24449669	.
cg10244368	-0.269662	0.323453	-6.77353	3.27649e-09	8.37227e-06	10.3494	ZNF808	chr19	53039144	53039146	.
cg02124184	-0.354004	0.550475	-6.75076	3.6026e-09	8.9092e-06	10.2556	ARHGEF28	chr5	72950690	72950692	.
cg07355926	-0.441934	0.542601	-6.74729	3.65505e-09	8.9092e-06	10.2413	CTB-31O20.6	chr19	1852126	1852128	.
cg11278727	-0.403669	0.436595	-6.75264	3.57451e-09	8.9092e-06	10.2633	.	chr17	39949563	39949565	.
cg11498607	-0.434254	0.533247	-6.74654	3.66657e-09	8.9092e-06	10.2382	RUNX1	chr21	36399225	36399227	.
cg11904204	-0.110868	0.139837	-6.74878	3.63245e-09	8.9092e-06	10.2474	.	chr19	53073419	53073421	.
cg17658634	-0.340941	0.415442	-6.74922	3.62582e-09	8.9092e-06	10.2492	NRN1	chr6	6002542	6002544	.
cg22471726	-0.462663	0.632108	-6.75452	3.5467e-09	8.9092e-06	10.271	RP11-357H14.17	chr17	46719275	46719277	.
cg07981013	-0.351614	0.425476	-6.74417	3.70283e-09	8.94244e-06	10.2285	MNX1	chr7	156795766	156795768	.
cg01178680	-0.299428	0.654248	-6.73334	3.87377e-09	9.07145e-06	10.1838	ISLR2	chr15	74425551	74425553	.
cg06515235	-0.329733	0.297541	-6.73447	3.85548e-09	9.07145e-06	10.1885	.	chr13	28501020	28501022	.
cg12386061	-0.413556	0.396746	-6.73211	3.89367e-09	9.07145e-06	10.1788	CTDSPL	chr3	37906585	37906587	.
cg14001664	-0.374281	0.422975	-6.73763	3.80512e-09	9.07145e-06	10.2015	PLEKHB2,ARHGAP42P1	chr2	132088800	132088802	.
cg18947951	-0.416349	0.359097	-6.73781	3.80229e-09	9.07145e-06	10.2023	.	chr2	63285738	63285740	.
cg23652859	-0.37808	0.353453	-6.73424	3.85926e-09	9.07145e-06	10.1876	MGC2752,CENPBD1P1	chr19	59092691	59092693	.
cg24545961	-0.470087	0.564729	-6.73001	3.92784e-09	9.09754e-06	10.1701	CLDN10	chr13	96205959	96205961	.
cg12071888	-0.400654	0.42612	-6.72476	4.01464e-09	9.19109e-06	10.1485	.	chr1	91195158	91195160	.
cg18724430	-0.385121	0.506547	-6.72546	4.00291e-09	9.19109e-06	10.1514	.	chr15	89951786	89951788	.
cg02360199	-0.234758	0.363946	-6.72265	4.05005e-09	9.21886e-06	10.1399	RP11-736N17.10	chr14	103674158	103674160	.
cg11419931	-0.330006	0.492084	-6.71738	4.1398e-09	9.36932e-06	10.1182	.	chr17	46570503	46570505	.
cg05144067	-0.403903	0.399208	-6.71119	4.24796e-09	9.43837e-06	10.0927	.	chr10	124905104	124905106	.
cg07184578	-0.477074	0.555112	-6.70885	4.28947e-09	9.43837e-06	10.0831	.	chr6	99291342	99291344	.
cg08854008	-0.194359	0.691944	-6.71303	4.21552e-09	9.43837e-06	10.1003	PIK3CD-AS1,PIK3CD	chr1	9714396	9714398	.
cg21165027	-0.238636	0.542769	-6.71241	4.22633e-09	9.43837e-06	10.0978	NKX2-5	chr5	172663783	172663785	.
cg26067760	-0.386324	0.419527	-6.70937	4.28016e-09	9.43837e-06	10.0852	HPSE2	chr10	100996824	100996826	.
cg09945801	-0.341423	0.394329	-6.70152	4.42241e-09	9.60362e-06	10.0529	WRN,PURG	chr8	30890138	30890140	.
cg13802013	-0.306849	0.493972	-6.70071	4.43731e-09	9.60362e-06	10.0496	.	chr20	37303350	37303352	.
cg26199241	-0.368951	0.313072	-6.70165	4.42004e-09	9.60362e-06	10.0535	TBX4	chr17	59529485	59529487	.
cg08094175	-0.283913	0.267446	-6.69594	4.52628e-09	9.60659e-06	10.03	.	chr15	89952983	89952985	.
cg08850461	-0.423613	0.610127	-6.697	4.50636e-09	9.60659e-06	10.0343	CTC-467M3.3,CTC-467M3.1	chr5	87990081	87990083	.
cg12200038	-0.411254	0.467397	-6.69544	4.5357e-09	9.60659e-06	10.0279	TTC6	chr14	38091469	38091471	.
cg16210842	-0.431673	0.580673	-6.69589	4.5271e-09	9.60659e-06	10.0298	.	chr5	139511584	139511586	.
cg07802350	-0.455948	0.392782	-6.68605	4.71628e-09	9.8839e-06	9.98935	HOXD13	chr2	176956572	176956574	.
cg04645545	-0.426378	0.509789	-6.68139	4.80867e-09	1.00239e-05	9.97018	FGF8	chr10	103534562	103534564	.
cg04521333	-0.23815	0.502225	-6.67585	4.92054e-09	1.01815e-05	9.94745	PAX6	chr11	31819147	31819149	.
cg04865466	-0.352222	0.395856	-6.67252	4.98921e-09	1.01815e-05	9.93376	PAX2	chr10	102497477	102497479	.
cg11756095	-0.485886	0.502407	-6.67139	5.01281e-09	1.01815e-05	9.9291	PTP4A2	chr1	32410613	32410615	.
cg14036143	-0.236912	0.588337	-6.6715	5.01034e-09	1.01815e-05	9.92958	HFE2	chr1	145415440	145415442	.
cg19871940	-0.448889	0.365249	-6.6725	4.98964e-09	1.01815e-05	9.93367	.	chr14	57264286	57264288	.
cg02630214	-0.417077	0.408331	-6.66705	5.10398e-09	1.03138e-05	9.91129	.	chr3	147098584	147098586	.
cg05971894	-0.22442	0.251376	-6.65857	5.28714e-09	1.05023e-05	9.87645	RP11-834C11.12,HOXC6	chr12	54399253	54399255	.
cg10418524	-0.456856	0.320527	-6.65663	5.32986e-09	1.05023e-05	9.8685	HOXD13	chr2	176956677	176956679	.
cg11119419	-0.481063	0.484594	-6.65991	5.25781e-09	1.05023e-05	9.88195	PAX2	chr10	102501374	102501376	.
cg14024415	-0.237158	0.598356	-6.65726	5.31589e-09	1.05023e-05	9.87109	ARHGEF25	chr12	58004014	58004016	.
cg17555825	-0.389416	0.431913	-6.6568	5.32611e-09	1.05023e-05	9.86919	.	chr5	76924189	76924191	.
cg25980637	-0.363525	0.65166	-6.64405	5.61588e-09	1.09569e-05	9.81685	FLJ37453	chr1	16163966	16163968	.
cg22489321	-0.415317	0.4215	-6.64242	5.65399e-09	1.09772e-05	9.81017	.	chr13	100643387	100643389	.
cg10662314	-0.508119	0.374843	-6.63665	5.79123e-09	1.11888e-05	9.78647	MIR196A2,RP11-834C11.12,HOXC6	chr12	54384665	54384667	.
cg02624770	-0.373418	0.578415	-6.629	5.97809e-09	1.12712e-05	9.7551	TRIL,AC005013.5	chr7	28997136	28997138	.
cg08611163	-0.40654	0.416233	-6.63064	5.9376e-09	1.12712e-05	9.76182	RNF207,RP1-120G22.11,RPL22	chr1	6266359	6266361	.
cg15057581	-0.216998	0.259765	-6.63308	5.87757e-09	1.12712e-05	9.77185	RP5-858L17.1,SIRPA	chr20	1875083	1875085	.
cg16345795	-0.316466	0.388213	-6.63009	5.95111e-09	1.12712e-05	9.75957	ID2-AS1	chr2	8816913	8816915	.
cg16653620	-0.421444	0.411485	-6.62966	5.96185e-09	1.12712e-05	9.75779	SLC4A10,AC009487.5	chr2	162284134	162284136	.
cg11502555	-0.402961	0.38787	-6.62199	6.15481e-09	1.14986e-05	9.72632	.	chr13	100627340	100627342	.
cg16686158	-0.277579	0.74404	-6.62039	6.19575e-09	1.15207e-05	9.71977	HORMAD2,HORMAD2-AS1	chr22	30476097	30476099	.
cg01110759	-0.42039	0.46033	-6.61752	6.27002e-09	1.15544e-05	9.708	MT1A	chr16	56672386	56672388	.
cg01400884	-0.206624	0.684491	-6.61634	6.30085e-09	1.15544e-05	9.70316	ZBED9	chr6	28583970	28583972	.
cg02100373	-0.286204	0.516903	-6.6127	6.39678e-09	1.15544e-05	9.68823	PITX1	chr5	134367089	134367091	.
cg05073843	-0.281993	0.365627	-6.6157	6.31756e-09	1.15544e-05	9.70054	SCRT2,RP5-850E9.3	chr20	645198	645200	.
cg11481687	-0.389167	0.562208	-6.6119	6.41805e-09	1.15544e-05	9.68495	.	chr14	105499997	105499999	.
cg13728131	-0.361474	0.583992	-6.61302	6.38821e-09	1.15544e-05	9.68955	NAV2	chr11	19799632	19799634	.
cg25900280	-0.439964	0.317293	-6.61403	6.36134e-09	1.15544e-05	9.69372	TBX4	chr17	59534846	59534848	.
cg02825977	-0.325849	0.393044	-6.60998	6.46927e-09	1.15618e-05	9.6771	CYP26C1	chr10	94825847	94825849	.
cg03719428	-0.396877	0.511114	-6.60693	6.55158e-09	1.16361e-05	9.66461	HOXC-AS3	chr12	54376093	54376095	.
cg03847716	-0.356214	0.347699	-6.59945	6.75823e-09	1.18438e-05	9.63393	SEC14L6,SIRPAP1	chr22	30938482	30938484	.
cg19068510	-0.361928	0.260122	-6.60001	6.74268e-09	1.18438e-05	9.63621	.	chr13	100642105	100642107	.
cg26702958	-0.370479	0.464854	-6.60072	6.72281e-09	1.18438e-05	9.63913	LBX1-AS1	chr10	102996253	102996255	.
cg10026317	-0.364163	0.653261	-6.5923	6.9616e-09	1.18953e-05	9.60465	TAL1,RP1-18D14.7	chr1	47694918	47694920	.
cg16264705	-0.409971	0.553601	-6.59245	6.95749e-09	1.18953e-05	9.60523	ATP5G2	chr12	54071193	54071195	.
cg20815297	-0.274339	0.366138	-6.59484	6.88887e-09	1.18953e-05	9.61502	.	chr4	13541662	13541664	.
cg24345062	-0.42608	0.602973	-6.59209	6.9678e-09	1.18953e-05	9.60377	SATB2-AS1,SATB2	chr2	200334438	200334440	.
cg26095658	-0.324911	0.49466	-6.59504	6.88289e-09	1.18953e-05	9.61588	FIGLA	chr2	71017886	71017888	.
cg08813349	-0.338089	0.309226	-6.58976	7.03529e-09	1.19078e-05	9.59425	.	chr13	100630429	100630431	.
cg13475665	-0.398031	0.381477	-6.59077	7.00595e-09	1.19078e-05	9.59838	MAGI1	chr3	65582924	65582926	.
cg05622465	-0.332331	0.364061	-6.5852	7.16985e-09	1.19419e-05	9.57554	ALX3,STRIP1	chr1	110613071	110613073	.
cg10414985	-0.383795	0.495984	-6.58734	7.10639e-09	1.19419e-05	9.58432	.	chr10	102978032	102978034	.
cg17429000	-0.349222	0.388879	-6.58555	7.15921e-09	1.19419e-05	9.577	OTP	chr5	76936635	76936637	.
cg00605063	-0.330551	0.615496	-6.57632	7.43864e-09	1.21652e-05	9.53919	EVX1	chr7	27289127	27289129	.
cg04970570	-0.482812	0.471572	-6.57712	7.41409e-09	1.21652e-05	9.54245	CTC-467M3.3,CTC-467M3.1	chr5	87990144	87990146	.
cg13058710	-0.325305	0.645888	-6.57616	7.4437e-09	1.21652e-05	9.53852	SOX9-AS1,SOX9	chr17	70119608	70119610	.
cg25637722	-0.339976	0.298524	-6.57551	7.46377e-09	1.21652e-05	9.53586	SLC25A23,CRB3	chr19	6464081	6464083	.
cg21642988	-0.326325	0.629219	-6.57385	7.51519e-09	1.21717e-05	9.52908	DNAJA4	chr15	78558405	78558407	.
cg18918321	-0.278392	0.548999	-6.56704	7.73042e-09	1.24461e-05	9.50119	RP11-360L9.4	chr8	41424523	41424525	.
cg02194223	-0.369489	0.502188	-6.56514	7.79161e-09	1.24939e-05	9.4934	EVX1,EVX1-AS	chr7	27285432	27285434	.
cg21046874	-0.348155	0.328321	-6.55888	7.99629e-09	1.27191e-05	9.4678	.	chr13	28500881	28500883	.
cg04809274	-0.33211	0.393825	-6.55697	8.05991e-09	1.2769e-05	9.45997	HLA-DOA	chr6	32977253	32977255	.
cg12192691	-0.32038	0.44506	-6.55429	8.14989e-09	1.28401e-05	9.44901	.	chr7	27291694	27291696	.
cg22488797	-0.354667	0.563598	-6.55371	8.16962e-09	1.28401e-05	9.44662	.	chr5	134363323	134363325	.
cg20943039	-0.393747	0.37232	-6.55267	8.20474e-09	1.28443e-05	9.44238	AC069368.3	chr15	65186444	65186446	.
cg00099393	-0.297699	0.304763	-6.54948	8.31407e-09	1.28689e-05	9.42931	PTPRN2	chr7	157361620	157361622	.
cg01557951	-0.388278	0.468247	-6.55103	8.26071e-09	1.28689e-05	9.43567	.	chr1	50892298	50892300	.
cg22604316	-0.489736	0.513692	-6.54936	8.31794e-09	1.28689e-05	9.42885	.	chr1	46958800	46958802	.
cg09618933	-0.336167	0.631829	-6.53246	8.92134e-09	1.37488e-05	9.3597	RP11-175E9.1	chr8	23571723	23571725	.
cg02362103	-0.369805	0.380508	-6.52428	9.22864e-09	1.41672e-05	9.32627	TBX15	chr1	119532772	119532774	.
cg02049629	-0.385159	0.448218	-6.52304	9.27611e-09	1.41851e-05	9.3212	.	chr6	28662064	28662066	.
cg25356457	-0.304785	0.454115	-6.52032	9.38098e-09	1.42679e-05	9.3101	.	chr10	102983414	102983416	.
cg10023272	-0.323726	0.377499	-6.51307	9.66668e-09	1.46131e-05	9.28048	ALX3,STRIP1	chr1	110611822	110611824	.
cg01350680	-0.355869	0.553498	-6.51124	9.74019e-09	1.46502e-05	9.273	.	chr10	124903313	124903315	.
cg23035602	-0.246899	0.261062	-6.51062	9.7652e-09	1.46502e-05	9.27047	ZNF761,TPM3P9	chr19	53935116	53935118	.
cg05186320	-0.408244	0.552882	-6.50872	9.84218e-09	1.471e-05	9.26272	.	chr10	124904910	124904912	.
cg24220279	-0.372113	0.506727	-6.50444	1.00181e-08	1.49166e-05	9.24523	.	chr10	124900052	124900054	.
cg11176481	-0.277355	0.678057	-6.49908	1.02428e-08	1.51941e-05	9.22333	.	chr5	72676038	72676040	.
cg04721302	-0.316055	0.522006	-6.49445	1.0441e-08	1.52594e-05	9.20442	.	chr10	124904862	124904864	.
cg06389697	-0.365537	0.41993	-6.49695	1.03333e-08	1.52594e-05	9.21464	PAX2	chr10	102508528	102508530	.
cg20512711	-0.425044	0.557766	-6.49537	1.04013e-08	1.52594e-05	9.20818	RCN1	chr11	31841523	31841525	.
cg27664496	-0.386801	0.533304	-6.49492	1.04205e-08	1.52594e-05	9.20635	DTX1	chr12	113515834	113515836	.
cg18894200	-0.303507	0.33409	-6.48913	1.06729e-08	1.5541e-05	9.18273	PTPRN2	chr7	157484249	157484251	.
cg02767177	-0.36892	0.288124	-6.48677	1.07778e-08	1.56363e-05	9.17307	PAX2	chr10	102501754	102501756	.
cg25277723	-0.374346	0.60182	-6.48372	1.09145e-08	1.57769e-05	9.16063	MAP3K5	chr6	137072947	137072949	.
cg21016855	-0.42481	0.350456	-6.47917	1.11217e-08	1.60179e-05	9.14207	PAX6	chr11	31819443	31819445	.
cg01213519	-0.315694	0.600252	-6.47561	1.12865e-08	1.61963e-05	9.12755	C5orf66	chr5	134386368	134386370	.
cg04308657	-0.351521	0.609437	-6.47375	1.13735e-08	1.6256e-05	9.11997	FMNL2	chr2	153362241	153362243	.
cg07293445	-0.438219	0.35542	-6.46916	1.15914e-08	1.63044e-05	9.10123	KCP	chr7	128550622	128550624	.
cg08587845	-0.245042	0.45546	-6.46947	1.15765e-08	1.63044e-05	9.10251	NEUROG1	chr5	134870505	134870507	.
cg15703773	-0.399876	0.544382	-6.4705	1.15276e-08	1.63044e-05	9.10669	.	chr7	156813341	156813343	.
cg20874827	-0.484146	0.338658	-6.46794	1.165e-08	1.63044e-05	9.09626	HOXC9,RP11-834C11.12,HOXC-AS2,HOXC6	chr12	54388107	54388109	.
cg23063338	-0.425101	0.376604	-6.4686	1.16182e-08	1.63044e-05	9.09895	HOXC12	chr12	54347241	54347243	.
cg00366531	-0.17314	0.672453	-6.46702	1.16943e-08	1.63088e-05	9.09251	RHOQP3	chr2	130970939	130970941	.
cg14782015	-0.34544	0.419369	-6.46547	1.17699e-08	1.63566e-05	9.08616	SLC25A23,CRB3	chr19	6464079	6464081	.
cg27382405	-0.435427	0.41064	-6.46454	1.18149e-08	1.63618e-05	9.08239	KCNH3	chr12	49942981	49942983	.
cg09985282	-0.287614	0.434251	-6.46185	1.1947e-08	1.64871e-05	9.07141	.	chr13	100608446	100608448	.
cg10300188	-0.271039	0.521788	-6.4578	1.21485e-08	1.65917e-05	9.0549	KCNQ1DN	chr11	2890576	2890578	.
cg10899681	-0.331966	0.530403	-6.45832	1.21223e-08	1.65917e-05	9.05703	RP11-175K6.1	chr5	158531646	158531648	.
cg27071152	-0.40629	0.68053	-6.45941	1.20681e-08	1.65917e-05	9.06146	AC004837.3,YAE1D1,AC004837.4	chr7	39649442	39649444	.
cg13233461	-0.460705	0.380863	-6.45577	1.22511e-08	1.66173e-05	9.0466	HOXC12	chr12	54350208	54350210	.
cg25657713	-0.391762	0.467931	-6.4563	1.22241e-08	1.66173e-05	9.04878	.	chr6	100038707	100038709	.
cg04145134	-0.342596	0.362987	-6.45178	1.24545e-08	1.67782e-05	9.03036	BCL11B	chr14	99697671	99697673	.
cg01832036	-0.3876	0.439602	-6.44884	1.26064e-08	1.68881e-05	9.01839	DLX4	chr17	48050273	48050275	.
cg24804172	-0.390526	0.36338	-6.44055	1.30459e-08	1.7339e-05	8.98457	.	chr10	124911033	124911035	.
cg10648139	-0.414407	0.39163	-6.43528	1.33326e-08	1.76607e-05	8.96312	NRP2	chr2	206551363	206551365	.
cg08022244	-0.388317	0.348959	-6.42797	1.3741e-08	1.7962e-05	8.93335	PTPRN2	chr7	157361758	157361760	.
cg08529882	-0.33758	0.449091	-6.42479	1.39227e-08	1.7962e-05	8.92038	.	chr10	124902455	124902457	.
cg17775765	-0.308229	0.482272	-6.4276	1.37621e-08	1.7962e-05	8.93183	LINC00391	chr13	95354020	95354022	.
cg23178714	-0.369362	0.49035	-6.42475	1.39246e-08	1.7962e-05	8.92025	HAND1	chr5	153855030	153855032	.
cg24619378	-0.155346	0.825989	-6.42444	1.39425e-08	1.7962e-05	8.91898	PCDHGB3,PCDHGB2,PCDHGB1,PCDHGB7,PCDHGB6,PCDHGB5,PCDHGB4,PCDHGA10,PCDHGA11,PCDHGA12,PCDHGA8,PCDHGC3,PCDHGC4,PCDHGC5,PCDHGA2,PCDHGA3,PCDHGA1,PCDHGA6,PCDHGA7,PCDHGA4,PCDHGA5,PCDHGA9	chr5	140871384	140871386	.
cg25705148	-0.31729	0.681832	-6.43003	1.36244e-08	1.7962e-05	8.94175	.	chr2	72079497	72079499	.
cg26050864	-0.387888	0.437029	-6.424	1.39682e-08	1.7962e-05	8.91717	G0S2,RP1-28O10.1	chr1	209849444	209849446	.
cg27344587	-0.35742	0.597867	-6.42858	1.37064e-08	1.7962e-05	8.93584	AC009501.4	chr2	63275601	63275603	.
cg13323489	-0.349384	0.614545	-6.42246	1.40571e-08	1.80178e-05	8.91091	.	chr3	193587779	193587781	.
cg06619938	-0.332734	0.28476	-6.41812	1.4311e-08	1.8167e-05	8.89324	HOXC-AS3	chr12	54376126	54376128	.
cg18040901	-0.44713	0.300879	-6.41841	1.42937e-08	1.8167e-05	8.89443	HOTAIR	chr12	54357529	54357531	.
cg13406145	-0.374852	0.483016	-6.41682	1.43877e-08	1.82059e-05	8.88797	.	chr15	89952051	89952053	.
cg18979589	-0.419875	0.602112	-6.41487	1.45039e-08	1.82945e-05	8.88003	.	chr10	125034817	125034819	.
cg05336698	-0.418188	0.372498	-6.41069	1.47563e-08	1.84402e-05	8.86301	PAX2	chr10	102497297	102497299	.
cg06825448	-0.0936505	0.852679	-6.41065	1.4759e-08	1.84402e-05	8.86282	NDUFA10	chr2	240884924	240884926	.
cg19376851	-0.422962	0.341971	-6.40831	1.49022e-08	1.85023e-05	8.8533	SATB2-AS1,SATB2	chr2	200334136	200334138	.
cg07990546	-0.401448	0.413757	-6.40542	1.50804e-08	1.86651e-05	8.84157	TLX2	chr2	74742308	74742310	.
cg21653105	-0.0476472	0.871423	-6.40441	1.51438e-08	1.86851e-05	8.83743	TG,SLA	chr8	134075027	134075029	.
cg19509393	-0.134006	0.803339	-6.39959	1.54478e-08	1.9001e-05	8.81782	HOXD4,AC009336.19,HOXD3	chr2	177016489	177016491	.
cg03653573	-0.334302	0.426519	-6.39686	1.56224e-08	1.90327e-05	8.80673	C5orf56,AC116366.5	chr5	131762325	131762327	.
cg16818395	-0.350118	0.425898	-6.39619	1.56658e-08	1.90327e-05	8.804	.	chr3	128274083	128274085	.
cg20585676	-0.281664	0.530182	-6.39514	1.57337e-08	1.90568e-05	8.79973	AC009501.4	chr2	63275038	63275040	.
cg10089801	-0.369013	0.459488	-6.39429	1.57889e-08	1.90653e-05	8.79628	KIAA2012	chr2	203036234	203036236	.
cg13631572	-0.420625	0.5049	-6.39295	1.58763e-08	1.91126e-05	8.79083	ADCY4,RP11-934B9.3	chr14	24803902	24803904	.
cg15829654	-0.366226	0.439672	-6.39155	1.59682e-08	1.9165e-05	8.78513	OSTM1	chr6	108482862	108482864	.
cg24274579	-0.450899	0.41135	-6.3904	1.60438e-08	1.91976e-05	8.78047	TBX4	chr17	59534636	59534638	.
cg05165940	-0.363313	0.564566	-6.38919	1.61241e-08	1.92355e-05	8.77555	SATB2-AS1,SATB2	chr2	200329653	200329655	.
cg05412137	-0.377659	0.33793	-6.37807	1.68806e-08	1.97861e-05	8.73032	MIR196A2,RP11-834C11.12,HOXC6	chr12	54384743	54384745	.
cg11128216	-0.42592	0.461347	-6.3793	1.6795e-08	1.97861e-05	8.73534	PAX6	chr11	31825832	31825834	.
cg17217059	-0.354432	0.479759	-6.37871	1.68361e-08	1.97861e-05	8.73292	FAM160A1,RP11-610P16.1	chr4	152329363	152329365	.
cg19912142	-0.428455	0.313907	-6.37874	1.68339e-08	1.97861e-05	8.73305	RP11-328K15.1	chr10	119494670	119494672	.
cg11749010	-0.429392	0.592643	-6.3716	1.73364e-08	2.01952e-05	8.70403	MBD1	chr18	47794622	47794624	.
cg24789723	-0.440673	0.501704	-6.3695	1.74867e-08	2.03105e-05	8.69552	PAX2	chr10	102501345	102501347	.
cg08857994	-0.3391	0.450932	-6.36469	1.78365e-08	2.05523e-05	8.67598	FAR2P1,ARHGAP42P2	chr2	130763640	130763642	.
cg22757019	-0.381424	0.344199	-6.36561	1.77691e-08	2.05523e-05	8.67972	LRRD1,CYP51A1-AS1	chr7	91808804	91808806	.
cg01159576	-0.308166	0.36136	-6.36309	1.79544e-08	2.05523e-05	8.66949	LMX1B	chr9	129386205	129386207	.
cg23235965	-0.246302	0.661925	-6.36337	1.7934e-08	2.05523e-05	8.67061	HLA-E	chr6	30459539	30459541	.
cg16329197	-0.40504	0.473481	-6.3602	1.81698e-08	2.07389e-05	8.65772	.	chr12	53359505	53359507	.
cg06811295	-0.315467	0.333654	-6.35674	1.84301e-08	2.09756e-05	8.64369	.	chr10	124905889	124905891	.
cg06067372	-0.346278	0.317678	-6.35167	1.88192e-08	2.13571e-05	8.62309	ONECUT2	chr18	55106336	55106338	.
cg00356131	-0.344257	0.49119	-6.34676	1.92031e-08	2.13896e-05	8.60317	.	chr5	72593932	72593934	.
cg00928397	-0.3573	0.428869	-6.34887	1.90368e-08	2.13896e-05	8.61175	SP9	chr2	175198951	175198953	.
cg06585233	-0.324937	0.541181	-6.35026	1.89281e-08	2.13896e-05	8.61739	.	chr1	229543008	229543010	.
cg08754654	-0.105904	0.730786	-6.34736	1.91554e-08	2.13896e-05	8.60562	.	chr5	154026447	154026449	.
cg14950303	-0.134034	0.596266	-6.3446	1.93746e-08	2.13896e-05	8.5944	.	chr2	114256391	114256393	.
cg16263367	-0.178525	0.252428	-6.34808	1.90987e-08	2.13896e-05	8.60854	ZNF761,TPM3P9	chr19	53935095	53935097	.
cg16283208	-0.226667	0.731258	-6.34507	1.93369e-08	2.13896e-05	8.59632	.	chr11	59323397	59323399	.
cg17386213	-0.339361	0.688284	-6.34698	1.91856e-08	2.13896e-05	8.60407	OSTM1,NR2E1	chr6	108488334	108488336	.
cg17442776	-0.188564	0.333612	-6.34443	1.93879e-08	2.13896e-05	8.59372	.	chr1	147718539	147718541	.
cg21381845	-0.304172	0.616264	-6.34613	1.92529e-08	2.13896e-05	8.60061	AC147651.4,PRKAR1B	chr7	642126	642128	.
cg21389753	-0.387041	0.531395	-6.34307	1.94971e-08	2.14504e-05	8.58818	TBX2,TBX2-AS1	chr17	59480673	59480675	.
cg24672173	-0.320121	0.391323	-6.34048	1.9706e-08	2.16201e-05	8.57767	.	chr3	40657198	40657200	.
cg02721902	-0.369617	0.607905	-6.33907	1.98206e-08	2.1638e-05	8.57195	.	chr17	46825370	46825372	.
cg18381051	-0.40438	0.48087	-6.33893	1.98316e-08	2.1638e-05	8.5714	PRDM16	chr1	2987644	2987646	.
cg02892388	-0.369427	0.457447	-6.33708	1.99836e-08	2.17439e-05	8.56388	.	chr7	155260309	155260311	.
cg22176324	-0.336672	0.347889	-6.33548	2.01153e-08	2.18273e-05	8.5574	RP11-10N16.3,GRHL3	chr1	24648850	24648852	.
cg07329360	-0.407801	0.544598	-6.33462	2.01869e-08	2.18452e-05	8.55389	RCN1	chr11	31841767	31841769	.
cg02694427	-0.436454	0.475939	-6.33157	2.04418e-08	2.20607e-05	8.54152	HOXD12	chr2	176964511	176964513	.
cg23513966	-0.300047	0.396661	-6.32927	2.06358e-08	2.22095e-05	8.5322	ISL2	chr15	76630208	76630210	.
cg11513700	-0.345847	0.368305	-6.32806	2.07387e-08	2.22598e-05	8.5273	HOTTIP,HOTTIP_4	chr7	27245295	27245297	.
cg08457898	-0.299449	0.429479	-6.3255	2.09587e-08	2.23147e-05	8.51689	EPHX3	chr19	15343785	15343787	.
cg13011388	-0.34804	0.387678	-6.32541	2.09662e-08	2.23147e-05	8.51654	EFS	chr14	23834908	23834910	.
cg27406678	-0.386248	0.430196	-6.32187	2.12734e-08	2.25285e-05	8.50219	NKX6-1	chr4	85417611	85417613	.
cg00970396	-0.436072	0.425628	-6.31574	2.18165e-08	2.29909e-05	8.47733	.	chr16	9107198	9107200	.
cg03655683	-0.379697	0.365949	-6.3136	2.20097e-08	2.31227e-05	8.46864	OTX1	chr2	63281382	63281384	.
cg01774704	-0.187075	0.375393	-6.31098	2.22478e-08	2.31883e-05	8.45803	.	chr1	148760922	148760924	.
cg05050944	-0.296678	0.421392	-6.31105	2.22415e-08	2.31883e-05	8.45831	FIP1L1	chr4	54970134	54970136	.
cg26587870	-0.217583	0.82849	-6.30819	2.25045e-08	2.33943e-05	8.44672	.	chr6	27730562	27730564	.
cg09574757	-0.315814	0.374771	-6.30593	2.27141e-08	2.34277e-05	8.43758	TBX1	chr22	19747023	19747025	.
cg24873562	-0.462549	0.365847	-6.30644	2.26666e-08	2.34277e-05	8.43964	.	chr10	124902348	124902350	.
cg26870126	-0.309086	0.420947	-6.30123	2.31571e-08	2.38226e-05	8.41853	.	chr10	124901476	124901478	.
cg07101354	-0.35872	0.503964	-6.30059	2.32184e-08	2.38238e-05	8.41592	HIST3H2BA	chr1	228653054	228653056	.
cg24780501	-0.341241	0.702777	-6.29927	2.3344e-08	2.38908e-05	8.41061	KCNQ1DN	chr11	2890449	2890451	.
cg13483196	-0.283277	0.667341	-6.29827	2.34406e-08	2.39279e-05	8.40653	.	chr9	15156119	15156121	.
cg01530154	-0.317704	0.352197	-6.29506	2.37518e-08	2.41831e-05	8.39353	.	chr6	28661711	28661713	.
cg03656099	-0.419073	0.459729	-6.29338	2.39165e-08	2.42885e-05	8.38672	TBX2,TBX2-AS1	chr17	59481953	59481955	.
cg11584690	-0.281768	0.624704	-6.28885	2.43656e-08	2.45905e-05	8.36838	ZNF574,GRIK5	chr19	42574195	42574197	.
cg11753750	-0.109935	0.731006	-6.28837	2.44132e-08	2.45905e-05	8.36645	SUN2	chr22	39147791	39147793	.
cg13143529	-0.290598	0.287452	-6.28788	2.44623e-08	2.45905e-05	8.36447	PDX1,PDX1-AS1	chr13	28492970	28492972	.
cg14958663	-0.281144	0.445953	-6.28666	2.45854e-08	2.46472e-05	8.35952	CD14	chr5	140011661	140011663	.
cg21526750	-0.401057	0.523429	-6.2822	2.50401e-08	2.49456e-05	8.34145	SLC7A7	chr14	23291748	23291750	.
cg27227029	-0.228894	0.55088	-6.28193	2.50674e-08	2.49456e-05	8.34038	CROCC,RP11-108M9.4,RP11-108M9.5	chr1	17215833	17215835	.
cg01357429	-0.453952	0.568906	-6.27903	2.53676e-08	2.5118e-05	8.32864	EVX1,EVX1-AS	chr7	27285562	27285564	.
cg22550549	-0.360883	0.428088	-6.27914	2.53567e-08	2.5118e-05	8.32907	NFIX	chr19	13123216	13123218	.
cg02127980	-0.0887458	0.764786	-6.27602	2.56828e-08	2.53668e-05	8.31647	RXRA	chr9	137252115	137252117	.
cg18339788	-0.415026	0.371486	-6.27485	2.58063e-08	2.53812e-05	8.31174	CYP2T3P	chr19	41641433	41641435	.
cg14691529	-0.401258	0.441075	-6.27375	2.59232e-08	2.5414e-05	8.30728	HOTAIR	chr12	54357770	54357772	.
cg01257975	-0.331774	0.583284	-6.27119	2.61973e-08	2.54309e-05	8.29692	CACNA1I	chr22	40058705	40058707	.
cg10445449	-0.420911	0.456229	-6.27165	2.61475e-08	2.54309e-05	8.29879	.	chr13	100644419	100644421	.
cg19480724	-0.429857	0.562953	-6.27155	2.61582e-08	2.54309e-05	8.29839	EVX1,EVX1-AS	chr7	27285830	27285832	.
cg20898829	-0.44041	0.471538	-6.27299	2.60048e-08	2.54309e-05	8.30419	.	chr20	3229659	3229661	.
cg00030422	-0.274097	0.470779	-6.26728	2.66212e-08	2.57164e-05	8.28109	DLEC1	chr3	38080703	38080705	.
cg18177414	-0.406592	0.307821	-6.26779	2.65656e-08	2.57164e-05	8.28315	.	chr7	149389928	149389930	.
cg01971813	-0.361283	0.280772	-6.26427	2.69523e-08	2.57266e-05	8.26891	PKLR	chr1	155265179	155265181	.
cg06211550	-0.417073	0.562187	-6.26546	2.68208e-08	2.57266e-05	8.27373	.	chr16	3230725	3230727	.
cg12147489	-0.342024	0.467557	-6.26453	2.69235e-08	2.57266e-05	8.26996	HOXA11-AS,HOXA11-AS1_6,HOXA11-AS1_5,RP1-170O19.14	chr7	27227471	27227473	.
cg18642503	-0.349791	0.43585	-6.26599	2.67628e-08	2.57266e-05	8.27586	RFX1	chr19	14089710	14089712	.
cg02213684	-0.372572	0.484854	-6.26035	2.73895e-08	2.60275e-05	8.25305	PITX1	chr5	134366533	134366535	.
cg15590950	-0.395249	0.311422	-6.26022	2.74032e-08	2.60275e-05	8.25255	RNF220	chr1	44874648	44874650	.
cg09677741	-0.454945	0.45572	-6.25502	2.79948e-08	2.65257e-05	8.2315	KLHL3	chr5	137071647	137071649	.
cg17444738	-0.290852	0.431162	-6.25276	2.82551e-08	2.67085e-05	8.22237	NKX6-1	chr4	85417968	85417970	.
cg19787727	-0.302053	0.364271	-6.25163	2.83859e-08	2.67682e-05	8.21782	.	chr14	57264069	57264071	.
cg11885357	-0.426427	0.623718	-6.25029	2.85428e-08	2.67886e-05	8.21239	ESYT3	chr3	138152901	138152903	.
cg27035251	-0.351207	0.491763	-6.25077	2.84866e-08	2.67886e-05	8.21433	JAK3	chr19	17958824	17958826	.
cg18438944	-0.363439	0.496311	-6.24963	2.86196e-08	2.67972e-05	8.20974	MT1A	chr16	56672524	56672526	.
cg01897156	-0.152589	0.79111	-6.24755	2.8865e-08	2.68367e-05	8.20133	.	chr16	88220313	88220315	.
cg13360230	-0.370028	0.347389	-6.24831	2.87754e-08	2.68367e-05	8.20439	ZBTB18	chr1	244214205	244214207	.
cg24051554	-0.354238	0.495023	-6.24798	2.88142e-08	2.68367e-05	8.20306	C2CD4D	chr1	151811619	151811621	.
cg10645317	-0.11794	0.547113	-6.24606	2.90427e-08	2.68918e-05	8.19528	PCDHA1	chr5	140167482	140167484	.
cg26953453	-0.396641	0.439239	-6.24591	2.90601e-08	2.68918e-05	8.19469	.	chr12	54346783	54346785	.
cg06249604	-0.396983	0.608901	-6.2452	2.91446e-08	2.69071e-05	8.19182	RNF39	chr6	30039205	30039207	.
cg03477112	-0.362593	0.429737	-6.24363	2.93328e-08	2.69977e-05	8.18548	.	chr10	125034570	125034572	.
cg14448830	-0.396722	0.535177	-6.24325	2.9379e-08	2.69977e-05	8.18393	.	chr9	79627215	79627217	.
cg05714155	-0.242246	0.832511	-6.24201	2.95279e-08	2.70717e-05	8.17894	.	chr2	172974734	172974736	.
cg16958939	-0.0781815	0.918098	-6.23699	3.0142e-08	2.75205e-05	8.15866	RREB1	chr6	7225222	7225224	.
cg25702335	-0.37849	0.593146	-6.23688	3.01564e-08	2.75205e-05	8.15819	CLDN10	chr13	96205896	96205898	.
cg02384661	-0.342938	0.317039	-6.234	3.05144e-08	2.77194e-05	8.14656	HOXC11,HOTAIR	chr12	54369637	54369639	.
cg09754272	-0.378928	0.474633	-6.23441	3.04626e-08	2.77194e-05	8.14823	C1orf61	chr1	156399637	156399639	.
cg21707187	-0.44155	0.414461	-6.23208	3.07549e-08	2.7874e-05	8.13882	.	chr12	54345861	54345863	.
cg11627823	-0.361576	0.503147	-6.22947	3.10863e-08	2.81101e-05	8.12825	RP11-738B7.1	chr7	129424538	129424540	.
cg13842240	-0.274894	0.481967	-6.22733	3.13593e-08	2.8164e-05	8.11964	.	chr4	13539212	13539214	.
cg23118730	-0.314381	0.359161	-6.22738	3.13533e-08	2.8164e-05	8.11983	VSX2	chr14	74706073	74706075	.
cg26879203	-0.314432	0.35008	-6.22769	3.13134e-08	2.8164e-05	8.12108	C10orf67,RP11-371A19.2	chr10	23632824	23632826	.
cg20233073	-0.3118	0.597602	-6.2251	3.16472e-08	2.82942e-05	8.11063	FIP1L1	chr4	54960225	54960227	.
cg21144120	-0.226759	0.683976	-6.22526	3.16262e-08	2.82942e-05	8.11129	.	chr6	28661198	28661200	.
cg05290058	-0.422805	0.50196	-6.22454	3.17201e-08	2.82955e-05	8.10836	KCNQ1DN	chr11	2890550	2890552	.
cg11870042	-0.317487	0.60961	-6.22149	3.21192e-08	2.85872e-05	8.09604	MAD1L1	chr7	2060039	2060041	.
cg02611848	-0.457001	0.469226	-6.22078	3.22122e-08	2.86056e-05	8.09319	M1AP	chr2	74875386	74875388	.
cg01830023	-0.272584	0.552377	-6.21823	3.25503e-08	2.88412e-05	8.0829	C5orf66	chr5	134374438	134374440	.
cg11536474	-0.481147	0.44055	-6.2169	3.27279e-08	2.89339e-05	8.07754	.	chr2	63286048	63286050	.
cg08076437	-0.294958	0.521576	-6.21593	3.28592e-08	2.89785e-05	8.0736	.	chr16	54315633	54315635	.
cg10837625	-0.40954	0.393666	-6.21544	3.29247e-08	2.89785e-05	8.07163	DUOX1	chr15	45428811	45428813	.
cg06545143	-0.341381	0.40365	-6.21435	3.30716e-08	2.90432e-05	8.06725	LINC00473,LINC00602	chr6	166402637	166402639	.
cg08402365	-0.300963	0.768593	-6.21301	3.32544e-08	2.91392e-05	8.06181	METAP1D	chr2	172945273	172945275	.
cg06857304	-0.274948	0.591178	-6.21214	3.33726e-08	2.91782e-05	8.05832	CYP26C1	chr10	94826313	94826315	.
cg25025437	-0.34408	0.292182	-6.20936	3.37543e-08	2.94469e-05	8.04711	SV2C,CTC-235G5.3	chr5	75377967	75377969	.
cg00329618	-0.230312	0.467938	-6.20619	3.4196e-08	2.97014e-05	8.0343	DTX1	chr12	113515438	113515440	.
cg02148787	-0.290978	0.547882	-6.20275	3.46806e-08	2.97956e-05	8.02044	TCF7	chr5	133449541	133449543	.
cg03673965	-0.353961	0.313044	-6.2036	3.45603e-08	2.97956e-05	8.02386	NR2E1	chr6	108497733	108497735	.
cg22399133	-0.473904	0.412356	-6.20283	3.46693e-08	2.97956e-05	8.02075	CRYGD	chr2	208989247	208989249	.
cg23623860	-0.250076	0.400252	-6.20327	3.46072e-08	2.97956e-05	8.02252	ISLR2	chr15	74423448	74423450	.
cg00418216	-0.413084	0.527993	-6.19916	3.51937e-08	3.00563e-05	8.00596	HOXA11-AS,HOXA11-AS1_6,RP1-170O19.14	chr7	27227846	27227848	.
cg04259907	-0.291594	0.486397	-6.19816	3.53384e-08	3.00563e-05	8.00192	LYPD3	chr19	43969883	43969885	.
cg05113697	-0.236657	0.693767	-6.20007	3.50627e-08	3.00563e-05	8.00964	.	chr16	53544097	53544099	.
cg19653212	-0.417121	0.314344	-6.19829	3.53203e-08	3.00563e-05	8.00242	GUCA1A	chr6	42145953	42145955	.
cg12821804	-0.394141	0.591878	-6.19586	3.56732e-08	3.009e-05	7.99263	KCNQ1DN	chr11	2890704	2890706	.
cg19423543	-0.353378	0.499618	-6.1961	3.56371e-08	3.009e-05	7.99363	.	chr5	172655947	172655949	.
cg15683295	-0.326919	0.436619	-6.19453	3.58673e-08	3.0097e-05	7.98728	HOTTIP,HOTTIP_4	chr7	27245541	27245543	.
cg20345562	-0.396886	0.492995	-6.19494	3.58067e-08	3.0097e-05	7.98895	.	chr2	175197891	175197893	.
cg01268590	-0.429475	0.436596	-6.19155	3.63081e-08	3.0267e-05	7.97525	.	chr12	54346974	54346976	.
cg03964958	-0.339777	0.361519	-6.1922	3.62116e-08	3.0267e-05	7.97787	HOXD12	chr2	176964719	176964721	.
cg05369857	-0.436877	0.445261	-6.19007	3.65284e-08	3.0267e-05	7.96929	.	chr14	101923701	101923703	.
cg13583895	-0.299009	0.498007	-6.19057	3.64534e-08	3.0267e-05	7.97131	.	chr10	102473021	102473023	.
cg20380689	-0.386788	0.401796	-6.19009	3.65254e-08	3.0267e-05	7.96937	GDNF	chr5	37836391	37836393	.
cg27294268	-0.30128	0.331819	-6.19178	3.62729e-08	3.0267e-05	7.9762	SFTA3,RP11-896J10.3	chr14	36983517	36983519	.
cg16546442	-0.252423	0.368819	-6.1879	3.6853e-08	3.04722e-05	7.96057	PITX2	chr4	111539906	111539908	.
cg00902104	-0.414449	0.470141	-6.17974	3.81047e-08	3.11368e-05	7.92766	.	chr10	124901907	124901909	.
cg03682719	-0.338218	0.676135	-6.17978	3.80987e-08	3.11368e-05	7.92782	ZBED9	chr6	28584102	28584104	.
cg04228935	-0.369501	0.383608	-6.17889	3.82376e-08	3.11368e-05	7.92423	RUNX1	chr21	36399257	36399259	.
cg10397678	-0.320104	0.362672	-6.17784	3.84026e-08	3.11368e-05	7.91999	LINC00605	chr14	103655711	103655713	.
cg13112154	-0.308783	0.371166	-6.18015	3.80414e-08	3.11368e-05	7.9293	LBX1-AS1	chr10	102996564	102996566	.
cg20891558	-0.321961	0.459765	-6.1785	3.82986e-08	3.11368e-05	7.92266	RP11-287D1.4	chr2	74357850	74357852	.
cg23506042	-0.368737	0.4567	-6.17758	3.84429e-08	3.11368e-05	7.91896	CTD-2089N3.1	chr5	50262672	50262674	.
cg27392775	-0.0298903	0.920894	-6.17999	3.80663e-08	3.11368e-05	7.92866	ADIPOR1	chr1	202924292	202924294	.
cg27627209	-0.368803	0.426106	-6.17863	3.82782e-08	3.11368e-05	7.92319	CPA2	chr7	129913257	129913259	.
cg16281276	-0.476306	0.481892	-6.17451	3.89281e-08	3.13375e-05	7.9066	CYB5R2	chr11	7695527	7695529	.
cg22097768	-0.334498	0.279188	-6.17489	3.88685e-08	3.13375e-05	7.90811	KCNH6	chr17	61615912	61615914	.
cg21100077	-0.375288	0.380413	-6.1732	3.91379e-08	3.14425e-05	7.90131	.	chr13	100627365	100627367	.
cg08483376	-0.37697	0.531844	-6.17238	3.92684e-08	3.14835e-05	7.89803	EVX1,EVX1-AS	chr7	27285135	27285137	.
cg16732787	-0.227278	0.751879	-6.16964	3.97111e-08	3.171e-05	7.88698	DUSP5P1	chr1	228785991	228785993	.
cg17116120	-0.343363	0.584459	-6.16975	3.96933e-08	3.171e-05	7.88742	COX4I2	chr20	30225680	30225682	.
cg11268385	-0.304879	0.262424	-6.1684	3.99125e-08	3.17429e-05	7.882	SV2C,CTC-235G5.3	chr5	75377921	75377923	.
cg21624902	-0.424571	0.509312	-6.16878	3.9851e-08	3.17429e-05	7.88352	.	chr3	138679357	138679359	.
cg25019989	-0.331242	0.467788	-6.1673	4.00927e-08	3.18223e-05	7.87756	FIP1L1	chr4	54961834	54961836	.
cg03467087	-0.0739195	0.817983	-6.16219	4.09385e-08	3.22982e-05	7.85699	SYNJ2	chr6	158448133	158448135	.
cg06570224	-0.284104	0.503347	-6.16196	4.09774e-08	3.22982e-05	7.85606	.	chr3	157812474	157812476	.
cg07971188	-0.395781	0.46926	-6.16172	4.10185e-08	3.22982e-05	7.85507	HCP5,XXbac-BPG181B23.6	chr6	31431099	31431101	.
cg19809791	-0.346041	0.379626	-6.16263	4.08653e-08	3.22982e-05	7.85876	RP1-163M9.7,ESPNP	chr1	17027831	17027833	.
cg17916432	-0.213969	0.560727	-6.16066	4.1196e-08	3.23736e-05	7.85082	CRYGD	chr2	208989208	208989210	.
cg06226630	-0.335042	0.471838	-6.15343	4.24308e-08	3.32473e-05	7.82173	ZAR1	chr4	48493419	48493421	.
cg10159630	-0.128351	0.868429	-6.15317	4.24757e-08	3.32473e-05	7.82068	AC009336.19,HOXD3	chr2	177037363	177037365	.
cg15599483	-0.253048	0.814699	-6.15123	4.28138e-08	3.34458e-05	7.81287	SLC40A1	chr2	190442822	190442824	.
cg07573209	-0.453692	0.361515	-6.14939	4.3137e-08	3.35659e-05	7.80547	ISL2	chr15	76630094	76630096	.
cg19329160	-0.336258	0.435958	-6.14971	4.30812e-08	3.35659e-05	7.80674	RNF219-AS1	chr13	79182094	79182096	.
cg23949574	-0.0960859	0.874697	-6.14791	4.33994e-08	3.37039e-05	7.79949	HDAC4	chr2	240302854	240302856	.
cg01558212	-0.358184	0.469622	-6.14455	4.39992e-08	3.37508e-05	7.78597	SATB2-AS1,SATB2	chr2	200327335	200327337	.
cg02122525	-0.36095	0.428092	-6.14627	4.3691e-08	3.37508e-05	7.7929	PDCD1	chr2	242801251	242801253	.
cg02455094	-0.236718	0.256974	-6.14422	4.40585e-08	3.37508e-05	7.78465	ONECUT2	chr18	55104077	55104079	.
cg12581241	-0.0862731	0.399006	-6.14645	4.36584e-08	3.37508e-05	7.79363	ZNF761,TPM3P9	chr19	53935106	53935108	.
cg16307674	-0.345995	0.243171	-6.14375	4.41415e-08	3.37508e-05	7.78279	.	chr7	155170867	155170869	.
cg23241781	-0.416566	0.638958	-6.1446	4.39886e-08	3.37508e-05	7.78621	SLC8A3,RP11-486O13.2	chr14	70653963	70653965	.
cg18569734	-0.320859	0.539678	-6.14277	4.43191e-08	3.37562e-05	7.77884	NR2E1	chr6	108496459	108496461	.
cg23322933	-0.374972	0.53003	-6.14278	4.43183e-08	3.37562e-05	7.77885	SALRNA1	chr14	61109206	61109208	.
cg20945085	-0.451176	0.494166	-6.14056	4.47208e-08	3.38022e-05	7.76995	M1AP	chr2	74875226	74875228	.
cg23740491	-0.319078	0.436347	-6.1408	4.46767e-08	3.38022e-05	7.77092	.	chr6	27228266	27228268	.
cg04116766	-0.362885	0.381711	-6.13796	4.51985e-08	3.38791e-05	7.75949	.	chr7	1283254	1283256	.
cg06820621	-0.260463	0.758277	-6.13724	4.53306e-08	3.38791e-05	7.75661	RP11-65F13.3	chr5	92938231	92938233	.
cg08053137	-0.349948	0.449828	-6.13778	4.52315e-08	3.38791e-05	7.75876	MIR196A2,RP11-834C11.12,HOXC6	chr12	54385435	54385437	.
cg16058493	-0.350609	0.61157	-6.13895	4.50155e-08	3.38791e-05	7.76348	.	chr1	91189166	91189168	.
cg22083053	-0.343068	0.340557	-6.13909	4.49903e-08	3.38791e-05	7.76403	.	chr4	13541443	13541445	.
cg22030457	-0.346223	0.506159	-6.13529	4.56943e-08	3.40707e-05	7.74874	.	chr19	30215232	30215234	.
cg24201890	-0.358046	0.468852	-6.13432	4.58759e-08	3.40898e-05	7.74483	AC087651.1,OTOP3	chr17	72931856	72931858	.
cg18844382	-0.438615	0.421691	-6.13289	4.6144e-08	3.42247e-05	7.73909	EFS	chr14	23834976	23834978	.
cg04407762	-0.360776	0.457973	-6.13161	4.63848e-08	3.43391e-05	7.73397	RP11-402J6.1	chr4	113442790	113442792	.
cg16227748	-0.124554	0.800452	-6.13103	4.64959e-08	3.43499e-05	7.73161	ARMC9	chr2	232186991	232186993	.
cg27476456	-0.336436	0.377707	-6.13062	4.65729e-08	3.43499e-05	7.72998	CTB-55O6.13,RFX1	chr19	14115966	14115968	.
cg22864077	-0.346254	0.333784	-6.12718	4.7232e-08	3.47713e-05	7.71614	KLF2P2,FAR2P2	chr2	131185332	131185334	.
cg19797376	-0.382368	0.511644	-6.12618	4.74241e-08	3.48479e-05	7.71215	TAL1,RP1-18D14.7	chr1	47695474	47695476	.
cg08748913	-0.345834	0.485795	-6.12567	4.75231e-08	3.4856e-05	7.71009	KLHL3	chr5	137071787	137071789	.
cg12793123	-0.119609	0.767011	-6.12277	4.80902e-08	3.51976e-05	7.69841	ADORA2A,SPECC1L-ADORA2A	chr22	24823553	24823555	.
cg17580935	-0.335611	0.382364	-6.12196	4.82484e-08	3.51976e-05	7.69517	MAGI1	chr3	65583239	65583241	.
cg26876664	-0.150973	0.803486	-6.12193	4.82554e-08	3.51976e-05	7.69503	HDAC4	chr2	240302636	240302638	.
cg14431361	-0.268711	0.702501	-6.1203	4.85757e-08	3.53661e-05	7.68851	LINC00511	chr17	70611385	70611387	.
cg18099189	-0.168751	0.741526	-6.11691	4.92524e-08	3.57274e-05	7.67489	FIP1L1	chr4	54960258	54960260	.
cg10809166	-0.268103	0.58002	-6.11595	4.94454e-08	3.58018e-05	7.67104	.	chr12	54346461	54346463	.
cg09165441	-0.405853	0.563565	-6.11325	4.99939e-08	3.60671e-05	7.66018	.	chr10	103044193	103044195	.
cg02115599	-0.401402	0.502163	-6.10974	5.07155e-08	3.63761e-05	7.64606	HOTTIP,HOTTIP_4	chr7	27244563	27244565	.
cg17438030	-0.36877	0.587329	-6.10941	5.07827e-08	3.63761e-05	7.64476	RP11-60A8.1	chr5	72526378	72526380	.
cg22888055	-0.106586	0.81865	-6.1096	5.07431e-08	3.63761e-05	7.64553	ITPKA	chr15	41795474	41795476	.
cg13990926	-0.351794	0.664903	-6.10754	5.11724e-08	3.65841e-05	7.63723	.	chr12	54133446	54133448	.
cg16797300	-0.331494	0.273281	-6.10582	5.15311e-08	3.6708e-05	7.63035	.	chr15	89942815	89942817	.
cg19434183	-0.269729	0.573268	-6.10608	5.14762e-08	3.6708e-05	7.6314	.	chr5	159933855	159933857	.
cg09652312	-0.191403	0.812892	-6.1033	5.2064e-08	3.69547e-05	7.62022	CNPY1	chr7	155284061	155284063	.
cg01745789	-0.356832	0.423737	-6.10284	5.21623e-08	3.69583e-05	7.61836	.	chr7	127911865	127911867	.
cg07937271	-0.326888	0.609906	-6.10211	5.23181e-08	3.70025e-05	7.61543	NKX3-2	chr4	13542718	13542720	.
cg24301930	-0.109023	0.834611	-6.10083	5.25913e-08	3.71294e-05	7.6103	SIPA1	chr11	65408495	65408497	.
cg21320768	-0.339274	0.542715	-6.09979	5.28152e-08	3.71906e-05	7.60612	PHF11	chr13	50070765	50070767	.
cg25203481	-0.374036	0.479842	-6.09955	5.28659e-08	3.71906e-05	7.60517	KCNQ1DN	chr11	2891081	2891083	.
cg22459630	-0.380029	0.422696	-6.09887	5.30133e-08	3.72282e-05	7.60243	SKOR1	chr15	68121027	68121029	.
cg07268058	-0.315313	0.278636	-6.09335	5.42184e-08	3.794e-05	7.5803	ISL2	chr15	76630259	76630261	.
cg07153665	-0.306999	0.357613	-6.09244	5.44209e-08	3.80145e-05	7.57663	CMTM2	chr16	66613205	66613207	.
cg26820037	-0.380299	0.609053	-6.09044	5.48657e-08	3.81665e-05	7.56861	FGF8	chr10	103534500	103534502	.
cg26010734	-0.469584	0.568394	-6.08915	5.51556e-08	3.82578e-05	7.56342	EPHX3	chr19	15344045	15344047	.
cg16489610	-0.40786	0.470472	-6.08393	5.63402e-08	3.89431e-05	7.5425	CPA2	chr7	129913309	129913311	.
cg17809748	-0.34442	0.483779	-6.08411	5.62997e-08	3.89431e-05	7.54321	LINC01096	chr4	13548335	13548337	.
cg16872226	-0.320192	0.420908	-6.08297	5.65601e-08	3.90269e-05	7.53867	COL1A2	chr7	94023748	94023750	.
cg08534628	-0.256503	0.58429	-6.0816	5.68775e-08	3.91777e-05	7.53316	LINC00554	chr13	100650072	100650074	.
cg21048930	-0.314974	0.308471	-6.07795	5.7729e-08	3.96952e-05	7.51853	GBX2,AC079135.1	chr2	237074741	237074743	.
cg00170003	-0.377243	0.46154	-6.07645	5.80831e-08	3.98695e-05	7.51251	NR2E1	chr6	108490370	108490372	.
cg06700146	-0.349599	0.3038	-6.07479	5.84769e-08	4.00011e-05	7.50585	BCL6B	chr17	6926399	6926401	.
cg12060499	-0.34591	0.664584	-6.07513	5.83973e-08	4.00011e-05	7.50719	RP11-1029J19.5	chr14	102172295	102172297	.
cg19519310	-0.38858	0.421405	-6.07309	5.88824e-08	4.0209e-05	7.49905	FOXF2	chr6	1389366	1389368	.
cg15553912	-0.420749	0.394018	-6.072	5.91446e-08	4.02493e-05	7.49468	HFE2	chr1	145415658	145415660	.
cg17090968	-0.29766	0.797324	-6.0724	5.90485e-08	4.02493e-05	7.49628	SLC38A1	chr12	46663693	46663695	.
cg04514123	-0.409597	0.442711	-6.07026	5.95664e-08	4.04668e-05	7.48768	SYNGR3,AC005606.14	chr16	2041224	2041226	.
cg12590051	-0.253311	0.239485	-6.06934	5.97887e-08	4.05226e-05	7.48401	RP11-834C11.12,HOXC6	chr12	54398890	54398892	.
cg16391955	-0.42678	0.420275	-6.06908	5.98532e-08	4.05226e-05	7.48295	.	chr1	50881184	50881186	.
cg04159903	-0.362345	0.425224	-6.06409	6.10813e-08	4.06201e-05	7.46296	.	chr5	42949798	42949800	.
cg07708622	-0.480137	0.47993	-6.06537	6.07637e-08	4.06201e-05	7.46809	CROCCP5	chr1	21763250	21763252	.
cg08362273	-0.256613	0.560117	-6.06402	6.10992e-08	4.06201e-05	7.46267	RP11-357H14.17	chr17	46719576	46719578	.
cg08979895	-0.329969	0.60123	-6.0642	6.10526e-08	4.06201e-05	7.46342	PITX2	chr4	111540125	111540127	.
cg13671582	-0.309665	0.293216	-6.06573	6.06753e-08	4.06201e-05	7.46952	MLXIP	chr12	122519673	122519675	.
cg16731811	-0.327619	0.575579	-6.06612	6.05779e-08	4.06201e-05	7.4711	LINC00237	chr20	21085003	21085005	.
cg16905100	-0.366862	0.401897	-6.06427	6.1036e-08	4.06201e-05	7.46369	LINC00877	chr3	72149973	72149975	.
cg17347253	-0.243823	0.722831	-6.06439	6.10056e-08	4.06201e-05	7.46418	MESTIT1,MEST	chr7	130130287	130130289	.
cg19501982	-0.392226	0.34606	-6.06381	6.11495e-08	4.06201e-05	7.46186	RNA5SP175	chr4	190938264	190938266	.
cg21552242	-0.389256	0.371449	-6.0635	6.12279e-08	4.06201e-05	7.4606	SHOX2	chr3	157814325	157814327	.
cg22111527	-0.0736684	0.866423	-6.0646	6.0953e-08	4.06201e-05	7.46503	AP000439.2	chr11	69260135	69260137	.
cg23006040	-0.338087	0.518391	-6.06197	6.16091e-08	4.08047e-05	7.45449	RP11-565A3.2	chr4	188528318	188528320	.
cg25681339	-0.343369	0.376921	-6.06081	6.19008e-08	4.09295e-05	7.44984	BHLHA9	chr17	1174147	1174149	.
cg01305186	-0.411157	0.383536	-6.05916	6.23179e-08	4.11366e-05	7.44323	LINC00461,CTC-467M3.1	chr5	87976901	87976903	.
cg09504320	-0.296752	0.39658	-6.05821	6.25604e-08	4.11992e-05	7.43941	.	chr1	157164795	157164797	.
cg18011253	-0.30141	0.572364	-6.05797	6.26208e-08	4.11992e-05	7.43845	ISLR2	chr15	74424053	74424055	.
cg16519487	-0.251753	0.346367	-6.05742	6.27605e-08	4.12226e-05	7.43626	.	chr13	20876062	20876064	.
cg14606256	-0.375046	0.466912	-6.05604	6.31146e-08	4.13865e-05	7.43072	.	chr12	54132567	54132569	.
cg07201017	-0.308152	0.478462	-6.05391	6.3664e-08	4.1609e-05	7.42219	LBX1-AS1	chr10	102996570	102996572	.
cg04618333	-0.462033	0.416078	-6.05219	6.41106e-08	4.16639e-05	7.41531	HOXB13-AS1_2,HOXB13-AS1_1,PRAC2,PRAC1	chr17	46800673	46800675	.
cg14913777	-0.096113	0.830296	-6.05311	6.38711e-08	4.16639e-05	7.419	ZNF487	chr10	43947404	43947406	.
cg18862481	-0.387235	0.466399	-6.05231	6.40799e-08	4.16639e-05	7.41578	TRH	chr3	129693369	129693371	.
cg21871952	-0.300449	0.501907	-6.05157	6.42739e-08	4.16639e-05	7.41281	.	chr1	111814145	111814147	.
cg23817096	-0.119767	0.883372	-6.04992	6.47069e-08	4.18078e-05	7.4062	.	chr6	1620686	1620688	.
cg21107210	-0.31287	0.480549	-6.04946	6.48279e-08	4.18177e-05	7.40436	MORN1	chr1	2253812	2253814	.
cg14159342	-0.333356	0.550248	-6.04834	6.51233e-08	4.18718e-05	7.39988	TP73	chr1	3624291	3624293	.
cg22115076	-0.375529	0.378157	-6.04863	6.50451e-08	4.18718e-05	7.40107	CTD-2314G24.2	chr5	50673587	50673589	.
cg10858480	-0.13395	0.766114	-6.0466	6.55867e-08	4.20333e-05	7.3929	SIX1	chr14	61122773	61122775	.
cg15731655	-0.398429	0.450048	-6.04692	6.55008e-08	4.20333e-05	7.39419	HOTAIR	chr12	54357603	54357605	.
cg09239524	-0.347117	0.523603	-6.04542	6.59008e-08	4.21664e-05	7.3882	.	chr10	124902545	124902547	.
cg12686110	-0.403516	0.339816	-6.04438	6.61814e-08	4.22776e-05	7.38402	GSDMD	chr8	144635477	144635479	.
cg02676785	-0.23552	0.534928	-6.043	6.65515e-08	4.22911e-05	7.37853	.	chr16	28379417	28379419	.
cg12380339	-0.444048	0.448201	-6.04272	6.66296e-08	4.22911e-05	7.37738	.	chr10	124910811	124910813	.
cg13857646	-0.135945	0.803731	-6.04376	6.63483e-08	4.22911e-05	7.38154	PNPLA7	chr9	140356756	140356758	.
cg20014398	-0.432144	0.536953	-6.04291	6.65766e-08	4.22911e-05	7.37816	PAX6	chr11	31825791	31825793	.
cg11218954	-0.409441	0.461709	-6.03839	6.78124e-08	4.28359e-05	7.36006	RP11-89K21.1,Six3os1_6	chr2	45164863	45164865	.
cg25651783	-0.338085	0.305734	-6.03906	6.76277e-08	4.28359e-05	7.36274	PKLR	chr1	155265032	155265034	.
cg02187231	-0.105442	0.782779	-6.03493	6.8774e-08	4.32807e-05	7.3462	VAX2	chr2	71132992	71132994	.
cg04743654	-0.39235	0.450143	-6.03469	6.88399e-08	4.32807e-05	7.34526	RASSF1,ZMYND10-AS1	chr3	50378291	50378293	.
cg09970578	-0.277253	0.469032	-6.03388	6.90679e-08	4.32807e-05	7.342	.	chr4	11370564	11370566	.
cg10253371	-0.387397	0.60832	-6.03367	6.91271e-08	4.32807e-05	7.34116	PTHLH	chr12	28124133	28124135	.
cg16413030	-0.33393	0.309773	-6.0335	6.91723e-08	4.32807e-05	7.34052	.	chr2	176937703	176937705	.
cg25371919	-0.415269	0.617001	-6.03375	6.91027e-08	4.32807e-05	7.34151	OTX1	chr2	63284480	63284482	.
cg11433624	-0.293978	0.46644	-6.03188	6.96313e-08	4.34307e-05	7.33401	RREB1	chr6	7146701	7146703	.
cg19849509	-0.388279	0.334563	-6.03206	6.95805e-08	4.34307e-05	7.33472	.	chr2	175204995	175204997	.
cg14279898	-0.217402	0.678467	-6.03076	6.99481e-08	4.35598e-05	7.32954	HIATL2	chr9	99687243	99687245	.
cg27473895	-0.371653	0.438519	-6.03026	7.0091e-08	4.35802e-05	7.32753	PAX2	chr10	102497353	102497355	.
cg10457539	-0.311328	0.459389	-6.02978	7.02273e-08	4.35842e-05	7.32562	NKX6-1	chr4	85418583	85418585	.
cg17046586	-0.372623	0.625395	-6.02946	7.03175e-08	4.35842e-05	7.32436	LIMA1	chr12	50665773	50665775	.
cg12349884	-0.435127	0.448538	-6.02813	7.07002e-08	4.37529e-05	7.31901	HIST1H4I	chr6	27106987	27106989	.
cg07282889	-0.39886	0.379651	-6.02727	7.09483e-08	4.38379e-05	7.31557	LINC00925	chr15	89912140	89912142	.
cg12737152	-0.421751	0.311182	-6.02444	7.17687e-08	4.40016e-05	7.30425	.	chr11	129565908	129565910	.
cg15205636	-0.337262	0.324051	-6.02459	7.17234e-08	4.40016e-05	7.30487	HNRNPA1P30	chr13	21520467	21520469	.
cg18702197	-0.303602	0.566728	-6.02485	7.16496e-08	4.40016e-05	7.30589	AC009336.19,HOXD3	chr2	177027640	177027642	.
cg11940285	-0.389787	0.418087	-6.02347	7.205e-08	4.41058e-05	7.3004	TRH	chr3	129693384	129693386	.
cg10495572	-0.292836	0.611869	-6.02182	7.25365e-08	4.43351e-05	7.29378	.	chr1	66911192	66911194	.
cg23440636	-0.365691	0.431241	-6.01982	7.31291e-08	4.46285e-05	7.28577	FOXD1-AS1,FOXD1	chr5	72740692	72740694	.
cg00018128	-0.411769	0.558505	-6.01901	7.33693e-08	4.47062e-05	7.28254	TBR1	chr2	162275745	162275747	.
cg00543976	-0.25975	0.624597	-6.01779	7.37343e-08	4.47908e-05	7.27766	ADORA3	chr1	112058749	112058751	.
cg17278072	-0.387853	0.495657	-6.01793	7.36919e-08	4.47908e-05	7.27823	.	chr7	155258410	155258412	.
cg14714797	-0.3652	0.418282	-6.01679	7.40318e-08	4.49026e-05	7.2737	PDCD6,AHRR	chr5	343926	343928	.
cg02798576	-0.407801	0.356861	-6.0144	7.47545e-08	4.52025e-05	7.26414	LINC01475	chr10	101290167	101290169	.
cg06970510	-0.346193	0.489204	-6.01321	7.51174e-08	4.53527e-05	7.25937	GRASP	chr12	52401447	52401449	.
cg26316885	-0.285072	0.60459	-6.01184	7.55358e-08	4.55359e-05	7.25391	ICAM5	chr19	10407316	10407318	.
cg16400495	-0.285302	0.319263	-6.00999	7.61066e-08	4.561e-05	7.2465	MIR196A2,RP11-834C11.12,HOXC6	chr12	54385624	54385626	.
cg19435724	-0.35434	0.365261	-6.01032	7.60056e-08	4.561e-05	7.2478	HOXC9,RP11-834C11.12,HOXC-AS2,HOXC6	chr12	54387916	54387918	.
cg25801988	-0.274227	0.525718	-6.00997	7.61123e-08	4.561e-05	7.24643	LAMP5-AS1	chr20	9487422	9487424	.
cg08409113	-0.445749	0.443306	-6.00921	7.63479e-08	4.56778e-05	7.24338	WNK4	chr17	40937364	40937366	.
cg00394180	-0.293872	0.299132	-6.00865	7.65229e-08	4.57135e-05	7.24113	GDF6	chr8	97167169	97167171	.
cg24127310	-0.408673	0.617918	-6.0183	7.66691e-08	4.57318e-05	7.25165	PAX2	chr10	102502103	102502105	.
cg00849713	-0.3177	0.51499	-6.00727	7.69521e-08	4.57956e-05	7.23563	PDE10A	chr6	166267743	166267745	.
cg13871695	-0.118645	0.818995	-6.00709	7.70072e-08	4.57956e-05	7.23492	.	chr9	126101871	126101873	.
cg11560280	-0.450258	0.474867	-6.00452	7.78159e-08	4.6138e-05	7.22464	.	chr12	54089496	54089498	.
cg27109600	-0.289701	0.560769	-6.00478	7.77322e-08	4.6138e-05	7.2257	SATB2-AS1,SATB2	chr2	200332024	200332026	.
cg15851904	-0.268275	0.575286	-6.00334	7.81898e-08	4.62903e-05	7.21993	PABPC1P4,TMEM5-AS1	chr12	64215679	64215681	.
cg03989260	-0.324086	0.530046	-6.00258	7.84302e-08	4.63634e-05	7.21691	TBX15	chr1	119529359	119529361	.
cg11827082	-0.292584	0.352962	-6.00055	7.90801e-08	4.66779e-05	7.20879	ARL11	chr13	50202583	50202585	.
cg07420137	-0.102834	0.833918	-5.99969	7.93554e-08	4.67707e-05	7.20537	FOSL1	chr11	65661515	65661517	.
cg22566624	-0.369988	0.65212	-5.99682	8.02863e-08	4.71789e-05	7.19389	.	chr19	30215556	30215558	.
cg17769084	-0.37954	0.634131	-5.9961	8.05214e-08	4.7247e-05	7.19101	LINC01391	chr3	138657540	138657542	.
cg25741837	-0.0954273	0.79349	-5.99521	8.08135e-08	4.73482e-05	7.18745	SMYD5	chr2	73452812	73452814	.
cg16585972	-0.400883	0.480277	-5.99459	8.10152e-08	4.73963e-05	7.185	EFS	chr14	23835211	23835213	.
cg11741189	-0.345765	0.651139	-5.99342	8.14022e-08	4.75524e-05	7.18031	RCN1	chr11	31843885	31843887	.
cg10997718	-0.368577	0.541366	-5.99193	8.18941e-08	4.76291e-05	7.17438	TBR1	chr2	162275689	162275691	.
cg13441766	-0.361818	0.276806	-5.99195	8.18876e-08	4.76291e-05	7.17446	C5orf66,C5orf66-AS1	chr5	134376441	134376443	.
cg21336435	-0.330741	0.545266	-5.99265	8.16562e-08	4.76291e-05	7.17725	RP11-834C11.12,HOXC6	chr12	54398560	54398562	.
cg14164044	-0.386015	0.46275	-5.9915	8.20359e-08	4.76416e-05	7.17268	.	chr15	89952134	89952136	.
cg00158122	-0.266672	0.499545	-5.98968	8.26467e-08	4.7926e-05	7.16538	LINC01475	chr10	101290028	101290030	.
cg07636194	-0.40043	0.373973	-5.98765	8.33275e-08	4.82501e-05	7.15731	HIST1H4I	chr6	27107281	27107283	.
cg14236976	-0.317318	0.517034	-5.98698	8.35559e-08	4.83118e-05	7.15462	LMX1B	chr9	129377988	129377990	.
cg03242698	-0.367664	0.617709	-5.98646	8.37322e-08	4.83431e-05	7.15254	LBX1-AS1	chr10	102997381	102997383	.
cg19818890	-0.340403	0.464771	-5.98557	8.40342e-08	4.83765e-05	7.149	.	chr11	76033390	76033392	.
cg11660826	-0.404746	0.505002	-5.98515	8.41786e-08	4.83893e-05	7.14731	ULBP1	chr6	150286507	150286509	.
cg22975671	-0.294236	0.427388	-5.98317	8.48581e-08	4.86387e-05	7.1394	BCL6B	chr17	6926268	6926270	.
cg02704158	-0.335487	0.475554	-5.98014	8.59056e-08	4.89845e-05	7.12733	LINC01391	chr3	138656041	138656043	.
cg25853097	-0.341477	0.623161	-5.98104	8.55913e-08	4.89845e-05	7.13094	IL12A-AS1	chr3	159880552	159880554	.
cg03340119	-0.311597	0.37433	-5.9793	8.61995e-08	4.90526e-05	7.12397	LINC01341,KIF28P	chr1	246952507	246952509	.
cg16626067	-0.417372	0.531976	-5.97768	8.67667e-08	4.91229e-05	7.11752	CMTM2	chr16	66613265	66613267	.
cg21614303	-0.307772	0.563688	-5.97777	8.67366e-08	4.91229e-05	7.11786	PITX1	chr5	134366376	134366378	.
cg18331855	-0.443046	0.475675	-5.97705	8.6989e-08	4.91488e-05	7.115	ABR	chr17	1131780	1131782	.
cg15412815	-0.411083	0.521743	-5.97521	8.7639e-08	4.94455e-05	7.10768	SMCO4	chr11	93271087	93271089	.
cg27599376	-0.331503	0.473549	-5.97395	8.80876e-08	4.96279e-05	7.10266	CAMKMT	chr2	44995907	44995909	.
cg18109874	-0.313672	0.400781	-5.97343	8.82765e-08	4.96637e-05	7.10055	RFX1	chr19	14115610	14115612	.
cg07595776	-0.329252	0.407856	-5.97138	8.90135e-08	4.97251e-05	7.09237	.	chr5	77253989	77253991	.
cg09973284	-0.427558	0.443318	-5.97165	8.89152e-08	4.97251e-05	7.09346	.	chr12	54346154	54346156	.
cg23582982	-0.10596	0.784281	-5.97176	8.8874e-08	4.97251e-05	7.09391	RP11-750H9.5	chr11	47416108	47416110	.
cg25324047	-0.376786	0.380286	-5.97208	8.87611e-08	4.97251e-05	7.09516	.	chr10	22765839	22765841	.
cg06723904	-0.211544	0.607521	-5.97034	8.93881e-08	4.98576e-05	7.08824	MARK2P9	chr10	94179808	94179810	.
cg08021508	-0.235252	0.707481	-5.97002	8.95024e-08	4.98576e-05	7.08698	COL9A3	chr20	61468122	61468124	.
cg17518965	-0.117088	0.786432	-5.96883	8.99355e-08	5.00285e-05	7.08223	S1PR4	chr19	3178954	3178956	.
cg14635269	-0.384609	0.383109	-5.96668	9.0723e-08	5.03252e-05	7.07366	LMX1B	chr9	129439338	129439340	.
cg15416329	-0.339321	0.592051	-5.96699	9.06099e-08	5.03252e-05	7.07488	VSX2	chr14	74706015	74706017	.
cg14348741	-0.423364	0.348897	-5.96597	9.09843e-08	5.03996e-05	7.07083	LCNL1	chr9	139880222	139880224	.
cg01172183	-0.313562	0.463996	-5.96405	9.16945e-08	5.04204e-05	7.06318	STK3	chr8	99952030	99952032	.
cg06741726	-0.161915	0.311587	-5.96422	9.1633e-08	5.04204e-05	7.06384	.	chr1	149673688	149673690	.
cg07333715	-0.413646	0.442664	-5.96409	9.16803e-08	5.04204e-05	7.06333	ASCL2	chr11	2292690	2292692	.
cg08299063	-0.378853	0.569579	-5.96347	9.1913e-08	5.04204e-05	7.06084	.	chr6	28677697	28677699	.
cg14538806	-0.357388	0.446889	-5.96372	9.18167e-08	5.04204e-05	7.06187	FAM129B	chr9	130308074	130308076	.
cg26596964	-0.391768	0.380602	-5.96382	9.17822e-08	5.04204e-05	7.06224	PAX2	chr10	102495353	102495355	.
cg01901210	-0.385773	0.404544	-5.96102	9.28269e-08	5.05715e-05	7.0511	GRAMD3	chr5	125758790	125758792	.
cg10059959	-0.36721	0.347579	-5.96173	9.25599e-08	5.05715e-05	7.05394	PAX5	chr9	37035380	37035382	.
cg20292112	-0.314372	0.539197	-5.96164	9.25954e-08	5.05715e-05	7.05356	HOXD12	chr2	176963947	176963949	.
cg25950112	-0.427536	0.54765	-5.95904	9.35756e-08	5.08446e-05	7.0432	.	chr5	170740869	170740871	.
cg14286373	-0.341298	0.523708	-5.95654	9.45272e-08	5.1146e-05	7.03325	DRAM1	chr12	102288374	102288376	.
cg09230996	-0.360969	0.514555	-5.94975	9.7164e-08	5.23222e-05	7.00619	PAX2	chr10	102498418	102498420	.
cg12177220	-0.284433	0.483243	-5.94931	9.73365e-08	5.23222e-05	7.00444	DLEC1	chr3	38080924	38080926	.
cg17455088	-0.329831	0.545283	-5.94925	9.73614e-08	5.23222e-05	7.00419	NRP2	chr2	206551465	206551467	.
cg24928110	-0.300621	0.438661	-5.95055	9.68489e-08	5.23222e-05	7.00938	NDUFAF6,MIR3150A,RP11-320N21.1,RP11-320N21.2	chr8	96085447	96085449	.
cg11872743	-0.268231	0.644362	-5.94861	9.76119e-08	5.23857e-05	7.00167	.	chr17	48858650	48858652	.
cg00910715	-0.185914	0.345426	-5.94655	9.84312e-08	5.27539e-05	6.99344	RHOQP2	chr2	132218638	132218640	.
cg08776014	-0.300958	0.419222	-5.94503	9.90376e-08	5.29357e-05	6.9874	RIPK4	chr21	43183038	43183040	.
cg17388996	-0.342242	0.568205	-5.94527	9.89442e-08	5.29357e-05	6.98833	SCML4	chr6	108145373	108145375	.
cg22979783	-0.271608	0.72384	-5.94333	9.97206e-08	5.32289e-05	6.98064	CYP26B1	chr2	72371260	72371262	.
cg08177833	-0.309479	0.300877	-5.94297	9.98662e-08	5.32348e-05	6.97921	CYBA	chr16	88717536	88717538	.
cg15126975	-0.416173	0.318317	-5.9425	1.00059e-07	5.32398e-05	6.97732	.	chr2	175208604	175208606	.
cg27448110	-0.320996	0.337608	-5.94067	1.00802e-07	5.35174e-05	6.97004	PTPRN2	chr7	157484646	157484648	.
cg14911689	-0.228773	0.811615	-5.9388	1.01567e-07	5.37796e-05	6.9626	RP11-218M22.1,NINJ2	chr12	739979	739981	.
cg17941572	-0.400687	0.525996	-5.93831	1.0177e-07	5.3815e-05	6.96064	.	chr1	63784453	63784455	.
cg09887284	-0.453576	0.482771	-5.93742	1.02139e-07	5.3938e-05	6.95708	HOXC9,RP11-834C11.12,HOXC-AS2,HOXC6	chr12	54388146	54388148	.
cg10583893	-0.26909	0.463739	-5.93667	1.02447e-07	5.40288e-05	6.95412	ZNF808	chr19	53039742	53039744	.
cg23064601	-0.268247	0.594073	-5.93579	1.02811e-07	5.40768e-05	6.95063	PITX1	chr5	134367393	134367395	.
cg09137696	-0.355667	0.543292	-5.93476	1.03243e-07	5.40884e-05	6.94651	MT1A	chr16	56672414	56672416	.
cg27563032	-0.116207	0.495804	-5.93491	1.03178e-07	5.40884e-05	6.94712	.	chr1	148000391	148000393	.
cg15311814	-0.336853	0.404119	-5.93337	1.03823e-07	5.42491e-05	6.94099	.	chr7	35296212	35296214	.
cg08520743	-0.38446	0.371625	-5.93167	1.04543e-07	5.45529e-05	6.9342	PON3	chr7	95025828	95025830	.
cg11263617	-0.299037	0.611571	-5.93115	1.04759e-07	5.45941e-05	6.93216	RP11-429J17.7	chr8	144852777	144852779	.
cg22727965	-0.277129	0.38674	-5.92987	1.05305e-07	5.48065e-05	6.92705	.	chr7	25898769	25898771	.
cg02388378	-0.435119	0.372124	-5.92916	1.05609e-07	5.48922e-05	6.92422	CTD-3032H12.2	chr16	54968726	54968728	.
cg07809831	-0.434544	0.565236	-5.92797	1.06116e-07	5.50026e-05	6.91951	SIAH1	chr16	48428015	48428017	.
cg12232903	-0.23168	0.387836	-5.92769	1.06238e-07	5.50026e-05	6.91839	RP11-61G19.1,CLNK	chr4	10686412	10686414	.
cg22249789	-0.377303	0.30691	-5.92813	1.0605e-07	5.50026e-05	6.92012	OTX1	chr2	63284573	63284575	.
cg07059402	-0.3174	0.685818	-5.92507	1.07369e-07	5.54436e-05	6.90796	MIR659,EIF3L,ANKRD54	chr22	38244780	38244782	.
cg01371072	-0.26648	0.452735	-5.92406	1.07811e-07	5.54982e-05	6.90393	PITX2	chr4	111541964	111541966	.
cg05546863	-0.301124	0.476308	-5.92378	1.0793e-07	5.54982e-05	6.90285	CMTM2	chr16	66613219	66613221	.
cg06040206	-0.454662	0.335398	-5.92417	1.07763e-07	5.54982e-05	6.90437	.	chr2	172961279	172961281	.
cg20262763	-0.323473	0.460426	-5.92354	1.08036e-07	5.54982e-05	6.90188	RP11-34F13.2,RP11-34F13.3	chr15	68127655	68127657	.
cg04251368	-0.409293	0.459729	-5.92217	1.08637e-07	5.56625e-05	6.89643	KCNQ1DN	chr11	2890586	2890588	.
cg17959970	-0.426512	0.442221	-5.92121	1.09058e-07	5.58065e-05	6.89261	.	chr6	10383163	10383165	.
cg16761581	-0.344567	0.360179	-5.92007	1.09562e-07	5.59918e-05	6.88809	ADCY4,RP11-934B9.3	chr14	24803806	24803808	.
cg14579957	-0.126993	0.681534	-5.91879	1.10133e-07	5.62109e-05	6.88298	ROR2	chr9	94648673	94648675	.
cg25360761	-0.116674	0.8294	-5.91681	1.11019e-07	5.64449e-05	6.8751	CD22	chr19	35819942	35819944	.
cg02217815	-0.10877	0.816216	-5.91634	1.11227e-07	5.64784e-05	6.87325	FOXRED2	chr22	36890078	36890080	.
cg00849610	-0.357152	0.514986	-5.91425	1.12171e-07	5.65038e-05	6.86494	TBX4	chr17	59529315	59529317	.
cg00890485	-0.3587	0.528939	-5.91324	1.12632e-07	5.65038e-05	6.86091	SLC8A3,RP11-486O13.2	chr14	70653918	70653920	.
cg02006615	-0.369601	0.323911	-5.91323	1.12635e-07	5.65038e-05	6.86088	PTPRN2	chr7	157485229	157485231	.
cg05214235	-0.0933102	0.858916	-5.91245	1.12989e-07	5.65038e-05	6.8578	TEAD1	chr11	12737684	12737686	.
cg10168149	-0.427904	0.469426	-5.91458	1.1202e-07	5.65038e-05	6.86627	SATB2-AS1,SATB2	chr2	200335557	200335559	.
cg10997479	-0.280788	0.353001	-5.9127	1.12877e-07	5.65038e-05	6.85877	.	chr3	62362923	62362925	.
cg14312661	-0.177253	0.797535	-5.91325	1.12627e-07	5.65038e-05	6.86095	CARS	chr11	3064384	3064386	.
cg17847344	-0.290905	0.595506	-5.9146	1.12011e-07	5.65038e-05	6.86635	EBF1	chr5	158478733	158478735	.
cg20450471	-0.354646	0.514842	-5.91505	1.11808e-07	5.65038e-05	6.86813	ZBED9	chr6	28584060	28584062	.
cg20572816	-0.323094	0.392619	-5.91374	1.12404e-07	5.65038e-05	6.8629	TLX1	chr10	102896101	102896103	.
cg25244609	-0.29529	0.396542	-5.913	1.12739e-07	5.65038e-05	6.85998	COL14A1	chr8	121136139	121136141	.
cg25830182	-0.392801	0.401125	-5.91176	1.13304e-07	5.65899e-05	6.85506	NKX6-1	chr4	85417076	85417078	.
cg27166767	-0.104412	0.845094	-5.91087	1.13714e-07	5.67233e-05	6.8515	TRAF7	chr16	2218944	2218946	.
cg02246609	-0.282975	0.671401	-5.90804	1.15024e-07	5.70967e-05	6.84025	ZBED9	chr6	28584002	28584004	.
cg17422774	-0.381894	0.380318	-5.90809	1.14999e-07	5.70967e-05	6.84046	.	chr10	124901927	124901929	.
cg18126442	-0.307088	0.489518	-5.908	1.1504e-07	5.70967e-05	6.84011	OTX1,AC009501.4	chr2	63275867	63275869	.
cg02042310	-0.234072	0.479712	-5.90615	1.15906e-07	5.74549e-05	6.83273	LINC00505	chr1	46940419	46940421	.
cg13803688	-0.24118	0.783297	-5.90286	1.17453e-07	5.814e-05	6.81969	ALX3,STRIP1	chr1	110610451	110610453	.
cg16789592	-0.366109	0.433268	-5.90251	1.17621e-07	5.814e-05	6.81829	PYY,NAGS	chr17	42083305	42083307	.
cg18486235	-0.29404	0.700038	-5.90228	1.17729e-07	5.814e-05	6.81739	RP4-665J23.1	chr1	91300386	91300388	.
cg24947764	-0.26971	0.721049	-5.90154	1.18084e-07	5.82428e-05	6.81443	LINC00682	chr4	41881358	41881360	.
cg03371669	-0.229599	0.618058	-5.89983	1.18902e-07	5.84502e-05	6.80764	HOXD12	chr2	176965434	176965436	.
cg14861089	-0.438286	0.614838	-5.89974	1.18947e-07	5.84502e-05	6.80727	TLX1	chr10	102895042	102895044	.
cg02188185	-0.211953	0.706455	-5.89773	1.19916e-07	5.8462e-05	6.7993	RNF39	chr6	30039523	30039525	.
cg02822788	-0.26599	0.406101	-5.89811	1.19731e-07	5.8462e-05	6.80081	.	chr3	193587599	193587601	.
cg16355271	-0.30285	0.420005	-5.89793	1.19817e-07	5.8462e-05	6.8001	EVX1,EVX1-AS	chr7	27283527	27283529	.
cg16529268	-0.39923	0.572017	-5.89869	1.1945e-07	5.8462e-05	6.80312	CBLC	chr19	45281283	45281285	.
cg16890093	-0.150339	0.82179	-5.89885	1.19372e-07	5.8462e-05	6.80376	TAP1,PSMB8-AS1,PSMB9,PSMB8	chr6	32813083	32813085	.
cg17574739	-0.303928	0.539491	-5.89724	1.20152e-07	5.8462e-05	6.79736	SYCN	chr19	39694992	39694994	.
cg20172627	-0.389495	0.258322	-5.89804	1.19763e-07	5.8462e-05	6.80055	.	chr2	25439109	25439111	.
cg23289024	-0.129616	0.759903	-5.89748	1.20034e-07	5.8462e-05	6.79833	HSP90AA1	chr14	102554845	102554847	.
cg25087499	-0.173539	0.69719	-5.89537	1.21062e-07	5.88323e-05	6.78994	RP11-889L3.4	chr5	177592760	177592762	.
cg27274382	-0.255531	0.607238	-5.89384	1.21814e-07	5.9053e-05	6.78385	LRRC32	chr11	76376063	76376065	.
cg00504902	-0.257899	0.652255	-5.89338	1.2204e-07	5.90902e-05	6.78203	HCG4P11,HLA-F	chr6	29692182	29692184	.
cg08533745	-0.330878	0.58542	-5.89291	1.22273e-07	5.91307e-05	6.78016	PTHLH	chr12	28124010	28124012	.
cg23922454	-0.352399	0.329314	-5.89247	1.22488e-07	5.91624e-05	6.77843	LHX5,LHX5-AS1	chr12	113910544	113910546	.
cg25464702	-0.162007	0.675595	-5.89149	1.22973e-07	5.93245e-05	6.77454	ARHGEF4	chr2	131798086	131798088	.
cg03347590	-0.353334	0.41639	-5.89079	1.23325e-07	5.9368e-05	6.77174	PITX1	chr5	134366161	134366163	.
cg12685539	-0.411957	0.430241	-5.89071	1.23363e-07	5.9368e-05	6.77143	AMPD3	chr11	10472000	10472002	.
cg01558501	-0.36398	0.490428	-5.89002	1.23706e-07	5.94546e-05	6.7687	.	chrX	99667222	99667224	.
cg03744383	-0.288821	0.605353	-5.88945	1.23993e-07	5.94546e-05	6.76642	CES1	chr16	55867071	55867073	.
cg09227150	-0.352799	0.368023	-5.8896	1.23919e-07	5.94546e-05	6.76701	.	chr10	102475577	102475579	.
cg02232273	-0.33745	0.233893	-5.88764	1.24902e-07	5.95996e-05	6.75924	.	chr17	36575575	36575577	.
cg02466572	-0.283972	0.594658	-5.88813	1.24653e-07	5.95996e-05	6.76121	CYP26C1	chr10	94826318	94826320	.
cg08204023	-0.334123	0.405378	-5.88826	1.2459e-07	5.95996e-05	6.7617	GDNF	chr5	37835108	37835110	.
cg08886973	-0.391482	0.380956	-5.88735	1.25048e-07	5.95996e-05	6.75809	LINC00473,LINC00602	chr6	166402415	166402417	.
cg15014458	-0.317051	0.468148	-5.88792	1.24762e-07	5.95996e-05	6.76034	LYPD3	chr19	43969809	43969811	.
cg23998071	-0.37076	0.527248	-5.88638	1.25538e-07	5.97611e-05	6.75425	EVX1	chr7	27289668	27289670	.
cg26145959	-0.304256	0.565532	-5.88571	1.2588e-07	5.98521e-05	6.75157	SPATS1,RP11-444E17.6	chr6	44310256	44310258	.
cg01749491	-0.420809	0.444012	-5.88441	1.2654e-07	5.98781e-05	6.74644	EVX2	chr2	176948692	176948694	.
cg03937290	-0.284229	0.542528	-5.88453	1.26482e-07	5.98781e-05	6.74689	RP1-159A19.4	chr1	27852710	27852712	.
cg17238325	-0.301323	0.223352	-5.88442	1.26538e-07	5.98781e-05	6.74645	.	chr7	27292553	27292555	.
cg18182111	-0.332568	0.467737	-5.88506	1.26209e-07	5.98781e-05	6.74901	GDNF	chr5	37835110	37835112	.
cg21971285	-0.315179	0.454797	-5.88406	1.26721e-07	5.98922e-05	6.74503	RCN1	chr11	31841817	31841819	.
cg15314170	-0.183582	0.171054	-5.8818	1.2788e-07	6.03679e-05	6.73608	RP5-858L17.1,SIRPA	chr20	1876130	1876132	.
cg24229276	-0.30631	0.353268	-5.88064	1.28479e-07	6.05788e-05	6.73148	BPI,CTD-2308N23.2	chr20	36931286	36931288	.
cg10199250	-0.321798	0.488242	-5.88007	1.28776e-07	6.06465e-05	6.72921	AQPEP	chr5	115297689	115297691	.
cg21269897	-0.352054	0.400012	-5.87949	1.29081e-07	6.07177e-05	6.72689	HIST1H4I	chr6	27107001	27107003	.
cg03493146	-0.361247	0.497556	-5.87913	1.29265e-07	6.07323e-05	6.72549	RP5-942I16.1	chr7	69062081	69062083	.
cg26676034	-0.337032	0.504625	-5.87666	1.30561e-07	6.11236e-05	6.71568	RTKN	chr2	74669047	74669049	.
cg09238992	-0.299571	0.317158	-5.87545	1.31199e-07	6.13497e-05	6.71089	.	chr10	23484227	23484229	.
cg05635754	-0.3704	0.486484	-5.87503	1.31423e-07	6.13822e-05	6.70921	JAK3	chr19	17958735	17958737	.
cg00036347	-0.340114	0.678485	-5.86993	1.34154e-07	6.14262e-05	6.689	C2CD4D	chr1	151811922	151811924	.
cg00741609	-0.33074	0.373096	-5.87134	1.33393e-07	6.14262e-05	6.69459	TLX1	chr10	102893924	102893926	.
cg01022219	-0.298527	0.716315	-5.8708	1.33687e-07	6.14262e-05	6.69242	LDLRAD4	chr18	13641734	13641736	.
cg05193369	-0.187401	0.579188	-5.87305	1.32478e-07	6.14262e-05	6.70135	CYP26C1	chr10	94821772	94821774	.
cg05849324	-0.309776	0.531839	-5.874	1.31973e-07	6.14262e-05	6.70511	NHLRC1	chr6	18122473	18122475	.
cg06849778	-0.328147	0.475382	-5.87184	1.33123e-07	6.14262e-05	6.69658	RP4-798A10.4	chr1	16847213	16847215	.
cg07493435	-0.284838	0.558687	-5.87107	1.33543e-07	6.14262e-05	6.69349	.	chr7	128556139	128556141	.
cg08903631	-0.371961	0.47026	-5.87363	1.32168e-07	6.14262e-05	6.70365	CD300LG	chr17	41924465	41924467	.
cg11231143	-0.25957	0.68692	-5.87083	1.33671e-07	6.14262e-05	6.69254	PYY2	chr17	26554244	26554246	.
cg12777672	-0.104111	0.570711	-5.87247	1.32785e-07	6.14262e-05	6.69907	.	chr16	32360337	32360339	.
cg16032518	-0.177043	0.810748	-5.87094	1.33611e-07	6.14262e-05	6.69299	PCDHGB3,PCDHGB2,PCDHGB1,PCDHGB7,PCDHGB6,PCDHGB5,PCDHGB4,PCDHGA10,PCDHGA11,PCDHGA12,PCDHGA8,PCDHGC3,PCDHGC4,PCDHGC5,PCDHGA2,PCDHGA3,PCDHGA1,PCDHGA6,PCDHGA7,PCDHGA4,PCDHGA5,PCDHGA9	chr5	140871463	140871465	.
cg18944924	-0.170888	0.516784	-5.88942	1.34066e-07	6.14262e-05	6.70797	RMDN2,RMDN2-AS1	chr2	38265393	38265395	.
cg23606669	-0.248906	0.503643	-5.87043	1.33883e-07	6.14262e-05	6.69099	PLA2G2E	chr1	20250307	20250309	.
cg23940612	-0.209253	0.621525	-5.87007	1.34077e-07	6.14262e-05	6.68956	RUFY4	chr2	218898787	218898789	.
cg26885268	-0.351567	0.400421	-5.87041	1.33895e-07	6.14262e-05	6.69089	.	chr7	149389940	149389942	.
cg27183030	-0.296351	0.447598	-5.87025	1.33984e-07	6.14262e-05	6.69025	.	chr7	99595457	99595459	.
cg08455099	-0.337247	0.348149	-5.86842	1.34975e-07	6.17307e-05	6.683	.	chr2	95663958	95663960	.
cg05196969	-0.391687	0.312817	-5.86783	1.35297e-07	6.18065e-05	6.68066	ISL2	chr15	76627593	76627595	.
cg22455694	-0.270287	0.458026	-5.86715	1.35669e-07	6.19051e-05	6.67796	HOXD10,HOXD11	chr2	176974000	176974002	.
cg22560214	-0.25041	0.651477	-5.86561	1.36516e-07	6.21484e-05	6.67184	LINC01097	chr4	13531212	13531214	.
cg16180796	-0.334435	0.70574	-5.86464	1.37051e-07	6.22663e-05	6.668	AC005082.12	chr7	23245899	23245901	.
cg25518868	-0.41115	0.470371	-5.86457	1.37089e-07	6.22663e-05	6.66772	DIAPH1	chr5	140984056	140984058	.
cg07167423	-0.363512	0.365684	-5.86344	1.37713e-07	6.24065e-05	6.66326	TFAP2E,RP4-728D4.2	chr1	36042985	36042987	.
cg10799055	-0.376569	0.561604	-5.86312	1.37889e-07	6.24151e-05	6.662	.	chr6	27725187	27725189	.
cg05192452	-0.439456	0.46848	-5.86249	1.38241e-07	6.25028e-05	6.6595	.	chr5	71852758	71852760	.
cg27427514	-0.367237	0.450554	-5.86213	1.38444e-07	6.25232e-05	6.65805	RP11-513G11.4	chr3	193922036	193922038	.
cg18443359	-0.336856	0.304341	-5.86176	1.38647e-07	6.25434e-05	6.65662	C5orf66,C5orf66-AS1	chr5	134374692	134374694	.
cg19178479	-0.309958	0.5152	-5.86101	1.39069e-07	6.26627e-05	6.65362	MIR4435-1HG	chr2	112124117	112124119	.
cg00070680	-0.295695	0.294332	-5.86002	1.39628e-07	6.2843e-05	6.64968	DGKI	chr7	137531955	137531957	.
cg07260592	-0.29177	0.431488	-5.85795	1.40798e-07	6.32976e-05	6.64148	.	chr6	161100121	161100123	.
cg00256231	-0.0932944	0.826537	-5.856	1.41909e-07	6.36523e-05	6.63376	TBC1D16	chr17	77916732	77916734	.
cg01456368	-0.309952	0.48574	-5.85627	1.41755e-07	6.36523e-05	6.63483	DNAH1	chr3	52351858	52351860	.
cg20159687	-0.282885	0.407094	-5.85488	1.42549e-07	6.38674e-05	6.62933	.	chr2	231693069	231693071	.
cg02991571	-0.343326	0.239696	-5.85287	1.43708e-07	6.42899e-05	6.62138	.	chr13	28501125	28501127	.
cg24601716	-0.275556	0.337032	-5.85268	1.43817e-07	6.42899e-05	6.62063	PDX1	chr13	28498450	28498452	.
cg16414143	-0.306505	0.507029	-5.85194	1.4425e-07	6.4411e-05	6.61767	RP1-202O8.2,ESPN	chr1	6507489	6507491	.
cg07835424	-0.424962	0.49367	-5.85061	1.45025e-07	6.4684e-05	6.61241	SATB2-AS1,SATB2	chr2	200327333	200327335	.
cg02219997	-0.268284	0.314391	-5.85016	1.45284e-07	6.47266e-05	6.61066	WFDC1	chr16	84328103	84328105	.
cg24122498	-0.361807	0.47492	-5.84886	1.46049e-07	6.49943e-05	6.6055	ZMYND15	chr17	4648681	4648683	.
cg26736812	-0.310092	0.259519	-5.84808	1.46511e-07	6.51268e-05	6.60239	.	chr17	48042352	48042354	.
cg23061046	-0.280979	0.664613	-5.84699	1.47156e-07	6.53402e-05	6.59807	SPACA6P	chr19	52206223	52206225	.
cg15341833	-0.0910316	0.804654	-5.84428	1.4877e-07	6.59594e-05	6.58735	UXS1	chr2	106776774	106776776	.
cg25461801	-0.221935	0.840955	-5.84409	1.48884e-07	6.59594e-05	6.5866	.	chr13	100630315	100630317	.
cg26505691	-0.357549	0.405723	-5.84278	1.4967e-07	6.62335e-05	6.58143	IL21R,IL21R-AS1	chr16	27461332	27461334	.
cg12544191	-0.326469	0.422157	-5.84079	1.50875e-07	6.64322e-05	6.57354	.	chr5	172671753	172671755	.
cg13242000	-0.298991	0.561019	-5.84046	1.51074e-07	6.64322e-05	6.57225	ISLR2	chr15	74426085	74426087	.
cg14457782	-0.40243	0.377578	-5.84162	1.50372e-07	6.64322e-05	6.57683	WNK4	chr17	40937361	40937363	.
cg18451814	-0.387444	0.414305	-5.8408	1.50871e-07	6.64322e-05	6.57357	OTX2	chr14	57278187	57278189	.
cg02732252	-0.349212	0.422501	-5.83952	1.51651e-07	6.65893e-05	6.56851	TNFRSF12A,CLDN6	chr16	3068013	3068015	.
cg23179456	-0.426439	0.501302	-5.83735	1.52982e-07	6.7014e-05	6.55992	ADCY4,RP11-934B9.3	chr14	24803872	24803874	.
cg03880033	-0.227398	0.687937	-5.83654	1.53481e-07	6.70298e-05	6.55672	CES1	chr16	55866756	55866758	.
cg03711129	-0.277481	0.574624	-5.83507	1.54394e-07	6.73458e-05	6.55089	.	chr2	71124761	71124763	.
cg17936488	-0.109825	0.81827	-5.83458	1.54696e-07	6.74035e-05	6.54897	FAM78A	chr9	134151518	134151520	.
cg05291508	-0.319619	0.505958	-5.83426	1.549e-07	6.74179e-05	6.54768	.	chr10	124892232	124892234	.
cg06215569	-0.363883	0.311447	-5.83338	1.55448e-07	6.7422e-05	6.5442	ALX3,STRIP1	chr1	110611464	110611466	.
cg12646649	-0.401326	0.457914	-5.83353	1.55351e-07	6.7422e-05	6.54482	LBX1	chr10	102987256	102987258	.
cg18030587	-0.260733	0.425407	-5.83315	1.5559e-07	6.7422e-05	6.54331	.	chr10	124901494	124901496	.
cg18395355	-0.280474	0.338528	-5.8328	1.55807e-07	6.74425e-05	6.54193	.	chr17	46796555	46796557	.
cg10260267	-0.289985	0.603916	-5.83189	1.56383e-07	6.74706e-05	6.53831	.	chr7	1278141	1278143	.
cg10476773	-0.305733	0.534009	-5.8322	1.56188e-07	6.74706e-05	6.53954	.	chr5	177412687	177412689	.
cg13208088	-0.330419	0.624408	-5.84129	1.56346e-07	6.74706e-05	6.54753	.	chr6	10392518	10392520	.
cg04132199	-0.386978	0.533564	-5.83113	1.56862e-07	6.76034e-05	6.5353	RP11-1029J19.5	chr14	102172571	102172573	.
cg06804210	-0.330855	0.541203	-5.82997	1.57593e-07	6.78407e-05	6.53074	CD8A	chr2	87036947	87036949	.
cg10304637	-0.405521	0.361268	-5.82972	1.57755e-07	6.78407e-05	6.52973	NRN1	chr6	6003219	6003221	.
cg15996644	-0.376828	0.445908	-5.82914	1.58121e-07	6.78824e-05	6.52745	HOXC11	chr12	54370351	54370353	.
cg17583946	-0.330053	0.579287	-5.82903	1.58195e-07	6.78824e-05	6.52699	AC009501.4	chr2	63275033	63275035	.
cg04522045	-0.347388	0.591185	-5.82867	1.58421e-07	6.7906e-05	6.52559	.	chr2	172958323	172958325	.
cg04008888	-0.431543	0.338177	-5.82694	1.59528e-07	6.80337e-05	6.51874	.	chr11	68622738	68622740	.
cg04788957	-0.258019	0.300688	-5.82718	1.59375e-07	6.80337e-05	6.51969	SH3PXD2A	chr10	105438007	105438009	.
cg08326370	-0.394611	0.447724	-5.82762	1.59095e-07	6.80337e-05	6.52142	.	chr10	124904125	124904127	.
cg13066016	-0.310893	0.266376	-5.82686	1.59578e-07	6.80337e-05	6.51844	.	chr1	63786082	63786084	.
cg19177627	-0.331403	0.635323	-5.83587	1.59783e-07	6.80477e-05	6.52615	AC009501.4	chr2	63274708	63274710	.
cg09383860	-0.0839524	0.823238	-5.82492	1.60829e-07	6.84196e-05	6.51076	IL18BP	chr11	71709836	71709838	.
cg05517572	-0.313731	0.51535	-5.82013	1.63963e-07	6.93065e-05	6.4918	AC007292.7,STAP2	chr19	4338768	4338770	.
cg06654537	-0.318545	0.392894	-5.82063	1.63633e-07	6.93065e-05	6.49378	.	chr13	100641316	100641318	.
cg13096820	-0.322024	0.372481	-5.82083	1.63502e-07	6.93065e-05	6.49457	EFNA3,RP11-540D14.8	chr1	155054596	155054598	.
cg23266594	-0.3553	0.626537	-5.82102	1.63375e-07	6.93065e-05	6.49533	CDX1	chr5	149546690	149546692	.
cg15903032	-0.277547	0.45464	-5.81973	1.64227e-07	6.93437e-05	6.49022	.	chr10	101297604	101297606	.
cg01025233	-0.291772	0.583121	-5.8174	1.65774e-07	6.964e-05	6.48101	.	chr5	72732059	72732061	.
cg12064276	-0.315961	0.60355	-5.81735	1.65807e-07	6.964e-05	6.48081	RNF219-AS1	chr13	79182204	79182206	.
cg18180569	-0.370093	0.35949	-5.81783	1.65488e-07	6.964e-05	6.4827	RNF220	chr1	44883361	44883363	.
cg22455450	-0.329096	0.51704	-5.81748	1.6572e-07	6.964e-05	6.48133	ZNF808	chr19	53038971	53038973	.
cg08194989	-0.244687	0.769378	-5.81703	1.6602e-07	6.96555e-05	6.47955	ANK1	chr8	41655153	41655155	.
cg11839291	-0.242308	0.577207	-5.81659	1.66312e-07	6.97042e-05	6.47782	.	chr20	39321645	39321647	.
cg10859133	-0.268649	0.57174	-5.81622	1.66562e-07	6.97353e-05	6.47634	OTX1	chr2	63281316	63281318	.
cg09802835	-0.381913	0.43454	-5.81523	1.67229e-07	6.99354e-05	6.47242	PHOX2A	chr11	71952130	71952132	.
cg14200725	-0.319931	0.509551	-5.81492	1.67438e-07	6.99354e-05	6.47119	KCNH3	chr12	49942756	49942758	.
cg22311200	-0.370165	0.518191	-5.81472	1.6757e-07	6.99354e-05	6.47042	HOXB7	chr17	46695513	46695515	.
cg04602992	-0.0950113	0.700129	-5.8141	1.67989e-07	7.00363e-05	6.46797	CD79B	chr17	62009627	62009629	.
cg06644553	-0.222791	0.410277	-5.81225	1.69241e-07	7.01717e-05	6.46067	AQPEP	chr5	115297722	115297724	.
cg11267630	-0.402576	0.44331	-5.81292	1.68789e-07	7.01717e-05	6.4633	.	chr17	46811526	46811528	.
cg17270843	-0.0885926	0.224647	-5.81283	1.68848e-07	7.01717e-05	6.46295	FRAT1	chr10	99079073	99079075	.
cg25490145	-0.103504	0.850266	-5.81205	1.69377e-07	7.01717e-05	6.45988	RP13-20L14.4,OGFOD3	chr17	80358849	80358851	.
cg12143651	-0.207012	0.316331	-5.81092	1.70153e-07	7.04198e-05	6.45539	ESPN	chr1	6515747	6515749	.
cg21838334	-0.359657	0.431224	-5.81009	1.70718e-07	7.05798e-05	6.45213	NES	chr1	156646652	156646654	.
cg10580056	-0.202578	0.548628	-5.80894	1.71511e-07	7.07597e-05	6.44758	ACTC1,RP11-814P5.1	chr15	35086927	35086929	.
cg16522412	-0.0520528	0.891817	-5.809	1.71473e-07	7.07597e-05	6.4478	.	chr13	33926810	33926812	.
cg14375937	-0.35595	0.445906	-5.80847	1.71832e-07	7.08188e-05	6.44574	CYP26C1	chr10	94825666	94825668	.
cg05695429	-0.148808	0.59765	-5.80754	1.72482e-07	7.08416e-05	6.44203	INPP5D	chr2	233925922	233925924	.
cg07850154	-0.272541	0.478333	-5.80736	1.72603e-07	7.08416e-05	6.44134	RNF180	chr5	63461231	63461233	.
cg10648670	-0.415654	0.297897	-5.80813	1.72071e-07	7.08416e-05	6.44438	.	chr2	25439374	25439376	.
cg20473374	-0.174182	0.745046	-5.80783	1.72276e-07	7.08416e-05	6.44321	EFR3B	chr2	25354400	25354402	.
cg04624601	-0.342665	0.402934	-5.80668	1.73077e-07	7.09624e-05	6.43865	LHX5,LHX5-AS1	chr12	113910384	113910386	.
cg19968840	-0.28175	0.706641	-5.80363	1.75211e-07	7.16152e-05	6.42661	DUOXA2	chr15	45409318	45409320	.
cg16606320	-0.376834	0.498456	-5.80284	1.75772e-07	7.16962e-05	6.42347	RP11-345F18.1	chr4	56685971	56685973	.
cg23241448	-0.268331	0.748253	-5.80291	1.75718e-07	7.16962e-05	6.42377	NXN	chr17	750378	750380	.
cg13495205	-0.459733	0.468282	-5.80246	1.76041e-07	7.17069e-05	6.42197	AJAP1	chr1	4714032	4714034	.
cg26446499	-0.291946	0.700663	-5.80229	1.7616e-07	7.17069e-05	6.4213	.	chr5	77253554	77253556	.
cg00747944	-0.314823	0.387358	-5.80178	1.76521e-07	7.178e-05	6.41929	CTD-3032H12.1,CTD-3032H12.2	chr16	54972844	54972846	.
cg26987660	-0.340465	0.470388	-5.80152	1.76706e-07	7.17816e-05	6.41826	PHOX2A	chr11	71952430	71952432	.
cg17326769	-0.334259	0.528889	-5.80096	1.77103e-07	7.1823e-05	6.41606	HCK	chr20	30639704	30639706	.
cg22604218	-0.349615	0.379557	-5.80087	1.77171e-07	7.1823e-05	6.41568	C2CD4D	chr1	151810588	151810590	.
cg09404551	-0.385897	0.440435	-5.79843	1.78916e-07	7.24565e-05	6.40605	COL14A1	chr8	121136950	121136952	.
cg15981305	-0.348764	0.522165	-5.79815	1.79114e-07	7.24624e-05	6.40497	LINC00461,CTC-467M3.1	chr5	87981893	87981895	.
cg02879662	-0.410858	0.384166	-5.79743	1.79637e-07	7.25226e-05	6.4021	HIF3A	chr19	46800466	46800468	.
cg05710540	-0.398539	0.294359	-5.7964	1.80377e-07	7.25226e-05	6.39807	LINC01097	chr4	13532926	13532928	.
cg06323023	-0.373883	0.451998	-5.79708	1.79884e-07	7.25226e-05	6.40075	HIST1H3I,HIST1H4L	chr6	27841351	27841353	.
cg08828819	-0.412224	0.405359	-5.79685	1.80052e-07	7.25226e-05	6.39983	PON3	chr7	95025835	95025837	.
cg16455791	-0.397064	0.398386	-5.79764	1.79479e-07	7.25226e-05	6.40296	.	chr12	54133421	54133423	.
cg18728780	-0.315613	0.697141	-5.79617	1.80544e-07	7.25226e-05	6.39715	FLJ22447,RP11-47I22.4	chr14	62120469	62120471	.
cg22395765	-0.304248	0.637963	-5.79645	1.80347e-07	7.25226e-05	6.39823	PTPRN2	chr7	157362093	157362095	.
cg19821713	-0.144661	0.80855	-5.79471	1.81611e-07	7.28771e-05	6.39137	RP11-522B15.3	chr15	96909815	96909817	.
cg01670306	-0.219241	0.585398	-5.79423	1.81958e-07	7.29025e-05	6.38949	.	chr8	38508657	38508659	.
cg18264486	-0.377918	0.505519	-5.79396	1.82156e-07	7.29025e-05	6.38842	LY6G5C	chr6	31650915	31650917	.
cg25137403	-0.247442	0.622815	-5.79387	1.82226e-07	7.29025e-05	6.38804	AC009336.19,HOXD3	chr2	177022171	177022173	.
cg02213260	-0.274565	0.466122	-5.79242	1.83285e-07	7.3031e-05	6.38235	EFS	chr14	23834994	23834996	.
cg11023900	-0.331938	0.519891	-5.79285	1.82969e-07	7.3031e-05	6.38405	LINC01391	chr3	138657665	138657667	.
cg25385366	-0.330267	0.398754	-5.7926	1.83155e-07	7.3031e-05	6.38305	TMPRSS3	chr21	43809359	43809361	.
cg26164879	-0.289327	0.545957	-5.79291	1.82929e-07	7.3031e-05	6.38426	.	chr1	38599625	38599627	.
cg03669782	-0.369949	0.484444	-5.78944	1.85494e-07	7.34678e-05	6.37058	FIP1L1	chr4	54970253	54970255	.
cg07215504	-0.34511	0.324111	-5.78987	1.85178e-07	7.34678e-05	6.37226	ZNF469	chr16	88497006	88497008	.
cg08172065	-0.206877	0.249846	-5.78949	1.85459e-07	7.34678e-05	6.37077	PRDM14	chr8	70981795	70981797	.
cg10950661	-0.408362	0.365531	-5.78982	1.85213e-07	7.34678e-05	6.37207	PAUPAR,RCN1	chr11	31849155	31849157	.
cg18131548	-0.354722	0.425128	-5.78958	1.85394e-07	7.34678e-05	6.37111	TAL1,RP1-18D14.7	chr1	47696211	47696213	.
cg22711111	-0.331716	0.314715	-5.78844	1.86243e-07	7.36906e-05	6.36663	TRIM15	chr6	30139978	30139980	.
cg07090701	-0.282333	0.355565	-5.78698	1.87335e-07	7.3975e-05	6.36088	C1QL2	chr2	119914552	119914554	.
cg19656282	-0.38131	0.463619	-5.7865	1.877e-07	7.40452e-05	6.35897	TLX2	chr2	74742785	74742787	.
cg09178678	-0.243893	0.512255	-5.78565	1.88341e-07	7.41433e-05	6.35562	.	chr5	153853797	153853799	.
cg10616974	-0.138748	0.713884	-5.7853	1.88607e-07	7.41433e-05	6.35424	.	chr17	74511718	74511720	.
cg25982880	-0.119767	0.764239	-5.78518	1.88697e-07	7.41433e-05	6.35376	UHRF1	chr19	4916592	4916594	.
cg21177502	-0.227008	0.463909	-5.7844	1.89287e-07	7.42278e-05	6.3507	SNTG1	chr8	50968577	50968579	.
cg15199678	-0.324421	0.333457	-5.78329	1.90137e-07	7.44824e-05	6.3463	DLX6-AS1	chr7	96642509	96642511	.
cg08487063	-0.360554	0.322583	-5.78245	1.90778e-07	7.45171e-05	6.34299	TLX1	chr10	102894638	102894640	.
cg14183206	-0.348729	0.459639	-5.78266	1.90613e-07	7.45171e-05	6.34384	HCG17,HLA-L	chr6	30228168	30228170	.
cg20749769	-0.35242	0.284449	-5.7815	1.91506e-07	7.46542e-05	6.33925	ST14	chr11	130029960	130029962	.
cg01297756	-0.280936	0.390176	-5.7808	1.92047e-07	7.47916e-05	6.33648	CLYBL	chr13	100548414	100548416	.
cg25845597	-0.365984	0.375034	-5.77938	1.93146e-07	7.51457e-05	6.33088	HIST1H3I,HIST1H4L	chr6	27841121	27841123	.
cg09656389	-0.406954	0.463376	-5.77847	1.93854e-07	7.51997e-05	6.32728	PAX6,RCN1	chr11	31839789	31839791	.
cg13212803	-0.317837	0.376656	-5.77858	1.93764e-07	7.51997e-05	6.32774	WNT10B	chr12	49364150	49364152	.
cg25781755	-0.372915	0.381425	-5.77755	1.94565e-07	7.54014e-05	6.32369	LINC01097	chr4	13537088	13537090	.
cg20611680	-0.300943	0.443823	-5.77668	1.95248e-07	7.55924e-05	6.32024	ANO7P1	chr1	16554170	16554172	.
cg26091021	-0.181242	0.792356	-5.77635	1.95511e-07	7.56203e-05	6.31892	AC009336.19,HOXD3	chr2	177021825	177021827	.
cg15674813	-0.045049	0.905118	-5.77507	1.96513e-07	7.59338e-05	6.3139	LRRFIP1	chr2	238608548	238608550	.
cg00198680	-0.205037	0.607338	-5.77468	1.96827e-07	7.5946e-05	6.31233	.	chr16	28758505	28758507	.
cg23548163	-0.320581	0.602133	-5.77455	1.96929e-07	7.5946e-05	6.31183	HIF3A	chr19	46807118	46807120	.
cg16476975	-0.411373	0.501624	-5.77365	1.9764e-07	7.60724e-05	6.30828	.	chr7	155164994	155164996	.
cg18628371	-0.270422	0.509708	-5.77389	1.97449e-07	7.60724e-05	6.30924	REC8	chr14	24641188	24641190	.
cg03314029	-0.424611	0.458121	-5.7734	1.97838e-07	7.60746e-05	6.3073	ZNF469	chr16	88496787	88496789	.
cg02962944	-0.333042	0.376619	-5.7723	1.98713e-07	7.62627e-05	6.30297	.	chr7	127912034	127912036	.
cg17518215	-0.337708	0.627084	-5.77239	1.98642e-07	7.62627e-05	6.30332	DLX2-AS1	chr2	172973240	172973242	.
cg00164949	-0.410096	0.541667	-5.7716	1.99273e-07	7.63659e-05	6.3002	C1QL1	chr17	43037426	43037428	.
cg27215100	-0.0904236	0.903029	-5.77148	1.99367e-07	7.63659e-05	6.29974	C17orf62	chr17	80407589	80407591	.
cg03596016	-0.46255	0.520619	-5.76742	2.0264e-07	7.66118e-05	6.28374	LINC01341,KIF28P	chr1	246952361	246952363	.
cg04361551	-0.412184	0.342792	-5.76721	2.02815e-07	7.66118e-05	6.2829	.	chr3	134125572	134125574	.
cg05868531	-0.128125	0.721756	-5.76716	2.02851e-07	7.66118e-05	6.28272	NCL	chr2	232348601	232348603	.
cg06942701	-0.241454	0.529732	-5.77003	2.00535e-07	7.66118e-05	6.294	SLC4A10,AC009487.4,AC009487.5,TBR1	chr2	162280008	162280010	.
cg07178825	-0.284005	0.441032	-5.76859	2.01692e-07	7.66118e-05	6.28835	TP73	chr1	3649573	3649575	.
cg07428136	-0.376548	0.519446	-5.76859	2.01697e-07	7.66118e-05	6.28833	.	chr17	46811491	46811493	.
cg08927006	-0.348683	0.384309	-5.76932	2.01101e-07	7.66118e-05	6.29123	HPSE2	chr10	100993555	100993557	.
cg09300856	-0.38906	0.577126	-5.76709	2.02911e-07	7.66118e-05	6.28243	NAGS	chr17	42083685	42083687	.
cg12406391	-0.413275	0.558069	-5.77018	2.00413e-07	7.66118e-05	6.2946	ESPN	chr1	6520193	6520195	.
cg16991515	-0.382657	0.473635	-5.76878	2.01542e-07	7.66118e-05	6.28908	HIST1H4I	chr6	27107018	27107020	.
cg22740783	-0.322649	0.404172	-5.76747	2.02604e-07	7.66118e-05	6.28392	CGREF1	chr2	27341457	27341459	.
cg26796190	-0.321108	0.527304	-5.76812	2.02075e-07	7.66118e-05	6.28649	PYY,NAGS	chr17	42083194	42083196	.
cg27038676	-0.263224	0.521422	-5.76981	2.00711e-07	7.66118e-05	6.29314	LA16c-444G7.1	chr16	88334271	88334273	.
cg26090619	-0.164794	0.768277	-5.76568	2.04066e-07	7.69013e-05	6.27686	.	chr17	80330166	80330168	.
cg26248075	-0.345774	0.390501	-5.76536	2.04329e-07	7.69272e-05	6.27559	SIM1	chr6	100895480	100895482	.
cg15188010	-0.342106	0.53145	-5.76508	2.04556e-07	7.69395e-05	6.2745	ZIC2	chr13	100636800	100636802	.
cg09969277	-0.383228	0.484606	-5.76422	2.05261e-07	7.71106e-05	6.27112	LINC00925	chr15	89922327	89922329	.
cg18223453	-0.313821	0.514348	-5.76405	2.054e-07	7.71106e-05	6.27046	TBX4	chr17	59554745	59554747	.
cg09854734	-0.374225	0.600147	-5.76374	2.05658e-07	7.71343e-05	6.26923	CMTM2	chr16	66613272	66613274	.
cg04805181	-0.400888	0.348163	-5.76326	2.06055e-07	7.71372e-05	6.26733	LINC01169	chr15	66914758	66914760	.
cg06666008	-0.396834	0.406761	-5.76329	2.06033e-07	7.71372e-05	6.26744	PAX6	chr11	31819463	31819465	.
cg13691247	-0.367075	0.627533	-5.76226	2.06879e-07	7.73571e-05	6.26341	ATP5G2	chr12	54071089	54071091	.
cg24938632	-0.342278	0.321433	-5.76208	2.07033e-07	7.73571e-05	6.26268	.	chr17	46830124	46830126	.
cg06544111	-0.327495	0.677612	-5.76007	2.08709e-07	7.79099e-05	6.25476	RP1-170O19.17,EVX1,EVX1-AS	chr7	27281343	27281345	.
cg07352345	-0.40765	0.358768	-5.75977	2.08959e-07	7.79298e-05	6.25359	ARL10	chr5	175793048	175793050	.
cg02304226	-0.327061	0.463556	-5.75894	2.09655e-07	7.81158e-05	6.25032	RP11-401P9.5	chr16	50699196	50699198	.
cg13230606	-0.373019	0.413238	-5.75803	2.1042e-07	7.83272e-05	6.24674	HNF1B	chr17	36105336	36105338	.
cg11827910	-0.431197	0.548308	-5.75749	2.10875e-07	7.84228e-05	6.24462	PAX6	chr11	31825755	31825757	.
cg04661629	-0.343558	0.419659	-5.75724	2.11087e-07	7.8428e-05	6.24364	.	chr1	26687173	26687175	.
cg03431846	-0.250575	0.582129	-5.75597	2.12166e-07	7.86348e-05	6.23863	REC8	chr14	24641182	24641184	.
cg26987376	-0.34257	0.345087	-5.75589	2.12239e-07	7.86348e-05	6.23829	HOXC9,RP11-834C11.12,HOXC-AS2,HOXC6	chr12	54388840	54388842	.
cg27543103	-0.321836	0.383045	-5.75617	2.11996e-07	7.86348e-05	6.23942	FIP1L1	chr4	54975676	54975678	.
cg05703096	-0.095833	0.835624	-5.75464	2.13303e-07	7.86611e-05	6.23338	NAE1,CA7,RP11-61A14.1	chr16	66887290	66887292	.
cg10235453	-0.303147	0.349544	-5.75475	2.13205e-07	7.86611e-05	6.23383	ZNF469	chr16	88497292	88497294	.
cg20317872	-0.0831904	0.868403	-5.75496	2.13026e-07	7.86611e-05	6.23466	CHI3L2,DENND2D	chr1	111743201	111743203	.
cg26570179	-0.416398	0.409404	-5.75475	2.13208e-07	7.86611e-05	6.23382	OSR2	chr8	99960499	99960501	.
cg02091526	-0.322987	0.262636	-5.75427	2.13623e-07	7.87056e-05	6.23191	LINC01305	chr2	175190866	175190868	.
cg21139587	-0.309117	0.605946	-5.75211	2.1548e-07	7.92905e-05	6.22341	CSRP1	chr1	201455369	201455371	.
cg09077319	-0.288426	0.694844	-5.75053	2.16846e-07	7.9597e-05	6.2172	.	chr11	69285898	69285900	.
cg11511795	-0.361464	0.49222	-5.75055	2.16833e-07	7.9597e-05	6.21726	.	chr4	10463748	10463750	.
cg03636532	-0.338305	0.472702	-5.74967	2.17595e-07	7.97699e-05	6.21382	ONECUT2	chr18	55107235	55107237	.
cg23904247	-0.136415	0.711959	-5.74953	2.1772e-07	7.97699e-05	6.21325	HSP90AA1	chr14	102554825	102554827	.
cg25339566	-0.440925	0.381605	-5.74859	2.18536e-07	7.99948e-05	6.20958	TCTEX1D1	chr1	67218164	67218166	.
cg02679809	-0.410507	0.305191	-5.74805	2.19012e-07	8.0095e-05	6.20744	PAX6,RCN1	chr11	31834790	31834792	.
cg24157892	-0.427486	0.39005	-5.74752	2.19481e-07	8.01445e-05	6.20534	RP11-332H18.5,TBX2-AS1	chr17	59473706	59473708	.
cg24722073	-0.313945	0.527595	-5.74655	2.20331e-07	8.02809e-05	6.20155	LINC00682	chr4	41882162	41882164	.
cg27364741	-0.421096	0.442388	-5.74669	2.20215e-07	8.02809e-05	6.20206	OTX1	chr2	63281068	63281070	.
cg14410016	-0.304995	0.583562	-5.745	2.21707e-07	8.07013e-05	6.19543	HOXD9,HOXD-AS2	chr2	176986658	176986660	.
cg21219692	-0.411189	0.434734	-5.74479	2.21892e-07	8.07013e-05	6.19461	.	chr4	190939925	190939927	.
cg03689324	-0.284631	0.464991	-5.74362	2.22941e-07	8.0892e-05	6.18998	ISLR2	chr15	74426924	74426926	.
cg19715557	-0.320692	0.424929	-5.74352	2.23029e-07	8.0892e-05	6.18959	SIX1	chr14	61114754	61114756	.
cg11482099	-0.340675	0.407789	-5.74317	2.23339e-07	8.09302e-05	6.18823	PAX6,RCN1	chr11	31833476	31833478	.
cg07693238	-0.370078	0.475273	-5.74264	2.23812e-07	8.10276e-05	6.18615	.	chr7	99595436	99595438	.
cg07075085	-0.338194	0.615463	-5.74109	2.25213e-07	8.11297e-05	6.18003	ADAMTS9,ADAMTS9-AS1	chr3	64572728	64572730	.
cg11424456	-0.390405	0.353467	-5.74205	2.24342e-07	8.11297e-05	6.18383	ABR	chr17	1131877	1131879	.
cg17071045	-0.342641	0.573794	-5.74131	2.25012e-07	8.11297e-05	6.18091	FIP1L1	chr4	54969608	54969610	.
cg04575155	-0.358074	0.584171	-5.74045	2.25789e-07	8.12234e-05	6.17752	.	chr12	25981342	25981344	.
cg27616661	-0.381186	0.384491	-5.73978	2.26395e-07	8.13675e-05	6.17489	SYNGR3,AC005606.14	chr16	2040980	2040982	.
cg19790626	-0.341119	0.34639	-5.73919	2.26933e-07	8.14131e-05	6.17256	LHX5	chr12	113903712	113903714	.
cg22396555	-0.379996	0.343654	-5.73725	2.28701e-07	8.19733e-05	6.16494	.	chr13	28502460	28502462	.
cg00624617	-0.297694	0.415257	-5.73678	2.29134e-07	8.20279e-05	6.16308	.	chr5	153852553	153852555	.
cg00678361	-0.253937	0.543331	-5.73639	2.29494e-07	8.20279e-05	6.16154	SLC52A2,TMEM249	chr8	145577928	145577930	.
cg12076463	-0.263547	0.753041	-5.73596	2.29889e-07	8.20279e-05	6.15985	NKX6-1	chr4	85418264	85418266	.
cg17639394	-0.328763	0.690016	-5.73628	2.29592e-07	8.20279e-05	6.16112	HCG9	chr6	29943479	29943481	.
cg22241820	-0.33413	0.556647	-5.73616	2.29702e-07	8.20279e-05	6.16065	SKOR1	chr15	68122573	68122575	.
cg04330513	-0.284058	0.371359	-5.73516	2.30627e-07	8.2217e-05	6.1567	SFTA3,RP11-896J10.3	chr14	36983693	36983695	.
cg03541338	-0.299766	0.690446	-5.73419	2.3152e-07	8.24614e-05	6.15291	RGS10	chr10	121301342	121301344	.
cg23097402	-0.420921	0.476105	-5.73358	2.3209e-07	8.25741e-05	6.15049	DMRTA2	chr1	50883393	50883395	.
cg23619769	-0.388909	0.319604	-5.7334	2.32254e-07	8.25741e-05	6.1498	PHOX2A	chr11	71952355	71952357	.
cg04965934	-0.351618	0.392445	-5.73139	2.34134e-07	8.285e-05	6.14188	EMX1	chr2	73151200	73151202	.
cg06635722	-0.308595	0.397536	-5.73215	2.33422e-07	8.285e-05	6.14487	LINC01097	chr4	13532621	13532623	.
cg13482308	-0.372625	0.352817	-5.73119	2.34319e-07	8.285e-05	6.14111	PAX5,RP11-297B17.3	chr9	37002684	37002686	.
cg23393242	-0.311133	0.434721	-5.73167	2.33871e-07	8.285e-05	6.14299	.	chr7	156813479	156813481	.
cg25052456	-0.321851	0.317615	-5.73101	2.34494e-07	8.285e-05	6.14038	SATB2-AS1,SATB2	chr2	200335147	200335149	.
cg07287724	-0.289831	0.444175	-5.73072	2.34763e-07	8.28713e-05	6.13925	LINC01391	chr3	138657428	138657430	.
cg27223805	-0.130371	0.721486	-5.73037	2.35089e-07	8.29124e-05	6.13789	.	chr11	2889615	2889617	.
cg09807215	-0.295876	0.242933	-5.72946	2.35948e-07	8.31412e-05	6.13431	MAFA	chr8	144510883	144510885	.
cg24859722	-0.186311	0.760675	-5.72894	2.36439e-07	8.32402e-05	6.13226	RASSF1,ZMYND10-AS1	chr3	50377835	50377837	.
cg03309393	-0.379929	0.473769	-5.72852	2.3684e-07	8.33074e-05	6.1306	.	chr6	12491382	12491384	.
cg21117734	-0.302177	0.670633	-5.72769	2.37632e-07	8.35119e-05	6.12732	LAMP5-AS1	chr20	9489748	9489750	.
cg06005891	-0.416267	0.452256	-5.72624	2.39011e-07	8.39219e-05	6.12164	FOXF2	chr6	1389166	1389168	.
cg24779941	-0.385825	0.684225	-5.72568	2.39544e-07	8.40346e-05	6.11946	CDC42BPB	chr14	103524900	103524902	.
cg02815312	-0.297392	0.509155	-5.7243	2.40876e-07	8.4427e-05	6.11401	GATA2	chr3	128202730	128202732	.
cg13691744	-0.248529	0.560752	-5.72282	2.4231e-07	8.48307e-05	6.10818	SLC44A4	chr6	31842574	31842576	.
cg06136573	-0.373566	0.448489	-5.72116	2.4392e-07	8.52674e-05	6.10168	.	chr11	109842958	109842960	.
cg11136562	-0.234057	0.560477	-5.72084	2.44233e-07	8.53019e-05	6.10042	ARAP3	chr5	141061284	141061286	.
cg19206146	-0.330686	0.73604	-5.72019	2.44871e-07	8.54492e-05	6.09786	.	chr6	28661758	28661760	.
cg17858328	-0.402122	0.34799	-5.71993	2.45122e-07	8.54616e-05	6.09686	GFI1	chr1	92952520	92952522	.
cg02287693	-0.388664	0.504806	-5.71916	2.45887e-07	8.56131e-05	6.0938	WI2-85898F10.1	chr22	46276478	46276480	.
cg22732101	-0.372001	0.486303	-5.71905	2.45989e-07	8.56131e-05	6.09339	CTD-2562J15.6	chr19	16394637	16394639	.
cg07241084	-0.372281	0.68633	-5.71814	2.46891e-07	8.58516e-05	6.0898	TNS3	chr7	47493387	47493389	.
cg03905819	-0.332626	0.385455	-5.717	2.48021e-07	8.61687e-05	6.08532	MIR196A2,RP11-834C11.12,HOXC6	chr12	54385274	54385276	.
cg00674679	-0.329487	0.590867	-5.71632	2.48691e-07	8.63258e-05	6.08267	.	chr2	176931679	176931681	.
cg13038685	-0.340609	0.454937	-5.71581	2.49207e-07	8.64291e-05	6.08063	.	chr14	77504477	77504479	.
cg03405909	-0.401592	0.598819	-5.71374	2.51274e-07	8.70699e-05	6.07252	RCN1	chr11	31845638	31845640	.
cg18500988	-0.127506	0.807977	-5.71344	2.51581e-07	8.71001e-05	6.07132	FIP1L1	chr4	54959707	54959709	.
cg13334135	-0.413776	0.470971	-5.7128	2.52219e-07	8.72448e-05	6.06883	LBX1	chr10	102986635	102986637	.
cg10703826	-0.42423	0.48756	-5.71183	2.53205e-07	8.74331e-05	6.065	TBX15	chr1	119532115	119532117	.
cg09554951	-0.372853	0.424326	-5.71119	2.53848e-07	8.75788e-05	6.06251	KCNQ1DN	chr11	2890724	2890726	.
cg09037630	-0.229586	0.705475	-5.71089	2.54159e-07	8.76098e-05	6.06131	.	chr6	31528238	31528240	.
cg26642420	-0.329084	0.44095	-5.7106	2.54454e-07	8.76349e-05	6.06018	C4orf51	chr4	146601344	146601346	.
cg09127044	-0.264287	0.38421	-5.7099	2.55164e-07	8.77551e-05	6.05744	MCIDAS	chr5	54519158	54519160	.
cg25742246	-0.368377	0.330466	-5.70982	2.55246e-07	8.77551e-05	6.05713	PROX1-AS1	chr1	214153459	214153461	.
cg11982293	-0.297643	0.353265	-5.70896	2.56125e-07	8.77713e-05	6.05375	.	chr2	175205386	175205388	.
cg14491820	-0.468777	0.552154	-5.70943	2.55646e-07	8.77713e-05	6.05559	LBX1	chr10	102986807	102986809	.
cg24444923	-0.251402	0.695832	-5.70913	2.55955e-07	8.77713e-05	6.0544	LACTBL1	chr1	23280476	23280478	.
cg24926711	-0.308228	0.369985	-5.70891	2.56179e-07	8.77713e-05	6.05354	HPSE2	chr10	100993661	100993663	.
cg20431191	-0.449593	0.527579	-5.70733	2.57806e-07	8.82522e-05	6.04733	DDAH1	chr1	86043794	86043796	.
cg07363137	-0.197914	0.801687	-5.70638	2.58782e-07	8.851e-05	6.04362	.	chr5	76923736	76923738	.
cg15220969	-0.0854083	0.837374	-5.70472	2.60504e-07	8.89454e-05	6.03711	.	chr21	44819111	44819113	.
cg27404023	-0.401038	0.361491	-5.70435	2.60892e-07	8.9001e-05	6.03565	SLC4A10,AC009487.5	chr2	162283993	162283995	.
cg08351100	-0.32683	0.603905	-5.70396	2.613e-07	8.90634e-05	6.03411	SATB2-AS1,SATB2	chr2	200331916	200331918	.
cg00794881	-0.280615	0.288573	-5.70243	2.62901e-07	8.92676e-05	6.02812	PAX7	chr1	19043572	19043574	.
cg05316864	-0.259576	0.472728	-5.70247	2.62858e-07	8.92676e-05	6.02828	SETD7	chr4	140527630	140527632	.
cg07891531	-0.314846	0.683167	-5.70231	2.63026e-07	8.92676e-05	6.02765	.	chr16	3221327	3221329	.
cg11231069	-0.0925144	0.882695	-5.70312	2.62175e-07	8.92676e-05	6.03083	HDAC4	chr2	240225141	240225143	.
cg19241327	-0.348529	0.23726	-5.70296	2.62352e-07	8.92676e-05	6.03017	PTPRN2	chr7	157484558	157484560	.
cg14251405	-0.12293	0.438251	-5.70179	2.63577e-07	8.93016e-05	6.0256	FOXD4	chr9	118529	118531	.
cg02090033	-0.424973	0.426144	-5.70022	2.65242e-07	8.9789e-05	6.01941	MAGI1	chr3	65583616	65583618	.
cg07974511	-0.47439	0.395323	-5.69942	2.66089e-07	8.99221e-05	6.01628	OTX1	chr2	63283012	63283014	.
cg17945153	-0.350419	0.658014	-5.69709	2.68579e-07	9.06847e-05	6.00714	CCND3	chr6	41978287	41978289	.
cg20707970	-0.246458	0.634247	-5.69688	2.68804e-07	9.06847e-05	6.00632	CCDC37,CCDC37-AS1	chr3	126114063	126114065	.
cg23229261	-0.428294	0.384827	-5.69631	2.69412e-07	9.08125e-05	6.0041	OTX1	chr2	63284065	63284067	.
cg19092317	-0.415722	0.350412	-5.69479	2.71062e-07	9.10587e-05	5.99811	.	chr5	72739767	72739769	.
cg21925025	-0.260645	0.647495	-5.69499	2.70848e-07	9.10587e-05	5.99889	MAFA	chr8	144508683	144508685	.
cg26851107	-0.31204	0.341657	-5.69508	2.70744e-07	9.10587e-05	5.99927	SHANK2	chr11	70508658	70508660	.
cg07687548	-0.330574	0.265262	-5.69339	2.72578e-07	9.14904e-05	5.99264	DLX2	chr2	172965279	172965281	.
cg01193064	-0.285446	0.468292	-5.69271	2.73322e-07	9.16464e-05	5.98996	.	chr21	44494721	44494723	.
cg18119977	-0.342259	0.477894	-5.69254	2.73506e-07	9.16464e-05	5.9893	C8orf37-AS1,LINC01298	chr8	96226843	96226845	.
cg04193835	-0.323658	0.585125	-5.69232	2.73749e-07	9.16502e-05	5.98843	.	chr16	28379377	28379379	.
cg07307078	-0.36698	0.458285	-5.69153	2.74611e-07	9.17307e-05	5.98534	TUBB6	chr18	12307629	12307631	.
cg07382347	-0.363902	0.623159	-5.69177	2.74348e-07	9.17307e-05	5.98628	RNF39	chr6	30039407	30039409	.
cg23246703	-0.345465	0.366121	-5.69147	2.74684e-07	9.17307e-05	5.98508	SATB2-AS1,SATB2	chr2	200334853	200334855	.
cg03858673	-0.251832	0.66532	-5.69092	2.75283e-07	9.18532e-05	5.98295	ZBED9	chr6	28584154	28584156	.
cg03987660	-0.241824	0.496464	-5.69046	2.7579e-07	9.19451e-05	5.98114	.	chr4	190940459	190940461	.
cg15795255	-0.253505	0.375064	-5.68889	2.77532e-07	9.2448e-05	5.97496	TMEM59L	chr19	18721839	18721841	.
cg02034689	-0.321914	0.702746	-5.68861	2.77837e-07	9.24539e-05	5.97388	MCIDAS	chr5	54518135	54518137	.
cg06641366	-0.220282	0.823809	-5.68845	2.78017e-07	9.24539e-05	5.97325	FLJ27354,RP11-413E1.4,RP11-302M6.4,LRRC8C	chr1	90097603	90097605	.
cg27178293	-0.324191	0.494301	-5.68803	2.78483e-07	9.25313e-05	5.9716	HOXC11	chr12	54371245	54371247	.
cg08053935	-0.235257	0.489122	-5.68718	2.79433e-07	9.25723e-05	5.96826	TFEB,RP11-298J23.5	chr6	41691269	41691271	.
cg09700701	-0.25959	0.374556	-5.68696	2.79679e-07	9.25723e-05	5.9674	GAL3ST3,SF3B2	chr11	65816818	65816820	.
cg10756887	-0.12824	0.65281	-5.68687	2.79775e-07	9.25723e-05	5.96706	C22orf15	chr22	24105691	24105693	.
cg19377363	-0.220787	0.574596	-5.68698	2.79655e-07	9.25723e-05	5.96748	SEC14L6,SIRPAP1	chr22	30938643	30938645	.
cg26709300	-0.250516	0.643878	-5.6871	2.79516e-07	9.25723e-05	5.96797	YPEL3,RP11-455F5.3	chr16	30106681	30106683	.
cg08748170	-0.324928	0.605677	-5.68576	2.81017e-07	9.28738e-05	5.96271	MCIDAS	chr5	54518666	54518668	.
cg12133754	-0.226794	0.614994	-5.68543	2.8139e-07	9.28738e-05	5.96141	TG,SLA	chr8	134087220	134087222	.
cg27356513	-0.325664	0.51207	-5.68549	2.81323e-07	9.28738e-05	5.96164	.	chr7	27265462	27265464	.
cg05665202	-0.2639	0.375749	-5.68463	2.82287e-07	9.30925e-05	5.95828	PAX2	chr10	102501905	102501907	.
cg01104119	-0.191572	0.464654	-5.6839	2.83121e-07	9.32898e-05	5.95539	KLF2P2,FAR2P2	chr2	131186486	131186488	.
cg13298199	-0.357756	0.387416	-5.68114	2.86254e-07	9.41663e-05	5.94459	.	chr1	208132387	208132389	.
cg23027574	-0.400136	0.372885	-5.68114	2.86257e-07	9.41663e-05	5.94458	RNF39	chr6	30043193	30043195	.
cg26029734	-0.241054	0.435517	-5.68024	2.87289e-07	9.44276e-05	5.94105	PAX6	chr11	31819379	31819381	.
cg00944785	-0.0510759	0.836975	-5.67966	2.87952e-07	9.44887e-05	5.93878	ARNT	chr1	150825364	150825366	.
cg09048251	-0.376542	0.451585	-5.67979	2.87798e-07	9.44887e-05	5.93931	.	chr5	77253973	77253975	.
cg05854694	-0.143636	0.799023	-5.67925	2.88427e-07	9.45661e-05	5.93717	SIX1	chr14	61123242	61123244	.
cg13569051	-0.318239	0.459382	-5.67814	2.89706e-07	9.49067e-05	5.93283	GSN	chr9	124051702	124051704	.
cg16110759	-0.304513	0.645305	-5.67696	2.91076e-07	9.5277e-05	5.92819	HOXC13-AS	chr12	54330319	54330321	.
cg20387429	-0.318375	0.699377	-5.67652	2.91588e-07	9.53656e-05	5.92647	RP4-665J23.1	chr1	91300287	91300289	.
cg03583016	-0.340573	0.604208	-5.67466	2.93755e-07	9.59158e-05	5.91921	SATB2-AS1,SATB2	chr2	200331674	200331676	.
cg23967544	-0.306616	0.522305	-5.67468	2.93731e-07	9.59158e-05	5.91928	.	chr5	172672683	172672685	.
cg02744524	-0.356171	0.558552	-5.6744	2.94063e-07	9.59373e-05	5.91818	LINC01391	chr3	138655826	138655828	.
cg08064488	-0.349732	0.442666	-5.67297	2.95743e-07	9.63269e-05	5.91258	.	chr21	38068042	38068044	.
cg15002163	-0.294583	0.544923	-5.67298	2.95739e-07	9.63269e-05	5.9126	HDAC4	chr2	240161923	240161925	.
cg02611085	-0.271286	0.45369	-5.6715	2.97484e-07	9.67349e-05	5.90682	KCP	chr7	128550409	128550411	.
cg03507241	-0.401775	0.441252	-5.67121	2.97832e-07	9.67684e-05	5.90568	TUBB6	chr18	12307648	12307650	.
cg08864105	-0.119358	0.850425	-5.67098	2.98103e-07	9.67771e-05	5.90479	CHI3L2,DENND2D	chr1	111743019	111743021	.
cg00427681	-0.326062	0.405011	-5.67045	2.98735e-07	9.68235e-05	5.90271	.	chrX	68441388	68441390	.
cg27615378	-0.201226	0.425407	-5.67052	2.98658e-07	9.68235e-05	5.90296	FOXD4L3	chr9	70918890	70918892	.
cg02155398	-0.401033	0.388673	-5.66908	3.0038e-07	9.72518e-05	5.89732	Six3os1_2,RP11-89K21.1	chr2	45160489	45160491	.
cg05774229	-0.329184	0.571722	-5.66873	3.00793e-07	9.72518e-05	5.89597	.	chr11	76033096	76033098	.
cg14213394	-0.318365	0.601529	-5.66829	3.01328e-07	9.73453e-05	5.89423	.	chr8	38508584	38508586	.
cg10122865	-0.451953	0.468587	-5.66754	3.02233e-07	9.74788e-05	5.89128	OTX1	chr2	63284131	63284133	.
cg02367696	-0.325791	0.464944	-5.66521	3.05052e-07	9.82279e-05	5.88217	LBX1-AS1	chr10	102996463	102996465	.
cg01610165	-0.388709	0.578911	-5.66488	3.05459e-07	9.82791e-05	5.88086	RP11-436H11.5,ZNF608	chr5	124071028	124071030	.
cg21841963	-0.361178	0.307067	-5.66317	3.07545e-07	9.87097e-05	5.87419	HOXC9,RP11-834C11.12,HOXC-AS2,HOXC6	chr12	54388538	54388540	.
cg26871372	-0.404745	0.553111	-5.66335	3.07322e-07	9.87097e-05	5.8749	.	chr4	41867516	41867518	.
cg16762735	-0.24694	0.245002	-5.66263	3.08209e-07	9.88427e-05	5.87207	ZFP42	chr4	188916813	188916815	.
cg03883256	-0.310415	0.387003	-5.66233	3.08577e-07	9.88601e-05	5.8709	USP2	chr11	119235801	119235803	.
cg08637618	-0.322632	0.585807	-5.66202	3.08956e-07	9.88601e-05	5.86969	RP1-170O19.17	chr7	27279328	27279330	.
cg11953913	-0.0635993	0.829494	-5.66198	3.09012e-07	9.88601e-05	5.86952	CYSTM1	chr5	139562872	139562874	.
cg05697726	-0.112995	0.76067	-5.66032	3.11059e-07	9.90349e-05	5.86304	PSMB8-AS1,PSMB9,PSMB8	chr6	32812932	32812934	.
cg05915293	-0.364828	0.577621	-5.66056	3.10764e-07	9.90349e-05	5.86397	SYNGR3,AC005606.14	chr16	2041511	2041513	.
cg14114297	-0.322322	0.64478	-5.66051	3.10823e-07	9.90349e-05	5.86378	.	chr5	81084230	81084232	.
cg16460681	-0.3474	0.264178	-5.66054	3.10791e-07	9.90349e-05	5.86389	IGFBP3	chr7	45961793	45961795	.
cg18655522	-0.074838	0.804434	-5.66096	3.10268e-07	9.90349e-05	5.86554	ACTN1	chr14	69424755	69424757	.
cg26953640	-0.35603	0.407963	-5.66055	3.10772e-07	9.90349e-05	5.86394	BHLHA9	chr17	1174472	1174474	.
cg07839457	-0.302132	0.598133	-5.6593	3.12326e-07	9.92788e-05	5.85905	NLRC5	chr16	57023021	57023023	.
cg12348588	-0.35429	0.510459	-5.65941	3.12189e-07	9.92788e-05	5.85948	BTBD17	chr17	72352896	72352898	.
cg24360651	-0.253954	0.256526	-5.65857	3.13235e-07	9.94083e-05	5.8562	PTGER1	chr19	14586316	14586318	.
cg01106926	-0.320538	0.384082	-5.65836	3.13507e-07	9.94149e-05	5.85535	.	chr4	13539254	13539256	.
cg05227549	-0.381774	0.435338	-5.65762	3.14433e-07	9.94195e-05	5.85245	MIR3649	chr12	1770781	1770783	.
cg15347342	-0.29854	0.506535	-5.6576	3.14459e-07	9.94195e-05	5.85237	NR2E1	chr6	108490484	108490486	.
cg17781669	-0.267634	0.448987	-5.65786	3.14125e-07	9.94195e-05	5.85341	NDST1	chr5	149868358	149868360	.
cg17882660	-0.35579	0.403496	-5.65748	3.14602e-07	9.94195e-05	5.85193	ZIC2	chr13	100637257	100637259	.
cg17965019	-0.381624	0.366895	-5.65734	3.14777e-07	9.94195e-05	5.85138	HIST1H3J	chr6	27858544	27858546	.
cg16076997	-0.24118	0.346252	-5.65711	3.15072e-07	9.94334e-05	5.85046	FOXD2	chr1	47905066	47905068	.
cg22357390	-0.257255	0.697816	-5.65508	3.17629e-07	0.000100048	5.84253	ETV6	chr12	11871735	11871737	.
cg26195829	-0.183295	0.799887	-5.65497	3.17777e-07	0.000100048	5.84207	SIX1	chr14	61122154	61122156	.
cg26315862	-0.310688	0.605317	-5.65397	3.19048e-07	0.000100289	5.83816	HNRNPA1P30	chr13	21520518	21520520	.
cg25464921	-0.404931	0.320034	-5.6537	3.1938e-07	0.000100314	5.83713	CCDC181	chr1	169429697	169429699	.
cg09605636	-0.316628	0.554794	-5.65345	3.19706e-07	0.000100336	5.83613	SATB2-AS1,SATB2	chr2	200334583	200334585	.
cg00090261	-0.303517	0.298194	-5.65233	3.21137e-07	0.000100626	5.83175	RGS22	chr8	101118547	101118549	.
cg17384647	-0.386716	0.60185	-5.65239	3.21063e-07	0.000100626	5.83198	MMRN2,SNCG	chr10	88717434	88717436	.
cg22252283	-0.0813861	0.853481	-5.65198	3.21579e-07	0.000100685	5.8304	ABHD17AP4	chr22	21025257	21025259	.
cg11009335	-0.320606	0.35178	-5.6512	3.22585e-07	0.00010092	5.82734	GALNT3,AC009495.2	chr2	166651298	166651300	.
cg15844596	-0.154015	0.713395	-5.65085	3.23038e-07	0.000100982	5.82596	SLA2	chr20	35274569	35274571	.
cg03672342	-0.365651	0.347161	-5.6499	3.24266e-07	0.000101206	5.82224	GATA3-AS1,RP11-379F12.4,GATA3	chr10	8094092	8094094	.
cg07977202	-0.219626	0.762024	-5.64948	3.24809e-07	0.000101216	5.8206	ZDHHC24	chr11	66311347	66311349	.
cg11101117	-0.396119	0.46585	-5.64952	3.24755e-07	0.000101216	5.82076	LBX1-AS1	chr10	102997864	102997866	.
cg09480054	-0.361349	0.352949	-5.64913	3.25258e-07	0.000101276	5.81924	HAAO	chr2	43020128	43020130	.
cg25622154	-0.376402	0.381139	-5.64762	3.27229e-07	0.00010175	5.81331	.	chr1	228657535	228657537	.
cg26194477	-0.345471	0.585038	-5.64757	3.27293e-07	0.00010175	5.81312	FOXG1-AS1,FOXG1	chr14	29234889	29234891	.
cg00950971	-0.187031	0.438391	-5.64719	3.27788e-07	0.000101824	5.81164	NPFFR1	chr10	72015324	72015326	.
cg04434896	-0.233996	0.22075	-5.64647	3.28729e-07	0.000102036	5.80883	NKX2-6	chr8	23562002	23562004	.
cg01987417	-0.406343	0.393948	-5.64516	3.30453e-07	0.000102465	5.8037	AHNAK2	chr14	105434158	105434160	.
cg24155129	-0.431056	0.434899	-5.64502	3.30627e-07	0.000102465	5.80318	BX470102.3	chr1	153505789	153505791	.
cg00158789	-0.308484	0.308091	-5.64409	3.31861e-07	0.000102606	5.79952	TBX4	chr17	59534682	59534684	.
cg01513392	-0.274424	0.637175	-5.64382	3.32219e-07	0.00010262	5.79847	.	chr20	21488197	21488199	.
cg26305504	-0.0664465	0.91654	-5.64366	3.32425e-07	0.00010262	5.79786	ARID3A	chr19	947611	947613	.
cg20314548	-0.369931	0.407222	-5.64236	3.34152e-07	0.000102995	5.79277	ISLR2	chr15	74426272	74426274	.
cg09106999	-0.271482	0.408374	-5.64201	3.3462e-07	0.000103057	5.7914	CDK2,PMEL	chr12	56360064	56360066	.
cg09877947	-0.418241	0.52449	-5.64159	3.35185e-07	0.000103151	5.78974	P4HA2,PDLIM4	chr5	131593286	131593288	.
cg03940848	-0.395938	0.587231	-5.6412	3.357e-07	0.000103229	5.78824	.	chr1	229543111	229543113	.
cg26856257	-0.322451	0.517639	-5.64098	3.35996e-07	0.00010324	5.78737	.	chr1	32805349	32805351	.
cg23615741	-0.408625	0.528161	-5.64066	3.36422e-07	0.000103291	5.78613	.	chr10	101297641	101297643	.
cg14415160	-0.354409	0.502358	-5.64045	3.36709e-07	0.000103299	5.78529	MKNK1-AS1	chr1	47010104	47010106	.
cg03532904	-0.291746	0.259114	-5.63743	3.40783e-07	0.000104153	5.7735	.	chr12	114877893	114877895	.
cg14265068	-0.228709	0.567203	-5.63786	3.40199e-07	0.000104153	5.77518	.	chr17	77763496	77763498	.
cg16420756	-0.370555	0.307487	-5.63744	3.40777e-07	0.000104153	5.77351	.	chr6	5026218	5026220	.
cg20933946	-0.113982	0.796054	-5.63754	3.40643e-07	0.000104153	5.7739	.	chr15	96892115	96892117	.
cg23730575	-0.322386	0.27349	-5.63741	3.4081e-07	0.000104153	5.77342	HIST1H4K	chr6	27799384	27799386	.
cg06313716	-0.285259	0.331709	-5.63692	3.41486e-07	0.00010428	5.77147	.	chr4	190939181	190939183	.
cg02638691	-0.369511	0.250236	-5.63665	3.41842e-07	0.000104308	5.77045	G0S2,RP1-28O10.1	chr1	209849184	209849186	.
cg24625136	-0.436343	0.469379	-5.63637	3.42228e-07	0.000104345	5.76934	LINC01391	chr3	138658553	138658555	.
cg08423533	-0.308548	0.511516	-5.63583	3.42967e-07	0.00010449	5.76723	MKX	chr10	28030627	28030629	.
cg25556330	-0.263228	0.407944	-5.63453	3.44748e-07	0.000104918	5.76215	RP1-170O19.17	chr7	27279574	27279576	.
cg26952618	-0.194148	0.75585	-5.63442	3.449e-07	0.000104918	5.76172	TVP23A	chr16	10912544	10912546	.
cg01961105	-0.388979	0.455332	-5.63405	3.45408e-07	0.000104992	5.76027	CTD-3032H12.2	chr16	54968782	54968784	.
cg01891252	-0.323942	0.360851	-5.63259	3.47426e-07	0.000105362	5.75456	.	chr1	50881218	50881220	.
cg04881103	-0.335421	0.476263	-5.63259	3.47424e-07	0.000105362	5.75456	PTP4A2	chr1	32410412	32410414	.
cg17981790	-0.0507108	0.856095	-5.63268	3.473e-07	0.000105362	5.75491	FAM49A	chr2	16807233	16807235	.
cg10097651	-0.315136	0.64975	-5.63007	3.50927e-07	0.000106033	5.74472	.	chr14	35802396	35802398	.
cg11358945	-0.183907	0.731829	-5.63003	3.50976e-07	0.000106033	5.74458	NR4A2	chr2	157185890	157185892	.
cg17124224	-0.36743	0.34433	-5.63017	3.50785e-07	0.000106033	5.74512	BNC1,RP11-382A20.4	chr15	83953879	83953881	.
cg20824989	-0.39751	0.510444	-5.63046	3.50378e-07	0.000106033	5.74626	METTL21A	chr2	208491938	208491940	.
cg06587155	-0.325846	0.435455	-5.6292	3.5215e-07	0.000106307	5.74131	HOXA11-AS,HOXA11-AS1_6,RP1-170O19.14	chr7	27228111	27228113	.
cg16400631	-0.337368	0.641656	-5.62867	3.52884e-07	0.000106387	5.73927	RP4-665J23.1	chr1	91300214	91300216	.
cg06379721	-0.269311	0.57412	-5.62744	3.5462e-07	0.000106808	5.73445	.	chr10	102590400	102590402	.
cg06007271	-0.394577	0.454952	-5.62629	3.56251e-07	0.000107218	5.72995	CYTL1	chr4	5021202	5021204	.
cg04876474	-0.269128	0.460074	-5.62586	3.5686e-07	0.000107319	5.72828	KCNQ1DN	chr11	2890090	2890092	.
cg08670288	-0.385261	0.437375	-5.62533	3.57616e-07	0.000107387	5.7262	.	chr10	124899893	124899895	.
cg23220533	-0.325727	0.509842	-5.62518	3.57822e-07	0.000107387	5.72563	OVOL1	chr11	65553760	65553762	.
cg06451900	-0.0669667	0.871982	-5.62335	3.60438e-07	0.000107904	5.71849	RP11-122D10.1	chr15	37172273	37172275	.
cg07336617	-0.271099	0.36534	-5.6235	3.60233e-07	0.000107904	5.71905	OTP	chr5	76935079	76935081	.
cg00709966	-0.1621	0.734769	-5.62255	3.61597e-07	0.000108006	5.71534	.	chr7	27253142	27253144	.
cg10367244	-0.380001	0.464404	-5.6227	3.61373e-07	0.000108006	5.71595	NR2F2-AS1	chr15	96865031	96865033	.
cg11411203	-0.195504	0.477961	-5.6228	3.61234e-07	0.000108006	5.71632	.	chr1	149333123	149333125	.
cg02167020	-0.296911	0.303256	-5.62137	3.63291e-07	0.000108348	5.71076	.	chr10	102899948	102899950	.
cg11765205	-0.281539	0.541599	-5.62068	3.64291e-07	0.000108483	5.70806	ARL11	chr13	50202546	50202548	.
cg04148002	-0.252073	0.28669	-5.62012	3.65107e-07	0.000108494	5.70586	.	chr10	102484474	102484476	.
cg13641043	-0.0763211	0.905938	-5.62009	3.65148e-07	0.000108494	5.70575	PLCD3	chr17	43198609	43198611	.
cg16361966	-0.265599	0.458611	-5.6203	3.64852e-07	0.000108494	5.70655	.	chr10	124905785	124905787	.
cg23680922	-0.21892	0.518913	-5.61984	3.65511e-07	0.00010852	5.70478	AC018755.16	chr19	52104996	52104998	.
cg24643706	-0.41342	0.551523	-5.61963	3.65826e-07	0.000108533	5.70393	.	chr6	28603778	28603780	.
cg01850269	-0.302327	0.331745	-5.61842	3.67587e-07	0.000108786	5.69922	SIM1	chr6	100903226	100903228	.
cg08535928	-0.3897	0.46444	-5.61883	3.66991e-07	0.000108786	5.70082	LINC01341,KIF28P	chr1	246952494	246952496	.
cg15607672	-0.387126	0.439317	-5.61853	3.67434e-07	0.000108786	5.69963	OTX2	chr14	57277226	57277228	.
cg20298668	-0.372791	0.495503	-5.61829	3.67779e-07	0.000108786	5.69871	HDAC4	chr2	240230662	240230664	.
cg01715088	-0.231651	0.299361	-5.61752	3.68905e-07	0.000108875	5.69571	ESPN	chr1	6520771	6520773	.
cg01951274	-0.107677	0.767867	-5.61755	3.68858e-07	0.000108875	5.69584	AC004687.1,BZRAP1-AS1,RP5-1171I10.5	chr17	56409517	56409519	.
cg04276301	-0.170609	0.770844	-5.61763	3.68739e-07	0.000108875	5.69615	OTX1	chr2	63279692	63279694	.
cg20713639	-0.315093	0.297102	-5.61663	3.7022e-07	0.000109101	5.69222	.	chr11	65185683	65185685	.
cg13189149	-0.375669	0.502885	-5.61594	3.71234e-07	0.000109128	5.68954	.	chr10	102985867	102985869	.
cg15730481	-0.314196	0.660702	-5.61637	3.70594e-07	0.000109128	5.69123	GPER1,C7orf50	chr7	1126317	1126319	.
cg19735590	-0.297138	0.539473	-5.61578	3.71471e-07	0.000109128	5.68891	.	chr5	154026978	154026980	.
cg22828989	-0.350187	0.558856	-5.61563	3.7169e-07	0.000109128	5.68833	.	chr10	124903223	124903225	.
cg25391162	-0.189132	0.607415	-5.61587	3.71335e-07	0.000109128	5.68927	FOXD4	chr9	118090	118092	.
cg18787548	-0.264547	0.294248	-5.61529	3.7219e-07	0.000109194	5.68702	HOXC9,RP11-834C11.12,HOXC-AS2,HOXC6	chr12	54388410	54388412	.
cg08235970	-0.361653	0.383457	-5.61461	3.73209e-07	0.000109412	5.68433	PAX7	chr1	18957022	18957024	.
cg13902210	-0.268296	0.430191	-5.61396	3.7417e-07	0.000109561	5.68181	KCNC4	chr1	110754435	110754437	.
cg16171281	-0.410686	0.607184	-5.61389	3.74274e-07	0.000109561	5.68154	.	chr18	73167421	73167423	.
cg01177167	-0.350855	0.593723	-5.61342	3.74973e-07	0.000109685	5.67971	.	chr10	101280522	101280524	.
cg00502509	-0.0561179	0.927713	-5.61077	3.78955e-07	0.000110306	5.66935	MAD1L1	chr7	1956120	1956122	.
cg08703540	-0.402782	0.335909	-5.61071	3.79033e-07	0.000110306	5.66915	RP11-247C2.2,ISLR2	chr15	74421847	74421849	.
cg18729357	-0.110229	0.113513	-5.61155	3.77777e-07	0.000110306	5.6724	ZNF702P	chr19	53496892	53496894	.
cg26053480	-0.347893	0.475337	-5.61129	3.78166e-07	0.000110306	5.67139	.	chr7	25898757	25898759	.
cg05486035	-0.350541	0.519605	-5.60945	3.80939e-07	0.000110318	5.66423	MT1A	chr16	56697087	56697089	.
cg06809252	-0.292317	0.773111	-5.60956	3.80772e-07	0.000110318	5.66466	ALX3,STRIP1	chr1	110612043	110612045	.
cg09799983	-0.433248	0.597119	-5.60996	3.80174e-07	0.000110318	5.6662	CYP1B1-AS1,CYP1B1	chr2	38301755	38301757	.
cg09808235	-0.375792	0.529976	-5.60963	3.80675e-07	0.000110318	5.66491	MMEL1	chr1	2542587	2542589	.
cg13856340	-0.256271	0.779548	-5.60902	3.81603e-07	0.000110318	5.66252	SCAI	chr9	127888817	127888819	.
cg14567963	-0.323077	0.477807	-5.60912	3.81451e-07	0.000110318	5.66291	.	chr13	112815865	112815867	.
cg18556834	-0.245974	0.593521	-5.60939	3.81035e-07	0.000110318	5.66398	REC8	chr14	24641069	24641071	.
cg18606375	-0.324951	0.630488	-5.6102	3.79809e-07	0.000110318	5.66714	PITX1	chr5	134365727	134365729	.
cg20100910	-0.393273	0.460396	-5.60884	3.81871e-07	0.000110318	5.66183	.	chr10	102475428	102475430	.
cg24617568	-0.0703175	0.0666895	-5.60906	3.81537e-07	0.000110318	5.66269	DPY19L2P4,STEAP2-AS1,RP5-1121E10.2	chr7	89748646	89748648	.
cg05574272	-0.249523	0.451587	-5.60758	3.83786e-07	0.000110423	5.65693	RXFP3	chr5	33938212	33938214	.
cg22856324	-0.22409	0.777194	-5.60819	3.82858e-07	0.000110423	5.6593	CYP26B1	chr2	72371254	72371256	.
cg26494929	-0.291259	0.478177	-5.60762	3.83721e-07	0.000110423	5.65709	KREMEN2	chr16	3017494	3017496	.
cg27069422	-0.255197	0.629179	-5.60777	3.83506e-07	0.000110423	5.65764	.	chr5	140531473	140531475	.
cg08473330	-0.34837	0.432123	-5.60707	3.84573e-07	0.000110534	5.65492	OTX1	chr2	63282882	63282884	.
cg00699029	-0.282185	0.361772	-5.62343	3.85655e-07	0.000110738	5.67004	HOXC10,HOXC-AS3,RP11-834C11.12	chr12	54379608	54379610	.
cg12534008	-0.314551	0.488625	-5.60624	3.85843e-07	0.000110738	5.65168	AMH	chr19	2252028	2252030	.
cg25238537	-0.287116	0.282596	-5.60583	3.86473e-07	0.000110778	5.65008	LLfos-48D6.2	chr19	2302870	2302872	.
cg25896644	-0.35731	0.661346	-5.60578	3.86541e-07	0.000110778	5.64991	AP001891.1	chr11	116371486	116371488	.
cg16216311	-0.388166	0.401057	-5.60531	3.87276e-07	0.000110908	5.64805	SEMA3B-AS1,SEMA3B	chr3	50305082	50305084	.
cg15209808	-0.314011	0.702997	-5.60459	3.88377e-07	0.000111144	5.64526	HORMAD2,HORMAD2-AS1	chr22	30476253	30476255	.
cg02037307	-0.298485	0.69895	-5.60355	3.89984e-07	0.000111278	5.64121	PITX1	chr5	134363561	134363563	.
cg07696006	-0.075194	0.770399	-5.6032	3.90532e-07	0.000111278	5.63984	CCDC33	chr15	74528562	74528564	.
cg11318054	-0.421323	0.306752	-5.60336	3.9029e-07	0.000111278	5.64044	PTPRN2	chr7	157361691	157361693	.
cg15101535	-0.138604	0.789796	-5.60322	3.90509e-07	0.000111278	5.63989	RP4-798A10.4	chr1	16846953	16846955	.
cg16357719	-0.180985	0.311016	-5.60345	3.90145e-07	0.000111278	5.64081	RP11-304L19.13,RNPS1	chr16	2317537	2317539	.
cg24053165	-0.36402	0.409082	-5.60336	3.9029e-07	0.000111278	5.64045	.	chr10	102469293	102469295	.
cg02409878	-0.408341	0.445287	-5.60042	3.94876e-07	0.000112435	5.62899	OSR2	chr8	99960497	99960499	.
cg15108590	-0.328564	0.406483	-5.59987	3.95739e-07	0.000112519	5.62685	.	chr21	44494905	44494907	.
cg26387966	-0.291566	0.298108	-5.59992	3.95662e-07	0.000112519	5.62704	MAFA	chr8	144503420	144503422	.
cg00472277	-0.407264	0.53976	-5.5988	3.9742e-07	0.000112914	5.62269	TSPAN32	chr11	2327754	2327756	.
cg06804778	-0.247381	0.353258	-5.59863	3.97699e-07	0.000112914	5.622	RP11-495P10.4	chr1	147790657	147790659	.
cg11027140	-0.241534	0.258265	-5.59694	4.00378e-07	0.000113593	5.61542	GPR144	chr9	127212624	127212626	.
cg20698862	-0.317899	0.509799	-5.59658	4.0095e-07	0.000113674	5.61402	.	chr10	112290111	112290113	.
cg19885625	-0.135174	0.729576	-5.59614	4.01656e-07	0.000113792	5.61229	NAALADL1	chr11	64815312	64815314	.
cg10385382	-0.318664	0.372617	-5.59301	4.06675e-07	0.000115132	5.60012	FEZF1	chr7	121951054	121951056	.
cg03670452	-0.253284	0.765576	-5.59159	4.08975e-07	0.000115599	5.59458	RP11-71E19.1	chr3	126007420	126007422	.
cg18991240	-0.0916315	0.831076	-5.59145	4.09201e-07	0.000115599	5.59404	NAGK	chr2	71298919	71298921	.
cg01530101	-0.355738	0.525236	-5.59064	4.1053e-07	0.000115795	5.59086	KCNQ1DN	chr11	2891097	2891099	.
cg02387326	-0.38062	0.356031	-5.59064	4.10535e-07	0.000115795	5.59085	.	chr12	54345678	54345680	.
cg09774917	-0.272957	0.505267	-5.58965	4.12145e-07	0.000115795	5.58701	TFAP2A	chr6	10417384	10417386	.
cg11469061	-0.365581	0.362318	-5.5896	4.12234e-07	0.000115795	5.5868	PAX6	chr11	31826420	31826422	.
cg14644204	-0.100721	0.770155	-5.5904	4.10912e-07	0.000115795	5.58995	PITPNM2	chr12	123518832	123518834	.
cg17102910	-0.24787	0.560214	-5.58999	4.11589e-07	0.000115795	5.58834	GPER1,C7orf50	chr7	1126248	1126250	.
cg13597528	-0.380914	0.395109	-5.5891	4.1304e-07	0.000115857	5.58488	HOXB13-AS1_2,PRAC2,PRAC1	chr17	46800679	46800681	.
cg19368145	-0.271286	0.533669	-5.58915	4.12961e-07	0.000115857	5.58507	CROCC	chr1	17248387	17248389	.
cg02194789	-0.375271	0.361161	-5.58872	4.13672e-07	0.000115867	5.58339	SIM2,AP000697.6	chr21	38074477	38074479	.
cg23031975	-0.315027	0.473108	-5.58887	4.13429e-07	0.000115867	5.58396	.	chr2	67601520	67601522	.
cg23161999	-0.417305	0.521431	-5.58855	4.13952e-07	0.000115867	5.58272	SLC4A10,AC009487.5	chr2	162283188	162283190	.
cg17548900	-0.178932	0.316037	-5.58713	4.16298e-07	0.000116442	5.57718	.	chr9	66493152	66493154	.
cg18358869	-0.285215	0.600597	-5.58666	4.17076e-07	0.000116577	5.57535	.	chr10	102808076	102808078	.
cg09240763	-0.394563	0.435121	-5.58548	4.19037e-07	0.00011696	5.57075	SATB2-AS1,SATB2	chr2	200330850	200330852	.
cg13025668	-0.285543	0.483236	-5.58564	4.18758e-07	0.00011696	5.5714	POMC	chr2	25391655	25391657	.
cg24570303	-0.347627	0.458973	-5.58511	4.19644e-07	0.000116983	5.56933	.	chr10	102900490	102900492	.
cg11252953	-0.0617934	0.860481	-5.58485	4.20078e-07	0.000117003	5.56832	RP13-20L14.4,OGFOD3	chr17	80358828	80358830	.
cg01924952	-0.167241	0.809477	-5.58443	4.20788e-07	0.000117036	5.56666	.	chr2	8627932	8627934	.
cg04652943	-0.0889126	0.903137	-5.58448	4.20694e-07	0.000117036	5.56688	DCDC2C,AC010907.5	chr2	3750564	3750566	.
cg12941161	-0.285541	0.39871	-5.58407	4.21388e-07	0.000117038	5.56527	.	chr10	112290001	112290003	.
cg23068939	-0.150465	0.787026	-5.58414	4.21271e-07	0.000117038	5.56554	C1orf162	chr1	112016585	112016587	.
cg05171197	-0.423129	0.512704	-5.58337	4.22561e-07	0.000117278	5.56254	HDAC4	chr2	240230849	240230851	.
cg01499197	-0.317115	0.390112	-5.58173	4.25314e-07	0.000117881	5.55617	CDX2	chr13	28544813	28544815	.
cg01015899	-0.059522	0.888897	-5.58119	4.26236e-07	0.000117894	5.55405	PXN	chr12	120663811	120663813	.
cg04579493	-0.385777	0.357719	-5.5812	4.26223e-07	0.000117894	5.55408	.	chr13	100609946	100609948	.
cg17147317	-0.218125	0.671739	-5.58082	4.2685e-07	0.000117894	5.55263	CR1	chr1	207669323	207669325	.
cg25951210	-0.104244	0.77478	-5.58107	4.26436e-07	0.000117894	5.55359	HOXD4,AC009336.19,HOXD3	chr2	177016618	177016620	.
cg04141796	-0.303859	0.673756	-5.58042	4.27546e-07	0.000118004	5.55104	.	chr5	42950061	42950063	.
cg17122213	-0.0893087	0.873242	-5.5801	4.28078e-07	0.000118069	5.54982	MIB2	chr1	1564919	1564921	.
cg07972191	-0.172101	0.404463	-5.57935	4.29363e-07	0.000118258	5.54688	OSR2	chr8	99960579	99960581	.
cg02489958	-0.387447	0.514828	-5.57826	4.31215e-07	0.000118278	5.54266	NKX6-1	chr4	85417415	85417417	.
cg05771369	-0.349664	0.491976	-5.57844	4.3092e-07	0.000118278	5.54333	B4GALNT1	chr12	58021712	58021714	.
cg06957447	-0.299469	0.710334	-5.57813	4.31445e-07	0.000118278	5.54214	.	chr14	95242006	95242008	.
cg11857704	-0.396051	0.412788	-5.57909	4.29794e-07	0.000118278	5.5459	DCDC2C,AC010907.5	chr2	3750951	3750953	.
cg12622597	-0.193757	0.587211	-5.57814	4.31434e-07	0.000118278	5.54216	.	chr5	134363052	134363054	.
cg14399183	-0.330939	0.459398	-5.57808	4.31526e-07	0.000118278	5.54195	GSN-AS1,GSN	chr9	124048307	124048309	.
cg18438793	-0.419645	0.420509	-5.57812	4.31464e-07	0.000118278	5.54209	HPCAL4	chr1	40149836	40149838	.
cg23371746	-0.353606	0.349533	-5.57708	4.33243e-07	0.000118667	5.53806	TBX15	chr1	119532924	119532926	.
cg16847760	-0.244946	0.718093	-5.5762	4.34764e-07	0.000119001	5.53462	CTD-2647L4.4,HMBOX1	chr8	28912914	28912916	.
cg01834022	-0.410754	0.446571	-5.57542	4.36103e-07	0.000119222	5.53161	EVC2	chr4	5710410	5710412	.
cg22993195	-0.351519	0.683127	-5.57512	4.36636e-07	0.000119222	5.53041	AMIGO3,RNF123,GMPPB	chr3	49756300	49756302	.
cg12456681	-0.0889759	0.0981796	-5.57359	4.39289e-07	0.000119826	5.52447	DPY19L2P4,STEAP2-AS1,RP5-1121E10.2	chr7	89748632	89748634	.
cg07037112	-0.338613	0.558499	-5.57311	4.40132e-07	0.000119957	5.52259	FGF8	chr10	103534933	103534935	.
cg11906781	-0.255443	0.526816	-5.57297	4.40375e-07	0.000119957	5.52205	BRE,MRPL33	chr2	28183393	28183395	.
cg18471993	-0.354374	0.481183	-5.57211	4.41876e-07	0.0001202	5.51871	.	chr6	100917415	100917417	.
cg16196274	-0.360296	0.580014	-5.57095	4.4392e-07	0.000120591	5.51419	.	chr8	41169432	41169434	.
cg07569293	-0.248196	0.642137	-5.5703	4.45063e-07	0.000120736	5.51167	RNF169,XRRA1	chr11	74551156	74551158	.
cg20597403	-0.302947	0.531722	-5.57032	4.45037e-07	0.000120736	5.51173	SDK1	chr7	4305041	4305043	.
cg16529477	-0.394221	0.477118	-5.57013	4.45373e-07	0.000120737	5.51099	CCDC140,PAX3	chr2	223164853	223164855	.
cg01518889	-0.449131	0.479579	-5.56985	4.45868e-07	0.000120789	5.5099	GATA2	chr3	128202492	128202494	.
cg07134045	-0.34699	0.392058	-5.56962	4.46259e-07	0.000120812	5.50904	PIP5KL1	chr9	130690197	130690199	.
cg14219543	-0.255285	0.611361	-5.56799	4.4917e-07	0.000121517	5.50266	.	chr8	49442566	49442568	.
cg01378159	-0.309827	0.461717	-5.56704	4.50854e-07	0.000121579	5.49899	CYTH4	chr22	37703495	37703497	.
cg06622953	-0.246804	0.221311	-5.56707	4.50801e-07	0.000121579	5.49911	HOTAIR	chr12	54357751	54357753	.
cg20425130	-0.110282	0.780119	-5.56767	4.49732e-07	0.000121579	5.50144	KLHL6	chr3	183273244	183273246	.
cg20695297	-0.077857	0.878992	-5.56734	4.50319e-07	0.000121579	5.50016	S1PR4	chr19	3178843	3178845	.
cg27534520	-0.315571	0.519343	-5.567	4.50935e-07	0.000121579	5.49882	IGF1R	chr15	99343917	99343919	.
cg09542210	-0.383251	0.389641	-5.56554	4.53556e-07	0.00012212	5.49313	SHOX2	chr3	157821535	157821537	.
cg06388730	-0.285715	0.412341	-5.56451	4.55401e-07	0.00012235	5.48916	.	chr7	35297698	35297700	.
cg08355301	-0.174793	0.751863	-5.56452	4.55389e-07	0.00012235	5.48918	CD79B	chr17	62009650	62009652	.
cg10077239	-0.112361	0.860023	-5.56461	4.55229e-07	0.00012235	5.48953	PRKD1	chr14	30397685	30397687	.
cg15370180	-0.238333	0.284247	-5.56438	4.55649e-07	0.00012235	5.48862	.	chr10	23484325	23484327	.
cg00612299	-0.204769	0.338191	-5.56411	4.5614e-07	0.00012239	5.48757	PTGER1	chr19	14584760	14584762	.
cg03404143	-0.411884	0.373888	-5.56391	4.56496e-07	0.00012239	5.4868	LBX1	chr10	102986972	102986974	.
cg17301223	-0.118758	0.768947	-5.56378	4.56723e-07	0.00012239	5.48631	OPLAH	chr8	145106437	145106439	.
cg00953480	-0.352833	0.332726	-5.56335	4.57516e-07	0.000122519	5.48461	PAX5	chr9	37034932	37034934	.
cg12021814	-0.36403	0.53036	-5.56315	4.57874e-07	0.000122532	5.48385	DLX2-AS1	chr2	172973194	172973196	.
cg05052324	-0.417677	0.315813	-5.56289	4.5835e-07	0.000122577	5.48283	PAX7	chr1	18957019	18957021	.
cg05860723	-0.374923	0.370518	-5.56221	4.59589e-07	0.000122825	5.48018	MYF6	chr12	81102485	81102487	.
cg16452857	-0.384148	0.515401	-5.56041	4.62883e-07	0.000123539	5.47318	MT1G,MT1A	chr16	56702032	56702034	.
cg10417567	-0.295686	0.397452	-5.55975	4.64089e-07	0.000123777	5.47063	NKX6-1	chr4	85418370	85418372	.
cg17854454	-0.304352	0.685407	-5.55917	4.65164e-07	0.000123981	5.46836	TBCA	chr5	77140242	77140244	.
cg20885179	-0.357162	0.331938	-5.55869	4.66054e-07	0.000124051	5.46649	VILL	chr3	38035830	38035832	.
cg00523450	-0.308832	0.466447	-5.55813	4.67078e-07	0.000124073	5.46434	.	chr10	112290054	112290056	.
cg04528931	-0.359278	0.548564	-5.55825	4.66857e-07	0.000124073	5.4648	HDAC4	chr2	240162186	240162188	.
cg12507881	-0.358001	0.431929	-5.5584	4.66582e-07	0.000124073	5.46538	RNF219-AS1	chr13	79181020	79181022	.
cg11595048	-0.187332	0.70912	-5.55737	4.68485e-07	0.000124364	5.46139	COX4I2	chr20	30225324	30225326	.
cg03743720	-0.231109	0.570437	-5.557	4.69173e-07	0.000124379	5.45995	ANKMY1	chr2	241460001	241460003	.
cg24105314	-0.324597	0.504926	-5.55714	4.68915e-07	0.000124379	5.46049	PYY,NAGS	chr17	42082923	42082925	.
cg27217148	-0.249365	0.314136	-5.55573	4.71542e-07	0.000124924	5.45501	PCGF6	chr10	105111157	105111159	.
cg04142323	-0.368495	0.597787	-5.55517	4.72604e-07	0.000125122	5.4528	LINC00461,CTC-467M3.1	chr5	87981448	87981450	.
cg17475110	-0.289697	0.42279	-5.55488	4.73142e-07	0.00012518	5.45169	.	chr7	1709262	1709264	.
cg01175020	-0.362966	0.530121	-5.55465	4.7358e-07	0.000125213	5.45078	TLX1	chr10	102896474	102896476	.
cg09761040	-0.370845	0.436102	-5.55279	4.77072e-07	0.000125968	5.44358	LYL1	chr19	13209980	13209982	.
cg18366919	-0.363156	0.542605	-5.5528	4.77062e-07	0.000125968	5.4436	EPHX3	chr19	15344363	15344365	.
cg04660410	-0.318254	0.347009	-5.55196	4.78647e-07	0.000126163	5.44035	VILL	chr3	38036033	38036035	.
cg05656180	-0.305938	0.553738	-5.55183	4.78889e-07	0.000126163	5.43985	KCNQ1DN	chr11	2890257	2890259	.
cg12627071	-0.290245	0.322988	-5.55123	4.8004e-07	0.000126163	5.4375	.	chr2	237072672	237072674	.
cg23192873	-0.290944	0.483599	-5.55137	4.79776e-07	0.000126163	5.43804	LRRD1,CYP51A1-AS1	chr7	91809043	91809045	.
cg23895340	-0.366595	0.373821	-5.5514	4.79714e-07	0.000126163	5.43817	HOXD10,HOXD11	chr2	176973274	176973276	.
cg26206396	-0.297704	0.373436	-5.55156	4.79414e-07	0.000126163	5.43878	FOXG1-AS1,FOXG1	chr14	29234903	29234905	.
cg26477573	-0.380371	0.370938	-5.55191	4.78743e-07	0.000126163	5.44015	EPHX3	chr19	15342914	15342916	.
cg20430077	-0.340549	0.429164	-5.55083	4.80797e-07	0.000126194	5.43596	.	chr10	102983512	102983514	.
cg24788483	-0.0714535	0.907189	-5.55052	4.81399e-07	0.000126268	5.43473	TCF7L2	chr10	114911651	114911653	.
cg02646491	-0.33817	0.483511	-5.55031	4.81802e-07	0.000126291	5.43391	KCNQ1DN	chr11	2890709	2890711	.
cg04850659	-0.303921	0.464453	-5.54952	4.83312e-07	0.000126519	5.43084	ESPNP	chr1	17019132	17019134	.
cg20239391	-0.196353	0.739901	-5.54886	4.84563e-07	0.000126762	5.42831	ELMO2	chr20	45030731	45030733	.
cg01485548	-0.350005	0.535898	-5.54845	4.85353e-07	0.000126885	5.42671	PIK3R2,IFI30	chr19	18284320	18284322	.
cg13490422	-0.330717	0.470766	-5.54794	4.86334e-07	0.000127041	5.42473	RACGAP1	chr12	50377730	50377732	.
cg15186910	-0.172976	0.83811	-5.54781	4.86591e-07	0.000127041	5.42422	.	chr4	1504988	1504990	.
cg07486383	-0.353602	0.255007	-5.54704	4.88085e-07	0.000127264	5.42121	GDNF	chr5	37838362	37838364	.
cg25597138	-0.264602	0.509018	-5.54616	4.89787e-07	0.000127623	5.4178	.	chr6	28511789	28511791	.
cg16529563	-0.34994	0.499753	-5.54572	4.90637e-07	0.000127731	5.4161	CGB7,NTF4	chr19	49560283	49560285	.
cg19008097	-0.357532	0.493923	-5.54561	4.90845e-07	0.000127731	5.41568	CD14	chr5	140012985	140012987	.
cg17632937	-0.21885	0.603275	-5.54508	4.91892e-07	0.000127919	5.41359	HORMAD2,HORMAD2-AS1	chr22	30476325	30476327	.
cg06794612	-0.0824053	0.810672	-5.54458	4.92852e-07	0.000128085	5.41168	.	chr11	65695773	65695775	.
cg07744502	-0.298693	0.450894	-5.54353	4.94907e-07	0.000128394	5.4076	SMCO4	chr11	93271082	93271084	.
cg14226755	-0.0959723	0.846815	-5.54341	4.95146e-07	0.000128394	5.40713	AGAP1	chr2	236923321	236923323	.
cg19421368	-0.274305	0.482952	-5.54337	4.95224e-07	0.000128394	5.40698	SLC13A3	chr20	45280287	45280289	.
cg24456654	-0.325573	0.486316	-5.54292	4.96115e-07	0.000128511	5.40521	RP11-227F19.2,RP11-227F19.1	chr4	41754124	41754126	.
cg01065599	-0.120289	0.778717	-5.54169	4.9854e-07	0.00012863	5.40044	SIM2,AP000697.6	chr21	38075170	38075172	.
cg14453187	-0.0966691	0.772192	-5.54177	4.9837e-07	0.00012863	5.40077	.	chr2	129492759	129492761	.
cg17214455	-0.137151	0.692585	-5.54168	4.98562e-07	0.00012863	5.40039	HLA-DOA	chr6	32977137	32977139	.
cg17272642	-0.146612	0.56882	-5.54245	4.97045e-07	0.00012863	5.40338	ROBO3	chr11	124747243	124747245	.
cg26027669	-0.379378	0.327754	-5.54153	4.98847e-07	0.00012863	5.39983	GFI1	chr1	92952466	92952468	.
cg27478242	-0.250779	0.748119	-5.54187	4.98184e-07	0.00012863	5.40114	.	chr12	54611927	54611929	.
cg24437715	-0.352376	0.32176	-5.54091	5.0008e-07	0.000128864	5.39741	.	chr2	237072390	237072392	.
cg04914894	-0.303081	0.336722	-5.54047	5.00953e-07	0.000129005	5.3957	CNPY1	chr7	155283737	155283739	.
cg22324567	-0.33467	0.416682	-5.54016	5.01565e-07	0.000129079	5.39451	EBF2	chr8	25899433	25899435	.
cg05497345	-0.369621	0.448502	-5.53919	5.035e-07	0.000129493	5.39073	ITPRIPL1	chr2	96990913	96990915	.
cg15732840	-0.300436	0.740559	-5.53863	5.04624e-07	0.000129682	5.38855	AC009501.4	chr2	63274614	63274616	.
cg15985184	-0.275334	0.69087	-5.53849	5.04893e-07	0.000129682	5.38802	IGLON5	chr19	51830310	51830312	.
cg11751707	-0.358548	0.46025	-5.53802	5.05846e-07	0.000129843	5.38617	CYP1B1-AS1,CYP1B1	chr2	38302586	38302588	.
cg15665928	-0.326058	0.635495	-5.53656	5.08773e-07	0.00013051	5.38052	LINC01391	chr3	138658344	138658346	.
cg04601296	-0.173333	0.526105	-5.53555	5.10809e-07	0.000130879	5.37661	RP11-353N4.5	chr1	149718650	149718652	.
cg07201456	-0.42575	0.449597	-5.53519	5.11536e-07	0.000130879	5.37521	RP11-77K12.4,CHST6	chr16	75528812	75528814	.
cg19431274	-0.286488	0.591733	-5.5351	5.11727e-07	0.000130879	5.37485	.	chr5	72714743	72714745	.
cg22273360	-0.3807	0.545765	-5.53527	5.11387e-07	0.000130879	5.3755	.	chr19	30215354	30215356	.
cg23817893	-0.372907	0.457745	-5.53503	5.11864e-07	0.000130879	5.37458	CCDC81	chr11	86085931	86085933	.
cg07505018	-0.380265	0.505711	-5.53475	5.12425e-07	0.000130938	5.37351	CTD-3032H12.2	chr16	54968830	54968832	.
cg06787669	-0.0986658	0.847759	-5.53435	5.1324e-07	0.000130954	5.37195	MYO1G	chr7	45018788	45018790	.
cg19476597	-0.348811	0.512316	-5.53432	5.13297e-07	0.000130954	5.37184	MBD1	chr18	47794791	47794793	.
cg15790214	-0.359805	0.577638	-5.53369	5.14581e-07	0.00013115	5.3694	HCG11	chr6	26522324	26522326	.
cg08261871	-0.133663	0.705944	-5.53322	5.1555e-07	0.000131228	5.36755	.	chr11	1680928	1680930	.
cg26506288	-0.333988	0.33557	-5.53336	5.15255e-07	0.000131228	5.36811	HOXB13	chr17	46804122	46804124	.
cg16527095	-0.242085	0.198446	-5.5319	5.18253e-07	0.000131812	5.36243	HOXC10,RP11-834C11.12,HOXC6	chr12	54383677	54383679	.
cg23871640	-0.277941	0.490711	-5.53177	5.1851e-07	0.000131812	5.36194	ALX3,STRIP1	chr1	110611806	110611808	.
cg08092258	-0.0716801	0.829413	-5.53077	5.20567e-07	0.000131924	5.35806	SH3BP4	chr2	235902218	235902220	.
cg09028487	-0.343124	0.389877	-5.53079	5.20526e-07	0.000131924	5.35814	MC1R,TUBB3	chr16	89985161	89985163	.
cg12655137	-0.0864496	0.742467	-5.53123	5.19621e-07	0.000131924	5.35984	MMP23B,CDK11B,SLC35E2B	chr1	1609387	1609389	.
cg14992144	-0.0884495	0.798738	-5.53075	5.20613e-07	0.000131924	5.35797	GHRLOS,GHRL	chr3	10334742	10334744	.
cg24129382	-0.375196	0.257001	-5.53097	5.20152e-07	0.000131924	5.35884	NR1I2	chr3	119529157	119529159	.
cg08900404	-0.256798	0.557612	-5.53033	5.21487e-07	0.000132061	5.35633	PRR15	chr7	29605807	29605809	.
cg04156293	-0.328085	0.690972	-5.52922	5.23771e-07	0.000132554	5.35205	ACHE	chr7	100488941	100488943	.
cg26234980	-0.344442	0.294814	-5.52824	5.25823e-07	0.000132988	5.34821	CYGB,PRCD	chr17	74534418	74534420	.
cg01914621	-0.277168	0.292316	-5.52731	5.27746e-07	0.000133016	5.34464	.	chr7	155260473	155260475	.
cg05482942	-0.41417	0.543818	-5.52743	5.27513e-07	0.000133016	5.34507	.	chr10	102899284	102899286	.
cg09502866	-0.267625	0.547794	-5.5271	5.28188e-07	0.000133016	5.34382	KCNQ1DN	chr11	2890472	2890474	.
cg15931168	-0.270121	0.574243	-5.52758	5.27183e-07	0.000133016	5.34568	RP11-60A8.1	chr5	72528677	72528679	.
cg18194945	-0.330433	0.516212	-5.52706	5.28284e-07	0.000133016	5.34364	SHOX2	chr3	157820590	157820592	.
cg27035480	-0.25344	0.610292	-5.52791	5.26509e-07	0.000133016	5.34694	CREBBP	chr16	3907754	3907756	.
cg10065823	-0.329691	0.35643	-5.52578	5.30957e-07	0.00013352	5.33869	C9orf129	chr9	96108466	96108468	.
cg23201513	-0.255691	0.219479	-5.52523	5.32108e-07	0.000133724	5.33657	.	chr6	28754197	28754199	.
cg04961582	-0.345034	0.560629	-5.52501	5.32574e-07	0.000133756	5.33571	.	chr14	95239463	95239465	.
cg16595607	-0.113928	0.829293	-5.52466	5.33327e-07	0.000133861	5.33433	OTX1	chr2	63279494	63279496	.
cg02074591	-0.339401	0.308191	-5.52425	5.34195e-07	0.000133922	5.33273	.	chr16	3220801	3220803	.
cg16700364	-0.337956	0.641054	-5.52422	5.34249e-07	0.000133922	5.33263	.	chr2	157178888	157178890	.
cg17392573	-0.371066	0.386236	-5.52343	5.35931e-07	0.000134059	5.32955	POM121L2	chr6	27259009	27259011	.
cg18518916	-0.330319	0.578465	-5.52332	5.36148e-07	0.000134059	5.32916	RP11-326I11.4	chr4	185456124	185456126	.
cg25968076	-0.289341	0.26355	-5.52356	5.35648e-07	0.000134059	5.33007	AMPD3	chr11	10477398	10477400	.
cg26697583	-0.259391	0.496202	-5.52334	5.36103e-07	0.000134059	5.32924	.	chr15	89992597	89992599	.
cg17032564	-0.266009	0.756828	-5.52242	5.38071e-07	0.000134455	5.32565	RP11-175K6.1	chr5	158531393	158531395	.
cg05308504	-0.353042	0.449345	-5.52112	5.40852e-07	0.000135065	5.3206	.	chr16	30573012	30573014	.
cg06058681	-0.230658	0.452872	-5.52078	5.41576e-07	0.00013516	5.31929	.	chr1	38757812	38757814	.
cg25741487	-0.380626	0.445409	-5.52033	5.42544e-07	0.000135317	5.31754	.	chr3	62363075	62363077	.
cg15824707	-0.250339	0.404443	-5.51931	5.44726e-07	0.000135775	5.3136	DUOX2	chr15	45403732	45403734	.
cg01637175	-0.306024	0.576507	-5.51898	5.45449e-07	0.00013587	5.3123	KCNJ12	chr17	21281506	21281508	.
cg04043150	-0.27765	0.474168	-5.51751	5.48623e-07	0.000136232	5.30662	.	chr1	110673318	110673320	.
cg06132727	-0.376468	0.435046	-5.51769	5.48244e-07	0.000136232	5.30729	.	chr4	174422190	174422192	.
cg10278149	-0.0467339	0.889624	-5.51773	5.48147e-07	0.000136232	5.30747	KLF7	chr2	208016922	208016924	.
cg18025831	-0.297163	0.641858	-5.51752	5.48607e-07	0.000136232	5.30664	DCP1A	chr3	53321214	53321216	.
cg25391815	-0.344227	0.530024	-5.51811	5.47318e-07	0.000136232	5.30895	.	chr8	49292850	49292852	.
cg10055231	-0.0670378	0.869212	-5.51658	5.50656e-07	0.000136651	5.30299	KLHL21	chr1	6651357	6651359	.
cg20994254	-0.355088	0.552567	-5.51602	5.51861e-07	0.000136779	5.30085	HOXA11-AS,HOXA11-AS1_6,HOXA11-AS1_5,RP1-170O19.14	chr7	27227339	27227341	.
cg06731639	-0.276812	0.387779	-5.51539	5.53252e-07	0.000136843	5.29838	RP11-401P9.5	chr16	50699166	50699168	.
cg09000583	-0.405345	0.308845	-5.51527	5.535e-07	0.000136843	5.29794	MIR3185,HOXB13	chr17	46802887	46802889	.
cg22964918	-0.370976	0.591832	-5.51562	5.5274e-07	0.000136843	5.29929	EVX1,EVX1-AS	chr7	27286074	27286076	.
cg27487796	-0.242962	0.709436	-5.5154	5.53216e-07	0.000136843	5.29845	.	chr7	28973252	28973254	.
cg00683332	-0.394432	0.579503	-5.5147	5.54749e-07	0.00013701	5.29573	.	chr16	51188696	51188698	.
cg14893857	-0.125713	0.727776	-5.51465	5.5487e-07	0.00013701	5.29552	HSP90AA1	chr14	102554968	102554970	.
cg02746725	-0.346625	0.382669	-5.51262	5.59341e-07	0.000137344	5.28766	HOXD1,HAGLR	chr2	177054305	177054307	.
cg05542338	-0.382057	0.371	-5.51304	5.58405e-07	0.000137344	5.2893	EVC2	chr4	5710406	5710408	.
cg07450210	-0.133822	0.810683	-5.51307	5.58349e-07	0.000137344	5.2894	UBAC2	chr13	99880946	99880948	.
cg10988673	-0.362802	0.409568	-5.51362	5.57126e-07	0.000137344	5.29155	ISLR2	chr15	74423897	74423899	.
cg15178202	-0.280724	0.342013	-5.51333	5.57766e-07	0.000137344	5.29042	TMEM121	chr14	105995392	105995394	.
cg21042248	-0.317504	0.426842	-5.51331	5.57815e-07	0.000137344	5.29033	MGC2752,CENPBD1P1	chr19	59092611	59092613	.
cg24481868	-0.296017	0.228697	-5.51317	5.58118e-07	0.000137344	5.2898	PHF11	chr13	50070503	50070505	.
cg25739715	-0.0885375	0.806878	-5.51283	5.58878e-07	0.000137344	5.28847	OSM	chr22	30663880	30663882	.
cg03465861	-0.289621	0.491682	-5.51233	5.59987e-07	0.000137417	5.28653	ISL2	chr15	76630659	76630661	.
cg21165064	-0.338326	0.424855	-5.51136	5.62137e-07	0.000137774	5.28277	.	chr1	156402677	156402679	.
cg01802415	-0.247201	0.656528	-5.51101	5.62926e-07	0.000137882	5.2814	RP11-459E5.1	chr8	22561718	22561720	.
cg05006231	-0.232447	0.782146	-5.51041	5.6426e-07	0.000138123	5.27908	CTB-31O20.6	chr19	1852164	1852166	.
cg00360794	-0.274033	0.461747	-5.5101	5.64942e-07	0.000138205	5.27789	LTK	chr15	41803849	41803851	.
cg05009389	-0.342993	0.329664	-5.50994	5.65313e-07	0.00013821	5.27725	PLIN1	chr15	90208809	90208811	.
cg22288613	-0.266418	0.63951	-5.50974	5.65749e-07	0.000138232	5.27649	AGGF1P1	chr4	190962248	190962250	.
cg26220594	-0.282034	0.707038	-5.50944	5.66413e-07	0.000138309	5.27534	.	chr1	19110977	19110979	.
cg05266537	-0.0998503	0.392913	-5.50873	5.68004e-07	0.000138499	5.2726	ZNF91	chr19	23578291	23578293	.
cg06666025	-0.398847	0.467693	-5.50841	5.6874e-07	0.000138499	5.27133	CMTM2	chr16	66613277	66613279	.
cg08254359	-0.296152	0.695518	-5.50833	5.68921e-07	0.000138499	5.27102	RP11-834C11.12,HOXC6	chr12	54398517	54398519	.
cg13967888	-0.266452	0.602139	-5.5077	5.70339e-07	0.000138499	5.26858	RP11-307E17.8	chr9	97094925	97094927	.
cg15553598	-0.357142	0.306716	-5.50807	5.69498e-07	0.000138499	5.27002	ARL10	chr5	175792972	175792974	.
cg18244817	-0.352471	0.410857	-5.50796	5.69752e-07	0.000138499	5.26959	.	chr5	42949609	42949611	.
cg19096571	-0.346599	0.365279	-5.50789	5.69911e-07	0.000138499	5.26931	RP11-738B7.1	chr7	129423353	129423355	.
cg19470379	-0.331182	0.460728	-5.50836	5.68844e-07	0.000138499	5.27115	ISLR2	chr15	74425091	74425093	.
cg20432732	-0.0766254	0.833267	-5.50752	5.70747e-07	0.000138513	5.26788	UBR4	chr1	19451036	19451038	.
cg03337093	-0.289872	0.488003	-5.50734	5.71151e-07	0.000138526	5.26718	BARHL1	chr9	135463170	135463172	.
cg10784570	-0.384212	0.404963	-5.50704	5.7183e-07	0.000138606	5.26602	.	chr11	69452397	69452399	.
cg05222347	-0.38062	0.388543	-5.50666	5.72677e-07	0.000138726	5.26457	HNF1B	chr17	36105116	36105118	.
cg02965078	-0.257243	0.585813	-5.50563	5.7503e-07	0.000139211	5.26055	PTGDR2	chr11	60623503	60623505	.
cg01016662	-0.409971	0.308414	-5.50379	5.79212e-07	0.000139626	5.25345	.	chr1	110673081	110673083	.
cg10829629	-0.306678	0.614512	-5.50443	5.77759e-07	0.000139626	5.25591	MMRN2,SNCG	chr10	88717493	88717495	.
cg12993163	-0.392757	0.367844	-5.50454	5.77496e-07	0.000139626	5.25636	SHOX2	chr3	157821406	157821408	.
cg14425468	-0.292801	0.710451	-5.50394	5.78883e-07	0.000139626	5.25401	TOP1MT	chr8	144437540	144437542	.
cg20483324	-0.298995	0.194975	-5.50422	5.78235e-07	0.000139626	5.25511	ERICH6B	chr13	46189837	46189839	.
cg24116779	-0.215739	0.67347	-5.50394	5.78871e-07	0.000139626	5.25403	MOGAT3	chr7	100841553	100841555	.
cg06724305	-0.318333	0.394739	-5.50332	5.80301e-07	0.000139803	5.25161	DMRTA2	chr1	50887943	50887945	.
cg21583723	-0.240224	0.60182	-5.50311	5.80772e-07	0.000139832	5.25082	.	chr6	159360843	159360845	.
cg11606444	-0.0908002	0.834562	-5.50263	5.81888e-07	0.000140016	5.24893	SORL1	chr11	121353562	121353564	.
cg17443359	-0.289015	0.687964	-5.50221	5.82839e-07	0.000140159	5.24733	RP4-665J23.1	chr1	91300230	91300232	.
cg24685006	-0.416905	0.444786	-5.50195	5.83451e-07	0.000140221	5.24631	TFAP2E,RP4-728D4.2	chr1	36043013	36043015	.
cg24612707	-0.202615	0.449872	-5.50177	5.83864e-07	0.000140235	5.24561	RP11-155G14.6,RP11-212P7.3,HILPDA	chr7	128094773	128094775	.
cg14558529	-0.376774	0.396739	-5.50111	5.85388e-07	0.000140431	5.24306	.	chr6	27648340	27648342	.
cg24459147	-0.30652	0.325994	-5.50117	5.85255e-07	0.000140431	5.24328	.	chr21	38068580	38068582	.
cg12123728	-0.0878074	0.833311	-5.50083	5.86029e-07	0.0001405	5.24199	CHURC1-FNTB,FNTB	chr14	65457052	65457054	.
cg00184452	-0.275325	0.473147	-5.50038	5.87081e-07	0.000140582	5.24023	DMRTA2	chr1	50887476	50887478	.
cg00573835	-0.269301	0.309681	-5.50005	5.87836e-07	0.000140592	5.23897	.	chr16	51188761	51188763	.
cg02532096	-0.316746	0.381244	-5.50007	5.87808e-07	0.000140592	5.23902	LAYN	chr11	111411288	111411290	.
cg15326513	-0.10796	0.61426	-5.498	5.92628e-07	0.000141482	5.23102	RP11-60A24.3	chr17	55859576	55859578	.
cg20975835	-0.0958142	0.706706	-5.49809	5.92423e-07	0.000141482	5.23135	CCDC88B	chr11	64107373	64107375	.
cg20430631	-0.0760758	0.827073	-5.49766	5.93428e-07	0.000141588	5.22969	RP11-672A2.5	chr11	76340764	76340766	.
cg09577511	-0.229077	0.600753	-5.497	5.94969e-07	0.000141651	5.22715	RP11-469H8.6,RP11-469H8.8,AQP2	chr12	50349172	50349174	.
cg17790928	-0.322568	0.411612	-5.49686	5.95308e-07	0.000141651	5.22659	.	chr7	1277789	1277791	.
cg19961480	-0.332154	0.362492	-5.49678	5.9548e-07	0.000141651	5.22631	CNR1	chr6	88877215	88877217	.
cg22633840	-0.299697	0.497812	-5.49707	5.9481e-07	0.000141651	5.22741	PAX2	chr10	102502083	102502085	.
cg12856183	-0.292013	0.486195	-5.49633	5.96556e-07	0.000141822	5.22454	.	chr15	89953032	89953034	.
cg01135754	-0.355318	0.385855	-5.49545	5.98618e-07	0.000141978	5.22116	IRX3	chr16	54318043	54318045	.
cg03279522	-0.0849001	0.885244	-5.49557	5.98343e-07	0.000141978	5.22161	AGAP1	chr2	236773145	236773147	.
cg04998634	-0.314993	0.45502	-5.49538	5.98791e-07	0.000141978	5.22088	KLF16	chr19	1857003	1857005	.
cg07171609	-0.264189	0.713984	-5.49529	5.99007e-07	0.000141978	5.22053	TMEM64	chr8	91640287	91640289	.
cg16838838	-0.364483	0.283567	-5.49558	5.98307e-07	0.000141978	5.22167	CAPG	chr2	85641022	85641024	.
cg09250933	-0.174639	0.647273	-5.49469	6.00438e-07	0.000142232	5.21819	PAX8	chr2	114035618	114035620	.
cg01765930	-0.0944475	0.748549	-5.49419	6.01605e-07	0.000142339	5.21629	MFNG	chr22	37881421	37881423	.
cg14911395	-0.282881	0.497915	-5.49422	6.01545e-07	0.000142339	5.21638	SEMA3B	chr3	50311212	50311214	.
cg01518607	-0.37273	0.481436	-5.49294	6.04595e-07	0.000142875	5.21143	XXbac-BPGBPG24O18.1	chr6	27235890	27235892	.
cg04731038	-0.258064	0.655725	-5.49272	6.05121e-07	0.00014288	5.21058	.	chr17	48858635	48858637	.
cg11576274	-0.297407	0.423516	-5.49257	6.05467e-07	0.00014288	5.21002	NBPF13P	chr1	146552551	146552553	.
cg26228266	-0.452311	0.524233	-5.49248	6.05698e-07	0.00014288	5.20964	DLGAP3	chr1	35351339	35351341	.
cg00143249	-0.318307	0.344187	-5.49158	6.0785e-07	0.000143302	5.20617	MNX1-AS2,MNX1	chr7	156798809	156798811	.
cg06103642	-0.385031	0.392386	-5.49041	6.10669e-07	0.000143796	5.20163	NR2E1	chr6	108496715	108496717	.
cg24280512	-0.164264	0.511809	-5.49054	6.10357e-07	0.000143796	5.20213	RP11-108M9.3,U1,CROCC	chr1	17199383	17199385	.
cg18056695	-0.101194	0.85076	-5.48976	6.12232e-07	0.000143859	5.19913	KL	chr13	33589284	33589286	.
cg20779917	-0.312157	0.338051	-5.4897	6.1239e-07	0.000143859	5.19888	FEZF1-AS1,FEZF1	chr7	121946958	121946960	.
cg04764597	-0.205168	0.297847	-5.48822	6.15969e-07	0.00014421	5.19317	C10orf107	chr10	63510946	63510948	.
cg10658252	-0.354039	0.329073	-5.48863	6.14972e-07	0.00014421	5.19476	.	chr5	153853282	153853284	.
cg14189049	-0.370826	0.541241	-5.48876	6.14653e-07	0.00014421	5.19526	MIR9-3,LINC00925	chr15	89909747	89909749	.
cg17500703	-0.232517	0.627229	-5.48836	6.15619e-07	0.00014421	5.19373	.	chr8	41107466	41107468	.
cg24870568	-0.423975	0.418691	-5.48827	6.15848e-07	0.00014421	5.19336	RNF207,RP1-120G22.11,RPL22	chr1	6265805	6265807	.
cg25009498	-0.127503	0.78048	-5.48818	6.16067e-07	0.00014421	5.19301	FOXK2,RP13-638C3.4	chr17	80562119	80562121	.
cg10400081	-0.103597	0.830515	-5.48677	6.19508e-07	0.000144758	5.18756	.	chr11	76299681	76299683	.
cg11603759	-0.282323	0.461722	-5.48705	6.18815e-07	0.000144758	5.18865	PHOX2A	chr11	71951713	71951715	.
cg27621129	-0.189741	0.678907	-5.48684	6.19341e-07	0.000144758	5.18782	AC003986.6,TWIST1	chr7	19152120	19152122	.
cg06476591	-0.378066	0.498289	-5.48601	6.21359e-07	0.000144803	5.18463	MLNR	chr13	49795540	49795542	.
cg06673536	-0.0608538	0.892628	-5.48595	6.21525e-07	0.000144803	5.18437	CEACAM16,CTB-171A8.1	chr19	45213940	45213942	.
cg09003135	-0.311761	0.474631	-5.48633	6.20589e-07	0.000144803	5.18585	.	chr10	102975692	102975694	.
cg21361094	-0.393524	0.500783	-5.48604	6.21289e-07	0.000144803	5.18474	B4GALNT1	chr12	58021916	58021918	.
cg00524708	-0.309369	0.609404	-5.48545	6.22755e-07	0.000144906	5.18243	PRSS36	chr16	31159557	31159559	.
cg07383757	-0.0958086	0.769704	-5.48543	6.22792e-07	0.000144906	5.18238	TRPC2	chr11	3647653	3647655	.
cg16826777	-0.242446	0.600257	-5.48532	6.23068e-07	0.000144906	5.18194	MAP3K14	chr17	43376881	43376883	.
cg00298065	-0.250308	0.537374	-5.48486	6.24196e-07	0.000145063	5.18017	ZNF274	chr19	58715576	58715578	.
cg06694734	-0.299589	0.535827	-5.48475	6.24474e-07	0.000145063	5.17973	.	chr4	4871165	4871167	.
cg04218035	-0.275348	0.359273	-5.48397	6.26395e-07	0.000145293	5.17673	CTB-107G13.1,SLC26A5	chr7	103086828	103086830	.
cg18369939	-0.240275	0.37116	-5.4839	6.26566e-07	0.000145293	5.17646	PRDM16	chr1	3239915	3239917	.
cg13545212	-0.408742	0.341337	-5.48372	6.27018e-07	0.000145313	5.17575	SLC13A5	chr17	6617191	6617193	.
cg05065507	-0.353932	0.288279	-5.48351	6.27528e-07	0.000145346	5.17496	TACSTD2	chr1	59042930	59042932	.
cg20501518	-0.386361	0.438228	-5.48311	6.28533e-07	0.000145494	5.17339	SHOX2	chr3	157821918	157821920	.
cg18725867	-0.389579	0.365471	-5.48278	6.29352e-07	0.000145598	5.17211	GDNF	chr5	37834957	37834959	.
cg19963589	-0.239984	0.635676	-5.48162	6.3224e-07	0.000146181	5.16763	SSBP3	chr1	54822102	54822104	.
cg22379213	-0.223253	0.523116	-5.48124	6.33194e-07	0.000146316	5.16615	RP11-161H23.9,PRPH	chr12	49688843	49688845	.
cg04792330	-0.333331	0.645374	-5.48083	6.342e-07	0.000146463	5.1646	.	chr20	21001265	21001267	.
cg20660269	-0.0896111	0.882069	-5.48065	6.34649e-07	0.000146482	5.1639	ADORA2A,SPECC1L-ADORA2A	chr22	24823513	24823515	.
cg26058016	-0.408265	0.315106	-5.4805	6.35046e-07	0.000146488	5.16329	CRYBA2	chr2	219858810	219858812	.
cg13492692	-0.352992	0.400042	-5.47998	6.36334e-07	0.000146537	5.16131	LHX2	chr9	126777672	126777674	.
cg20935165	-0.403567	0.334468	-5.47997	6.36369e-07	0.000146537	5.16125	DLX2-AS1	chr2	172972839	172972841	.
cg03127416	-0.26341	0.536119	-5.47979	6.36816e-07	0.000146555	5.16056	RP11-459E5.1,EGR3	chr8	22548005	22548007	.
cg08690859	-0.242372	0.586315	-5.47962	6.37252e-07	0.00014657	5.15989	SATB2-AS1,SATB2	chr2	200333728	200333730	.
cg21697851	-0.36364	0.37282	-5.47939	6.37824e-07	0.000146616	5.15901	SIM2	chr21	38076868	38076870	.
cg16258337	-0.359178	0.496891	-5.47918	6.38345e-07	0.000146651	5.15821	LINC00682	chr4	41881828	41881830	.
cg13298147	-0.296939	0.684865	-5.47899	6.38831e-07	0.000146677	5.15747	TFAP2A,TFAP2A-AS1	chr6	10416507	10416509	.
cg20731469	-0.275999	0.589959	-5.47861	6.39793e-07	0.000146813	5.15599	NR2E1	chr6	108495677	108495679	.
cg20474271	-0.25296	0.571339	-5.47802	6.4127e-07	0.000146982	5.15374	AC005592.2	chr5	141931454	141931456	.
cg01898433	-0.22471	0.596883	-5.4773	6.43108e-07	0.000147248	5.15093	FAM83H-AS1	chr8	144819513	144819515	.
cg19236431	-0.245494	0.574014	-5.47714	6.43508e-07	0.000147248	5.15032	SYNJ2	chr6	158447876	158447878	.
cg26896771	-0.259275	0.41937	-5.47666	6.44733e-07	0.000147434	5.14846	.	chr15	37180781	37180783	.
cg11616651	-0.343607	0.432673	-5.4763	6.4565e-07	0.000147559	5.14707	AMH	chr19	2251836	2251838	.
cg00034336	-0.116912	0.723132	-5.47588	6.46725e-07	0.000147646	5.14544	AC011747.3	chr2	8684125	8684127	.
cg19555886	-0.295197	0.443781	-5.47586	6.46776e-07	0.000147646	5.14536	SPEF1	chr20	3759227	3759229	.
cg07082452	-0.163014	0.756133	-5.47566	6.47284e-07	0.000147677	5.14459	RP11-459E5.1,EGR3	chr8	22547687	22547689	.
cg12070987	-0.0696939	0.895089	-5.47505	6.48848e-07	0.000147869	5.14223	NDUFS8	chr11	67804054	67804056	.
cg24275315	-0.279448	0.426649	-5.47463	6.49907e-07	0.000148019	5.14063	NKX6-1	chr4	85417311	85417313	.
cg02370667	-0.265138	0.612672	-5.47411	6.51253e-07	0.000148241	5.1386	NECAB2	chr16	84029510	84029512	.
cg07165756	-0.128499	0.708683	-5.47373	6.52242e-07	0.00014838	5.13712	ZDHHC24	chr11	66311421	66311423	.
cg20254225	-0.292309	0.537662	-5.47333	6.53271e-07	0.000148529	5.13557	CYP1B1-AS1,CYP1B1	chr2	38301437	38301439	.
cg04861460	-0.355032	0.445246	-5.47297	6.54185e-07	0.000148652	5.1342	PAX2	chr10	102499988	102499990	.
cg08772163	-0.368128	0.430085	-5.47229	6.55944e-07	0.000148966	5.13157	ARL11	chr13	50202569	50202571	.
cg02769477	-0.2764	0.7518	-5.47183	6.57143e-07	0.000149153	5.12978	RP5-875O13.7,EIF1AXP1	chr1	17012727	17012729	.
cg00201175	-0.346248	0.258795	-5.47153	6.57907e-07	0.000149241	5.12865	.	chr12	48690545	48690547	.
cg08066129	-0.34205	0.400554	-5.47113	6.58946e-07	0.000149305	5.1271	SIM2	chr21	38077257	38077259	.
cg22268137	-0.304283	0.23403	-5.47118	6.58821e-07	0.000149305	5.12729	PDX1	chr13	28497116	28497118	.
cg09373148	-0.168161	0.756887	-5.46932	6.6369e-07	0.000150122	5.12007	ESYT3	chr3	138152836	138152838	.
cg12707135	-0.323646	0.518459	-5.46841	6.66054e-07	0.000150435	5.11659	RN7SL471P,AL662791.1	chr6	28945181	28945183	.
cg14477868	-0.187039	0.717357	-5.4674	6.68735e-07	0.000150919	5.11266	RP11-65F13.3	chr5	92938259	92938261	.
cg23503176	-0.301907	0.315056	-5.46642	6.71307e-07	0.000151368	5.1089	LBX1-AS1	chr10	102996797	102996799	.
cg03983213	-0.386225	0.378164	-5.46385	6.78142e-07	0.00015272	5.09898	PTPRN2	chr7	157475736	157475738	.
cg26444741	-0.112959	0.283051	-5.46381	6.78256e-07	0.00015272	5.09881	DPY19L2P2	chr7	102921053	102921055	.
cg20667480	-0.0890938	0.873656	-5.46284	6.80847e-07	0.000153129	5.09508	TBC1D16	chr17	77916767	77916769	.
cg18351099	-0.134943	0.309829	-5.46156	6.84304e-07	0.000153732	5.09012	ZNF845,ZNF525	chr19	53836566	53836568	.
cg00092518	-0.419135	0.463257	-5.46003	6.88446e-07	0.000154414	5.08421	PHF11	chr13	50070549	50070551	.
cg17686885	-0.331938	0.401678	-5.46009	6.88287e-07	0.000154414	5.08443	TOM1L1	chr17	52977768	52977770	.
cg27549619	-0.101314	0.76261	-5.46001	6.88511e-07	0.000154414	5.08411	AXIN1	chr16	374923	374925	.
cg13917662	-0.345121	0.413784	-5.45873	6.91977e-07	0.000155043	5.0792	CLYBL	chr13	100548512	100548514	.
cg17148395	-0.143708	0.871408	-5.45869	6.92098e-07	0.000155043	5.07902	IGDCC3	chr15	65654216	65654218	.
cg02804819	-0.232617	0.598135	-5.45821	6.93413e-07	0.00015525	5.07717	RASIP1	chr19	49238363	49238365	.
cg02621130	-0.336364	0.48365	-5.45679	6.97303e-07	0.000155757	5.07169	PDE10A	chr6	166267728	166267730	.
cg07494356	-0.339493	0.272585	-5.45671	6.97516e-07	0.000155757	5.07139	.	chr6	166421135	166421137	.
cg26674943	-0.375305	0.361921	-5.45704	6.966e-07	0.000155757	5.07267	ISL2	chr15	76627787	76627789	.
cg05690644	-0.36174	0.629033	-5.45632	6.98588e-07	0.00015588	5.06988	GDF6	chr8	97158014	97158016	.
cg02428056	-0.236129	0.372106	-5.45597	6.99547e-07	0.000156006	5.06854	RP11-964E11.2,PAX9	chr14	37125871	37125873	.
cg05544396	-0.286768	0.589692	-5.45555	7.00711e-07	0.00015609	5.06691	RRAD	chr16	66959779	66959781	.
cg06087349	-0.0769832	0.844041	-5.45567	7.00382e-07	0.00015609	5.06737	PROX1-AS1	chr1	214154084	214154086	.
cg21434530	-0.299203	0.695881	-5.45504	7.02106e-07	0.000156312	5.06496	.	chr4	4870485	4870487	.
cg05516272	-0.207017	0.71775	-5.45452	7.03555e-07	0.000156459	5.06294	ZDHHC24	chr11	66311333	66311335	.
cg21992250	-0.311556	0.456571	-5.45463	7.03242e-07	0.000156459	5.06338	SLC15A3	chr11	60718708	60718710	.
cg00681462	-0.0849701	0.90987	-5.45372	7.0578e-07	0.000156515	5.05985	.	chr14	75800723	75800725	.
cg04216289	-0.434055	0.425035	-5.45369	7.05854e-07	0.000156515	5.05975	HES7	chr17	8027896	8027898	.
cg05616999	-0.333345	0.610294	-5.454	7.04991e-07	0.000156515	5.06095	RIPK4	chr21	43181696	43181698	.
cg08493294	-0.344753	0.422158	-5.45417	7.04518e-07	0.000156515	5.0616	DNMT3A	chr2	25500415	25500417	.
cg14236758	-0.0701227	0.765061	-5.45358	7.06176e-07	0.000156515	5.0593	RXRA	chr9	137252128	137252130	.
cg16798252	-0.25732	0.590357	-5.4539	7.05287e-07	0.000156515	5.06054	SATB2-AS1,SATB2	chr2	200334401	200334403	.
cg16019612	-0.232327	0.493866	-5.45319	7.07261e-07	0.000156667	5.0578	PALM	chr19	708567	708569	.
cg23319982	-0.321697	0.367075	-5.45297	7.0786e-07	0.000156713	5.05697	CYP2T3P	chr19	41641846	41641848	.
cg16839353	-0.138593	0.489227	-5.45135	7.12406e-07	0.000157597	5.0507	FOXD4L1	chr2	114256420	114256422	.
cg25910261	-0.305783	0.40519	-5.45126	7.1265e-07	0.000157597	5.05036	PTPRN2,AC005481.5	chr7	157405964	157405966	.
cg01000615	-0.295483	0.496837	-5.4509	7.13671e-07	0.000157734	5.04896	ANKRD35	chr1	145562816	145562818	.
cg14132888	-0.260394	0.731878	-5.45076	7.14065e-07	0.000157734	5.04842	TRIM36	chr5	114514898	114514900	.
cg12820681	-0.366684	0.35569	-5.45017	7.15721e-07	0.000158011	5.04615	.	chr7	155166289	155166291	.
cg24382823	-0.394669	0.401013	-5.44925	7.18329e-07	0.00015841	5.04259	LMX1B	chr9	129387039	129387041	.
cg25351606	-0.363758	0.57904	-5.44936	7.18024e-07	0.00015841	5.04301	.	chr6	100917426	100917428	.
cg00141162	-0.119495	0.675698	-5.44817	7.21398e-07	0.000158645	5.03842	HCLS1	chr3	121379776	121379778	.
cg00714725	-0.379655	0.633038	-5.44825	7.21163e-07	0.000158645	5.03874	CYP26C1	chr10	94825575	94825577	.
cg09099868	-0.296063	0.669865	-5.44835	7.20872e-07	0.000158645	5.03913	RP11-573G6.8	chr10	22622792	22622794	.
cg25241320	-0.171389	0.532356	-5.4484	7.20731e-07	0.000158645	5.03932	HIATL2	chr9	99687248	99687250	.
cg02970696	-0.394607	0.295815	-5.44687	7.25075e-07	0.000159277	5.03344	ZNF148	chr3	125076371	125076373	.
cg24603408	-0.351491	0.636972	-5.44652	7.26088e-07	0.000159411	5.03207	RP11-459E5.1	chr8	22562396	22562398	.
cg01577029	-0.28031	0.610341	-5.44595	7.27707e-07	0.00015959	5.02989	.	chr12	133000829	133000831	.
cg01621054	-0.2255	0.248949	-5.44493	7.30655e-07	0.000160148	5.02593	.	chr9	133538277	133538279	.
cg12356951	-0.362296	0.462395	-5.44401	7.33293e-07	0.00016049	5.0224	.	chr17	35165017	35165019	.
cg24244374	-0.31822	0.506465	-5.44397	7.33432e-07	0.00016049	5.02222	PROX1-AS1	chr1	214153471	214153473	.
cg18799217	-0.307493	0.499269	-5.4438	7.33901e-07	0.000160504	5.02159	LINC00461,CTC-467M3.1	chr5	87985588	87985590	.
cg02335804	-0.3684	0.342381	-5.44336	7.35187e-07	0.000160646	5.01988	HNF1B	chr17	36105238	36105240	.
cg06426416	-0.332212	0.455658	-5.4433	7.35364e-07	0.000160646	5.01964	EVC2	chr4	5710402	5710404	.
cg10244340	-0.292762	0.263145	-5.44313	7.35851e-07	0.000160664	5.01899	LAMP5-AS1	chr20	9487687	9487689	.
cg13356427	-0.412214	0.372002	-5.44251	7.37657e-07	0.00016097	5.01659	ESPN	chr1	6520353	6520355	.
cg26168907	-0.311117	0.558154	-5.44201	7.39091e-07	0.000161194	5.01469	HLA-DOA	chr6	32977222	32977224	.
cg00466334	-0.240945	0.69025	-5.44023	7.44304e-07	0.000162242	5.00781	TBX15	chr1	119532849	119532851	.
cg01141459	-0.243454	0.750455	-5.43943	7.46633e-07	0.00016266	5.00475	HORMAD2,HORMAD2-AS1	chr22	30476451	30476453	.
cg01875459	-0.260145	0.241951	-5.43795	7.51022e-07	0.000163436	4.99901	.	chr5	72715513	72715515	.
cg25392692	-0.350545	0.482107	-5.43692	7.54049e-07	0.000163746	4.99507	B4GALNT1	chr12	58021308	58021310	.
cg25767345	-0.316002	0.435232	-5.43707	7.53605e-07	0.000163746	4.99565	.	chr18	54788968	54788970	.
cg05342240	-0.167286	0.767905	-5.43585	7.57241e-07	0.000163898	4.99093	.	chr16	9246536	9246538	.
cg09683350	-0.354719	0.351299	-5.4362	7.56201e-07	0.000163898	4.99228	LINC00925	chr15	89914465	89914467	.
cg15961466	-0.255122	0.202472	-5.4357	7.57697e-07	0.000163898	4.99034	PDX1	chr13	28498877	28498879	.
cg26382586	-0.212947	0.624983	-5.43638	7.55662e-07	0.000163898	4.99298	ARHGEF4	chr2	131797605	131797607	.
cg26812585	-0.218629	0.599506	-5.43579	7.57409e-07	0.000163898	4.99072	MAPKAPK2	chr1	206863603	206863605	.
cg26993198	-0.337006	0.27618	-5.436	7.56794e-07	0.000163898	4.99151	.	chr5	153859739	153859741	.
cg01449715	-0.0735714	0.809769	-5.43529	7.58916e-07	0.000164072	4.98877	RNASEH2B	chr13	51491405	51491407	.
cg02569698	-0.354416	0.487749	-5.43465	7.60826e-07	0.000164395	4.98631	TULP1	chr6	35480128	35480130	.
cg26578682	-0.274912	0.535812	-5.43401	7.62761e-07	0.000164634	4.98382	IRX2	chr5	2750162	2750164	.
cg21762523	-0.356346	0.300936	-5.43355	7.64139e-07	0.000164752	4.98205	NR2E1	chr6	108497716	108497718	.
cg26272623	-0.276978	0.538582	-5.43363	7.63878e-07	0.000164752	4.98239	TBX15	chr1	119532319	119532321	.
cg14980234	-0.364304	0.563361	-5.43142	7.70569e-07	0.000165867	4.97385	LINC00461,CTC-467M3.1	chr5	87986066	87986068	.
cg00875272	-0.353076	0.285062	-5.4311	7.71523e-07	0.000165982	4.97264	TAL1,RP1-18D14.7	chr1	47695320	47695322	.
cg25379036	-0.227389	0.750602	-5.43075	7.72605e-07	0.000166125	4.97127	HDDC2,TPD52L1	chr6	125544499	125544501	.
cg22066894	-0.166222	0.758471	-5.43052	7.73286e-07	0.000166181	4.9704	KIRREL3	chr11	126581971	126581973	.
cg26703661	-0.321676	0.290107	-5.42996	7.75001e-07	0.000166459	4.96823	PLIN1	chr15	90208914	90208916	.
cg11434705	-0.25893	0.647398	-5.42948	7.76464e-07	0.000166683	4.96639	CTB-31O20.6	chr19	1851994	1851996	.
cg17621438	-0.277574	0.445078	-5.42836	7.79909e-07	0.000167241	4.96205	RNF180	chr5	63461215	63461217	.
cg27315333	-0.400921	0.418766	-5.42843	7.79695e-07	0.000167241	4.96232	.	chr2	63285949	63285951	.
cg25027788	-0.269316	0.619874	-5.42792	7.81252e-07	0.000167439	4.96037	VWF	chr12	6167001	6167003	.
cg06669276	-0.265786	0.241647	-5.42666	7.85146e-07	0.000168	4.9555	HOXA11-AS,RP1-170O19.14	chr7	27228626	27228628	.
cg07050616	-0.322623	0.416317	-5.42686	7.84508e-07	0.000168	4.9563	LBX1-AS1	chr10	102996196	102996198	.
cg23513930	-0.0940613	0.784306	-5.4267	7.84997e-07	0.000168	4.95569	GHRLOS,GHRL	chr3	10334716	10334718	.
cg06144469	-0.298627	0.458811	-5.4262	7.86559e-07	0.000168212	4.95374	AC087651.1,OTOP3	chr17	72931902	72931904	.
cg12013443	-0.278846	0.283003	-5.42582	7.87734e-07	0.000168369	4.95228	.	chr13	100609684	100609686	.
cg15982419	-0.307304	0.568842	-5.42569	7.88143e-07	0.000168369	4.95177	RP11-61L19.2,RALBP1	chr18	9474706	9474708	.
cg14882946	-0.233371	0.56432	-5.42535	7.89181e-07	0.0001685	4.95048	ARHGEF15	chr17	8219094	8219096	.
cg04036777	-0.259456	0.416595	-5.42504	7.90151e-07	0.000168616	4.94928	KCNH3	chr12	49942786	49942788	.
cg19807257	-0.430833	0.435056	-5.42439	7.92163e-07	0.000168863	4.94679	.	chr1	46951353	46951355	.
cg09236658	-0.322917	0.364767	-5.42328	7.95641e-07	0.000169422	4.9425	OSTM1	chr6	108485151	108485153	.
cg02757970	-0.173052	0.853213	-5.42294	7.96703e-07	0.000169557	4.9412	LINC01381	chr2	25427349	25427351	.
cg20547777	-0.228688	0.610654	-5.42231	7.98686e-07	0.000169797	4.93876	EXT1	chr8	119086579	119086581	.
cg13185413	-0.317395	0.679288	-5.42172	8.00526e-07	0.000170097	4.93651	RNF39	chr6	30039201	30039203	.
cg00652772	-0.333917	0.580466	-5.42118	8.02229e-07	0.000170196	4.93443	FAM183DP	chr2	102867419	102867421	.
cg09341793	-0.322502	0.307785	-5.42103	8.02714e-07	0.000170196	4.93384	ASB2,RP11-131H24.4	chr14	94405680	94405682	.
cg16038120	-0.37691	0.572556	-5.42126	8.01989e-07	0.000170196	4.93472	FOXG1-AS1,FOXG1	chr14	29235195	29235197	.
cg26683425	-0.30976	0.584797	-5.42103	8.02699e-07	0.000170196	4.93386	ELMSAN1	chr14	74210520	74210522	.
cg24950222	-0.238756	0.443353	-5.42057	8.04155e-07	0.000170368	4.93208	LYPD3	chr19	43969885	43969887	.
cg26212966	-0.085721	0.440103	-5.42037	8.04812e-07	0.000170368	4.93128	.	chr11	71351270	71351272	.
cg19388776	-0.339156	0.532222	-5.41931	8.08168e-07	0.000170895	4.92721	PROK2	chr3	71835111	71835113	.
cg26968008	-0.218358	0.265983	-5.41874	8.09981e-07	0.000171187	4.92501	.	chr3	40657159	40657161	.
cg13689831	-0.0551374	0.883271	-5.41787	8.12754e-07	0.000171682	4.92167	ADCK3	chr1	227175076	227175078	.
cg04010586	-0.303294	0.543331	-5.4173	8.14568e-07	0.00017182	4.91948	EVA1B,RP11-268J15.5,SH3D21	chr1	36788435	36788437	.
cg08983217	-0.243894	0.293954	-5.41716	8.15022e-07	0.00017182	4.91894	ITPRIPL1	chr2	96991148	96991150	.
cg13472192	-0.301523	0.464077	-5.41712	8.15145e-07	0.00017182	4.91879	.	chr1	41350013	41350015	.
cg22134923	-0.281301	0.575191	-5.41715	8.15052e-07	0.00017182	4.9189	AHNAK,RP11-864I4.4	chr11	62314873	62314875	.
cg02874569	-0.312862	0.279586	-5.41655	8.16965e-07	0.000172097	4.91661	RP3-380B8.4	chr6	5851435	5851437	.
cg00955911	-0.387344	0.333979	-5.41612	8.18346e-07	0.000172153	4.91496	FOXA1	chr14	38061987	38061989	.
cg23217025	-0.257091	0.355679	-5.41609	8.1846e-07	0.000172153	4.91482	.	chr2	128173481	128173483	.
cg27603069	-0.273988	0.536208	-5.41509	8.21693e-07	0.000172741	4.91096	TIGD3	chr11	65123373	65123375	.
cg03947814	-0.337654	0.515773	-5.41435	8.24086e-07	0.00017306	4.90811	KCNQ1DN	chr11	2890418	2890420	.
cg16305379	-0.352276	0.414656	-5.41438	8.23961e-07	0.00017306	4.90826	HOXC12	chr12	54347701	54347703	.
cg06577710	-0.148417	0.791054	-5.41357	8.26609e-07	0.000173406	4.90512	HCLS1	chr3	121379744	121379746	.
cg14262681	-0.448163	0.487491	-5.41232	8.3066e-07	0.000174163	4.90033	LINC00237	chr20	21084419	21084421	.
cg26078407	-0.0643003	0.830325	-5.41219	8.31095e-07	0.000174163	4.89982	HDAC4	chr2	240225061	240225063	.
cg15963463	-0.298137	0.332605	-5.41102	8.34918e-07	0.000174864	4.89533	RUNX3	chr1	25253236	25253238	.
cg17879722	-0.383119	0.428589	-5.4109	8.35325e-07	0.000174864	4.89485	RIPK4	chr21	43181728	43181730	.
cg09651522	-0.320929	0.353043	-5.40965	8.39451e-07	0.000175542	4.89003	RP4-668J24.2	chr6	1384779	1384781	.
cg25243008	-0.291898	0.679234	-5.40941	8.4023e-07	0.000175613	4.88912	TBX4	chr17	59554805	59554807	.
cg19989295	-0.323993	0.617209	-5.40915	8.411e-07	0.000175702	4.88811	REC8	chr14	24641076	24641078	.
cg18363035	-0.255132	0.742522	-5.4088	8.42239e-07	0.000175754	4.88678	GJB6	chr13	20805384	20805386	.
cg20411756	-0.0891837	0.867096	-5.40817	8.44339e-07	0.000176007	4.88435	DRD4	chr11	640605	640607	.
cg10982364	-0.379869	0.589981	-5.40769	8.45938e-07	0.000176222	4.88249	SATB2-AS1,SATB2	chr2	200329669	200329671	.
cg14613470	-0.304018	0.435833	-5.40747	8.46671e-07	0.000176222	4.88164	KLHL3	chr5	137071798	137071800	.
cg24923509	-0.356103	0.392357	-5.40746	8.46704e-07	0.000176222	4.88161	PAX2	chr10	102498398	102498400	.
cg17145370	-0.345231	0.47898	-5.40713	8.47794e-07	0.000176263	4.88035	.	chr2	63285096	63285098	.
cg21898046	-0.0762557	0.70352	-5.40713	8.47788e-07	0.000176263	4.88035	MGAT1	chr5	180231025	180231027	.
cg15074033	-0.308401	0.39583	-5.40683	8.48783e-07	0.000176376	4.87921	KRT87P,KRT86	chr12	52652461	52652463	.
cg07913197	-0.381377	0.503683	-5.40642	8.50162e-07	0.000176478	4.87762	SATB2-AS1,SATB2	chr2	200334900	200334902	.
cg00865849	-0.227982	0.639967	-5.40588	8.51973e-07	0.000176542	4.87553	MCIDAS	chr5	54518207	54518209	.
cg06022179	-0.312678	0.311938	-5.40579	8.52257e-07	0.000176542	4.87521	CTD-2335A18.2,LINC00925	chr15	89903505	89903507	.
cg10188823	-0.373243	0.473773	-5.40615	8.51047e-07	0.000176542	4.8766	NEFH	chr22	29876205	29876207	.
cg13405332	-0.367421	0.296729	-5.40584	8.52106e-07	0.000176542	4.87538	AC025627.7,RP11-1113L8.1	chr17	19483366	19483368	.
cg21629500	-0.422523	0.419094	-5.40553	8.53127e-07	0.00017663	4.87421	C5orf38	chr5	2754752	2754754	.
cg16072304	-0.327654	0.418511	-5.40527	8.54003e-07	0.000176641	4.87321	.	chr5	153859645	153859647	.
cg20783697	-0.0753639	0.86754	-5.40471	8.55904e-07	0.000176835	4.87103	BZRAP1-AS1,BZRAP1	chr17	56407146	56407148	.
cg22513901	-0.308638	0.626005	-5.40472	8.55845e-07	0.000176835	4.8711	SLC8A2	chr19	47932709	47932711	.
cg13315450	-0.321527	0.338089	-5.40449	8.56646e-07	0.000176897	4.87018	STK16	chr2	220114288	220114290	.
cg08843517	-0.427893	0.484125	-5.40392	8.58545e-07	0.000177176	4.86801	CYBA	chr16	88717463	88717465	.
cg18494190	-0.305338	0.468582	-5.40382	8.58894e-07	0.000177176	4.86761	PAX2	chr10	102589531	102589533	.
cg03146062	-0.218566	0.198659	-5.40241	8.63665e-07	0.000178067	4.86219	EXOC7	chr17	74118119	74118121	.
cg04212021	-0.0711058	0.830215	-5.40082	8.69069e-07	0.000178531	4.85609	MGAT1	chr5	180231083	180231085	.
cg17661642	-0.0767567	0.871158	-5.40127	8.67534e-07	0.000178531	4.85782	RP11-522B15.3	chr15	96902638	96902640	.
cg17689721	-0.337101	0.271754	-5.40095	8.68637e-07	0.000178531	4.85657	.	chr10	102976903	102976905	.
cg24457026	-0.0865031	0.74417	-5.4011	8.68124e-07	0.000178531	4.85715	GRN	chr17	42426017	42426019	.
cg00391884	-0.0882431	0.551404	-5.40044	8.70357e-07	0.000178571	4.85464	.	chr10	95293	95295	.
cg08305436	-0.335522	0.36012	-5.40037	8.70615e-07	0.000178571	4.85435	AC011516.2	chr19	22806183	22806185	.
cg13797425	-0.156758	0.821338	-5.40058	8.69901e-07	0.000178571	4.85515	HSP90AA1	chr14	102554976	102554978	.
cg15833843	-0.374464	0.544447	-5.39981	8.72516e-07	0.000178868	4.85221	HLF	chr17	53341242	53341244	.
cg26362263	-0.30267	0.508886	-5.39903	8.75204e-07	0.000179326	4.8492	RP11-146I2.1	chr6	14664926	14664928	.
cg07068735	-0.341567	0.578887	-5.39822	8.77998e-07	0.000179743	4.84608	RAB8B	chr15	63504870	63504872	.
cg08228439	-0.34855	0.35349	-5.39817	8.78146e-07	0.000179743	4.84592	LHX5	chr12	113903972	113903974	.
cg12777520	-0.360142	0.322335	-5.39803	8.78636e-07	0.000179751	4.84537	LMX1B	chr9	129387302	129387304	.
cg06087421	-0.396578	0.422918	-5.39681	8.82878e-07	0.000180525	4.84066	TAL1,RP1-18D14.7	chr1	47695137	47695139	.
cg14130977	-0.21718	0.641615	-5.39624	8.84847e-07	0.000180834	4.83848	SEPT5,GP1BB	chr22	19711022	19711024	.
cg07105947	-0.303538	0.282039	-5.39504	8.89014e-07	0.000181592	4.83388	EFCAB14P1	chr1	35586587	35586589	.
cg14311559	-0.0962328	0.706805	-5.39484	8.89724e-07	0.000181644	4.8331	PTPN6	chr12	7060256	7060258	.
cg11242303	-0.365936	0.296195	-5.3947	8.90205e-07	0.000181648	4.83257	IL12RB2	chr1	67773724	67773726	.
cg23107161	-0.400924	0.314634	-5.39429	8.91637e-07	0.000181847	4.83099	LINC01460	chr2	27938370	27938372	.
cg05882699	-0.307965	0.693902	-5.39413	8.92212e-07	0.00018187	4.83036	CTBP2	chr10	126840590	126840592	.
cg11754318	-0.287876	0.489699	-5.39241	8.98258e-07	0.000182919	4.82375	HOXD12	chr2	176964505	176964507	.
cg04670802	-0.31275	0.249533	-5.39181	9.00364e-07	0.000183155	4.82146	.	chr6	100050811	100050813	.
cg04879832	-0.372137	0.4689	-5.3916	9.01097e-07	0.00018321	4.82066	CYBA	chr16	88717455	88717457	.
cg25687358	-0.280901	0.711936	-5.39147	9.01579e-07	0.000183214	4.82014	DUOXA1,DUOXA2	chr15	45409941	45409943	.
cg08165784	-0.226013	0.303608	-5.39088	9.03657e-07	0.000183542	4.81789	EEF1B2P4	chr12	107297237	107297239	.
cg13821008	-0.042505	0.912987	-5.39069	9.0434e-07	0.000183586	4.81715	AC018890.6,WIPF1	chr2	175499112	175499114	.
cg06159394	-0.2595	0.597012	-5.3904	9.0535e-07	0.000183698	4.81606	DMRTA2	chr1	50887632	50887634	.
cg08220966	-0.280895	0.544032	-5.39013	9.06318e-07	0.000183721	4.81501	MMRN2,SNCG	chr10	88717363	88717365	.
cg16650901	-0.300222	0.348196	-5.39011	9.06394e-07	0.000183721	4.81493	.	chr12	54345790	54345792	.
cg04924511	-0.0865437	0.862379	-5.3896	9.08215e-07	0.000183996	4.81296	GHRLOS,GHRL	chr3	10334730	10334732	.
cg11324712	-0.235233	0.581741	-5.38934	9.09117e-07	0.000184085	4.81199	LINC00473,PDE10A	chr6	166365123	166365125	.
cg23279522	-0.350928	0.758938	-5.38832	9.12798e-07	0.000184735	4.80804	MEIS1-AS3,MEIS1	chr2	66659347	66659349	.
cg24848035	-0.298026	0.249432	-5.38794	9.14126e-07	0.00018491	4.80662	RGS22	chr8	101118524	101118526	.
cg04166294	-0.320661	0.39489	-5.38743	9.15968e-07	0.000185188	4.80464	.	chr16	54322983	54322985	.
cg08416194	-0.383518	0.419326	-5.38654	9.19179e-07	0.000185742	4.80122	.	chr5	145236138	145236140	.
cg02976588	-0.391684	0.494663	-5.38605	9.2096e-07	0.000185912	4.79933	PLEKHO1	chr1	150135545	150135547	.
cg08371190	-0.053434	0.856215	-5.38592	9.21429e-07	0.000185912	4.79883	RP5-1052I5.2,LINC01140	chr1	87598513	87598515	.
cg08817483	-0.337066	0.473697	-5.38609	9.20812e-07	0.000185912	4.79948	ABHD17AP6,CCDC144NL	chr17	20744546	20744548	.
cg11776014	-0.312245	0.37946	-5.3856	9.22574e-07	0.000186048	4.79761	CNPY1	chr7	155283816	155283818	.
cg02919936	-0.304844	0.265412	-5.38533	9.23554e-07	0.000186151	4.79657	PRDM14	chr8	70982284	70982286	.
cg22444445	-0.210965	0.597228	-5.38497	9.24844e-07	0.000186317	4.79521	EFR3B	chr2	25354985	25354987	.
cg02307239	-0.251759	0.665347	-5.38466	9.25981e-07	0.000186451	4.794	.	chr4	174421557	174421559	.
cg02721000	-0.267518	0.636649	-5.38427	9.27401e-07	0.000186642	4.79251	HOXC4	chr12	54441212	54441214	.
cg19588399	-0.249646	0.393094	-5.3835	9.30222e-07	0.000187114	4.78953	SYTL1	chr1	27668444	27668446	.
cg19457477	-0.389981	0.556257	-5.38336	9.30734e-07	0.000187122	4.78899	MAP4K1,EIF3K	chr19	39108608	39108610	.
cg03573679	-0.205017	0.706159	-5.38296	9.32185e-07	0.000187202	4.78747	CHST12	chr7	2445726	2445728	.
cg19583211	-0.268502	0.230629	-5.38286	9.32548e-07	0.000187202	4.78709	TBR1	chr2	162273184	162273186	.
cg22798977	-0.249982	0.355089	-5.38288	9.3246e-07	0.000187202	4.78718	PDPN	chr1	13909742	13909744	.
cg02646515	-0.291279	0.378058	-5.38261	9.33456e-07	0.000187289	4.78614	.	chr2	128168986	128168988	.
cg10679688	-0.384026	0.449445	-5.38125	9.38456e-07	0.000188102	4.78091	ZIC5	chr13	100624964	100624966	.
cg18048953	-0.210943	0.65515	-5.38052	9.41152e-07	0.000188547	4.7781	CDKN1B	chr12	12867752	12867754	.
cg14235846	-0.075546	0.915942	-5.38038	9.4165e-07	0.000188551	4.77758	NXN	chr17	800744	800746	.
cg25833989	-0.277934	0.342679	-5.37997	9.43171e-07	0.000188665	4.776	ISLR2	chr15	74426956	74426958	.
cg03936495	-0.329315	0.297999	-5.3798	9.43811e-07	0.000188698	4.77534	RP11-15K2.2,TBX4	chr17	59539250	59539252	.
cg03161744	-0.26569	0.684899	-5.37964	9.44394e-07	0.000188719	4.77474	.	chr12	132177249	132177251	.
cg23288563	-0.169361	0.655172	-5.37884	9.47368e-07	0.000189218	4.77166	NDRG2,TPPP2,AL161668.5	chr14	21491468	21491470	.
cg19748424	-0.317546	0.2898	-5.37796	9.50641e-07	0.000189776	4.76828	LINC01018	chr5	6583600	6583602	.
cg23888450	-0.249449	0.490619	-5.37776	9.51389e-07	0.00018983	4.76751	NOXO1,TBL3	chr16	2030008	2030010	.
cg07675031	-0.0776818	0.896478	-5.3772	9.53474e-07	0.000190054	4.76537	SPI1	chr11	47399892	47399894	.
cg16823535	-0.346818	0.279237	-5.3765	9.56113e-07	0.000190484	4.76267	.	chr13	100611509	100611511	.
cg01271455	-0.310783	0.582809	-5.37616	9.57368e-07	0.000190639	4.76138	PTPRN2	chr7	157362061	157362063	.
cg12190994	-0.3106	0.591692	-5.37569	9.59138e-07	0.000190799	4.75958	SDK1	chr7	4305060	4305062	.
cg13904562	-0.336021	0.522254	-5.37575	9.58921e-07	0.000190799	4.7598	.	chr12	48690973	48690975	.
cg09467501	-0.333127	0.543795	-5.37539	9.60274e-07	0.000190929	4.75842	PYY,NAGS	chr17	42083192	42083194	.
cg12193731	-0.375377	0.35594	-5.37508	9.61436e-07	0.000191027	4.75723	ACVRL1	chr12	52300910	52300912	.
cg17879299	-0.0396859	0.934472	-5.375	9.61729e-07	0.000191027	4.75694	DDR1	chr6	30860299	30860301	.
cg22982368	-0.359782	0.359277	-5.37421	9.64734e-07	0.000191528	4.75388	PAX6	chr11	31825968	31825970	.
cg19929126	-0.383925	0.445735	-5.37331	9.68134e-07	0.000192106	4.75044	TRIL,AC005013.5	chr7	28998194	28998196	.
cg23051123	-0.0832374	0.713195	-5.3728	9.70082e-07	0.000192396	4.74847	.	chr1	226132840	226132842	.
cg01074622	-0.216426	0.529171	-5.37264	9.70663e-07	0.000192415	4.74789	.	chr7	74569923	74569925	.
cg26796518	-0.0904558	0.84421	-5.37172	9.74183e-07	0.000193016	4.74435	VWF	chr12	6184515	6184517	.
cg01603290	-0.362237	0.441925	-5.37066	9.78225e-07	0.000193181	4.74029	.	chr17	40805955	40805957	.
cg03309176	-0.260405	0.474105	-5.37048	9.78918e-07	0.000193181	4.7396	ARHGEF25	chr12	58003773	58003775	.
cg05542614	-0.311167	0.38955	-5.37081	9.7768e-07	0.000193181	4.74084	HAND1	chr5	153855844	153855846	.
cg11590420	-0.31045	0.46181	-5.37061	9.78448e-07	0.000193181	4.74007	MYOZ3,CTC-345K18.2	chr5	150051565	150051567	.
cg12792367	-0.246591	0.611067	-5.37087	9.77441e-07	0.000193181	4.74108	TFR2	chr7	100238749	100238751	.
cg16536718	-0.329101	0.440142	-5.37116	9.76318e-07	0.000193181	4.7422	FGF10,FGF10-AS1	chr5	44390214	44390216	.
cg18131141	-0.412787	0.43643	-5.37068	9.78181e-07	0.000193181	4.74034	TFAP2E,RP4-728D4.2	chr1	36043001	36043003	.
cg03707308	-0.360314	0.28079	-5.36966	9.82068e-07	0.000193463	4.73646	NRN1	chr6	6002765	6002767	.
cg04656534	-0.274328	0.235838	-5.36951	9.82671e-07	0.000193463	4.73586	EMX2OS	chr10	119297438	119297440	.
cg06274159	-0.370993	0.405621	-5.36946	9.82837e-07	0.000193463	4.73569	ZFP42	chr4	188916866	188916868	.
cg12198813	-0.324615	0.481336	-5.36997	9.8089e-07	0.000193463	4.73763	KCNQ1DN	chr11	2891076	2891078	.
cg14310703	-0.375552	0.36005	-5.3691	9.84252e-07	0.000193463	4.73428	RP11-71E19.1	chr3	126006902	126006904	.
cg21033440	-0.289985	0.765442	-5.36971	9.8191e-07	0.000193463	4.73662	SIPA1	chr11	65409860	65409862	.
cg15421305	-0.237867	0.459244	-5.36889	9.85042e-07	0.000193522	4.7335	C5orf66	chr5	134385983	134385985	.
cg00132972	-0.269941	0.565661	-5.36876	9.85549e-07	0.000193526	4.73299	.	chr2	219864145	219864147	.
cg14141912	-0.176101	0.730691	-5.3684	9.86965e-07	0.000193612	4.73159	ATOH8	chr2	85992695	85992697	.
cg22436429	-0.280437	0.511255	-5.36847	9.86672e-07	0.000193612	4.73188	TFAP2E,RP4-728D4.2	chr1	36043083	36043085	.
cg06126335	-0.227591	0.504753	-5.36801	9.88467e-07	0.000193782	4.7301	LIMK1	chr7	73497615	73497617	.
cg17128947	-0.14688	0.860006	-5.36792	9.8881e-07	0.000193782	4.72976	CPLX1	chr4	779479	779481	.
cg11242791	-0.327743	0.237888	-5.36768	9.89752e-07	0.000193853	4.72883	ICAM5	chr19	10406957	10406959	.
cg24960947	-0.41483	0.535014	-5.36757	9.90151e-07	0.000193853	4.72844	GAL3ST3	chr11	65816462	65816464	.
cg04406436	-0.331772	0.313414	-5.36627	9.9521e-07	0.000194651	4.72345	.	chr1	38942312	38942314	.
cg00682734	-0.289504	0.372955	-5.36473	1.00126e-06	0.00019528	4.71752	.	chr20	55200972	55200974	.
cg13832669	-0.351254	0.402271	-5.36513	9.99676e-07	0.00019528	4.71907	.	chr2	119609428	119609430	.
cg13887205	-0.274492	0.401782	-5.36515	9.99615e-07	0.00019528	4.71913	.	chr5	139525945	139525947	.
cg21348406	-0.130959	0.819132	-5.36444	1.00237e-06	0.00019528	4.71643	RP11-806H10.4	chr17	76361165	76361167	.
cg09615505	-0.295146	0.560425	-5.3637	1.00528e-06	0.000195751	4.7136	HOXD10	chr2	176977284	176977286	.
cg11723801	-0.361303	0.477024	-5.3635	1.00608e-06	0.000195811	4.71282	NES	chr1	156646484	156646486	.
cg01792403	-0.350304	0.27764	-5.36087	1.01648e-06	0.000196885	4.70276	.	chr13	100626994	100626996	.
cg11232245	-0.299099	0.598545	-5.36073	1.01707e-06	0.000196885	4.70219	.	chr10	101284534	101284536	.
cg11796442	-0.291187	0.3917	-5.36113	1.01546e-06	0.000196885	4.70374	.	chr5	72593918	72593920	.
cg15679892	-0.238638	0.677282	-5.36132	1.01472e-06	0.000196885	4.70445	.	chr7	1267056	1267058	.
cg10223575	-0.339888	0.300781	-5.36021	1.01912e-06	0.000197186	4.70022	LHX5	chr12	113907267	113907269	.
cg05617413	-0.393879	0.526431	-5.35968	1.02126e-06	0.000197503	4.69817	FBRSL1	chr12	133065911	133065913	.
cg02286549	-0.276798	0.333908	-5.35881	1.02474e-06	0.000197982	4.69484	TFEB,RP11-298J23.5	chr6	41700709	41700711	.
cg13248574	-0.331387	0.51505	-5.35853	1.02585e-06	0.0001981	4.69378	.	chr14	77504560	77504562	.
cg08566455	-0.378328	0.376389	-5.35822	1.02711e-06	0.000198204	4.69258	RHOQP3	chr2	130971163	130971165	.
cg10083572	-0.264507	0.280942	-5.35815	1.02739e-06	0.000198204	4.69231	RP1-170O19.14	chr7	27232546	27232548	.
cg06520675	-0.315665	0.392822	-5.3579	1.02837e-06	0.000198234	4.69138	LBX1-AS1	chr10	102996309	102996311	.
cg09451457	-0.360289	0.545704	-5.35786	1.02855e-06	0.000198234	4.69121	.	chr5	87440245	87440247	.
cg25503903	-0.332562	0.377722	-5.35743	1.0303e-06	0.000198475	4.68955	.	chr3	138679511	138679513	.
cg03553278	-0.287301	0.622971	-5.35694	1.03228e-06	0.000198517	4.68767	RP11-387A1.6,HOXD1,HAGLR	chr2	177055167	177055169	.
cg14163444	-0.293371	0.503227	-5.35688	1.03252e-06	0.000198517	4.68744	.	chr7	99595347	99595349	.
cg22940789	-0.280269	0.297267	-5.35724	1.03104e-06	0.000198517	4.68884	DCLK1	chr13	36704708	36704710	.
cg03565868	-0.0459787	0.872652	-5.35628	1.03495e-06	0.000198599	4.68514	SPI1	chr11	47400145	47400147	.
cg10660256	-0.287096	0.396699	-5.35641	1.03441e-06	0.000198599	4.68565	BHMT,DMGDH	chr5	78407682	78407684	.
cg11903188	-0.295967	0.610128	-5.35636	1.03463e-06	0.000198599	4.68544	PER2	chr2	239195601	239195603	.
cg14854355	-0.224723	0.594315	-5.35636	1.03461e-06	0.000198599	4.68546	CTB-96E2.3,SARM1	chr17	26708365	26708367	.
cg01723148	-0.380946	0.473082	-5.3561	1.03565e-06	0.000198637	4.68448	B4GALNT1	chr12	58021294	58021296	.
cg25234732	-0.168347	0.609362	-5.35598	1.03616e-06	0.000198639	4.684	NUPR1L	chr7	56183884	56183886	.
cg10107434	-0.259957	0.60893	-5.35497	1.04025e-06	0.000199325	4.68015	AC009336.19,HOXD3	chr2	177021898	177021900	.
cg03740167	-0.326333	0.449017	-5.3547	1.04134e-06	0.000199439	4.67912	.	chr10	23463745	23463747	.
cg01622304	-0.332282	0.368077	-5.35457	1.04187e-06	0.000199444	4.67862	PDX1	chr13	28497400	28497402	.
cg02245004	-0.395689	0.408715	-5.35438	1.04266e-06	0.000199498	4.67788	RP11-685G9.4,RP11-685G9.2	chr15	76634886	76634888	.
cg18711081	-0.175865	0.684236	-5.35359	1.04588e-06	0.000200017	4.67487	RNF126P1	chr17	55123652	55123654	.
cg04370314	-0.35685	0.248363	-5.35314	1.04772e-06	0.000200141	4.67314	.	chr13	100643311	100643313	.
cg12765028	-0.261009	0.492274	-5.35309	1.04796e-06	0.000200141	4.67292	.	chr4	13526658	13526660	.
cg16051195	-0.325928	0.526249	-5.35307	1.04804e-06	0.000200141	4.67284	PDE10A	chr6	166268182	166268184	.
cg18708986	-0.255285	0.630588	-5.35266	1.04969e-06	0.00020036	4.6713	KRT87P,KRT86	chr12	52652589	52652591	.
cg03835801	-0.364033	0.617331	-5.352	1.05243e-06	0.000200688	4.66876	C17orf96	chr17	36828122	36828124	.
cg24459792	-0.0916225	0.846001	-5.35204	1.05227e-06	0.000200688	4.6689	LAPTM5	chr1	31230845	31230847	.
cg24147428	-0.226046	0.75991	-5.35175	1.05347e-06	0.00020079	4.66779	SIPA1	chr11	65409759	65409761	.
cg16521309	-0.160182	0.531638	-5.35141	1.05485e-06	0.00020086	4.66651	RNF126P1	chr17	55124085	55124087	.
cg11209832	-0.347241	0.277529	-5.35117	1.05584e-06	0.000200934	4.66559	.	chr3	147098394	147098396	.
cg24283921	-0.291192	0.247302	-5.35107	1.05625e-06	0.000200934	4.66521	AMPD3	chr11	10477460	10477462	.
cg14325930	-0.277795	0.54667	-5.35078	1.05747e-06	0.000201068	4.66408	LMX1B	chr9	129382978	129382980	.
cg11601027	-0.351349	0.331272	-5.35053	1.05849e-06	0.000201167	4.66314	.	chr5	153852689	153852691	.
cg13921640	-0.345077	0.580533	-5.34987	1.06122e-06	0.000201588	4.66062	.	chr17	48040876	48040878	.
cg01059331	-0.162136	0.580127	-5.34947	1.06289e-06	0.000201708	4.65908	RP4-798A10.4	chr1	16847534	16847536	.
cg25103417	-0.315557	0.622793	-5.34938	1.06327e-06	0.000201708	4.65873	.	chr3	157812017	157812019	.
cg11240043	-0.217523	0.553757	-5.34864	1.06635e-06	0.000202176	4.6559	PLA2G2E	chr1	20250500	20250502	.
cg01035261	-0.345637	0.474213	-5.34805	1.06884e-06	0.00020255	4.65362	CNGB1	chr16	57918094	57918096	.
cg00705280	-0.345611	0.383774	-5.34753	1.071e-06	0.000202745	4.65165	MIR375,AC097468.4	chr2	219866492	219866494	.
cg06902607	-0.259803	0.586526	-5.34743	1.0714e-06	0.000202745	4.65127	.	chr1	247511399	247511401	.
cg07722368	-0.289694	0.279465	-5.34759	1.07077e-06	0.000202745	4.65185	PYY2	chr17	26554906	26554908	.
cg24039697	-0.382193	0.568709	-5.34668	1.07458e-06	0.000203151	4.64838	RP11-379F12.3,GATA3-AS1,RP11-379F12.4,GATA3	chr10	8094533	8094535	.
cg07339783	-0.336544	0.404667	-5.34623	1.07647e-06	0.000203315	4.64666	.	chr2	176952825	176952827	.
cg13683040	-0.303085	0.386148	-5.34585	1.07805e-06	0.000203517	4.64522	.	chr9	37035765	37035767	.
cg03311232	-0.25815	0.355469	-5.34568	1.07877e-06	0.000203556	4.64457	.	chr1	46951290	46951292	.
cg11589932	-0.322964	0.458357	-5.34522	1.08073e-06	0.000203828	4.6428	BHLHA9	chr17	1173766	1173768	.
cg03254067	-0.15716	0.706617	-5.34483	1.08239e-06	0.00020404	4.64129	CLNK	chr4	10591570	10591572	.
cg16529599	-0.319306	0.388826	-5.34471	1.08288e-06	0.00020404	4.64085	L3MBTL1	chr20	42137054	42137056	.
cg18024113	-0.216775	0.600346	-5.34448	1.08388e-06	0.000204103	4.63995	U1,RP5-875O13.1	chr1	16862201	16862203	.
cg07837209	-0.212267	0.691044	-5.34412	1.08538e-06	0.00020422	4.63859	RNF219-AS1	chr13	79184100	79184102	.
cg03032497	-0.324113	0.632698	-5.34368	1.08728e-06	0.000204382	4.63689	SALRNA1	chr14	61108226	61108228	.
cg15689991	-0.316173	0.285692	-5.34326	1.08904e-06	0.000204518	4.63531	RASSF3	chr12	65019328	65019330	.
cg23223319	-0.353546	0.379787	-5.34332	1.08881e-06	0.000204518	4.63551	.	chr6	99292169	99292171	.
cg25255795	-0.27684	0.21191	-5.343	1.09015e-06	0.000204631	4.63431	ISL2	chr15	76628153	76628155	.
cg13255282	-0.328353	0.342152	-5.34272	1.09134e-06	0.00020466	4.63324	CYTL1	chr4	5021235	5021237	.
cg22881652	-0.344408	0.345003	-5.34281	1.09099e-06	0.00020466	4.63356	LINC01097	chr4	13532950	13532952	.
cg00779924	-0.384076	0.425823	-5.34229	1.09318e-06	0.000204812	4.63159	RP11-379F12.3,GATA3-AS1,RP11-379F12.4,GATA3	chr10	8094640	8094642	.
cg26889953	-0.0864494	0.867758	-5.3424	1.0927e-06	0.000204812	4.63202	CYFIP1	chr15	22915991	22915993	.
cg10829727	-0.241175	0.448137	-5.342	1.09443e-06	0.000204865	4.63047	SLC16A5	chr17	73084308	73084310	.
cg16202734	-0.280406	0.383666	-5.34195	1.09467e-06	0.000204865	4.63026	RP5-906A24.1,ARL5C	chr17	37321889	37321891	.
cg21918513	-0.328293	0.255178	-5.34186	1.09502e-06	0.000204865	4.62995	GDNF	chr5	37838740	37838742	.
cg09220088	-0.343678	0.503659	-5.34115	1.09807e-06	0.000205339	4.62722	SHOX2	chr3	157822071	157822073	.
cg25365260	-0.209003	0.690106	-5.34076	1.09973e-06	0.000205487	4.62575	HOXB-AS3,HOXB5,HOXB3	chr17	46669780	46669782	.
cg25903158	-0.307379	0.252905	-5.34028	1.10181e-06	0.000205747	4.6239	.	chr7	1288720	1288722	.
cg00334177	-0.315434	0.498869	-5.33991	1.10342e-06	0.00020595	4.62247	.	chr6	28511756	28511758	.
cg04275881	-0.113365	0.68094	-5.33977	1.10403e-06	0.000205967	4.62193	SLAMF8	chr1	159796433	159796435	.
cg11343464	-0.259092	0.46821	-5.33914	1.10676e-06	0.000206216	4.61952	.	chr7	128555660	128555662	.
cg02919116	-0.0787789	0.787097	-5.33844	1.10979e-06	0.000206653	4.61684	PROX1-AS1	chr1	214152741	214152743	.
cg03739955	-0.365854	0.508649	-5.33809	1.1113e-06	0.00020675	4.61551	.	chr6	159360704	159360706	.
cg08607018	-0.358353	0.667047	-5.33808	1.11136e-06	0.00020675	4.61546	AC007796.1	chr19	31842872	31842874	.
cg17592853	-0.182803	0.624749	-5.33775	1.1128e-06	0.00020692	4.61419	PTPRU	chr1	29587254	29587256	.
cg10359157	-0.269654	0.686303	-5.3368	1.11692e-06	0.000207166	4.61057	DLEU7,DLEU7-AS1	chr13	51418019	51418021	.
cg11192416	-0.321241	0.440913	-5.33716	1.11533e-06	0.000207166	4.61197	TRIM67	chr1	231296967	231296969	.
cg13937155	-0.0862465	0.787913	-5.33677	1.11706e-06	0.000207166	4.61045	SCARF1	chr17	1548880	1548882	.
cg14532497	-0.193894	0.530748	-5.33707	1.11574e-06	0.000207166	4.61161	.	chr4	174439755	174439757	.
cg15268244	-0.308281	0.482934	-5.33704	1.11586e-06	0.000207166	4.61151	SCAPER	chr15	77196839	77196841	.
cg00982919	-0.309182	0.55265	-5.33658	1.11787e-06	0.000207183	4.60974	LHX2	chr9	126775262	126775264	.
cg00218620	-0.30914	0.508199	-5.33639	1.1187e-06	0.000207239	4.60902	MIR375,AC097468.4	chr2	219866459	219866461	.
cg13368923	-0.334515	0.356254	-5.33587	1.12099e-06	0.000207566	4.60702	.	chr6	1379064	1379066	.
cg00044796	-0.376841	0.464974	-5.33522	1.12383e-06	0.000207703	4.60455	NBPF13P	chr1	146552389	146552391	.
cg09092280	-0.348311	0.423777	-5.33544	1.12287e-06	0.000207703	4.60538	.	chr8	62646213	62646215	.
cg22353096	-0.221263	0.621449	-5.33533	1.12335e-06	0.000207703	4.60496	LINC01104	chr2	100851665	100851667	.
cg26666835	-0.29769	0.334368	-5.33545	1.12283e-06	0.000207703	4.60541	.	chr5	170742117	170742119	.
cg11931762	-0.29373	0.382661	-5.33506	1.12454e-06	0.000207738	4.60393	LAMP5-AS1	chr20	9488919	9488921	.
cg25685262	-0.34419	0.432298	-5.33491	1.12521e-06	0.000207766	4.60334	PDX1,PDX1-AS1	chr13	28493315	28493317	.
cg00919411	-0.250066	0.478988	-5.33435	1.12766e-06	0.00020812	4.60121	ZBED9	chr6	28584077	28584079	.
cg17004975	-0.216952	0.474384	-5.33403	1.1291e-06	0.000208265	4.59997	SFTPD,RP11-479O17.7	chr10	81743286	81743288	.
cg23858410	-0.367739	0.454978	-5.33394	1.12949e-06	0.000208265	4.59963	WI2-85898F10.1	chr22	46276677	46276679	.
cg24720583	-0.427292	0.491449	-5.33339	1.13193e-06	0.00020852	4.59752	BCL6B	chr17	6926193	6926195	.
cg07905944	-0.38433	0.29409	-5.33295	1.13387e-06	0.000208764	4.59584	PAX6,RCN1	chr11	31834904	31834906	.
cg24575083	-0.32975	0.487567	-5.33285	1.13431e-06	0.000208764	4.59546	CYB5R2	chr11	7695484	7695486	.
cg23497704	-0.38008	0.427519	-5.33094	1.1428e-06	0.000210035	4.58817	LHX5,LHX5-AS1	chr12	113910033	113910035	.
cg01045337	-0.113325	0.836754	-5.33033	1.14556e-06	0.000210354	4.58581	AXIN1	chr16	374987	374989	.
cg15444947	-0.366362	0.317402	-5.33031	1.1456e-06	0.000210354	4.58578	TRIL,AC005013.5	chr7	28996490	28996492	.
cg13105945	-0.131007	0.81034	-5.33013	1.14643e-06	0.000210409	4.58507	C1QL1	chr17	43037705	43037707	.
cg04446762	-0.260605	0.327094	-5.32952	1.14917e-06	0.000210813	4.58273	CMB9-22P13.1	chr11	65222226	65222228	.
cg00508024	-0.24271	0.242274	-5.32915	1.15083e-06	0.000211021	4.58132	RP11-605F22.2,SLC12A1,CTXN2	chr15	48483843	48483845	.
cg04316624	-0.1839	0.713285	-5.32899	1.15157e-06	0.000211058	4.58069	AC009336.19,HOXD3	chr2	177036808	177036810	.
cg25547580	-0.395635	0.420021	-5.32872	1.15278e-06	0.000211182	4.57967	ONECUT2	chr18	55103733	55103735	.
cg13466694	-0.405158	0.544941	-5.32849	1.15378e-06	0.000211268	4.57881	LMX1B	chr9	129380727	129380729	.
cg25513635	-0.27343	0.436101	-5.32795	1.15626e-06	0.000211623	4.57672	GDF1,CERS1	chr19	18981377	18981379	.
cg00222472	-0.274285	0.626316	-5.32744	1.15857e-06	0.000211949	4.57477	PBX1	chr1	164545782	164545784	.
cg21566642	-0.30459	0.427322	-5.32703	1.16041e-06	0.000212188	4.57321	ECEL1P1	chr2	233284660	233284662	.
cg09432613	-0.30099	0.218414	-5.32687	1.16112e-06	0.000212218	4.57262	PAX2	chr10	102497519	102497521	.
cg10395685	-0.365569	0.357706	-5.32618	1.16429e-06	0.0002127	4.56995	CCDC81	chr11	86085714	86085716	.
cg09810078	-0.026341	0.963385	-5.3259	1.16553e-06	0.000212725	4.56891	DDR1	chr6	30860264	30860266	.
cg23989673	-0.31132	0.433742	-5.32586	1.16574e-06	0.000212725	4.56873	RP11-209K10.2	chr15	53098256	53098258	.
cg24135793	-0.188885	0.738538	-5.32579	1.16604e-06	0.000212725	4.56848	NFIX	chr19	13122566	13122568	.
cg15694422	-0.0771481	0.882785	-5.32535	1.16805e-06	0.000212993	4.5668	MGLL	chr3	127473935	127473937	.
cg25969878	-0.104798	0.748339	-5.32514	1.16901e-06	0.000213071	4.56599	STK32C	chr10	134045912	134045914	.
cg16512661	-0.257473	0.463548	-5.32467	1.17115e-06	0.000213266	4.5642	.	chr5	2743619	2743621	.
cg08752433	-0.330737	0.575276	-5.32419	1.17334e-06	0.000213468	4.56237	PPTC7	chr12	111016565	111016567	.
cg25395329	-0.219517	0.501776	-5.32423	1.17316e-06	0.000213468	4.56252	TGFB1I1	chr16	31487851	31487853	.
cg25727853	-0.0702081	0.854823	-5.32291	1.17922e-06	0.000214438	4.55749	.	chr1	181098608	181098610	.
cg22795586	-0.320926	0.714129	-5.32262	1.1806e-06	0.000214591	4.55634	.	chr1	170629554	170629556	.
cg14330293	-0.0416833	0.842504	-5.3222	1.18253e-06	0.000214745	4.55475	MYO1C	chr17	1374050	1374052	.
cg22740492	-0.281912	0.235857	-5.32192	1.1838e-06	0.000214877	4.5537	PAX6	chr11	31820657	31820659	.
cg12194701	-0.269899	0.264073	-5.32165	1.18506e-06	0.000215008	4.55265	STK3	chr8	99952748	99952750	.
cg14643537	-0.358445	0.340391	-5.32153	1.18561e-06	0.000215008	4.5522	OSTM1,OSTM1-AS1	chr6	108479583	108479585	.
cg07179033	-0.257971	0.589259	-5.32071	1.18941e-06	0.000215599	4.54907	RNF39	chr6	30039547	30039549	.
cg09543478	-0.282048	0.446445	-5.32031	1.19126e-06	0.000215638	4.54755	.	chr2	71125481	71125483	.
cg10089145	-0.28219	0.331244	-5.32039	1.19093e-06	0.000215638	4.54783	ST14	chr11	130030102	130030104	.
cg11744777	-0.325098	0.273806	-5.31885	1.1981e-06	0.000216778	4.54195	HIST1H4K	chr6	27799369	27799371	.
cg08777316	-0.340307	0.656679	-5.31836	1.20037e-06	0.000217088	4.5401	RP11-175K6.1	chr5	158531510	158531512	.
cg24817154	-0.335773	0.387016	-5.31781	1.20297e-06	0.00021746	4.53798	HIST1H3J	chr6	27858278	27858280	.
cg16245261	-0.26052	0.720451	-5.31744	1.20473e-06	0.000217579	4.53656	PRKCDBP	chr11	6342356	6342358	.
cg19202292	-0.360115	0.327304	-5.31749	1.20449e-06	0.000217579	4.53675	.	chr12	54347056	54347058	.
cg00458878	-0.192808	0.618633	-5.31713	1.20616e-06	0.000217694	4.5354	.	chr7	27260284	27260286	.
cg23214464	-0.302883	0.449458	-5.31707	1.20646e-06	0.000217694	4.53515	DENND2A,ADCK2	chr7	140373595	140373597	.
cg04240109	-0.298663	0.565956	-5.31677	1.20787e-06	0.000217849	4.53401	PAX7	chr1	18972429	18972431	.
cg03893150	-0.277474	0.534004	-5.31645	1.20937e-06	0.000217903	4.53279	TNFRSF25,PLEKHG5	chr1	6526324	6526326	.
cg07476923	-0.259901	0.340908	-5.31619	1.2106e-06	0.000217903	4.5318	RP11-60A8.1	chr5	72528765	72528767	.
cg08663159	-0.374003	0.586441	-5.31601	1.21146e-06	0.000217903	4.53111	RP11-15B17.1,DDIT4L,RP11-588P8.1	chr4	101111871	101111873	.
cg16176120	-0.193674	0.602957	-5.31655	1.20889e-06	0.000217903	4.53318	.	chr20	47001969	47001971	.
cg04544699	-0.252698	0.704832	-5.31446	1.21879e-06	0.00021902	4.52521	.	chr17	36833759	36833761	.
cg04945457	-0.282801	0.497199	-5.31433	1.21941e-06	0.000219031	4.52471	.	chr16	56894586	56894588	.
cg11357746	-0.36681	0.355475	-5.31377	1.22209e-06	0.000219414	4.52256	TBX5	chr12	114837886	114837888	.
cg01763575	-0.335393	0.570475	-5.31265	1.22745e-06	0.000220177	4.51828	CDH22	chr20	44875430	44875432	.
cg22697864	-0.231706	0.55134	-5.31275	1.22699e-06	0.000220177	4.51865	.	chr1	46954753	46954755	.
cg02152631	-0.32495	0.585776	-5.31154	1.23277e-06	0.00022063	4.51406	.	chr8	29133646	29133648	.
cg02897537	-0.34987	0.435417	-5.31175	1.23178e-06	0.00022063	4.51484	.	chr10	124893831	124893833	.
cg13058214	-0.10573	0.804515	-5.31156	1.23267e-06	0.00022063	4.51414	TNNT3	chr11	1947948	1947950	.
cg18002447	-0.221874	0.769319	-5.31189	1.23108e-06	0.00022063	4.5154	TBX2,TBX2-AS1	chr17	59482955	59482957	.
cg20525461	-0.443999	0.504728	-5.31094	1.23569e-06	0.000221055	4.51174	CDKN1B	chr12	12867723	12867725	.
cg02938414	-0.264772	0.357486	-5.31049	1.23787e-06	0.000221172	4.51002	.	chr4	174444165	174444167	.
cg21162938	-0.316399	0.545142	-5.31034	1.23858e-06	0.000221172	4.50945	RHOBTB3,GLRX	chr5	95115603	95115605	.
cg04132146	-0.370325	0.37383	-5.30992	1.24059e-06	0.000221348	4.50787	RP11-393I2.4,ZNF292	chr6	87862157	87862159	.
cg06627617	-0.087952	0.875923	-5.3099	1.24068e-06	0.000221348	4.5078	ASAP2	chr2	9471178	9471180	.
cg18866599	-0.299883	0.441211	-5.30864	1.2468e-06	0.000222178	4.50299	FZD5	chr2	208635722	208635724	.
cg19184455	-0.263569	0.667478	-5.30844	1.24778e-06	0.000222213	4.50222	.	chr2	231692832	231692834	.
cg02961109	-0.158207	0.201577	-5.30818	1.24908e-06	0.000222259	4.5012	MCL1	chr1	150552536	150552538	.
cg04070651	-0.305062	0.332083	-5.30816	1.24916e-06	0.000222259	4.50114	.	chr12	54611595	54611597	.
cg02294649	-0.307494	0.377748	-5.30795	1.25018e-06	0.00022227	4.50034	RP11-357H14.17,CTD-2377D24.6	chr17	46723914	46723916	.
cg09897970	-0.0869767	0.890664	-5.30792	1.25034e-06	0.00022227	4.50021	AC009133.17,C16orf54	chr16	29757343	29757345	.
cg15031976	-0.253984	0.616095	-5.30746	1.25256e-06	0.000222563	4.49848	RP11-522B15.3	chr15	96904175	96904177	.
cg06322432	-0.286706	0.479358	-5.30709	1.25439e-06	0.00022279	4.49705	.	chr10	112289852	112289854	.
cg15506609	-0.27269	0.744855	-5.30582	1.26063e-06	0.000223797	4.4922	HOXA10-HOXA9,HOXA9	chr7	27206072	27206074	.
cg24332783	-0.232523	0.681185	-5.30563	1.26157e-06	0.000223863	4.49147	PAX6	chr11	31818790	31818792	.
cg10275315	-0.266121	0.710665	-5.30504	1.26448e-06	0.000224279	4.48922	BNC1,RP11-382A20.4	chr15	83954245	83954247	.
cg02509730	-0.257112	0.652214	-5.30476	1.26585e-06	0.000224421	4.48816	CLYBL	chr13	100310204	100310206	.
cg09624565	-0.155604	0.645404	-5.30408	1.26921e-06	0.000224916	4.48557	CTA-833B7.2,NCF4	chr22	37256899	37256901	.
cg03685886	-0.34133	0.354288	-5.30381	1.27056e-06	0.000225056	4.48453	.	chr16	86912524	86912526	.
cg18630748	-0.0621248	0.850807	-5.30335	1.27284e-06	0.000225258	4.48277	RGS12	chr4	3387498	3387500	.
cg05000748	-0.250663	0.440782	-5.3022	1.27854e-06	0.000225838	4.47841	RUNX1	chr21	36399145	36399147	.
cg24680129	-0.267964	0.266355	-5.3022	1.27854e-06	0.000225838	4.47841	.	chr12	13318624	13318626	.
cg27227250	-0.247573	0.693962	-5.30212	1.27897e-06	0.000225838	4.47808	.	chr2	62797864	62797866	.
cg08011119	-0.303786	0.366481	-5.30097	1.28469e-06	0.000226747	4.47372	C1QL2	chr2	119913995	119913997	.
cg17356718	-0.319235	0.489577	-5.30045	1.28731e-06	0.000227109	4.47172	HDAC4	chr2	240230586	240230588	.
cg15526035	-0.271607	0.502046	-5.29996	1.28978e-06	0.000227442	4.46985	.	chr14	54686832	54686834	.
cg18911395	-0.296041	0.437983	-5.29973	1.29091e-06	0.00022754	4.46899	LHX5	chr12	113907121	113907123	.
cg19519747	-0.0754868	0.869836	-5.2995	1.29209e-06	0.000227542	4.4681	HOXD4,AC009336.19,MIR10B,HOXD3	chr2	177014554	177014556	.
cg22964842	-0.352654	0.517584	-5.29955	1.29186e-06	0.000227542	4.46827	PAX2	chr10	102495140	102495142	.
cg25130530	-0.16363	0.634406	-5.29939	1.29264e-06	0.000227542	4.46768	LINC01138	chr1	143664130	143664132	.
cg02641337	-0.26764	0.650004	-5.30601	1.29563e-06	0.000227922	4.47395	.	chr4	4867386	4867388	.
cg09295252	-0.36575	0.280426	-5.29862	1.29652e-06	0.000227922	4.46475	.	chr6	5026551	5026553	.
cg08520746	-0.293596	0.51851	-5.29711	1.30418e-06	0.000229064	4.45899	METAP1D	chr2	172945931	172945933	.
cg16809457	-0.0516985	0.88717	-5.29716	1.30394e-06	0.000229064	4.45917	MDN1	chr6	90399676	90399678	.
cg27521476	-0.233252	0.677293	-5.29685	1.30552e-06	0.000229198	4.45799	TLX1	chr10	102896375	102896377	.
cg09986680	-0.164338	0.800521	-5.2965	1.3073e-06	0.000229409	4.45665	IFNL4	chr19	39737860	39737862	.
cg02606423	-0.166723	0.633621	-5.2961	1.30932e-06	0.000229561	4.45514	OTX1	chr2	63280375	63280377	.
cg15160263	-0.333786	0.369193	-5.29614	1.30911e-06	0.000229561	4.4553	.	chr5	76923942	76923944	.
cg20943084	-0.345854	0.468407	-5.29546	1.31263e-06	0.000230038	4.45268	CD14	chr5	140012768	140012770	.
cg05339588	-0.205107	0.445908	-5.29527	1.31359e-06	0.000230106	4.45196	.	chr3	134125869	134125871	.
cg01220680	-0.273468	0.461351	-5.29417	1.31922e-06	0.000230887	4.44778	ANGPT4	chr20	866010	866012	.
cg21885864	-0.363575	0.452481	-5.29418	1.31917e-06	0.000230887	4.44782	.	chr13	100644506	100644508	.
cg01891711	-0.283564	0.360434	-5.29395	1.32034e-06	0.00023092	4.44695	RAC2	chr22	37640508	37640510	.
cg25480418	-0.221422	0.621331	-5.29391	1.32058e-06	0.00023092	4.44678	.	chr2	88583784	88583786	.
cg16094412	-0.420298	0.392098	-5.29358	1.32227e-06	0.000231115	4.44552	RNF207,RP1-120G22.11,RPL22	chr1	6266028	6266030	.
cg02145916	-0.301115	0.499267	-5.29321	1.3242e-06	0.000231145	4.4441	PVT1_1,PVT1	chr8	128806081	128806083	.
cg09993145	-0.219779	0.799375	-5.29332	1.32363e-06	0.000231145	4.44452	RUNX3	chr1	25291904	25291906	.
cg10668189	-0.259247	0.582321	-5.29332	1.3236e-06	0.000231145	4.44454	RP11-753H16.3,GPR84,RP11-753H16.5	chr12	54756589	54756591	.
cg13500819	-0.0439123	0.884181	-5.2929	1.32577e-06	0.000231317	4.44294	MZB1	chr5	138725399	138725401	.
cg02599464	-0.351873	0.398483	-5.29276	1.3265e-06	0.000231319	4.4424	HIST1H4I	chr6	27107096	27107098	.
cg10980436	-0.274966	0.246592	-5.29259	1.32739e-06	0.000231319	4.44175	NPHS2,RNU5F-2P	chr1	179545072	179545074	.
cg00958334	-0.232535	0.3451	-5.29209	1.32995e-06	0.000231639	4.43986	.	chr13	100608704	100608706	.
cg03143164	-0.373441	0.467673	-5.29168	1.33209e-06	0.000231909	4.43829	CNPY1	chr7	155283885	155283887	.
cg22736807	-0.234004	0.666436	-5.2914	1.33358e-06	0.000232067	4.43719	RP11-65F13.3	chr5	92938148	92938150	.
cg05997941	-0.204192	0.234309	-5.29082	1.33657e-06	0.000232383	4.43501	FEV,LINC00608	chr2	219845911	219845913	.
cg26283008	-0.105475	0.777361	-5.2909	1.33616e-06	0.000232383	4.43531	SNORA11,CTD-2651B20.8,CTD-2651B20.2	chr15	45507819	45507821	.
cg00295794	-0.396649	0.412485	-5.2901	1.34031e-06	0.000232794	4.43227	.	chr13	100641408	100641410	.
cg05555207	-0.385935	0.558968	-5.28993	1.34125e-06	0.000232794	4.43159	TBX5-AS1,TBX5	chr12	114847640	114847642	.
cg09715285	-0.181784	0.780513	-5.28985	1.34161e-06	0.000232794	4.43132	GLB1L	chr2	220108266	220108268	.
cg13773631	-0.330033	0.396836	-5.28924	1.34481e-06	0.000232794	4.429	BARX1	chr9	96715842	96715844	.
cg15905200	-0.16235	0.734935	-5.28936	1.34423e-06	0.000232794	4.42942	.	chr17	29013705	29013707	.
cg25163611	-0.307565	0.575815	-5.28952	1.34336e-06	0.000232794	4.43005	IGF1	chr12	102875300	102875302	.
cg26701408	-0.376493	0.366015	-5.28978	1.34199e-06	0.000232794	4.43105	.	chr10	102906056	102906058	.
cg12273325	-0.236212	0.211591	-5.28862	1.34809e-06	0.00023326	4.42662	PIK3IP1-AS1,PIK3IP1	chr22	31689830	31689832	.
cg07223180	-0.261524	0.562993	-5.28847	1.34888e-06	0.000233294	4.42605	CRYL1	chr13	20989141	20989143	.
cg25992382	-0.295917	0.414475	-5.28827	1.34994e-06	0.000233376	4.42528	RIN3	chr14	93066810	93066812	.
cg00788177	-0.259774	0.609799	-5.2881	1.3508e-06	0.000233422	4.42465	.	chr6	159360760	159360762	.
cg00436496	-0.333951	0.619571	-5.28759	1.35353e-06	0.000233792	4.42268	RP11-262A16.1	chr15	96885118	96885120	.
cg01446515	-0.281431	0.623504	-5.28695	1.3569e-06	0.000233966	4.42025	GJB6	chr13	20805442	20805444	.
cg14914422	-0.170774	0.650494	-5.28696	1.35681e-06	0.000233966	4.42031	.	chr1	46958855	46958857	.
cg17599831	-0.0939125	0.265457	-5.28722	1.35548e-06	0.000233966	4.42127	.	chr1	147718309	147718311	.
[truncated: 30,599 more rows]

## Sheet: ACC_hypometh_poor_cluster
Supplementary Data 7: Significantly hypomethylated regions in ACC poor outcome cluster compared to better outcome cluster
	logFC	AveExpr	t	P.Value	adj.P.Val	B	gene	chrom	chromStart	chromEnd	strand
cg09148344	0.382114	0.473221	7.80087	4.35294e-11	7.83658e-07	14.631	CAMTA1	chr1	7180861	7180863	.
cg12485926	0.402838	0.477709	7.46973	1.76357e-10	2.00993e-06	13.2428	OR5B3	chr11	58170302	58170304	.
cg22997262	0.398844	0.42166	7.41486	2.22285e-10	2.00993e-06	13.0133	KIAA1671	chr22	25510987	25510989	.
cg10842557	0.407675	0.418692	7.27155	4.06541e-10	2.67007e-06	12.415	RP11-383H13.1	chr8	72824511	72824513	.
cg24524485	0.424714	0.427205	7.06892	9.52556e-10	4.05671e-06	11.5716	BUB3	chr10	124915457	124915459	.
cg11273176	0.138967	0.189379	6.93166	1.69282e-09	5.9937e-06	11.0025	KCNK3	chr2	26947125	26947127	.
cg03331514	0.155001	0.25804	6.90587	1.88562e-09	6.07176e-06	10.8958	MAFK	chr7	1577015	1577017	.
cg06854842	0.0791251	0.167066	6.91098	1.8458e-09	6.07176e-06	10.9169	KCNK3	chr2	26947186	26947188	.
cg14032261	0.144556	0.162417	6.85845	2.29888e-09	6.8459e-06	10.6998	.	chr1	211909304	211909306	.
cg10755077	0.122701	0.250933	6.83596	2.52529e-09	7.18202e-06	10.6069	2023-09-09	chr17	75318881	75318883	.
cg15910686	0.152802	0.239073	6.76119	3.44946e-09	8.75775e-06	10.2985	CARD14	chr17	78161478	78161480	.
cg14720274	0.172412	0.232546	6.68604	4.71654e-09	9.8839e-06	9.9893	RORA	chr15	61014130	61014132	.
cg06008511	0.0858433	0.125655	6.65363	5.3968e-09	1.05816e-05	9.85617	SEMA4B	chr15	90727885	90727887	.
cg14606321	0.113616	0.209436	6.62793	6.00465e-09	1.12712e-05	9.75072	WDR34	chr9	131397850	131397852	.
cg00036871	0.142978	0.326705	6.60956	6.48055e-09	1.15618e-05	9.67538	INHA,OBSL1	chr2	220436893	220436895	.
cg02579668	0.14126	0.199222	6.59647	6.84234e-09	1.18953e-05	9.62172	TAF12	chr1	28928324	28928326	.
cg01605984	0.100824	0.201356	6.58499	7.17604e-09	1.19419e-05	9.57468	MED22,SNORD36A,RPL7A,SNORD36B,SNORD24	chr9	136216153	136216155	.
cg01697487	0.0835876	0.122731	6.58361	7.21728e-09	1.19603e-05	9.56903	MYCBPAP	chr17	48588558	48588560	.
cg00093688	0.143934	0.289822	6.5734	7.52921e-09	1.21717e-05	9.52724	.	chr9	140113368	140113370	.
cg16514473	0.152305	0.204203	6.56168	7.90397e-09	1.26229e-05	9.47926	ECE1	chr1	21650609	21650611	.
cg16398133	0.132275	0.199765	6.51977	9.40232e-09	1.42679e-05	9.30786	KCNK3	chr2	26947233	26947235	.
cg14630032	0.0844959	0.130795	6.47298	1.14102e-08	1.6256e-05	9.11679	CP	chr3	148898123	148898125	.
cg09071280	0.136691	0.235449	6.45274	1.24051e-08	1.67687e-05	9.03428	.	chr1	39541951	39541953	.
cg20017995	0.0987135	0.171431	6.44856	1.26214e-08	1.68881e-05	9.01722	MED22,SNORD36A,RPL7A,SNORD36B,SNORD24	chr9	136216075	136216077	.
cg17969902	0.354329	0.713172	6.4436	1.28826e-08	1.71796e-05	8.997	CIRBP,C19orf24	chr19	1274583	1274585	.
cg19710662	0.157591	0.311732	6.42515	1.39017e-08	1.7962e-05	8.92188	KAZN	chr1	15256221	15256223	.
cg08264266	0.337031	0.357562	6.41989	1.42067e-08	1.81508e-05	8.90046	NKAIN2	chr6	124288526	124288528	.
cg15162000	0.344098	0.400941	6.41126	1.47217e-08	1.84402e-05	8.86532	RP11-35J1.1	chr6	77265159	77265161	.
cg24206431	0.104749	0.182736	6.40902	1.48586e-08	1.85023e-05	8.85619	CARD14	chr17	78161466	78161468	.
cg09660043	0.188272	0.236941	6.39643	1.56499e-08	1.90327e-05	8.805	PNLIPRP2	chr10	118395443	118395445	.
cg15659527	0.136722	0.192078	6.39804	1.55466e-08	1.90327e-05	8.81153	TTC7A	chr2	47270647	47270649	.
cg22744818	0.113246	0.288696	6.38436	1.64484e-08	1.95634e-05	8.75591	ATF4	chr22	39917832	39917834	.
cg02635370	0.146401	0.198749	6.378	1.68854e-08	1.97861e-05	8.73004	SPON1	chr11	14037437	14037439	.
cg03130276	0.157161	0.211839	6.37275	1.72541e-08	2.01586e-05	8.70873	CARD14	chr17	78161481	78161483	.
cg05813650	0.303444	0.605997	6.3645	1.78506e-08	2.05523e-05	8.67521	PEX10	chr1	2339994	2339996	.
cg07830134	0.293338	0.379682	6.32595	2.09198e-08	2.23147e-05	8.51872	CACNA1H	chr16	1249203	1249205	.
cg26776806	0.158825	0.268924	6.32484	2.10152e-08	2.23147e-05	8.51424	CBFA2T3	chr16	88991517	88991519	.
cg00462430	0.317824	0.40671	6.31563	2.18261e-08	2.29909e-05	8.4769	SIPA1L2	chr1	232608507	232608509	.
cg21196136	0.246012	0.64221	6.31232	2.21257e-08	2.31832e-05	8.46346	.	chr19	48432068	48432070	.
cg27506210	0.126067	0.164333	6.30666	2.26464e-08	2.34277e-05	8.44052	DEPDC5	chr22	32150724	32150726	.
cg22729681	0.121288	0.153242	6.28986	2.42643e-08	2.45786e-05	8.37248	PBX1	chr1	164717624	164717626	.
cg20899781	0.121721	0.158961	6.28609	2.46431e-08	2.46472e-05	8.35721	.	chr2	9705767	9705769	.
cg16144864	0.0973648	0.139481	6.27467	2.58256e-08	2.53812e-05	8.311	BRINP2	chr1	177244230	177244232	.
cg15574321	0.272504	0.357558	6.26423	2.69565e-08	2.57266e-05	8.26875	WNT11	chr11	75897426	75897428	.
cg24395117	0.100219	0.188073	6.20638	3.417e-08	2.97014e-05	8.03505	CTTN,AP000487.5	chr11	70245892	70245894	.
cg02343254	0.133112	0.20185	6.20392	3.45153e-08	2.97956e-05	8.02514	RP13-512J5.1,AC108488.4	chr2	3583962	3583964	.
cg06784824	0.0943785	0.130735	6.19799	3.53634e-08	3.00563e-05	8.00122	SPI1	chr11	47376984	47376986	.
cg06749213	0.298745	0.498193	6.19563	3.5707e-08	3.009e-05	7.99169	OR4K5	chr14	20387291	20387293	.
cg07483065	0.364356	0.64322	6.19664	3.55593e-08	3.009e-05	7.99578	CTB-73N10.1	chr5	144818285	144818287	.
cg00869330	0.168463	0.225119	6.17891	3.82341e-08	3.11368e-05	7.92432	RP11-324I22.4,CCNY	chr10	35621143	35621145	.
cg14189441	0.0839701	0.142004	6.17652	3.86098e-08	3.12082e-05	7.91469	SVILP1	chr10	30971546	30971548	.
cg00320216	0.344467	0.59857	6.14594	4.37495e-08	3.37508e-05	7.79158	ETS1	chr11	128450028	128450030	.
cg14269191	0.351046	0.50248	6.14512	4.38965e-08	3.37508e-05	7.78827	AC104389.28,HBE1,HBG2,OR51B2	chr11	5346248	5346250	.
cg01400040	0.124107	0.185731	6.14129	4.45878e-08	3.38022e-05	7.77288	RORA	chr15	61091219	61091221	.
cg14992768	0.355394	0.449529	6.14173	4.45078e-08	3.38022e-05	7.77465	.	chr2	209981978	209981980	.
cg21185355	0.289857	0.376508	6.13722	4.53358e-08	3.38791e-05	7.7565	ULK4	chr3	41975013	41975015	.
cg09398856	0.148391	0.218643	6.13491	4.57642e-08	3.40707e-05	7.74723	AC010148.1	chr2	235789475	235789477	.
cg18383668	0.135847	0.19597	6.1187	4.88946e-08	3.5533e-05	7.68207	MARK4,CTB-179K24.3,PPP1R37,GEMIN7	chr19	45594409	45594411	.
cg26020069	0.0673685	0.149261	6.11512	4.96136e-08	3.5858e-05	7.6677	TRAM2	chr6	52382440	52382442	.
cg15254671	0.13331	0.188118	6.10938	5.07897e-08	3.63761e-05	7.64462	MYO1F	chr19	8591512	8591514	.
cg20277356	0.345776	0.43361	6.10493	5.17192e-08	3.67759e-05	7.62677	FGFR2	chr10	123353799	123353801	.
cg15246238	0.395514	0.373006	6.09508	5.38371e-08	3.77398e-05	7.58725	FSCN1	chr7	5635133	5635135	.
cg14046043	0.0424512	0.08522	6.09061	5.48283e-08	3.81665e-05	7.56928	GIGYF2	chr2	233561678	233561680	.
cg18553840	0.212332	0.32059	6.09016	5.49277e-08	3.81665e-05	7.5675	RPL3	chr22	39713017	39713019	.
cg04858960	0.086528	0.205331	6.06862	5.99657e-08	4.05296e-05	7.4811	LDLRAD1	chr1	54483805	54483807	.
cg06078469	0.116338	0.178525	6.05418	6.35945e-08	4.1609e-05	7.42327	MSI2	chr17	55335954	55335956	.
cg16713321	0.157137	0.220392	6.05176	6.42229e-08	4.16639e-05	7.41359	.	chr11	73577812	73577814	.
cg19981982	0.0897862	0.249906	6.05031	6.46033e-08	4.18078e-05	7.40777	GRIK4	chr11	120418899	120418901	.
cg17454094	0.127849	0.200049	6.03858	6.7761e-08	4.28359e-05	7.3608	.	chr1	12610061	12610063	.
cg11677744	0.24783	0.293422	6.02633	7.12195e-08	4.3937e-05	7.31181	SH3BP4	chr2	235863588	235863590	.
cg16622899	0.119615	0.367056	6.02555	7.14463e-08	4.40016e-05	7.30868	MAFK	chr7	1577002	1577004	.
cg25369262	0.0657303	0.0832205	6.01461	7.46905e-08	4.52025e-05	7.26498	TSPAN1	chr1	46649131	46649133	.
cg09900758	0.136047	0.276165	6.00995	7.61194e-08	4.561e-05	7.24633	.	chr11	3236848	3236850	.
cg01694451	0.187782	0.332461	5.99741	8.00948e-08	4.71364e-05	7.19624	SYT8	chr11	1854223	1854225	.
cg08564487	0.114696	0.216456	5.98583	8.39464e-08	4.83765e-05	7.15003	2023-09-09	chr17	75319750	75319752	.
cg26549330	0.0683319	0.0967766	5.98479	8.43024e-08	4.83902e-05	7.14587	MIRLET7BHG	chr22	46471441	46471443	.
cg06149981	0.103752	0.214196	5.98043	8.58054e-08	4.89845e-05	7.12848	MUC5B	chr11	1243946	1243948	.
cg25565504	0.264688	0.299513	5.98	8.59561e-08	4.89845e-05	7.12675	NRXN1	chr2	50876836	50876838	.
cg13420075	0.114675	0.180456	5.97753	8.68192e-08	4.91229e-05	7.11693	STRA6,RP11-665J16.1	chr15	74471973	74471975	.
cg15128334	0.0995549	0.200009	5.97832	8.65414e-08	4.91229e-05	7.12008	TMEM41A	chr3	185215531	185215533	.
cg27542466	0.0526513	0.0782732	5.97242	8.86383e-08	4.97251e-05	7.09653	SEMA4B	chr15	90728003	90728005	.
cg20441135	0.130777	0.191355	5.96559	9.11264e-08	5.04078e-05	7.06929	CPEB3	chr10	93999131	93999133	.
cg00815325	0.0686187	0.143902	5.96295	9.21055e-08	5.04561e-05	7.05878	LONP1	chr19	5691898	5691900	.
cg01882930	0.218869	0.352122	5.96135	9.27046e-08	5.05715e-05	7.0524	RPL3	chr22	39713007	39713009	.
cg20571913	0.117603	0.219569	5.95902	9.35849e-08	5.08446e-05	7.04311	CARD14	chr17	78161494	78161496	.
cg19939077	0.0679029	0.143482	5.95836	9.38323e-08	5.09092e-05	7.04051	PPIF	chr10	81108059	81108061	.
cg22507723	0.1153	0.23864	5.95773	9.40746e-08	5.09708e-05	7.03797	AGAP2,TSPAN31	chr12	58131767	58131769	.
cg01017395	0.0992247	0.138581	5.94974	9.71674e-08	5.23222e-05	7.00616	.	chr1	12609956	12609958	.
cg15490801	0.131329	0.171638	5.94229	1.00144e-07	5.32398e-05	6.97647	PRKD1	chr14	30054522	30054524	.
cg03458316	0.274908	0.308377	5.93998	1.01085e-07	5.35958e-05	6.96728	C10orf11	chr10	77258083	77258085	.
cg04920630	0.079644	0.165295	5.93619	1.02647e-07	5.40622e-05	6.9522	SEC61A1	chr3	127772688	127772690	.
cg10081994	0.118215	0.184196	5.9351	1.03099e-07	5.40884e-05	6.94788	LONRF2	chr2	100908636	100908638	.
cg01923020	0.252122	0.434798	5.93432	1.03425e-07	5.41125e-05	6.94477	BACE1,CEP164	chr11	117185291	117185293	.
cg17299007	0.0609852	0.094727	5.92563	1.07124e-07	5.53894e-05	6.91021	OR2T27	chr1	248814625	248814627	.
cg18252102	0.2044	0.228778	5.92219	1.08626e-07	5.56625e-05	6.89652	FARP1	chr13	98796789	98796791	.
cg20016023	0.0782809	0.117942	5.91823	1.10381e-07	5.62653e-05	6.88076	RRP12,RP11-452K12.7	chr10	99160129	99160131	.
cg12583325	0.319373	0.46487	5.91684	1.11004e-07	5.64449e-05	6.87523	MDH2	chr7	75695787	75695789	.
cg03672272	0.0816634	0.120434	5.91354	1.12492e-07	5.65038e-05	6.86213	MIRLET7BHG	chr22	46470190	46470192	.
cg14703589	0.119104	0.317643	5.91019	1.14027e-07	5.68079e-05	6.8488	LIMK2	chr22	31644557	31644559	.
cg16258854	0.167869	0.226406	5.90082	1.18427e-07	5.83394e-05	6.81158	RHOB	chr2	20648193	20648195	.
cg11218176	0.0957486	0.27644	5.89474	1.21371e-07	5.89105e-05	6.78743	.	chr1	16403433	16403435	.
cg08772789	0.0777475	0.112509	5.87875	1.29464e-07	6.07536e-05	6.72398	2023-09-09	chr17	75318654	75318656	.
cg05796838	0.15525	0.27434	5.87676	1.30508e-07	6.11236e-05	6.71608	JAK3	chr19	17953156	17953158	.
cg03984375	0.0870335	0.209575	5.87143	1.33345e-07	6.14262e-05	6.69494	MIRLET7BHG	chr22	46484045	46484047	.
cg06995408	0.120597	0.187321	5.86572	1.36452e-07	6.21484e-05	6.6723	RP11-310N16.1,LHCGR,STON1-GTF2A1L	chr2	48977088	48977090	.
cg19631472	0.0888287	0.135299	5.86375	1.37543e-07	6.24011e-05	6.66447	LDHA	chr11	18415640	18415642	.
cg00524486	0.0726405	0.15379	5.84038	1.51125e-07	6.64322e-05	6.57192	MUC5B	chr11	1244109	1244111	.
cg16636182	0.369082	0.538681	5.84065	1.5096e-07	6.64322e-05	6.57299	KDM4B	chr19	5112709	5112711	.
cg00384847	0.0744212	0.109504	5.83712	1.53125e-07	6.7014e-05	6.559	VPS13D	chr1	12291338	12291340	.
cg11447922	0.0930059	0.125561	5.83722	1.53063e-07	6.7014e-05	6.5594	CARD14	chr17	78161571	78161573	.
cg27272293	0.318355	0.552745	5.83651	1.535e-07	6.70298e-05	6.55659	RP11-453D16.2	chr12	76531006	76531008	.
cg06635946	0.0840935	0.0968837	5.83392	1.55107e-07	6.7422e-05	6.54636	MIRLET7BHG	chr22	46470015	46470017	.
cg04062622	0.114603	0.203958	5.82812	1.58777e-07	6.79847e-05	6.52338	RP11-115J23.1	chr11	28857581	28857583	.
cg08286551	0.112512	0.302215	5.82231	1.62529e-07	6.90689e-05	6.50043	SBNO2	chr19	1168840	1168842	.
cg26077811	0.0543824	0.101156	5.82035	1.63818e-07	6.93065e-05	6.49267	USP2	chr11	119232262	119232264	.
cg16439823	0.0426302	0.0985193	5.81942	1.6443e-07	6.93555e-05	6.48901	SEMA4B	chr15	90728019	90728021	.
cg23884241	0.11865	0.283551	5.81206	1.69374e-07	7.01717e-05	6.4599	RP1-170O19.22,HOXA4,HOXA3,HOXA-AS3,HOXA-AS2	chr7	27169956	27169958	.
cg27444744	0.200541	0.525267	5.81268	1.68948e-07	7.01717e-05	6.46237	DSCAS,DSC1	chr18	28737287	28737289	.
cg01145653	0.150501	0.312184	5.80632	1.73327e-07	7.09913e-05	6.43723	RP11-158I23.1,SLC41A3	chr3	125775695	125775697	.
cg25110757	0.0339708	0.0704207	5.80586	1.7365e-07	7.10505e-05	6.4354	SERPINA3	chr14	95065641	95065643	.
cg27390009	0.127211	0.357292	5.79118	1.84202e-07	7.33225e-05	6.37745	FLII	chr17	18150500	18150502	.
cg27428551	0.263585	0.279771	5.78804	1.86544e-07	7.3736e-05	6.36504	TMEM120B	chr12	122155068	122155070	.
cg14834653	0.329115	0.421907	5.78595	1.88114e-07	7.41346e-05	6.35681	FGFR2	chr10	123353790	123353792	.
cg22166883	0.0815122	0.116094	5.7846	1.89135e-07	7.42278e-05	6.35149	LYPLA2	chr1	24116899	24116901	.
cg03770646	0.122111	0.265392	5.78306	1.90313e-07	7.44824e-05	6.34539	.	chr19	17504971	17504973	.
cg26112622	0.308153	0.569673	5.782	1.91121e-07	7.45776e-05	6.34123	PEX10	chr1	2339889	2339891	.
cg25026904	0.25873	0.26377	5.77883	1.93571e-07	7.51997e-05	6.32872	.	chr4	168829893	168829895	.
cg10775844	0.350012	0.553772	5.76731	2.02734e-07	7.66118e-05	6.28329	PKHD1	chr6	51548813	51548815	.
cg20541870	0.141727	0.191257	5.76834	2.01898e-07	7.66118e-05	6.28735	ATG13	chr11	46671033	46671035	.
cg25952192	0.0733978	0.113877	5.76662	2.03296e-07	7.66843e-05	6.28057	TTC39C	chr18	21656373	21656375	.
cg03505148	0.124695	0.244267	5.75487	2.13103e-07	7.86611e-05	6.2343	AGAP2,TSPAN31	chr12	58131344	58131346	.
cg00310412	0.0775128	0.225531	5.75196	2.15611e-07	7.92905e-05	6.22281	SEMA7A	chr15	74724917	74724919	.
cg25949033	0.168255	0.267118	5.74744	2.19552e-07	8.01445e-05	6.20503	PFKP	chr10	3149759	3149761	.
cg11173609	0.240414	0.274858	5.74405	2.22554e-07	8.08677e-05	6.19169	FMNL2	chr2	153419600	153419602	.
cg02232089	0.275393	0.479239	5.74113	2.2517e-07	8.11297e-05	6.18022	AC092168.2,NPAS2	chr2	101440695	101440697	.
cg16603374	0.0975556	0.14724	5.74121	2.25104e-07	8.11297e-05	6.1805	KCNAB2	chr1	6113067	6113069	.
cg23683800	0.0317776	0.0499007	5.74096	2.25323e-07	8.11297e-05	6.17955	.	chr10	115086102	115086104	.
cg20059928	0.0990966	0.201894	5.73947	2.26676e-07	8.13947e-05	6.17367	.	chr15	40361484	40361486	.
cg03337886	0.129137	0.374797	5.73201	2.33555e-07	8.285e-05	6.14432	RP11-40E6.1,IRS2	chr13	110436739	110436741	.
cg19600538	0.0904284	0.137874	5.73181	2.3374e-07	8.285e-05	6.14354	SLC44A3	chr1	95329705	95329707	.
cg02018291	0.0655475	0.102613	5.72267	2.42456e-07	8.48307e-05	6.10759	PITPNC1	chr17	65487461	65487463	.
cg05762488	0.0754233	0.108443	5.71239	2.52637e-07	8.7313e-05	6.06721	.	chr1	64140331	64140333	.
cg27521744	0.284539	0.449061	5.70571	2.59482e-07	8.86729e-05	6.04097	RBPMS	chr8	30412942	30412944	.
cg09907068	0.109571	0.225765	5.70195	2.63406e-07	8.93016e-05	6.02623	HECW2	chr2	197159059	197159061	.
cg16829306	0.0433759	0.0834418	5.69965	2.65846e-07	8.99165e-05	6.01718	ECE1	chr1	21671507	21671509	.
cg10339295	0.132249	0.187278	5.69495	2.70884e-07	9.10587e-05	5.99875	.	chr14	101942202	101942204	.
cg15383520	0.0815179	0.167364	5.67228	2.96562e-07	9.65143e-05	5.90987	.	chr11	44656337	44656339	.
cg02926868	0.170763	0.222593	5.66885	3.00653e-07	9.72518e-05	5.89643	.	chr11	66374762	66374764	.
cg26418690	0.27458	0.61044	5.66776	3.01968e-07	9.74728e-05	5.89214	TNXB	chr6	32010326	32010328	.
cg08739828	0.106162	0.178284	5.66692	3.02978e-07	9.76396e-05	5.88887	RP11-49I11.1,MOCOS	chr18	33768143	33768145	.
cg01967642	0.121265	0.135417	5.66449	3.05934e-07	9.83519e-05	5.87934	EPHA10	chr1	38229475	38229477	.
cg18754118	0.131425	0.212506	5.65884	3.129e-07	9.93816e-05	5.85725	GNG7	chr19	2588375	2588377	.
cg19311375	0.0982143	0.1261	5.65506	3.17657e-07	0.000100048	5.84244	EPAS1	chr2	46542360	46542362	.
cg06889108	0.0752976	0.116761	5.65451	3.18358e-07	0.000100151	5.84028	CPEB4	chr5	173317341	173317343	.
cg12930930	0.315888	0.470064	5.6505	3.23484e-07	0.000101042	5.82461	AC104389.28,OR51B6,HBE1,HBG2	chr11	5372502	5372504	.
cg05279513	0.354082	0.453031	5.64421	3.31702e-07	0.000102606	5.79999	SBF2,RP11-1H15.2	chr11	9880618	9880620	.
cg23388020	0.112343	0.172308	5.64423	3.31675e-07	0.000102606	5.80007	SLC8A3	chr14	70512876	70512878	.
cg14795572	0.126734	0.340122	5.64236	3.3416e-07	0.000102995	5.79275	AGAP2,TSPAN31	chr12	58131680	58131682	.
cg23095243	0.104772	0.209813	5.63222	3.47941e-07	0.000105438	5.7531	.	chr14	32435489	32435491	.
cg04982781	0.110911	0.189834	5.62862	3.52954e-07	0.000106387	5.73907	RPL3	chr22	39714192	39714194	.
cg20419110	0.110584	0.350198	5.62513	3.57899e-07	0.000107387	5.72542	POLR1C,LRRC73	chr6	43478490	43478492	.
cg13060704	0.112011	0.139858	5.62444	3.58876e-07	0.000107599	5.72275	TRIM27	chr6	28890321	28890323	.
cg15009232	0.137969	0.249947	5.62145	3.63187e-07	0.000108348	5.71104	AGBL4	chr1	49085505	49085507	.
cg21580456	0.109268	0.201834	5.62117	3.63589e-07	0.000108356	5.70995	RP11-158I23.1,SLC41A3	chr3	125775612	125775614	.
cg25626472	0.152301	0.179529	5.61677	3.70006e-07	0.000109101	5.69279	.	chr10	31939074	31939076	.
cg17564259	0.161107	0.3395	5.61203	3.77049e-07	0.000110211	5.6743	.	chr3	197035906	197035908	.
cg16625004	0.0902786	0.213951	5.61098	3.78628e-07	0.000110306	5.6702	VWA5B2,EIF2B5	chr3	183959549	183959551	.
cg18385261	0.371163	0.583153	5.61071	3.79043e-07	0.000110306	5.66912	TNXA	chr6	31977505	31977507	.
cg06518884	0.102674	0.237206	5.6075	3.83908e-07	0.000110423	5.65662	ETV5	chr3	185822020	185822022	.
cg22987448	0.127671	0.178364	5.6081	3.82992e-07	0.000110423	5.65896	MYO1F	chr19	8591363	8591365	.
cg25386611	0.0525368	0.0945712	5.59247	4.07558e-07	0.000115299	5.59799	SNORD83A,RPL3	chr22	39712729	39712731	.
cg00353006	0.0368645	0.092044	5.58969	4.12087e-07	0.000115795	5.58715	ARFGAP2,PACSIN3	chr11	47199456	47199458	.
cg20520804	0.19935	0.267042	5.5896	4.12232e-07	0.000115795	5.58681	PFKP	chr10	3149672	3149674	.
cg23776522	0.357506	0.44149	5.58507	4.19709e-07	0.000116983	5.56918	TNXB	chr6	32010332	32010334	.
cg17481703	0.3728	0.615047	5.5832	4.22844e-07	0.000117278	5.56188	LMO7DN	chr13	76444830	76444832	.
cg11637721	0.104156	0.187179	5.58096	4.26629e-07	0.000117894	5.55314	KAT5,RNASEH2C	chr11	65486927	65486929	.
cg27407935	0.0523605	0.0803879	5.57956	4.28999e-07	0.00011824	5.54771	SREBF1	chr17	17723234	17723236	.
cg07804749	0.1095	0.210857	5.57504	4.36774e-07	0.000119222	5.5301	.	chr1	12610103	12610105	.
cg14378231	0.340238	0.559074	5.57515	4.36576e-07	0.000119222	5.53055	RP11-272L13.3	chr1	98404031	98404033	.
cg26986629	0.23751	0.364412	5.57267	4.40899e-07	0.000120017	5.52088	.	chr2	37604080	37604082	.
cg02835964	0.265193	0.476122	5.57152	4.4292e-07	0.000120402	5.5164	NR5A1	chr9	127265170	127265172	.
cg19927540	0.0897522	0.160579	5.56564	4.53375e-07	0.00012212	5.49353	.	chr1	41898310	41898312	.
cg21917512	0.309783	0.554862	5.56119	4.61453e-07	0.00012324	5.47621	.	chr2	26874831	26874833	.
cg23186952	0.198371	0.27864	5.55898	4.65506e-07	0.000123988	5.46764	ZFP91-CNTF,ZFP91	chr11	58384273	58384275	.
cg12792931	0.0558297	0.0907005	5.55096	4.80546e-07	0.000126194	5.43647	.	chr14	77499161	77499163	.
cg11550436	0.249521	0.629776	5.54987	4.82635e-07	0.000126425	5.43222	.	chrX	7528958	7528960	.
cg24996440	0.083151	0.179904	5.54759	4.87007e-07	0.000127066	5.42338	RP13-512J5.1,AC108488.4	chr2	3583569	3583571	.
cg20346284	0.224663	0.36036	5.54331	4.95338e-07	0.000128394	5.40675	PSMG4,SLC22A23	chr6	3280502	3280504	.
cg05561696	0.126374	0.24126	5.54205	4.97832e-07	0.00012863	5.40183	PFKP	chr10	3149795	3149797	.
[truncated: 5,458 more rows]

## Sheet: KIRC_NMF_clusters_DESeq2
Supplementary Data 7: Differentially expressed genes between the two KIRC clusters (better vs. poor) from the DESeq2 analysis
[truncated: 58,388 more rows]

[truncated: 11 more sheets: KIRC_hypermeth_poor_cluster, KIRC_hypometh_poor_cluster, LGG_NMF_clusters_DESeq2, LGG_hypermeth_poor_cluster, LGG_hypometh_poor_cluster, LIHC_NMF_clusters_DESeq2, LIHC_hypermeth_poor_cluster, LIHC_hypometh_poor_cluster, LUAD_NMF_clusters_DESeq2, LUAD_hypermeth_poor_cluster, LUAD_hypometh_poor_cluster]
