# Supplementary material for: Pan-cancer landscape of epigenetic factor expression predicts tumor outcome
Source: Commun Biol. 2023 Nov 16;6:1138. doi: 10.1038/s42003-023-05459-w (PMC10654613; doi:10.1038/s42003-023-05459-w)
Supplement: Supplementary file 10 — Supplementary Data 8 [file 42003_2023_5459_MOESM10_ESM.xlsx]

## Sheet: prognostic_genes_all
Supplementary Data 8: Prognostic epifactors (columns) across the 24 adult cancer types (rows)
	A1CF	ACTB	ACTL6A	ACTL6B	ACTR3B	ACTR5	ACTR6	ACTR8	ADNP	AEBP2	AICDA	AIRE	ALKBH1	ANKRD32	ANP32A	ANP32B	ANP32E	APBB1	APEX1	APOBEC1	APOBEC2	APOBEC3A	APOBEC3B	APOBEC3C	APOBEC3D	APOBEC3F	APOBEC3G	APOBEC3H	ARID1A	ARID1B	ARID2	ARID4A	ARID4B	ARNTL	ARRB1	ASF1A	ASF1B	ASH1L	ASH2L	ASXL1	ASXL2	ASXL3	ATAD2	ATAD2B	ATF2	ATF7IP	ATM	ATN1	ATR
BRCA	NA	NA	NA	NA	NA	NA	NA	NA	NA	NA	NA	NA	NA	NA	NA	NA	NA	NA	NA	NA	NA	NA	NA	0.0390325	0.0349217	NA	NA	0.0459158	NA	NA	NA	NA	NA	NA	NA	NA	NA	NA	NA	NA	0.0432316	NA	NA	NA	NA	NA	NA	NA	NA
THCA	NA	NA	NA	NA	NA	NA	NA	NA	NA	NA	NA	NA	NA	NA	NA	NA	NA	NA	NA	NA	NA	NA	0.00729607	NA	NA	NA	NA	0.0156655	NA	NA	NA	NA	NA	NA	NA	NA	0.00729607	NA	NA	NA	NA	0.037408	0.00858163	NA	NA	NA	NA	NA	NA
OV	NA	NA	NA	NA	NA	NA	0.0195576	NA	NA	0.031617	NA	NA	NA	NA	NA	NA	NA	NA	NA	NA	NA	NA	NA	NA	NA	NA	NA	NA	0.031617	NA	NA	NA	NA	NA	NA	NA	NA	NA	NA	0.0448452	NA	NA	NA	NA	NA	0.0345143	NA	NA	NA
LGG	NA	0.0274288	0.0226622	0.000413595	NA	NA	NA	0.0285971	NA	NA	NA	NA	0.0406387	0.000747362	NA	NA	NA	3.51876e-05	0.00174145	NA	0.00881282	NA	0.00528654	5.30086e-06	0.000180025	1.16844e-08	1.79992e-06	0.0365186	0.0211577	NA	NA	0.0135522	NA	0.00311534	NA	5.26093e-06	0.000384979	NA	NA	NA	NA	0.0033361	0.00664118	NA	0.0217781	NA	0.0198393	0.00168977	0.000288789
PRAD	NA	0.033371	0.0493634	NA	NA	NA	NA	NA	NA	0.0224274	NA	NA	NA	0.0316842	NA	0.0299642	NA	NA	0.0331204	NA	NA	NA	NA	0.00699285	NA	NA	0.0321786	NA	NA	NA	NA	NA	NA	NA	NA	NA	0.00259727	NA	0.000757817	NA	NA	0.000653788	NA	NA	NA	0.00105821	NA	0.0277527	NA
SKCM	NA	NA	NA	NA	NA	NA	NA	NA	NA	NA	NA	NA	NA	NA	NA	NA	NA	NA	NA	NA	NA	NA	NA	NA	NA	NA	NA	NA	NA	NA	NA	NA	NA	NA	NA	NA	NA	NA	NA	NA	NA	NA	NA	NA	NA	NA	NA	NA	NA
UCEC	NA	0.0342921	0.004624	NA	NA	NA	NA	NA	NA	NA	NA	NA	NA	NA	NA	NA	NA	NA	0.0449026	NA	NA	NA	NA	NA	NA	NA	NA	NA	NA	NA	0.0445596	NA	NA	NA	NA	NA	NA	0.00998745	NA	0.0300903	NA	0.0122648	0.00320736	NA	NA	NA	NA	0.0428785	0.0187263
KIRC	0.0027909	0.00834272	0.0070444	NA	NA	0.00564085	0.0123108	NA	NA	NA	0.00023073	0.0182041	0.00249292	0.00770165	NA	0.0091424	0.0271198	NA	0.0360559	NA	0.00946958	0.019209	0.000166878	0.00137044	0.0061358	NA	0.0311704	0.011722	0.00306408	0.00624628	0.0222417	0.000362907	0.0119792	0.00288457	NA	NA	0.00101783	0.00477441	NA	NA	0.00155743	0.0088556	NA	0.00288457	0.0279163	NA	0.0089192	0.0265599	NA
CRC	NA	NA	NA	NA	NA	NA	NA	NA	NA	NA	NA	NA	NA	NA	NA	NA	NA	NA	NA	NA	NA	NA	NA	NA	NA	NA	NA	NA	0.00420121	NA	NA	NA	NA	NA	NA	NA	NA	NA	NA	NA	NA	NA	NA	NA	NA	NA	NA	0.021271	NA
CESC	NA	NA	NA	NA	NA	NA	NA	NA	NA	NA	NA	NA	NA	0.0463051	NA	NA	NA	NA	NA	NA	NA	0.00862033	0.0142741	NA	NA	NA	NA	NA	NA	NA	NA	NA	NA	NA	NA	NA	NA	NA	NA	NA	NA	NA	NA	NA	NA	NA	NA	NA	NA
LIHC	NA	NA	0.0114141	NA	NA	NA	NA	NA	0.0051591	NA	NA	NA	NA	0.00176588	NA	NA	0.00791451	0.0125192	NA	NA	NA	0.0232504	0.0272459	NA	0.012286	0.0263097	0.026781	0.00675316	0.00176588	NA	NA	NA	NA	NA	NA	0.00732143	0.00492172	NA	NA	0.028126	NA	NA	0.0239037	NA	NA	0.0295757	NA	0.00606963	NA
SARC	NA	NA	0.00155143	NA	NA	0.0166027	NA	NA	NA	0.0496787	NA	NA	NA	0.0390041	NA	NA	0.00480062	0.0467614	NA	NA	NA	NA	0.0323805	0.0182995	0.0103537	NA	0.0223602	NA	0.00522384	NA	NA	NA	NA	NA	0.0151104	NA	NA	NA	0.0032405	NA	NA	0.00419542	0.0153716	NA	NA	NA	NA	NA	0.0116189
HNSC	NA	NA	NA	NA	NA	NA	NA	NA	NA	NA	NA	NA	NA	NA	NA	NA	NA	NA	NA	NA	NA	NA	NA	NA	NA	NA	NA	NA	NA	NA	NA	NA	NA	NA	NA	NA	NA	NA	NA	NA	NA	NA	NA	NA	NA	NA	NA	NA	NA
KIRP	0.0151054	NA	NA	NA	NA	NA	NA	0.00954222	NA	0.00375211	0.000174047	NA	0.0203346	NA	NA	0.000125747	0.000964544	0.000644059	0.00330675	NA	NA	NA	0.0139101	NA	0.011287	NA	0.0151965	NA	NA	NA	NA	NA	0.0116881	NA	0.0252182	0.0259929	6.91109e-05	NA	NA	NA	NA	0.00189959	2.19323e-05	NA	3.3317e-05	0.0328646	NA	NA	0.000964544
GBM	NA	NA	NA	NA	NA	NA	NA	NA	NA	NA	NA	NA	NA	NA	NA	NA	NA	NA	NA	NA	NA	NA	NA	NA	NA	NA	0.044478	NA	NA	NA	NA	NA	NA	NA	NA	NA	NA	NA	NA	NA	NA	NA	NA	0.044478	NA	NA	NA	NA	NA
PCPG	NA	0.0179177	NA	NA	NA	NA	NA	0.0332544	NA	NA	NA	NA	NA	NA	NA	NA	NA	NA	NA	NA	NA	0.0315585	NA	0.0300417	NA	NA	NA	NA	NA	NA	NA	NA	NA	0.0405659	NA	NA	NA	NA	NA	NA	NA	NA	0.0301583	0.0350945	NA	NA	NA	NA	NA
LUAD	NA	0.0146767	0.0186654	NA	NA	NA	0.0146767	NA	NA	0.0311874	NA	NA	NA	0.00758329	NA	0.0441931	0.0061796	NA	0.0121496	NA	NA	NA	NA	NA	NA	NA	NA	0.0137929	NA	0.0306474	0.0193081	NA	NA	NA	0.00905716	NA	0.00341017	NA	0.0320719	NA	0.0441229	0.00414966	0.010191	NA	NA	NA	NA	NA	0.00940538
STAD	NA	0.0433903	0.0380965	NA	0.0408051	NA	NA	NA	0.0268305	NA	NA	NA	NA	NA	NA	0.0380965	NA	NA	NA	NA	NA	NA	NA	NA	NA	NA	NA	NA	NA	NA	NA	NA	NA	NA	NA	NA	0.0496074	NA	NA	NA	0.0174594	NA	0.0268305	NA	NA	NA	NA	NA	0.00887569
LUSC	NA	NA	NA	NA	NA	NA	NA	NA	NA	NA	NA	0.0340286	NA	NA	NA	NA	NA	NA	NA	NA	NA	0.039823	NA	NA	NA	NA	NA	NA	NA	NA	NA	NA	NA	NA	0.0429812	NA	NA	NA	NA	NA	NA	NA	NA	NA	NA	0.0149341	NA	NA	NA
ESCA	NA	NA	NA	NA	NA	NA	0.0198948	NA	NA	NA	NA	NA	NA	NA	NA	NA	NA	NA	NA	NA	NA	NA	NA	NA	NA	NA	NA	NA	NA	NA	NA	NA	NA	NA	NA	NA	NA	NA	NA	NA	NA	NA	NA	NA	NA	NA	NA	NA	NA
TGCT	NA	NA	NA	NA	NA	NA	NA	NA	NA	NA	NA	NA	NA	NA	NA	NA	NA	NA	NA	NA	NA	NA	NA	NA	NA	NA	NA	NA	NA	NA	NA	NA	NA	NA	NA	NA	NA	NA	NA	NA	NA	NA	NA	NA	NA	NA	NA	NA	NA
ACC	NA	NA	NA	NA	0.0054119	NA	NA	NA	NA	0.0243005	NA	NA	NA	NA	0.00277491	9.40147e-06	3.46038e-05	0.0251448	0.00334359	NA	0.000140564	NA	9.40147e-06	0.00103499	0.000380847	NA	0.00987002	0.00226095	0.0488537	NA	NA	NA	NA	0.00729469	0.00171954	0.03176	6.88546e-06	0.0342404	NA	0.000453336	NA	NA	0.000240545	NA	NA	0.00303365	NA	0.0302225	0.0142792
BLCA	NA	NA	NA	NA	NA	NA	NA	NA	NA	NA	NA	NA	NA	NA	NA	NA	NA	NA	NA	NA	NA	NA	NA	NA	NA	NA	NA	0.0151082	NA	NA	NA	NA	NA	NA	NA	NA	NA	NA	NA	0.0151082	NA	NA	NA	NA	NA	NA	NA	NA	NA
PAAD	NA	NA	0.0426881	NA	NA	0.0496908	NA	NA	NA	NA	NA	0.0366657	NA	0.035491	NA	NA	NA	NA	0.0430853	NA	NA	NA	NA	NA	NA	NA	0.0430592	NA	NA	NA	NA	NA	NA	NA	NA	NA	0.0145578	NA	NA	NA	NA	NA	0.0145578	NA	NA	NA	NA	NA	NA
	high expression/poor outcome
	low expression/poor outcome
[truncated: 671 more columns]

## Sheet: prognostic_genes_dna_mod
Supplementary Data 8: Prognostic epifactors involved in DNA modifications (columns) across the 24 adult cancer types (rows)
	AICDA	APEX1	APOBEC1	APOBEC2	APOBEC3A	APOBEC3B	APOBEC3C	APOBEC3D	APOBEC3F	APOBEC3G	APOBEC3H	CENPC	CUL5	DNMT1	DNMT3A	DNMT3B	MBD4	PRDM14	RMI1	TDG	TET1	TET2	TET3	TFPT	UBR7
BRCA	NA	NA	NA	NA	NA	NA	0.0390325	0.0349217	NA	NA	0.0459158	NA	NA	NA	NA	NA	NA	NA	NA	NA	NA	NA	NA	NA	NA
THCA	NA	NA	NA	NA	NA	0.00729607	NA	NA	NA	NA	0.0156655	NA	NA	NA	NA	NA	NA	NA	NA	NA	NA	NA	NA	NA	NA
OV	NA	NA	NA	NA	NA	NA	NA	NA	NA	NA	NA	NA	NA	0.0257357	NA	NA	NA	NA	NA	NA	0.0416622	NA	0.0473845	NA	NA
LGG	NA	0.00174145	NA	0.00881282	NA	0.00528654	5.30086e-06	0.000180025	1.16844e-08	1.79992e-06	0.0365186	0.0324011	NA	0.00046811	3.72604e-05	0.00811879	NA	NA	NA	0.0464126	5.75549e-06	0.00352496	NA	0.0413109	0.00873095
PRAD	NA	0.0331204	NA	NA	NA	NA	0.00699285	NA	NA	0.0321786	NA	NA	NA	0.0128988	0.0332197	0.0218349	0.0339307	NA	NA	NA	0.0438823	0.0349365	0.0386904	NA	NA
SKCM	NA	NA	NA	NA	NA	NA	NA	NA	NA	NA	NA	NA	NA	NA	NA	NA	NA	NA	NA	NA	NA	NA	NA	NA	NA
UCEC	NA	0.0449026	NA	NA	NA	NA	NA	NA	NA	NA	NA	NA	0.0187263	NA	NA	NA	0.0152549	NA	NA	NA	NA	0.0390223	NA	NA	NA
KIRC	0.00023073	0.0360559	NA	0.00946958	0.019209	0.000166878	0.00137044	0.0061358	NA	0.0311704	0.011722	0.000178372	0.00580865	NA	NA	NA	0.00476648	NA	9.3538e-05	NA	NA	0.00347184	0.0151968	0.00283287	0.0225563
CRC	NA	NA	NA	NA	NA	NA	NA	NA	NA	NA	NA	NA	NA	NA	NA	NA	NA	NA	NA	NA	NA	NA	NA	NA	NA
CESC	NA	NA	NA	NA	0.00862033	0.0142741	NA	NA	NA	NA	NA	NA	NA	NA	NA	NA	NA	NA	NA	NA	NA	NA	NA	NA	NA
LIHC	NA	NA	NA	NA	0.0232504	0.0272459	NA	0.012286	0.0263097	0.026781	0.00675316	NA	NA	0.0015793	0.0223862	0.00189051	NA	NA	0.0051591	0.0225702	0.0125192	NA	0.0249271	NA	NA
SARC	NA	NA	NA	NA	NA	0.0323805	0.0182995	0.0103537	NA	0.0223602	NA	NA	NA	0.00215096	NA	0.00430045	NA	NA	0.00441869	0.00345444	0.0251834	0.0148268	NA	NA	0.0165663
HNSC	NA	NA	NA	NA	NA	NA	NA	NA	NA	NA	NA	NA	NA	NA	NA	NA	NA	NA	NA	NA	NA	NA	NA	NA	NA
KIRP	0.000174047	0.00330675	NA	NA	NA	0.0139101	NA	0.011287	NA	0.0151965	NA	NA	NA	0.00447975	0.00308317	0.0186487	0.000964544	0.0468633	NA	NA	NA	NA	NA	NA	NA
GBM	NA	NA	NA	NA	NA	NA	NA	NA	NA	0.044478	NA	NA	NA	NA	NA	NA	NA	NA	NA	NA	NA	NA	NA	NA	NA
PCPG	NA	NA	NA	NA	0.0315585	NA	0.0300417	NA	NA	NA	NA	NA	0.0362844	NA	NA	NA	0.0283076	NA	0.0300417	NA	0.0195898	NA	NA	NA	NA
LUAD	NA	0.0121496	NA	NA	NA	NA	NA	NA	NA	NA	0.0137929	0.0148808	NA	0.0402135	0.010191	NA	NA	NA	NA	0.0286731	0.00414966	NA	NA	0.0302787	NA
STAD	NA	NA	NA	NA	NA	NA	NA	NA	NA	NA	NA	NA	NA	0.0102642	NA	NA	NA	NA	0.00898544	NA	NA	NA	NA	0.0181576	NA
LUSC	NA	NA	NA	NA	0.039823	NA	NA	NA	NA	NA	NA	NA	NA	NA	0.0340286	NA	NA	NA	NA	NA	NA	NA	NA	0.0491991	NA
ESCA	NA	NA	NA	NA	NA	NA	NA	NA	NA	NA	NA	NA	NA	NA	NA	NA	NA	NA	NA	NA	NA	NA	NA	NA	NA
TGCT	NA	NA	NA	NA	NA	NA	NA	NA	NA	NA	NA	NA	NA	NA	NA	NA	NA	NA	NA	NA	NA	NA	NA	NA	NA
ACC	NA	0.00334359	NA	0.000140564	NA	9.40147e-06	0.00103499	0.000380847	NA	0.00987002	0.00226095	NA	NA	9.40147e-06	6.34391e-05	0.0184574	NA	NA	0.00259416	NA	9.40147e-06	0.0382322	0.000332225	0.0052135	NA
BLCA	NA	NA	NA	NA	NA	NA	NA	NA	NA	NA	0.0151082	NA	NA	NA	NA	NA	NA	NA	NA	NA	NA	NA	NA	NA	NA
PAAD	NA	0.0430853	NA	NA	NA	NA	NA	NA	NA	0.0430592	NA	NA	NA	NA	NA	NA	NA	NA	NA	NA	NA	NA	NA	NA	NA
	high expression/poor outcome
	low expression/poor outcome

## Sheet: prognostic_genes_histone_mod
Supplementary Data 8: Prognostic epifactors involved in histone modifications (columns) across the 24 adult cancer types (rows)
	ACTR8	AEBP2	AIRE	ALKBH1	ANKRD32	ANP32E	APBB1	ARID1B	ARID4A	ARID4B	ARNTL	ARRB1	ASH1L	ASH2L	ASXL1	ASXL2	ATAD2B	ATF2	ATF7IP	ATM	ATN1	ATR	ATXN7	ATXN7L3	AURKA	AURKB	AURKC	BABAM1	BANP	BAP1	BARD1	BAZ1B	BAZ2A	BAZ2B	BCORL1	BRCA1	BRCA2	BRCC3	BRD1	BRD2	BRD3	BRD4	BRD7	BRD8	BRD9	BRDT	BRE	BRMS1L	BRPF1
BRCA	NA	NA	NA	NA	NA	NA	NA	NA	NA	NA	NA	NA	NA	NA	NA	0.0432316	NA	NA	NA	NA	NA	NA	0.0459158	NA	NA	NA	NA	NA	NA	NA	NA	NA	NA	NA	NA	NA	NA	NA	NA	NA	0.0270599	NA	NA	NA	NA	NA	NA	0.0459158	NA
THCA	NA	NA	NA	NA	NA	NA	NA	NA	NA	NA	NA	NA	NA	NA	NA	NA	NA	NA	NA	NA	NA	NA	NA	NA	NA	0.00686584	NA	NA	NA	NA	0.00729607	NA	NA	NA	NA	NA	0.0232433	NA	NA	NA	NA	NA	NA	NA	NA	NA	NA	NA	NA
OV	NA	0.031617	NA	NA	NA	NA	NA	NA	NA	NA	NA	NA	NA	NA	0.0448452	NA	NA	NA	0.0345143	NA	NA	NA	NA	0.0460173	NA	NA	0.0132891	NA	NA	NA	NA	NA	0.0440034	NA	NA	NA	NA	NA	NA	NA	NA	NA	NA	NA	NA	NA	NA	NA	NA
LGG	0.0285971	NA	NA	0.0406387	0.000747362	NA	3.51876e-05	NA	0.0135522	NA	0.00311534	NA	NA	NA	NA	NA	NA	0.0217781	NA	0.0198393	0.00168977	0.000288789	NA	0.0283303	0.000559308	0.00366615	NA	NA	NA	0.022784	0.00425663	1.14473e-05	NA	NA	0.00528046	4.24639e-06	5.25772e-05	0.0376419	0.0224691	NA	NA	0.00315741	NA	NA	NA	NA	NA	0.000171597	NA
PRAD	NA	0.0224274	NA	NA	0.0316842	NA	NA	NA	NA	NA	NA	NA	NA	0.000757817	NA	NA	NA	NA	0.00105821	NA	0.0277527	NA	NA	NA	0.000331152	0.00057107	NA	NA	NA	NA	0.0316842	NA	NA	NA	NA	NA	0.0143514	NA	NA	NA	NA	NA	NA	NA	0.0182983	NA	NA	NA	NA
SKCM	NA	NA	NA	NA	NA	NA	NA	NA	NA	NA	NA	NA	NA	NA	NA	NA	NA	NA	NA	NA	NA	NA	NA	NA	NA	NA	NA	NA	NA	NA	NA	NA	NA	NA	NA	NA	NA	NA	NA	NA	NA	NA	NA	NA	0.0477642	NA	NA	NA	NA
UCEC	NA	NA	NA	NA	NA	NA	NA	NA	NA	NA	NA	NA	0.00998745	NA	0.0300903	NA	NA	NA	NA	NA	0.0428785	0.0187263	NA	0.0310277	0.00421878	NA	0.0172831	NA	NA	0.0110655	NA	NA	NA	NA	0.0274355	NA	NA	NA	0.0185784	NA	NA	NA	NA	0.00370923	NA	NA	0.0285143	0.0191458	0.00692146
KIRC	NA	NA	0.0182041	0.00249292	0.00770165	0.0271198	NA	0.00624628	0.000362907	0.0119792	0.00288457	NA	0.00477441	NA	NA	0.00155743	0.00288457	0.0279163	NA	0.0089192	0.0265599	NA	0.00908505	NA	0.00147674	2.48619e-05	0.0309926	0.00159887	NA	0.0295031	NA	0.0295215	0.00151527	0.00101429	0.0248819	NA	NA	0.00534362	0.0034911	0.00359895	0.0007974	0.0061358	NA	0.0478029	0.00419798	NA	0.00921899	0.00604456	NA
CRC	NA	NA	NA	NA	NA	NA	NA	NA	NA	NA	NA	NA	NA	NA	NA	NA	NA	NA	NA	NA	0.021271	NA	NA	NA	0.033743	NA	NA	NA	NA	NA	NA	NA	0.0269563	NA	0.0436679	NA	NA	NA	NA	NA	0.0365534	0.0459315	NA	NA	0.00420121	NA	NA	NA	0.0457547
CESC	NA	NA	NA	NA	0.0463051	NA	NA	NA	NA	NA	NA	NA	NA	NA	NA	NA	NA	NA	NA	NA	NA	NA	NA	NA	NA	NA	NA	NA	NA	NA	NA	NA	NA	NA	NA	NA	NA	NA	NA	NA	NA	NA	NA	NA	NA	NA	NA	NA	NA
LIHC	NA	NA	NA	NA	0.00176588	0.00791451	0.0125192	NA	NA	NA	NA	NA	NA	NA	0.028126	NA	NA	NA	0.0295757	NA	0.00606963	NA	NA	0.0054943	0.0137039	0.0210228	0.0118289	0.0239037	0.042504	NA	0.00592976	NA	0.0295757	0.011891	0.0266876	0.00162673	NA	0.0164695	NA	0.00606788	NA	NA	NA	NA	0.0130413	NA	NA	NA	NA
SARC	NA	0.0496787	NA	NA	0.0390041	0.00480062	0.0467614	NA	NA	NA	NA	0.0151104	NA	0.0032405	NA	NA	NA	NA	NA	NA	NA	0.0116189	NA	NA	0.000240891	0.000704221	NA	NA	NA	NA	NA	NA	NA	0.0223602	NA	0.00215096	0.00343173	0.0439539	NA	NA	NA	NA	NA	NA	NA	NA	0.0103537	NA	0.00367082
HNSC	NA	NA	NA	NA	NA	NA	NA	NA	NA	NA	NA	NA	NA	NA	NA	NA	NA	NA	NA	NA	NA	NA	NA	NA	0.0233779	NA	NA	NA	NA	NA	NA	NA	NA	NA	NA	NA	NA	NA	NA	NA	NA	NA	NA	NA	NA	NA	NA	NA	NA
KIRP	0.00954222	0.00375211	NA	0.0203346	NA	0.000964544	0.000644059	NA	NA	0.0116881	NA	0.0252182	NA	NA	NA	NA	NA	3.3317e-05	0.0328646	NA	NA	0.000964544	NA	NA	0.000125747	0.000352353	NA	NA	NA	0.000964544	0.00025852	NA	NA	NA	0.0151965	0.018726	5.6822e-05	0.0154032	NA	NA	NA	NA	NA	NA	NA	NA	NA	0.00650296	NA
GBM	NA	NA	NA	NA	NA	NA	NA	NA	NA	NA	NA	NA	NA	NA	NA	NA	0.044478	NA	NA	NA	NA	NA	NA	NA	NA	NA	NA	NA	NA	NA	NA	NA	NA	NA	NA	NA	NA	NA	NA	NA	0.044478	NA	NA	NA	NA	NA	NA	0.0307786	NA
PCPG	0.0332544	NA	NA	NA	NA	NA	NA	NA	NA	NA	0.0405659	NA	NA	NA	NA	NA	0.0350945	NA	NA	NA	NA	NA	0.0462383	NA	NA	NA	NA	NA	NA	0.0148447	NA	NA	NA	NA	NA	NA	NA	NA	NA	NA	NA	NA	NA	NA	NA	NA	0.0444294	NA	0.0300417
LUAD	NA	0.0311874	NA	NA	0.00758329	0.0061796	NA	0.0306474	NA	NA	NA	0.00905716	NA	0.0320719	NA	0.0441229	NA	NA	NA	NA	NA	0.00940538	NA	NA	NA	0.0146767	NA	NA	NA	NA	0.0139001	0.0306474	NA	0.0225931	0.0402135	0.00578416	0.0273324	NA	NA	NA	0.0377921	0.0148808	NA	NA	NA	NA	NA	NA	NA
STAD	NA	NA	NA	NA	NA	NA	NA	NA	NA	NA	NA	NA	NA	NA	NA	0.0174594	NA	NA	NA	NA	NA	0.00887569	NA	NA	NA	NA	NA	NA	NA	NA	0.0181576	NA	NA	NA	NA	0.0185204	0.0241181	0.0258574	NA	NA	NA	NA	0.0108511	NA	NA	NA	NA	NA	NA
LUSC	NA	NA	0.0340286	NA	NA	NA	NA	NA	NA	NA	NA	0.0429812	NA	NA	NA	NA	NA	NA	0.0149341	NA	NA	NA	NA	NA	0.039823	NA	NA	0.0340286	NA	NA	NA	NA	NA	NA	NA	NA	NA	NA	NA	NA	0.0366209	NA	NA	NA	NA	NA	NA	NA	NA
ESCA	NA	NA	NA	NA	NA	NA	NA	NA	NA	NA	NA	NA	NA	NA	NA	NA	NA	NA	NA	NA	NA	NA	NA	NA	NA	NA	NA	NA	NA	NA	NA	NA	NA	NA	0.0198948	NA	NA	NA	NA	NA	NA	NA	NA	NA	NA	NA	NA	NA	NA
TGCT	NA	NA	NA	NA	NA	NA	NA	NA	NA	NA	NA	NA	NA	NA	NA	NA	NA	NA	NA	NA	NA	NA	NA	NA	NA	NA	NA	NA	NA	NA	NA	NA	NA	NA	NA	NA	NA	NA	NA	NA	NA	NA	NA	NA	NA	NA	NA	NA	NA
ACC	NA	0.0243005	NA	NA	NA	3.46038e-05	0.0251448	NA	NA	NA	0.00729469	0.00171954	0.0342404	NA	0.000453336	NA	NA	NA	0.00303365	NA	0.0302225	0.0142792	0.00365158	NA	6.88546e-06	7.6038e-06	NA	NA	0.0138082	0.0254195	0.000508902	NA	0.0242048	0.0452819	0.00826187	4.52097e-05	9.57279e-05	0.0108326	NA	0.0129748	0.000123398	0.000319328	NA	0.0148139	0.0202812	NA	0.00832025	NA	NA
BLCA	NA	NA	NA	NA	NA	NA	NA	NA	NA	NA	NA	NA	NA	NA	0.0151082	NA	NA	NA	NA	NA	NA	NA	NA	NA	NA	NA	NA	NA	NA	NA	NA	NA	NA	NA	NA	NA	NA	NA	NA	NA	NA	NA	NA	NA	NA	NA	NA	NA	NA
PAAD	NA	NA	0.0366657	NA	0.035491	NA	NA	NA	NA	NA	NA	NA	NA	NA	NA	NA	NA	NA	NA	NA	NA	NA	NA	NA	0.0139933	NA	NA	NA	NA	NA	NA	0.0145578	NA	NA	NA	NA	NA	NA	NA	NA	NA	NA	NA	NA	NA	NA	NA	NA	NA
	high expression/poor outcome
	low expression/poor outcome
[truncated: 438 more columns]

## Sheet: prognostic_genes_chromatinremod
Supplementary Data 8: Prognostic epifactors involved in chromatin remodeling (columns) across the 24 adult cancer types (rows)
	ACTB	ACTL6A	ACTL6B	ACTR3B	ACTR5	ACTR6	ADNP	ANP32A	ARID1A	ARID2	ATAD2	ATRX	BAHD1	BPTF	BRMS1	CDC6	CHAF1A	CHAF1B	CHD1	CHD1L	CHD2	CHD3	CHD4	CHD5	CHD6	CHD7	CHD8	CHD9	CTBP1	CTCF	CTCFL	CUL1	CUL2	CXXC1	DEK	DMAP1	DNTTIP2	DPF1	DPF2	DPF3	EPC2	ERCC6	FOXA1	GADD45A	GADD45B	GADD45G	GFI1	HCFC1	HDGF
BRCA	NA	NA	NA	NA	NA	NA	NA	NA	NA	NA	NA	NA	0.0393502	NA	NA	NA	NA	NA	NA	NA	NA	NA	NA	NA	NA	NA	NA	NA	NA	NA	NA	NA	NA	NA	NA	NA	NA	NA	NA	NA	NA	NA	NA	NA	NA	NA	NA	NA	NA
THCA	NA	NA	NA	NA	NA	NA	NA	NA	NA	NA	0.00858163	NA	0.0242849	NA	NA	0.0206843	NA	0.00729607	NA	NA	NA	NA	NA	NA	NA	NA	NA	NA	NA	NA	NA	NA	NA	NA	NA	NA	NA	NA	NA	NA	NA	0.0193795	NA	NA	NA	0.0227991	NA	NA	0.0438338
OV	NA	NA	NA	NA	NA	0.0195576	NA	NA	0.031617	NA	NA	NA	NA	NA	NA	NA	NA	NA	NA	NA	NA	0.0349621	NA	NA	NA	NA	0.0345143	NA	NA	NA	NA	NA	NA	NA	NA	NA	NA	NA	NA	NA	NA	NA	NA	NA	0.031617	NA	0.031617	NA	NA
LGG	0.0274288	0.0226622	0.000413595	NA	NA	NA	NA	NA	0.0211577	NA	0.00664118	NA	0.0081337	NA	0.0335153	9.39317e-05	0.00352496	4.31041e-05	0.000210456	0.0198393	0.00779181	4.31041e-05	0.00586555	NA	NA	0.00556745	0.0177968	NA	NA	0.00875118	NA	0.00174145	2.03046e-05	NA	0.00536352	NA	0.00318263	0.0102987	0.0073116	NA	NA	0.0313226	0.0198393	0.00183348	NA	0.00957673	0.00075071	NA	NA
PRAD	0.033371	0.0493634	NA	NA	NA	NA	NA	NA	NA	NA	NA	NA	NA	NA	NA	NA	0.0337136	0.0124601	0.00878885	NA	NA	NA	NA	NA	NA	0.0222564	NA	0.0153758	NA	NA	NA	NA	NA	NA	NA	0.0337136	NA	NA	NA	NA	NA	NA	NA	0.0229469	NA	NA	NA	NA	NA
SKCM	NA	NA	NA	NA	NA	NA	NA	NA	NA	NA	NA	NA	NA	NA	NA	NA	NA	NA	NA	NA	NA	NA	NA	NA	NA	NA	NA	NA	NA	NA	NA	NA	NA	NA	NA	NA	NA	NA	NA	NA	NA	NA	NA	NA	NA	NA	NA	NA	NA
UCEC	0.0342921	0.004624	NA	NA	NA	NA	NA	NA	NA	0.0445596	0.00320736	0.0171164	NA	0.0204447	0.0428392	NA	NA	NA	NA	NA	NA	0.0463861	NA	0.00485616	NA	0.00369282	NA	NA	NA	NA	0.00451143	NA	NA	NA	0.0046367	NA	0.0185784	0.0390223	NA	NA	NA	NA	NA	NA	0.0210867	NA	NA	NA	0.00369282
KIRC	0.00834272	0.0070444	NA	NA	0.00564085	0.0123108	NA	NA	0.00306408	0.0222417	NA	0.0273209	0.0027909	0.00382108	0.00173421	0.00393102	NA	0.00147674	0.00359895	0.00161508	0.00508806	0.0102443	NA	0.0027909	0.0287475	0.0421051	0.00311693	0.000413577	0.0160704	0.000248652	0.0276218	NA	NA	NA	0.00893694	0.0117989	0.0241527	2.48619e-05	NA	0.00630634	0.000405589	0.0133267	0.00143639	NA	NA	0.00742574	NA	0.0426258	NA
CRC	NA	NA	NA	NA	NA	NA	NA	NA	0.00420121	NA	NA	NA	NA	NA	NA	NA	NA	0.0375546	NA	NA	0.029451	0.0182677	NA	NA	NA	NA	NA	NA	NA	NA	NA	NA	NA	NA	NA	NA	0.0367899	NA	NA	NA	NA	NA	0.0163606	NA	NA	NA	NA	NA	NA
CESC	NA	NA	NA	NA	NA	NA	NA	NA	NA	NA	NA	NA	NA	NA	NA	NA	0.0463051	NA	NA	NA	NA	NA	NA	NA	NA	NA	NA	NA	NA	NA	NA	NA	NA	NA	NA	NA	NA	NA	NA	NA	NA	NA	NA	NA	NA	NA	NA	NA	NA
LIHC	NA	0.0114141	NA	NA	NA	NA	0.0051591	NA	0.00176588	NA	0.0239037	NA	NA	0.0433224	NA	0.00176588	0.0114141	0.00176588	NA	NA	0.0208034	NA	NA	NA	NA	0.0264656	NA	NA	NA	NA	NA	NA	NA	NA	0.00732143	0.0282136	NA	0.0456338	NA	0.0159879	NA	NA	NA	NA	0.00303434	0.0159879	0.000566504	NA	NA
SARC	NA	0.00155143	NA	NA	0.0166027	NA	NA	NA	0.00522384	NA	0.0153716	NA	NA	NA	NA	0.00512785	0.00215096	0.00117478	0.0059749	0.0159279	NA	0.0151104	NA	NA	0.0401447	0.0346208	NA	NA	0.010368	NA	NA	0.0255322	0.00512785	0.0207023	0.00848826	NA	NA	0.0156982	NA	0.03049	NA	NA	NA	NA	0.0386846	0.0172986	NA	NA	0.00441869
HNSC	NA	NA	NA	NA	NA	NA	NA	NA	NA	NA	NA	NA	NA	NA	NA	NA	NA	NA	NA	NA	NA	NA	NA	NA	NA	NA	NA	NA	NA	NA	NA	NA	NA	NA	NA	NA	NA	NA	NA	NA	NA	0.0233779	NA	NA	NA	NA	NA	NA	NA
KIRP	NA	NA	NA	NA	NA	NA	NA	NA	NA	NA	2.19323e-05	NA	NA	NA	NA	5.6822e-05	0.00466883	2.19323e-05	0.0468977	0.0222817	NA	0.0163071	NA	NA	NA	0.0208293	NA	NA	NA	NA	NA	NA	0.008029	4.22844e-06	0.00130917	0.000581318	0.00326348	0.0151965	NA	0.00713633	0.0390909	NA	4.08406e-05	NA	NA	NA	NA	NA	0.00716811
GBM	NA	NA	NA	NA	NA	NA	NA	NA	NA	NA	NA	NA	NA	NA	NA	NA	NA	NA	NA	NA	NA	NA	NA	NA	NA	NA	NA	NA	NA	NA	NA	NA	NA	NA	NA	NA	NA	NA	NA	NA	NA	NA	NA	NA	NA	NA	NA	NA	NA
PCPG	0.0179177	NA	NA	NA	NA	NA	NA	NA	NA	NA	0.0301583	0.0291658	NA	0.0175154	NA	NA	NA	0.0300417	NA	NA	NA	NA	NA	NA	NA	NA	NA	NA	NA	NA	NA	NA	NA	NA	NA	NA	NA	0.0179849	NA	NA	NA	NA	NA	NA	NA	NA	NA	NA	NA
LUAD	0.0146767	0.0186654	NA	NA	NA	0.0146767	NA	NA	NA	0.0193081	0.010191	NA	NA	NA	NA	0.022134	0.00334697	0.00414966	0.0441414	0.0252841	NA	NA	NA	NA	0.0254211	NA	0.00737225	NA	NA	NA	NA	NA	NA	NA	NA	0.0311874	0.0146767	0.0311593	NA	NA	NA	NA	0.0122581	0.0163258	NA	0.00334697	NA	0.0460207	0.0210435
STAD	0.0433903	0.0380965	NA	0.0408051	NA	NA	0.0268305	NA	NA	NA	0.0268305	NA	NA	NA	NA	0.0181576	0.0478485	0.0241181	NA	NA	NA	0.030144	NA	NA	NA	0.0168223	NA	NA	NA	NA	NA	NA	NA	NA	0.0268305	NA	NA	NA	NA	NA	NA	0.015983	NA	NA	0.00510588	NA	NA	0.0136139	NA
LUSC	NA	NA	NA	NA	NA	NA	NA	NA	NA	NA	NA	NA	NA	0.0470482	NA	NA	NA	NA	NA	NA	NA	NA	NA	NA	NA	NA	NA	NA	NA	NA	NA	NA	NA	NA	NA	NA	NA	NA	NA	NA	NA	NA	NA	NA	NA	NA	NA	NA	NA
ESCA	NA	NA	NA	NA	NA	0.0198948	NA	NA	NA	NA	NA	NA	NA	NA	NA	NA	NA	NA	NA	NA	NA	NA	NA	NA	NA	NA	NA	NA	NA	NA	NA	NA	NA	NA	NA	NA	NA	NA	NA	NA	NA	NA	NA	NA	NA	NA	NA	NA	NA
TGCT	NA	NA	NA	NA	NA	NA	NA	NA	NA	NA	NA	NA	NA	NA	NA	NA	NA	NA	NA	NA	NA	NA	NA	NA	NA	NA	NA	NA	NA	NA	NA	NA	NA	NA	NA	NA	NA	NA	NA	NA	NA	NA	NA	NA	NA	NA	NA	NA	NA
ACC	NA	NA	NA	0.0054119	NA	NA	NA	0.00277491	0.0488537	NA	0.000240545	0.000142802	0.0150772	NA	NA	6.98614e-05	8.78229e-06	0.000880281	0.0173502	0.00354083	NA	NA	NA	NA	0.0396048	0.000309038	NA	0.00110002	0.00808184	NA	NA	NA	NA	0.0436217	0.00589087	0.00741005	NA	0.000100796	NA	NA	NA	0.000637019	NA	0.0116765	0.0449052	NA	0.0165311	NA	0.00131026
BLCA	NA	NA	NA	NA	NA	NA	NA	NA	NA	NA	NA	NA	NA	NA	NA	NA	NA	NA	NA	NA	NA	NA	NA	0.0151082	NA	NA	NA	NA	NA	NA	NA	NA	NA	NA	NA	NA	NA	NA	NA	NA	NA	NA	NA	NA	NA	NA	NA	NA	NA
PAAD	NA	0.0426881	NA	NA	0.0496908	NA	NA	NA	NA	NA	0.0145578	NA	NA	NA	NA	NA	NA	NA	NA	NA	NA	NA	NA	NA	NA	NA	NA	NA	NA	NA	NA	NA	NA	NA	NA	NA	0.0290593	0.0363157	NA	NA	NA	NA	NA	0.0317192	NA	NA	NA	NA	NA
	high expression/poor outcome
	low expression/poor outcome
[truncated: 75 more columns]

## Sheet: prognostic_epi_group_summary
Supplementary Data 8: Summary of the prognostic characteristics of the epifactors representing the three epigenetic groups
gene_symbol	epigenetic_group	num_cancers_low_expression_poor_outcome	num_cancers_high_expression_poor_outcome
A1CF	None	NA	NA
ACTB	Chromatin Remodelling	3	4
ACTL6A	Chromatin Remodelling	1	8
ACTL6B	Chromatin Remodelling	1	0
ACTR3B	Chromatin Remodelling	1	1
ACTR5	Chromatin Remodelling	1	2
ACTR6	Chromatin Remodelling	2	2
ACTR8	Histone modification	3	0
ADNP	Chromatin Remodelling	1	1
AEBP2	Histone modification	4	2
AICDA	DNA modification	0	2
AIRE	Histone modification	2	1
ALKBH1	Histone modification	2	1
ANKRD32	Histone modification	1	7
ANP32A	Chromatin Remodelling	0	1
ANP32B	None	NA	NA
ANP32E	Histone modification	1	5
APBB1	Histone modification	4	1
APEX1	DNA modification	3	5
APOBEC1	DNA modification	0	0
APOBEC2	DNA modification	2	1
APOBEC3A	DNA modification	5	0
APOBEC3B	DNA modification	1	7
APOBEC3C	DNA modification	5	2
APOBEC3D	DNA modification	5	2
APOBEC3F	DNA modification	1	1
APOBEC3G	DNA modification	4	5
APOBEC3H	DNA modification	5	3
ARID1A	Chromatin Remodelling	2	5
ARID1B	Histone modification	1	1
ARID2	Chromatin Remodelling	2	1
ARID4A	Histone modification	2	0
ARID4B	Histone modification	1	1
ARNTL	Histone modification	1	3
ARRB1	Histone modification	3	2
ASF1A	None	NA	NA
ASF1B	None	NA	NA
ASH1L	Histone modification	1	2
ASH2L	Histone modification	1	2
ASXL1	Histone modification	2	3
ASXL2	Histone modification	2	2
ASXL3	None	NA	NA
ATAD2	Chromatin Remodelling	2	9
ATAD2B	Histone modification	2	1
ATF2	Histone modification	2	1
ATF7IP	Histone modification	4	2
ATM	Histone modification	2	0
ATN1	Histone modification	4	3
ATR	Histone modification	2	5
ATRX	Chromatin Remodelling	3	1
ATXN7	Histone modification	3	1
ATXN7L3	Histone modification	3	1
AURKA	Histone modification	2	10
AURKB	Histone modification	0	9
AURKC	Histone modification	2	2
BABAM1	Histone modification	2	1
BAHD1	Chromatin Remodelling	3	2
BANP	Histone modification	1	1
BAP1	Histone modification	4	2
BARD1	Histone modification	1	7
BAZ1A	None	NA	NA
BAZ1B	Histone modification	1	3
BAZ2A	Histone modification	2	3
BAZ2B	Histone modification	4	1
BCOR	None	NA	NA
BCORL1	Histone modification	2	7
BMI1	None	NA	NA
BPTF	Chromatin Remodelling	1	4
BRCA1	Histone modification	1	6
BRCA2	Histone modification	1	7
BRCC3	Histone modification	3	4
BRD1	Histone modification	3	0
BRD2	Histone modification	1	2
BRD3	Histone modification	2	5
BRD4	Histone modification	0	5
BRD7	Histone modification	1	0
BRD8	Histone modification	2	1
BRD9	Histone modification	1	5
BRDT	Histone modification	0	0
BRE	Histone modification	2	3
BRMS1	Chromatin Remodelling	1	2
BRMS1L	Histone modification	3	3
BRPF1	Histone modification	2	2
BRPF3	Histone modification	2	4
BRWD1	Histone modification	2	2
BRWD3	Histone modification	4	5
BUB1	Histone modification	0	12
C11orf30	Histone modification	1	5
C14orf169	Histone modification	2	3
C17orf49	Histone modification	2	3
CARM1	Histone modification	1	5
CBX1	Histone modification	1	5
CBX2	Histone modification	0	6
CBX3	Histone modification	0	6
CBX4	Histone modification	2	4
CBX5	Histone modification	0	4
CBX6	Histone modification	4	1
CBX7	Histone modification	9	1
CBX8	Histone modification	0	3
CCDC101	Histone modification	4	2
CDC6	Chromatin Remodelling	1	8
CDC73	Histone modification	2	4
CDK1	Histone modification	0	12
CDK17	Histone modification	1	1
CDK2	Histone modification	2	7
CDK3	Histone modification	2	2
CDK5	Histone modification	1	2
CDK7	Histone modification	2	4
CDK9	Histone modification	3	3
CDY1	Histone modification	0	0
CDY1B	Histone modification	0	0
CDY2A	Histone modification	0	0
CDY2B	Histone modification	0	0
CDYL	Histone modification	2	4
CDYL2	Histone modification	6	1
CECR2	Histone modification	1	3
CENPC	DNA modification	3	0
CHAF1A	Chromatin Remodelling	2	7
CHAF1B	Chromatin Remodelling	2	10
CHD1	Chromatin Remodelling	3	4
CHD1L	Chromatin Remodelling	2	4
CHD2	Chromatin Remodelling	3	1
CHD3	Chromatin Remodelling	3	5
CHD4	Chromatin Remodelling	1	0
CHD5	Chromatin Remodelling	0	3
CHD6	Chromatin Remodelling	2	2
CHD7	Chromatin Remodelling	7	2
CHD8	Chromatin Remodelling	3	1
CHD9	Chromatin Remodelling	3	0
CHEK1	Histone modification	1	9
CHRAC1	None	NA	NA
CHTOP	None	NA	NA
CHUK	Histone modification	4	2
CIR1	Histone modification	1	2
CIT	Histone modification	1	8
CLNS1A	Histone modification	2	2
CLOCK	Histone modification	4	1
CRB2	Histone modification	1	5
CREBBP	Histone modification	2	1
CSNK2A1	Histone modification	1	3
CSRP2BP	Histone modification	2	0
CTBP1	Chromatin Remodelling	1	2
CTBP2	Histone modification	5	1
CTCF	Chromatin Remodelling	2	0
CTCFL	Chromatin Remodelling	1	1
CTR9	Histone modification	2	2
CUL1	Chromatin Remodelling	1	1
CUL2	Chromatin Remodelling	1	2
CUL3	Histone modification	1	0
CUL4A	Histone modification	2	2
CUL4B	Histone modification	1	2
CUL5	DNA modification	1	2
CXXC1	Chromatin Remodelling	2	1
DAPK3	Histone modification	2	5
DAXX	None	NA	NA
DDB1	Histone modification	0	2
DDB2	Histone modification	4	4
DDX21	None	NA	NA
DDX50	None	NA	NA
DEK	Chromatin Remodelling	2	6
DMAP1	Chromatin Remodelling	3	3
DNAJC1	Histone modification	4	2
DNAJC2	Histone modification	1	1
DND1	None	NA	NA
DNMT1	DNA modification	2	7
DNMT3A	DNA modification	1	6
DNMT3B	DNA modification	0	6
DNMT3L	Histone modification	0	0
DNTTIP2	Chromatin Remodelling	2	5
DOT1L	Histone modification	2	5
DPF1	Chromatin Remodelling	1	9
DPF2	Chromatin Remodelling	1	0
DPF3	Chromatin Remodelling	3	1
DPPA3	Histone modification	0	0
DPY30	Histone modification	1	2
DR1	None	NA	NA
DTX3L	Histone modification	3	4
DZIP3	Histone modification	4	1
E2F6	None	NA	NA
EED	None	NA	NA
EHMT1	Histone modification	3	5
EHMT2	Histone modification	3	3
EID1	Histone modification	3	1
EID2	Histone modification	1	3
EID2B	Histone modification	1	2
ELP2	Histone modification	4	1
ELP3	Histone modification	2	1
ELP4	Histone modification	1	0
ELP5	Histone modification	1	2
ELP6	Histone modification	1	1
ENY2	Histone modification	0	2
EP300	Histone modification	4	1
EP400	Histone modification	1	4
EPC1	None	NA	NA
EPC2	Chromatin Remodelling	1	1
ERBB4	Histone modification	4	1
ERCC6	Chromatin Remodelling	3	3
EXOSC1	None	NA	NA
EXOSC2	None	NA	NA
EXOSC3	None	NA	NA
EXOSC4	None	NA	NA
EXOSC5	None	NA	NA
EXOSC6	None	NA	NA
EXOSC7	None	NA	NA
EXOSC8	None	NA	NA
EXOSC9	None	NA	NA
EYA1	Histone modification	3	1
EYA2	Histone modification	1	3
EYA3	Histone modification	3	4
EYA4	Histone modification	2	6
EZH1	Histone modification	5	1
EZH2	Histone modification	2	9
FAM175A	None	NA	NA
FAM175B	Histone modification	3	0
FBL	Histone modification	1	6
FBRS	Histone modification	2	3
FBRSL1	Histone modification	2	3
FOXA1	Chromatin Remodelling	1	4
FOXO1	None	NA	NA
FOXP1	None	NA	NA
FOXP2	None	NA	NA
FOXP3	None	NA	NA
FOXP4	None	NA	NA
GADD45A	Chromatin Remodelling	1	4
GADD45B	Chromatin Remodelling	4	2
GADD45G	Chromatin Remodelling	5	1
GATAD1	Histone modification	3	2
GATAD2A	Histone modification	0	3
GATAD2B	Histone modification	3	4
GFI1	Chromatin Remodelling	3	1
GFI1B	Histone modification	1	1
GLYR1	Histone modification	3	1
GSE1	Histone modification	3	1
GSG2	Histone modification	2	11
GTF2I	None	NA	NA
GTF3C4	Histone modification	4	2
HAT1	Histone modification	2	4
HCFC1	Chromatin Remodelling	2	1
HCFC2	Histone modification	4	0
HDAC1	Histone modification	2	3
HDAC10	Histone modification	0	3
HDAC11	Histone modification	4	2
HDAC2	Histone modification	2	5
HDAC3	Histone modification	0	3
HDAC4	Histone modification	3	3
HDAC5	Histone modification	3	3
HDAC6	Histone modification	3	3
HDAC7	Histone modification	3	2
HDAC8	Histone modification	2	0
HDAC9	Histone modification	2	2
HDGF	Chromatin Remodelling	0	6
HDGFL2	Histone modification	0	0
HELLS	Chromatin Remodelling	1	8
HIF1AN	Histone modification	1	3
HINFP	Histone modification	2	1
HIRA	Histone modification	5	3
HIRIP3	Histone modification	4	1
HJURP	None	NA	NA
HLCS	Histone modification	0	3
HLTF	Chromatin Remodelling	0	4
HMG20A	Chromatin Remodelling	4	1
HMG20B	Chromatin Remodelling	3	4
HMGB1	Chromatin Remodelling	3	1
HMGN1	Chromatin Remodelling	1	5
HMGN2	Chromatin Remodelling	3	3
HMGN3	Chromatin Remodelling	2	2
HMGN4	Chromatin Remodelling	1	4
HMGN5	Chromatin Remodelling	3	1
HP1BP3	Chromatin Remodelling	1	2
HR	Histone modification	5	0
HSPA1A	Histone modification	2	2
HSPA1B	Histone modification	0	4
HUWE1	Histone modification	2	5
IKBKAP	None	NA	NA
IKZF1	Chromatin Remodelling	5	2
IKZF3	None	NA	NA
ING1	Histone modification	1	1
ING2	Histone modification	3	1
ING3	Histone modification	5	1
ING4	Histone modification	4	4
ING5	Histone modification	3	5
INO80	Chromatin Remodelling	1	0
INO80B	Chromatin Remodelling	1	2
INO80C	Chromatin Remodelling	4	0
INO80D	Chromatin Remodelling	2	0
INO80E	Chromatin Remodelling	1	3
JADE1	Histone modification	4	2
JADE2	Histone modification	4	1
JADE3	Histone modification	3	4
JAK2	Histone modification	4	1
JARID2	Histone modification	3	8
JDP2	Histone modification	2	3
JMJD1C	Histone modification	3	1
JMJD6	Histone modification	0	4
KANSL1	Histone modification	0	4
KANSL2	Histone modification	0	0
KANSL3	Histone modification	1	3
KAT2A	Histone modification	1	4
KAT2B	Histone modification	1	1
KAT5	Histone modification	2	0
KAT6A	Histone modification	2	4
KAT6B	Histone modification	3	2
KAT7	Histone modification	2	1
KAT8	Histone modification	1	1
KDM1A	Histone modification	0	4
KDM1B	Histone modification	2	5
KDM2A	Histone modification	0	2
KDM2B	Histone modification	2	3
KDM3A	Histone modification	2	3
KDM3B	Histone modification	3	0
KDM4A	Histone modification	0	1
KDM4B	Histone modification	4	4
KDM4C	Histone modification	3	2
KDM4D	Histone modification	4	2
KDM4E	Histone modification	0	0
KDM5A	Histone modification	2	2
KDM5B	Histone modification	2	6
KDM5C	Histone modification	1	2
KDM5D	Histone modification	0	0
KDM6A	Histone modification	1	0
KDM6B	Histone modification	5	1
KDM7A	Histone modification	5	0
KDM8	Histone modification	4	3
KEAP1	Chromatin Remodelling	2	2
KMT2A	Histone modification	3	1
KMT2B	Histone modification	0	8
KMT2C	Histone modification	3	1
KMT2D	Histone modification	3	1
KMT2E	Histone modification	1	0
L3MBTL1	Histone modification	5	6
L3MBTL2	Histone modification	1	0
L3MBTL3	Histone modification	1	3
L3MBTL4	Histone modification	3	2
LAS1L	Histone modification	2	1
LBR	None	NA	NA
LEO1	Histone modification	3	1
LRWD1	Chromatin Remodelling	1	3
MAP3K7	Histone modification	0	2
MAPKAPK3	Chromatin Remodelling	7	3
MASTL	Histone modification	2	7
MAX	Histone modification	2	0
MAZ	Chromatin Remodelling	2	6
MBD1	Histone modification	1	1
MBD2	Histone modification	2	2
MBD3	Histone modification	1	3
MBD4	DNA modification	2	3
MBD5	Chromatin Remodelling	1	1
MBD6	Chromatin Remodelling	1	5
MBIP	Histone modification	2	1
MBTD1	None	NA	NA
MCRS1	Histone modification	1	1
MDC1	Histone modification	1	5
MEAF6	Histone modification	0	3
MECP2	Histone modification	2	1
MEN1	Histone modification	0	5
MGA	Histone modification	2	1
MGEA5	Histone modification	5	1
MINA	Histone modification	2	5
MLLT1	Chromatin Remodelling	0	4
MLLT10	Histone modification	1	2
MLLT6	Histone modification	3	4
MORF4L1	Histone modification	0	2
MORF4L2	Histone modification	2	3
MOV10	None	NA	NA
MPHOSPH8	Histone modification	3	0
MRGBP	Histone modification	0	6
MSH6	Histone modification	1	10
MSL1	Histone modification	3	4
MSL2	Histone modification	4	2
MSL3	Histone modification	0	2
MST1	Histone modification	3	4
MTA1	Chromatin Remodelling	3	3
MTA2	Histone modification	2	1
MTA3	Chromatin Remodelling	2	5
MTF2	None	NA	NA
MUM1	Histone modification	3	2
MYBBP1A	Chromatin Remodelling	1	3
MYO1C	Chromatin Remodelling	4	3
MYSM1	Histone modification	2	3
NAA60	Histone modification	8	1
NAP1L1	None	NA	NA
NAP1L2	Histone modification	5	4
NAP1L4	Histone modification	0	3
NASP	Chromatin Remodelling	1	4
NAT10	Histone modification	1	1
NBN	Chromatin Remodelling	3	2
NCL	None	NA	NA
NCOA1	Histone modification	3	1
NCOA2	Chromatin Remodelling	3	1
NCOA3	Histone modification	2	2
NCOA6	Histone modification	3	2
NCOR1	Histone modification	3	0
NCOR2	Histone modification	4	3
NEK6	Histone modification	5	3
NEK9	Histone modification	3	0
NFRKB	Chromatin Remodelling	1	4
NFYB	Chromatin Remodelling	3	1
NFYC	Histone modification	1	3
NIPBL	Histone modification	1	3
NOC2L	Chromatin Remodelling	1	5
NPAS2	Chromatin Remodelling	2	7
NPM1	None	NA	NA
NPM2	None	NA	NA
NSD1	Histone modification	1	1
NSL1	Histone modification	1	1
OGT	Histone modification	3	3
PADI1	Histone modification	1	3
PADI2	Histone modification	3	2
PADI3	Histone modification	0	3
PADI4	Histone modification	1	0
PAF1	Histone modification	0	1
PAGR1	Histone modification	0	2
PAK2	Histone modification	0	2
PARG	Chromatin Remodelling	3	2
PARP1	Chromatin Remodelling	1	8
PARP2	Chromatin Remodelling	2	6
PARP3	None	NA	NA
PAXIP1	Histone modification	2	3
PBK	Histone modification	3	10
PBRM1	Histone modification	2	3
PCGF1	None	NA	NA
PCGF2	None	NA	NA
PCGF3	None	NA	NA
PCGF5	None	NA	NA
PCGF6	None	NA	NA
PCNA	Chromatin Remodelling	2	8
PDP1	Histone modification	4	2
PELP1	Histone modification	4	0
PHC1	None	NA	NA
PHC2	None	NA	NA
PHC3	None	NA	NA
PHF1	None	NA	NA
PHF10	Chromatin Remodelling	2	4
PHF12	Histone modification	2	0
PHF13	Histone modification	0	7
PHF14	Histone modification	1	4
PHF19	Histone modification	1	8
PHF2	Histone modification	1	2
PHF20	Histone modification	2	2
PHF20L1	Histone modification	3	4
PHF21A	Histone modification	1	3
PHF8	Histone modification	4	3
PHIP	Histone modification	0	3
PIWIL4	Histone modification	2	2
PKM	Histone modification	1	5
PKN1	Histone modification	1	3
POGZ	Histone modification	3	5
POLE3	None	NA	NA
PPARGC1A	Histone modification	6	3
PPM1G	Chromatin Remodelling	0	4
PPP2CA	Histone modification	1	0
PPP4C	Histone modification	1	3
PPP4R2	Histone modification	1	2
PRDM1	Histone modification	3	3
PRDM11	Histone modification	6	1
PRDM12	Histone modification	2	2
PRDM13	Histone modification	0	0
PRDM14	DNA modification	1	0
PRDM16	Histone modification	3	4
PRDM2	Histone modification	2	0
PRDM4	Histone modification	2	1
PRDM5	Histone modification	2	2
PRDM6	Histone modification	2	2
PRDM7	Histone modification	0	0
PRDM8	Histone modification	5	3
PRDM9	Histone modification	0	0
PRKAA1	Histone modification	2	4
PRKAA2	Histone modification	3	1
PRKAB1	Histone modification	4	3
PRKAB2	Histone modification	2	5
PRKAG1	Histone modification	0	0
PRKAG2	Histone modification	6	1
PRKAG3	Histone modification	0	0
PRKCA	Histone modification	2	3
PRKCB	Histone modification	5	3
PRKCD	Histone modification	3	4
PRKDC	Histone modification	0	5
PRMT1	Histone modification	0	2
PRMT2	Histone modification	0	1
PRMT5	Histone modification	2	4
PRMT6	Histone modification	2	4
PRMT7	Histone modification	3	1
PRMT8	Histone modification	1	2
PRMT9	Histone modification	4	1
PRPF31	Histone modification	0	2
PRR14	Histone modification	0	3
PSIP1	Chromatin Remodelling	5	5
RAD51	Histone modification	1	10
RAD54B	Chromatin Remodelling	1	9
RAD54L	Chromatin Remodelling	2	10
RAD54L2	Chromatin Remodelling	2	2
RAG1	Histone modification	4	3
RAG2	Histone modification	0	0
RAI1	Chromatin Remodelling	0	5
RARA	Histone modification	4	1
RB1	Histone modification	4	1
RBBP4	None	NA	NA
RBBP5	Histone modification	1	5
RBBP7	None	NA	NA
RBX1	Histone modification	3	2
RCC1	Chromatin Remodelling	0	6
RCOR1	Histone modification	1	5
RCOR3	Histone modification	2	3
REST	Histone modification	2	1
RING1	Histone modification	2	3
RLIM	Histone modification	4	3
RMI1	DNA modification	2	4
RNF168	Histone modification	2	4
RNF2	Histone modification	1	5
RNF20	Histone modification	3	1
RNF40	Histone modification	1	4
RNF8	Histone modification	1	4
RPS6KA3	Histone modification	2	3
RPS6KA4	Histone modification	2	5
RPS6KA5	Histone modification	3	2
RRP8	Histone modification	0	1
RSF1	Histone modification	3	1
RUVBL1	Histone modification	1	7
RUVBL2	Chromatin Remodelling	0	2
RYBP	None	NA	NA
SAFB	Chromatin Remodelling	1	0
SAP130	Histone modification	1	2
SAP18	Histone modification	4	2
SAP25	Histone modification	3	3
SAP30	Histone modification	2	6
SAP30L	Histone modification	2	1
SATB1	Chromatin Remodelling	6	1
SATB2	Chromatin Remodelling	3	5
SCMH1	None	NA	NA
SCML2	None	NA	NA
SCML4	None	NA	NA
SENP1	Histone modification	2	6
SENP3	Histone modification	0	4
SET	Histone modification	1	1
SETD1A	Histone modification	2	1
SETD1B	Histone modification	2	2
SETD2	Histone modification	2	0
SETD3	Histone modification	3	0
SETD5	Histone modification	3	7
SETD6	Histone modification	1	3
SETD7	Histone modification	4	2
SETD8	Histone modification	0	2
SETDB1	Histone modification	1	2
SETDB2	Histone modification	7	0
SETMAR	Histone modification	6	3
SF3B1	None	NA	NA
SF3B3	None	NA	NA
SFMBT1	None	NA	NA
SFMBT2	Histone modification	3	2
SFPQ	None	NA	NA
SHPRH	Histone modification	2	4
SIN3A	Histone modification	1	0
SIN3B	Histone modification	0	3
SIRT1	Histone modification	4	3
SIRT2	Histone modification	1	1
SIRT6	Histone modification	3	1
SIRT7	Histone modification	1	4
SKP1	Histone modification	2	3
SMARCA1	Histone modification	4	4
SMARCA2	Histone modification	1	0
SMARCA4	Histone modification	2	4
SMARCA5	Chromatin Remodelling	0	1
SMARCAD1	Chromatin Remodelling	5	0
SMARCAL1	Chromatin Remodelling	1	1
SMARCB1	Histone modification	2	2
SMARCC1	Chromatin Remodelling	2	4
SMARCC2	Chromatin Remodelling	2	3
SMARCD1	Chromatin Remodelling	1	2
SMARCD2	Chromatin Remodelling	2	3
SMARCD3	Chromatin Remodelling	3	3
SMARCE1	Chromatin Remodelling	2	0
SMEK1	Histone modification	2	0
SMEK2	Histone modification	1	1
SMYD1	Histone modification	0	1
SMYD2	Histone modification	1	5
SMYD3	Histone modification	1	5
SMYD4	Histone modification	2	3
SNAI2	Histone modification	3	6
SP1	Chromatin Remodelling	2	0
SP100	Chromatin Remodelling	4	4
SP140	Histone modification	3	3
SPEN	Histone modification	1	3
SPOP	Histone modification	0	0
SRCAP	Histone modification	2	1
SRSF1	None	NA	NA
SRSF3	None	NA	NA
SS18L1	Chromatin Remodelling	2	4
SS18L2	Chromatin Remodelling	3	2
SSRP1	Chromatin Remodelling	1	4
STK4	Histone modification	0	3
SUDS3	Histone modification	0	0
SUPT16H	Histone modification	3	4
SUPT3H	Histone modification	2	4
SUPT6H	Histone modification	0	1
SUPT7L	None	NA	NA
SUV39H1	Histone modification	0	7
SUV39H2	Histone modification	1	5
SUV420H1	Histone modification	3	1
SUV420H2	Histone modification	0	5
SUZ12	Histone modification	2	6
SYNCRIP	None	NA	NA
TADA1	None	NA	NA
TADA2A	Histone modification	2	2
TADA2B	Histone modification	2	0
TADA3	Histone modification	3	2
TAF1	Histone modification	1	3
TAF10	Histone modification	2	2
TAF12	Histone modification	2	3
TAF1L	Histone modification	0	0
TAF2	None	NA	NA
TAF3	Histone modification	4	3
TAF4	None	NA	NA
TAF5	Histone modification	3	4
TAF5L	Histone modification	1	3
TAF6	None	NA	NA
TAF6L	None	NA	NA
TAF7	Histone modification	2	2
TAF8	None	NA	NA
TAF9	None	NA	NA
TAF9B	None	NA	NA
TBL1XR1	None	NA	NA
TDG	DNA modification	1	3
TDRD3	Histone modification	5	0
TDRD7	Histone modification	5	2
TDRKH	None	NA	NA
TET1	DNA modification	3	5
TET2	DNA modification	5	1
TET3	DNA modification	3	2
TEX10	Histone modification	2	5
TFDP1	Histone modification	3	5
TFPT	DNA modification	0	6
TLE1	Histone modification	3	6
TLE2	Histone modification	6	2
TLE4	Histone modification	4	3
TLK1	Histone modification	0	4
TLK2	Histone modification	0	0
TNP1	Chromatin Remodelling	0	0
TNP2	Chromatin Remodelling	0	0
TONSL	Chromatin Remodelling	0	9
TOP2A	Chromatin Remodelling	1	12
TOP2B	Chromatin Remodelling	2	3
TP53	Histone modification	2	4
TP53BP1	Histone modification	1	2
TRIM16	Histone modification	2	7
TRIM24	Histone modification	2	3
TRIM27	Histone modification	0	1
TRIM28	Histone modification	0	4
TRIM33	Histone modification	1	1
TRRAP	Histone modification	2	4
TSSK6	Histone modification	1	5
TTK	Histone modification	1	11
TYW5	None	NA	NA
UBE2A	Histone modification	1	1
UBE2B	Histone modification	3	6
UBE2D1	Histone modification	3	3
UBE2D3	Histone modification	1	0
UBE2E1	Histone modification	1	4
UBE2H	Histone modification	1	2
UBE2N	Histone modification	0	2
UBE2T	Histone modification	1	10
UBN1	Histone modification	1	4
UBR2	Histone modification	1	0
UBR5	Histone modification	3	4
UBR7	DNA modification	2	1
UCHL5	Histone modification	4	4
UHRF1	Histone modification	0	11
UHRF2	Histone modification	1	4
UIMC1	Histone modification	0	0
USP11	Histone modification	2	6
USP12	Histone modification	2	1
USP15	Histone modification	0	2
USP16	Histone modification	1	1
USP17L2	Histone modification	0	0
USP21	Histone modification	1	4
USP22	Histone modification	2	0
USP3	Histone modification	1	1
USP36	Histone modification	1	1
USP44	Histone modification	2	3
USP46	Histone modification	3	1
USP49	Histone modification	4	7
USP7	Histone modification	0	0
UTY	Histone modification	0	0
VDR	Chromatin Remodelling	3	3
VPS72	Histone modification	1	4
VRK1	Histone modification	2	8
WAC	Histone modification	2	1
WDR5	Histone modification	3	3
WDR77	Histone modification	3	3
WDR82	Histone modification	3	0
WHSC1	Histone modification	2	7
WHSC1L1	Chromatin Remodelling	3	4
WSB2	Histone modification	2	5
YAF2	Chromatin Remodelling	1	2
YEATS2	None	NA	NA
YEATS4	Histone modification	2	4
YWHAB	Histone modification	2	1
YWHAE	Histone modification	1	2
YWHAZ	Histone modification	0	2
YY1	Chromatin Remodelling	0	0
ZBTB16	Histone modification	2	1
ZBTB33	Histone modification	3	1
ZBTB7C	Histone modification	5	2
ZCWPW1	Histone modification	5	1
ZFP57	None	NA	NA
ZGPAT	None	NA	NA
ZHX1	Histone modification	4	3
ZMYM2	Histone modification	3	3
ZMYM3	Histone modification	0	7
ZMYND11	Histone modification	5	0
ZMYND8	Histone modification	3	1
ZNF217	Histone modification	2	6
ZNF516	Histone modification	3	2
ZNF532	Histone modification	4	6
ZNF541	Chromatin Remodelling	5	2
ZNF592	Histone modification	3	0
ZNF687	Histone modification	3	3
ZNF711	Histone modification	4	5
ZNHIT1	Histone modification	5	3
ZRANB3	Histone modification	2	4
ZZZ3	Histone modification	1	4

## Sheet: with_meta_PCNA_correction_all
Supplementary Data 8: Prognostic epifactors (columns) after meta-PCNA adjustment across the 24 adult cancer types (rows)
	A1CF	ACTB	ACTL6A	ACTL6B	ACTR3B	ACTR5	ACTR6	ACTR8	ADNP	AEBP2	AICDA	AIRE	ALKBH1	ANKRD32	ANP32A	ANP32B	ANP32E	APBB1	APEX1	APOBEC1	APOBEC2	APOBEC3A	APOBEC3B	APOBEC3C	APOBEC3D	APOBEC3F	APOBEC3G	APOBEC3H	ARID1A	ARID1B	ARID2	ARID4A	ARID4B	ARNTL	ARRB1	ASF1A	ASF1B	ASH1L	ASH2L	ASXL1	ASXL2	ASXL3	ATAD2	ATAD2B	ATF2	ATF7IP	ATM	ATN1	ATR
BRCA	NA	NA	NA	NA	NA	NA	NA	NA	NA	NA	NA	NA	NA	NA	NA	NA	NA	NA	NA	NA	NA	NA	NA	0.00377963	0.00377963	NA	NA	0.00476652	NA	NA	NA	NA	NA	NA	NA	NA	NA	NA	NA	NA	0.00288007	NA	NA	NA	NA	NA	NA	NA	NA
THCA	NA	NA	NA	NA	NA	NA	NA	NA	NA	NA	NA	NA	NA	NA	NA	NA	NA	NA	NA	NA	NA	NA	0.0134521	NA	NA	NA	NA	0.0134521	NA	NA	NA	NA	NA	NA	NA	NA	0.0158886	NA	NA	NA	NA	0.0188581	0.0134521	NA	NA	NA	NA	NA	NA
OV	NA	NA	NA	NA	NA	NA	0.000730884	NA	NA	0.00373993	NA	NA	NA	NA	NA	NA	NA	NA	NA	NA	NA	NA	NA	NA	NA	NA	NA	NA	0.00373993	NA	NA	NA	NA	NA	NA	NA	NA	NA	NA	0.005335	NA	NA	NA	NA	NA	0.00396004	NA	NA	NA
LGG	NA	NA	NA	0.000854632	NA	NA	NA	NA	NA	NA	NA	NA	NA	0.0040353	NA	NA	NA	0.000420185	0.000163006	NA	0.00459416	NA	NA	8.86803e-05	0.00118497	6.99949e-07	1.95581e-05	0.0153483	0.0231226	NA	NA	0.0219258	NA	0.00220734	NA	1.37231e-05	0.0254786	NA	NA	NA	NA	0.0073022	NA	NA	0.0441552	NA	0.0335432	0.0238608	0.00115877
PRAD	NA	0.0251032	NA	NA	NA	NA	NA	NA	NA	NA	NA	NA	NA	NA	NA	NA	NA	NA	NA	NA	NA	NA	NA	0.0274845	NA	NA	NA	NA	NA	NA	NA	NA	NA	NA	NA	NA	NA	NA	0.00580792	NA	NA	0.00596951	NA	NA	NA	0.0186655	NA	NA	NA
SKCM	NA	NA	NA	NA	NA	NA	NA	NA	NA	NA	NA	NA	NA	NA	NA	NA	NA	NA	NA	NA	NA	NA	NA	NA	NA	NA	NA	NA	NA	NA	NA	NA	NA	NA	NA	NA	NA	NA	NA	NA	NA	NA	NA	NA	NA	NA	NA	NA	NA
UCEC	NA	0.00915867	0.00630613	NA	NA	NA	NA	NA	NA	NA	NA	NA	NA	NA	NA	NA	NA	NA	0.00988713	NA	NA	NA	NA	NA	NA	NA	NA	NA	NA	NA	0.0335046	NA	NA	NA	NA	NA	NA	0.00630928	NA	0.0158232	NA	0.0113523	0.00390551	NA	NA	NA	NA	0.029093	0.0113158
KIRC	0.00645524	NA	0.0151227	NA	NA	0.0187683	0.0090564	NA	NA	NA	0.0047172	0.0288924	0.00343277	0.0116403	NA	0.0240979	0.0389079	NA	0.0129223	NA	0.0393908	NA	0.0124872	0.00343277	0.00833501	NA	0.0475699	NA	0.0135374	0.0242225	0.0287189	0.00392322	NA	0.00992	NA	NA	NA	0.0164832	NA	NA	0.00365169	NA	NA	0.0151635	NA	NA	0.0151227	0.0122805	NA
CRC	NA	NA	NA	NA	NA	NA	NA	NA	NA	NA	NA	NA	NA	NA	NA	NA	NA	NA	NA	NA	NA	NA	NA	NA	NA	NA	NA	NA	0.00149306	NA	NA	NA	NA	NA	NA	NA	NA	NA	NA	NA	NA	NA	NA	NA	NA	NA	NA	0.0100716	NA
CESC	NA	NA	NA	NA	NA	NA	NA	NA	NA	NA	NA	NA	NA	0.000509414	NA	NA	NA	NA	NA	NA	NA	0.000108436	0.000131467	NA	NA	NA	NA	NA	NA	NA	NA	NA	NA	NA	NA	NA	NA	NA	NA	NA	NA	NA	NA	NA	NA	NA	NA	NA	NA
LIHC	NA	NA	NA	NA	NA	NA	NA	NA	0.0272684	NA	NA	NA	NA	NA	NA	NA	NA	NA	NA	NA	NA	0.0335226	NA	NA	0.0154811	NA	0.0360288	0.0197245	0.00531802	NA	NA	NA	NA	NA	NA	0.0454495	NA	NA	NA	NA	NA	NA	NA	NA	NA	NA	NA	NA	NA
SARC	NA	NA	0.0321782	NA	NA	0.0321782	NA	NA	NA	0.0371295	NA	NA	NA	NA	NA	NA	NA	NA	NA	NA	NA	NA	NA	NA	0.0473878	NA	NA	NA	NA	NA	NA	NA	NA	NA	NA	NA	NA	NA	0.0321782	NA	NA	0.0321782	NA	NA	NA	NA	NA	NA	0.0179669
HNSC	NA	NA	NA	NA	NA	NA	NA	NA	NA	NA	NA	NA	NA	NA	NA	NA	NA	NA	NA	NA	NA	NA	NA	NA	NA	NA	NA	NA	NA	NA	NA	NA	NA	NA	NA	NA	NA	NA	NA	NA	NA	NA	NA	NA	NA	NA	NA	NA	NA
KIRP	NA	NA	NA	NA	NA	NA	NA	NA	NA	NA	NA	NA	NA	NA	NA	NA	NA	NA	NA	NA	NA	NA	NA	NA	NA	NA	NA	NA	NA	NA	NA	NA	NA	NA	NA	NA	NA	NA	NA	NA	NA	NA	NA	NA	0.0121244	NA	NA	NA	NA
GBM	NA	NA	NA	NA	NA	NA	NA	NA	NA	NA	NA	NA	NA	NA	NA	NA	NA	NA	NA	NA	NA	NA	NA	NA	NA	NA	0.00114652	NA	NA	NA	NA	NA	NA	NA	NA	NA	NA	NA	NA	NA	NA	NA	NA	0.000816254	NA	NA	NA	NA	NA
PCPG	NA	0.00829099	NA	NA	NA	NA	NA	0.0120442	NA	NA	NA	NA	NA	NA	NA	NA	NA	NA	NA	NA	NA	0.0158473	NA	0.0139762	NA	NA	NA	NA	NA	NA	NA	NA	NA	0.0335189	NA	NA	NA	NA	NA	NA	NA	NA	0.00354322	0.0139762	NA	NA	NA	NA	NA
LUAD	NA	0.0468183	NA	NA	NA	NA	NA	NA	NA	0.0468183	NA	NA	NA	0.0182208	NA	NA	0.00817971	NA	NA	NA	NA	NA	NA	NA	NA	NA	NA	0.0379193	NA	0.018897	NA	NA	NA	NA	0.0135897	NA	0.0197021	NA	NA	NA	0.0182208	0.00856591	0.0411156	NA	NA	NA	NA	NA	0.0171264
STAD	NA	0.0377244	NA	NA	0.0237869	NA	NA	NA	0.0180612	NA	NA	NA	NA	NA	NA	NA	NA	NA	NA	NA	NA	NA	NA	NA	NA	NA	NA	NA	NA	NA	NA	NA	NA	NA	NA	NA	NA	NA	NA	NA	0.0102061	NA	0.0110859	NA	NA	NA	NA	NA	0.00263012
LUSC	NA	NA	NA	NA	NA	NA	NA	NA	NA	NA	NA	0.00543328	NA	NA	NA	NA	NA	NA	NA	NA	NA	0.00759035	NA	NA	NA	NA	NA	NA	NA	NA	NA	NA	NA	NA	NA	NA	NA	NA	NA	NA	NA	NA	NA	NA	NA	0.00254585	NA	NA	NA
ESCA	NA	NA	NA	NA	NA	NA	0.00148358	NA	NA	NA	NA	NA	NA	NA	NA	NA	NA	NA	NA	NA	NA	NA	NA	NA	NA	NA	NA	NA	NA	NA	NA	NA	NA	NA	NA	NA	NA	NA	NA	NA	NA	NA	NA	NA	NA	NA	NA	NA	NA
TGCT	NA	NA	NA	NA	NA	NA	NA	NA	NA	NA	NA	NA	NA	NA	NA	NA	NA	NA	NA	NA	NA	NA	NA	NA	NA	NA	NA	NA	NA	NA	NA	NA	NA	NA	NA	NA	NA	NA	NA	NA	NA	NA	NA	NA	NA	NA	NA	NA	NA
ACC	NA	NA	NA	NA	NA	NA	NA	NA	NA	NA	NA	NA	NA	NA	NA	0.0181409	0.00382085	NA	NA	NA	0.00492362	NA	NA	0.00481985	0.0141703	NA	NA	NA	NA	NA	NA	NA	NA	NA	NA	NA	NA	NA	NA	0.00280918	NA	NA	NA	NA	NA	NA	NA	NA	NA
BLCA	NA	NA	NA	NA	NA	NA	NA	NA	NA	NA	NA	NA	NA	NA	NA	NA	NA	NA	NA	NA	NA	NA	NA	NA	NA	NA	NA	0.000184132	NA	NA	NA	NA	NA	NA	NA	NA	NA	NA	NA	0.000376389	NA	NA	NA	NA	NA	NA	NA	NA	NA
PAAD	NA	NA	NA	NA	NA	0.0149536	NA	NA	NA	NA	NA	0.0109825	NA	0.0181935	NA	NA	NA	NA	0.0459006	NA	NA	NA	NA	NA	NA	NA	0.00390944	NA	NA	NA	NA	NA	NA	NA	NA	NA	NA	NA	NA	NA	NA	NA	0.0320327	NA	NA	NA	NA	NA	NA
	high expression/poor outcome
	low expression/poor outcome
The highlighted cells (red or green) with NA values indicate that the gene was prognostic before the meta-PCNA correction.
[truncated: 671 more columns]

## Sheet: prognostic_mutation
Supplementary Data 8: Fraction of patient tumors with a mutation in a prognostic epifactor (column) for an adult cancer type (row)
	A1CF	ACTB	ACTL6A	ACTL6B	ACTR3B	ACTR5	ACTR6	ACTR8	ADNP	AEBP2	AICDA	AIRE	ALKBH1	ANKRD32	ANP32A	ANP32B	ANP32E	APBB1	APEX1	APOBEC1	APOBEC2	APOBEC3A	APOBEC3B	APOBEC3C	APOBEC3D	APOBEC3F	APOBEC3G	APOBEC3H	ARID1A	ARID1B	ARID2	ARID4A	ARID4B	ARNTL	ARRB1	ASF1A	ASF1B	ASH1L	ASH2L	ASXL1	ASXL2	ASXL3	ATAD2	ATAD2B	ATF2	ATF7IP	ATM	ATN1	ATR
BRCA	0	0	0	0	0	0	0	0	0	0	0	0	0	0	0	0	0	0	0	0	0	0	0	0	0	0	0	0	0	0	0	0	0	0	0	0	0	0	0	0	0.00996016	0	0	0	0	0	0	0	0
THCA	0	0	0	0	0	0	0	0	0	0	0	0	0	0	0	0	0	0	0	0	0	0	0	0	0	0	0	0	0	0	0	0	0	0	0	0	0	0	0	0	0	0	0.00452489	0	0	0	0	0	0
OV	0	0	0	0	0	0	0.00350877	0	0	0	0	0	0	0	0	0	0	0	0	0	0	0	0	0	0	0	0	0	0.00350877	0	0	0	0	0	0	0	0	0	0	0	0	0	0	0	0	0	0	0	0
LGG	0	0	0	0	0	0	0	0	0	0	0	0	0	0	0	0	0	0	0	0	0	0	0	0	0	0	0	0.00387597	0.0348837	0	0	0.00387597	0	0	0	0	0	0	0	0	0	0.00387597	0.00775194	0	0.00387597	0	0	0.00387597	0.00387597
PRAD	0	0	0	0	0	0	0	0	0	0	0	0	0	0	0	0	0	0	0	0	0	0	0	0	0	0	0	0	0	0	0	0	0	0	0	0	0	0	0	0	0	0	0	0	0	0.00809717	0	0	0
SKCM	0	0	0	0	0	0	0	0	0	0	0	0	0	0	0	0	0	0	0	0	0	0	0	0	0	0	0	0	0	0	0	0	0	0	0	0	0	0	0	0	0	0	0	0	0	0	0	0	0
UCEC	0	0.0164835	0.0164835	0	0	0	0	0	0	0	0	0	0	0	0	0	0	0	0	0	0	0	0	0	0	0	0	0	0	0	0.0384615	0	0	0	0	0	0	0.0659341	0	0.0384615	0	0.0549451	0.032967	0	0	0	0	0.0274725	0.0769231
KIRC	0.0118343	0	0	0	0	0.0177515	0	0	0	0	0.00591716	0	0	0	0	0	0	0	0	0	0	0	0.00591716	0	0.00591716	0	0	0	0.035503	0.00591716	0.0177515	0.00591716	0	0.00591716	0	0	0	0.00591716	0	0	0.0177515	0.0236686	0	0	0	0	0.0295858	0.00591716	0
CRC	0	0	0	0	0	0	0	0	0	0	0	0	0	0	0	0	0	0	0	0	0	0	0	0	0	0	0	0	0.060241	0	0	0	0	0	0	0	0	0	0	0	0	0	0	0	0	0	0	0.0180723	0
CESC	0	0	0	0	0	0	0	0	0	0	0	0	0	0	0	0	0	0	0	0	0	0	0	0	0	0	0	0	0	0	0	0	0	0	0	0	0	0	0	0	0	0	0	0	0	0	0	0	0
LIHC	0	0	0	0	0	0	0	0	0.00704225	0	0	0	0	0	0	0	0	0.0140845	0	0	0	0	0.0140845	0	0	0	0	0	0.112676	0	0	0	0	0	0	0	0	0	0	0.0211268	0	0	0.0211268	0	0	0.0140845	0	0.00704225	0
SARC	0	0	0	0	0	0	0	0	0	0.0075188	0	0	0	0	0	0	0	0	0	0	0	0	0.0075188	0	0	0	0	0	0.0300752	0	0	0	0	0	0	0	0	0	0	0	0	0	0.0075188	0	0	0	0	0	0.0150376
HNSC	0	0	0	0	0	0	0	0	0	0	0	0	0	0	0	0	0	0	0	0	0	0	0	0	0	0	0	0	0	0	0	0	0	0	0	0	0	0	0	0	0	0	0	0	0	0	0	0	0
KIRP	0	0	0	0	0	0	0	0	0	0	0	0	0	0	0	0	0	0	0	0	0	0	0	0	0	0	0	0	0	0	0	0	0.00819672	0	0	0	0	0	0	0	0	0	0.00819672	0	0	0	0	0	0.0163934
GBM	0	0	0	0	0	0	0	0	0	0	0	0	0	0	0	0	0	0	0	0	0	0	0	0	0	0	0	0	0	0	0	0	0	0	0	0	0	0	0	0	0	0	0	0	0	0	0	0	0
PCPG	0	0	0	0	0	0	0	0	0	0	0	0	0	0	0	0	0	0	0	0	0	0	0	0	0	0	0	0	0	0	0	0	0	0	0	0	0	0	0	0	0	0	0	0	0	0	0	0	0
LUAD	0	0.0106383	0	0	0	0	0	0	0	0.0106383	0	0	0	0	0	0	0	0	0.0106383	0	0	0	0	0	0	0	0	0.0106383	0	0.0425532	0.0744681	0	0	0	0.0106383	0	0	0	0.0106383	0	0.0319149	0.191489	0.0319149	0	0	0	0	0	0.0531915
STAD	0	0.0229885	0.0114943	0	0	0	0	0	0.0344828	0	0	0	0	0	0	0	0	0	0	0	0	0	0	0	0	0	0	0	0	0	0	0	0	0	0	0	0.0114943	0	0	0	0.0229885	0	0.0229885	0	0	0	0	0	0.0344828
LUSC	0	0	0	0	0	0	0	0	0	0	0	0.0116279	0	0	0	0	0	0	0	0	0	0	0	0	0	0	0	0	0	0	0	0	0	0	0.0232558	0	0	0	0	0	0	0	0	0	0	0.0465116	0	0	0
ESCA	0	0	0	0	0	0	0.0232558	0	0	0	0	0	0	0	0	0	0	0	0	0	0	0	0	0	0	0	0	0	0	0	0	0	0	0	0	0	0	0	0	0	0	0	0	0	0	0	0	0	0
TGCT	0	0	0	0	0	0	0	0	0	0	0	0	0	0	0	0	0	0	0	0	0	0	0	0	0	0	0	0	0	0	0	0	0	0	0	0	0	0	0	0	0	0	0	0	0	0	0	0	0
ACC	0	0	0	0	0	0	0	0	0	0	0	0	0	0	0	0	0.0140845	0	0.0422535	0	0	0	0	0	0	0	0	0	0	0	0	0	0	0	0	0	0	0.0140845	0	0.0140845	0	0	0.0140845	0	0	0.0140845	0	0.056338	0.028169
BLCA	0	0	0	0	0	0	0	0	0	0	0	0	0	0	0	0	0	0	0	0	0	0	0	0	0	0	0	0	0	0	0	0	0	0	0	0	0	0	0	0.0704225	0	0	0	0	0	0	0	0	0
PAAD	0	0	0.0131579	0	0	0	0	0	0	0	0	0.0131579	0	0	0	0	0	0	0	0	0	0	0	0	0	0	0	0	0	0	0	0	0	0	0	0	0	0	0	0	0	0	0	0	0	0	0	0	0
	high expression/poor outcome
	low expression/poor outcome
The value in each cell indicates the fraction of tumors that have mutations in that gene.
[truncated: 671 more columns]

## Sheet: prognostic_cna_amp
Supplementary Data 8: Fraction of patient tumors with copy number amplifications in a prognostic epifactor (column) for an adult cancer type (row)
	A1CF	ACTB	ACTL6A	ACTL6B	ACTR3B	ACTR5	ACTR6	ACTR8	ADNP	AEBP2	AICDA	AIRE	ALKBH1	ANKRD32	ANP32A	ANP32B	ANP32E	APBB1	APEX1	APOBEC1	APOBEC2	APOBEC3A	APOBEC3B	APOBEC3C	APOBEC3D	APOBEC3F	APOBEC3G	APOBEC3H	ARID1A	ARID1B	ARID2	ARID4A	ARID4B	ARNTL	ARRB1	ASF1A	ASF1B	ASH1L	ASH2L	ASXL1	ASXL2	ASXL3	ATAD2	ATAD2B	ATF2	ATF7IP	ATM	ATN1	ATR
BRCA	0	0	0	0	0	0	0	0	0	0	0	0	0	0	0	0	0	0	0	0	0	0	0	0	0.00199203	0	0	0.00199203	0	0	0	0	0	0	0	0	0	0	0	0	0	0	0	0	0	0	0	0	0
THCA	0	0	0	0	0	0	0	0	0	0	0	0	0	0	0	0	0	0	0	0	0	0	0	0	0	0	0	0	0	0	0	0	0	0	0	0	0	0	0	0	0	0	0	0	0	0	0	0	0
OV	0	0	0	0	0	0	0.00350877	0	0	0.0526316	0	0	0	0	0	0	0	0	0	0	0	0	0	0	0	0	0	0	0.00701754	0	0	0	0	0	0	0	0	0	0	0.0385965	0	0	0	0	0	0.0315789	0	0	0
LGG	0	0.00387597	0.0116279	0.0271318	0	0	0	0	0	0	0	0	0	0	0	0	0	0.0116279	0.0232558	0	0	0	0.00387597	0.00387597	0.00387597	0.00387597	0.00387597	0.00387597	0	0	0	0	0	0.00775194	0	0	0.0193798	0	0	0	0	0.00775194	0.0697674	0	0	0	0.0116279	0.0658915	0
PRAD	0	0.00404858	0.0323887	0	0	0	0	0	0	0	0	0	0	0	0	0.0202429	0	0	0	0	0	0	0	0	0	0	0	0	0	0	0	0	0	0	0	0	0.00404858	0	0.0242915	0	0	0.00404858	0	0	0	0.00404858	0	0	0
SKCM	0	0	0	0	0	0	0	0	0	0	0	0	0	0	0	0	0	0	0	0	0	0	0	0	0	0	0	0	0	0	0	0	0	0	0	0	0	0	0	0	0	0	0	0	0	0	0	0	0
UCEC	0	0.021978	0.0604396	0	0	0	0	0	0	0	0	0	0	0	0	0	0	0	0.00549451	0	0	0	0	0	0	0	0	0	0	0	0.0164835	0	0	0	0	0	0	0.0824176	0	0.043956	0	0.00549451	0.043956	0	0	0	0	0.0164835	0.0274725
KIRC	0	0.00591716	0.0236686	0	0	0	0	0	0	0	0	0	0	0	0	0	0	0	0	0	0	0	0	0	0	0	0	0	0	0	0	0	0	0	0	0	0	0	0	0	0	0	0	0	0	0	0	0	0
CRC	0	0	0	0	0	0	0	0	0	0	0	0	0	0	0	0	0	0	0	0	0	0	0	0	0	0	0	0	0	0	0	0	0	0	0	0	0	0	0	0	0	0	0	0	0	0	0	0.0060241	0
CESC	0	0	0	0	0	0	0	0	0	0	0	0	0	0	0	0	0	0	0	0	0	0.00645161	0.00645161	0	0	0	0	0	0	0	0	0	0	0	0	0	0	0	0	0	0	0	0	0	0	0	0	0	0
LIHC	0	0	0.028169	0	0	0	0	0	0.0140845	0	0	0	0	0	0	0	0.119718	0.00704225	0	0	0	0.0140845	0.0140845	0	0.0140845	0.0140845	0.0140845	0.0140845	0.00704225	0	0	0	0	0	0	0	0.00704225	0	0	0.00704225	0	0	0.190141	0	0	0	0	0	0
SARC	0	0	0.0075188	0	0	0.0225564	0	0	0	0.0225564	0	0	0	0	0	0	0.0601504	0.0075188	0	0	0	0	0.0075188	0.0075188	0.0075188	0	0.0075188	0	0.0225564	0	0	0	0	0	0.0300752	0	0	0	0.0526316	0	0	0.0075188	0.0526316	0	0	0	0	0	0
HNSC	0	0	0	0	0	0	0	0	0	0	0	0	0	0	0	0	0	0	0	0	0	0	0	0	0	0	0	0	0	0	0	0	0	0	0	0	0	0	0	0	0	0	0	0	0	0	0	0	0
KIRP	0	0	0	0	0	0	0	0	0	0	0	0	0	0	0	0	0	0	0	0	0	0	0	0	0	0	0	0	0	0	0	0	0	0	0	0	0	0	0	0	0	0	0	0	0.0245902	0	0	0	0.00819672
GBM	0	0	0	0	0	0	0	0	0	0	0	0	0	0	0	0	0	0	0	0	0	0	0	0	0	0	0.00892857	0	0	0	0	0	0	0	0	0	0	0	0	0	0	0	0	0	0	0	0	0	0
PCPG	0	0	0	0	0	0	0	0.00925926	0	0	0	0	0	0	0	0	0	0	0	0	0	0	0	0	0	0	0	0	0	0	0	0	0	0.00925926	0	0	0	0	0	0	0	0	0.00925926	0	0	0	0	0	0
LUAD	0	0.0425532	0.0212766	0	0	0	0	0	0	0.0212766	0	0	0	0	0	0	0.148936	0	0.0319149	0	0	0	0	0	0	0	0	0	0	0	0	0	0	0	0.0638298	0	0	0	0.0744681	0	0	0	0.0957447	0	0	0	0	0	0.0212766
STAD	0	0.0689655	0.045977	0	0	0	0	0	0.0689655	0	0	0	0	0	0	0	0	0	0	0	0	0	0	0	0	0	0	0	0	0	0	0	0	0	0	0	0	0	0	0	0	0	0.0344828	0	0	0	0	0	0.0114943
LUSC	0	0	0	0	0	0	0	0	0	0	0	0	0	0	0	0	0	0	0	0	0	0.0116279	0	0	0	0	0	0	0	0	0	0	0	0	0	0	0	0	0	0	0	0	0	0	0	0	0	0	0
ESCA	0	0	0	0	0	0	0	0	0	0	0	0	0	0	0	0	0	0	0	0	0	0	0	0	0	0	0	0	0	0	0	0	0	0	0	0	0	0	0	0	0	0	0	0	0	0	0	0	0
TGCT	0	0	0	0	0	0	0	0	0	0	0	0	0	0	0	0	0	0	0	0	0	0	0	0	0	0	0	0	0	0	0	0	0	0	0	0	0	0	0	0	0	0	0	0	0	0	0	0	0
ACC	0	0	0	0	0.0140845	0	0	0	0	0	0	0	0	0	0	0.028169	0.056338	0	0	0	0	0	0	0	0	0	0	0	0	0	0	0	0	0	0	0.028169	0.0422535	0.0704225	0	0.0140845	0	0	0.028169	0	0	0	0	0	0.0140845
BLCA	0	0	0	0	0	0	0	0	0	0	0	0	0	0	0	0	0	0	0	0	0	0	0	0	0	0	0	0.0140845	0	0	0	0	0	0	0	0	0	0	0	0.056338	0	0	0	0	0	0	0	0	0
PAAD	0	0	0.0263158	0	0	0	0	0	0	0	0	0	0	0	0	0	0	0	0	0	0	0	0	0	0	0	0.0131579	0	0	0	0	0	0	0	0	0	0	0	0	0	0	0	0.184211	0	0	0	0	0	0
	high expression/poor outcome
	low expression/poor outcome
The value in each cell indicates the fraction of tumors that have copy number amplifications in that gene.
[truncated: 671 more columns]

## Sheet: prognostic_cna_del
Supplementary Data 8: Fraction of patient tumors with copy number deletions in a prognostic epifactor (column) for an adult cancer type (row)
	A1CF	ACTB	ACTL6A	ACTL6B	ACTR3B	ACTR5	ACTR6	ACTR8	ADNP	AEBP2	AICDA	AIRE	ALKBH1	ANKRD32	ANP32A	ANP32B	ANP32E	APBB1	APEX1	APOBEC1	APOBEC2	APOBEC3A	APOBEC3B	APOBEC3C	APOBEC3D	APOBEC3F	APOBEC3G	APOBEC3H	ARID1A	ARID1B	ARID2	ARID4A	ARID4B	ARNTL	ARRB1	ASF1A	ASF1B	ASH1L	ASH2L	ASXL1	ASXL2	ASXL3	ATAD2	ATAD2B	ATF2	ATF7IP	ATM	ATN1	ATR
BRCA	0	0	0	0	0	0	0	0	0	0	0	0	0	0	0	0	0	0	0	0	0	0	0	0	0	0	0	0	0	0	0	0	0	0	0	0	0	0	0	0	0	0	0	0	0	0	0	0	0
THCA	0	0	0	0	0	0	0	0	0	0	0	0	0	0	0	0	0	0	0	0	0	0	0	0	0	0	0	0	0	0	0	0	0	0	0	0	0.00226244	0	0	0	0	0	0.00226244	0	0	0	0	0	0
OV	0	0	0	0	0	0	0	0	0	0.00350877	0	0	0	0	0	0	0	0	0	0	0	0	0	0	0	0	0	0	0.00350877	0	0	0	0	0	0	0	0	0	0	0	0	0	0	0	0	0.00350877	0	0	0
LGG	0	0.00387597	0	0	0	0	0	0.00775194	0	0	0	0	0.00387597	0	0	0	0	0.0271318	0	0	0	0	0.00775194	0.00775194	0.00775194	0.00775194	0.00775194	0.00775194	0.00387597	0	0	0	0	0.0155039	0	0.00387597	0	0	0	0	0	0	0	0	0	0	0	0	0
PRAD	0	0.00404858	0.00809717	0	0	0	0	0	0	0.0121457	0	0	0	0	0	0	0	0	0.00404858	0	0	0	0	0	0	0	0	0	0	0	0	0	0	0	0	0	0.00809717	0	0.0526316	0	0	0.00809717	0	0	0	0.0364372	0	0.0161943	0
SKCM	0	0	0	0	0	0	0	0	0	0	0	0	0	0	0	0	0	0	0	0	0	0	0	0	0	0	0	0	0	0	0	0	0	0	0	0	0	0	0	0	0	0	0	0	0	0	0	0	0
UCEC	0	0	0	0	0	0	0	0	0	0	0	0	0	0	0	0	0	0	0	0	0	0	0	0	0	0	0	0	0	0	0	0	0	0	0	0	0	0	0	0	0	0	0	0	0	0	0	0.00549451	0
KIRC	0	0	0	0	0	0	0	0	0	0	0	0	0	0	0	0	0	0	0	0	0	0	0	0	0	0	0	0	0	0.00591716	0	0	0	0	0	0	0	0	0	0	0	0	0	0	0	0	0	0	0
CRC	0	0	0	0	0	0	0	0	0	0	0	0	0	0	0	0	0	0	0	0	0	0	0	0	0	0	0	0	0	0	0	0	0	0	0	0	0	0	0	0	0	0	0	0	0	0	0	0	0
CESC	0	0	0	0	0	0	0	0	0	0	0	0	0	0	0	0	0	0	0	0	0	0	0	0	0	0	0	0	0	0	0	0	0	0	0	0	0	0	0	0	0	0	0	0	0	0	0	0	0
LIHC	0	0	0	0	0	0	0	0	0	0	0	0	0	0	0	0	0	0	0	0	0	0	0	0	0	0	0	0	0	0	0	0	0	0	0	0.00704225	0.00704225	0	0	0	0	0	0.00704225	0	0	0.00704225	0	0	0
SARC	0	0	0	0	0	0	0	0	0	0.0075188	0	0	0	0	0	0	0.0075188	0	0	0	0	0	0	0	0	0	0	0	0.0075188	0	0	0	0	0	0	0	0	0	0	0	0	0	0	0	0	0	0	0	0
HNSC	0	0	0	0	0	0	0	0	0	0	0	0	0	0	0	0	0	0	0	0	0	0	0	0	0	0	0	0	0	0	0	0	0	0	0	0	0	0	0	0	0	0	0	0	0	0	0	0	0
KIRP	0	0	0	0	0	0	0	0	0	0	0	0	0	0	0	0	0	0	0	0	0	0	0	0	0	0	0	0	0	0	0	0	0	0	0	0	0	0	0	0	0	0	0	0	0	0	0	0	0
GBM	0	0	0	0	0	0	0	0	0	0	0	0	0	0	0	0	0	0	0	0	0	0	0	0	0	0	0	0	0	0	0	0	0	0	0	0	0	0	0	0	0	0	0	0	0	0	0	0	0
PCPG	0	0	0	0	0	0	0	0	0	0	0	0	0	0	0	0	0	0	0	0	0	0	0	0	0	0	0	0	0	0	0	0	0	0	0	0	0	0	0	0	0	0	0	0	0	0	0	0	0
LUAD	0	0	0	0	0	0	0.0106383	0	0	0	0	0	0	0	0	0	0	0	0	0	0	0	0	0	0	0	0	0.0106383	0	0.0425532	0.0212766	0	0	0	0	0	0	0	0.0319149	0	0	0	0	0	0	0	0	0	0
STAD	0	0	0	0	0	0	0	0	0	0	0	0	0	0	0	0.0114943	0	0	0	0	0	0	0	0	0	0	0	0	0	0	0	0	0	0	0	0	0	0	0	0	0.0114943	0	0	0	0	0	0	0	0
LUSC	0	0	0	0	0	0	0	0	0	0	0	0	0	0	0	0	0	0	0	0	0	0	0	0	0	0	0	0	0	0	0	0	0	0	0	0	0	0	0	0	0	0	0	0	0	0	0	0	0
ESCA	0	0	0	0	0	0	0	0	0	0	0	0	0	0	0	0	0	0	0	0	0	0	0	0	0	0	0	0	0	0	0	0	0	0	0	0	0	0	0	0	0	0	0	0	0	0	0	0	0
TGCT	0	0	0	0	0	0	0	0	0	0	0	0	0	0	0	0	0	0	0	0	0	0	0	0	0	0	0	0	0	0	0	0	0	0	0	0	0	0	0	0	0	0	0	0	0	0	0	0	0
ACC	0	0	0	0	0	0	0	0	0	0	0	0	0	0	0	0	0	0	0	0	0	0	0	0	0	0	0	0	0	0	0	0	0	0	0	0	0	0	0	0	0	0	0	0	0	0	0	0	0
BLCA	0	0	0	0	0	0	0	0	0	0	0	0	0	0	0	0	0	0	0	0	0	0	0	0	0	0	0	0.0140845	0	0	0	0	0	0	0	0	0	0	0	0	0	0	0	0	0	0	0	0	0
PAAD	0	0	0	0	0	0	0	0	0	0	0	0	0	0	0	0	0	0	0	0	0	0	0	0	0	0	0	0	0	0	0	0	0	0	0	0	0	0	0	0	0	0	0	0	0	0	0	0	0
	high expression/poor outcome
	low expression/poor outcome
The value in each cell indicates the fraction of tumors that have copy number deletions in that gene.
[truncated: 671 more columns]

## Sheet: random non-epifactors
Supplementary Data 8: List of non-epifactor genes
non-epifactors
CTD-2538G9.5
NUAK2
ADAMTS9-AS1
SUCLA2-AS1
RNU6-1157P
PART1
PTPRVP
RP11-66B24.2
AC114730.11
RP5-874C20.6
RP11-47I22.2
DOC2B
RP11-33B1.2
DUXAP10
HLA-G
RP11-629B11.5
CRYBB1
HCLS1
ID2-AS1
RP11-402G3.5
RP11-15A1.4
SP140L
PRKRIRP7
EEF1A1P36
AL138898.1
GPA33
SPP1
RP11-142E9.1
CLEC2B
RP11-993B23.3
RP11-203L2.3
LINC01290
IL23R
MGC45922
CD33
AL022341.3
RP11-227G15.11
RP11-483G21.3
RP11-1C8.6
AC092301.3
C15orf27
MAGI1-IT1
CTC-338M12.1
RN7SL5P
TRBV11-2
LINC01252
RPL39
RP11-775C24.3
RP11-193H22.2
RP11-798K3.2
FADS1
CCT7P1
RP5-1159O4.1
RP4-737E23.6
TUBA8
SEPT7P3
IGHV3-30
RP11-373E16.1
RP11-632F7.1
RNU6-33P
MYADM
RP11-680H20.1
AC005077.7
SEC14L3
RP11-352E6.2
ZNF662
FAM166B
RP11-88H9.2
RP11-45M22.4
P3H2
RPS2P24
RP11-770J1.4
ZBED2
CMYA5
C10orf10
S1PR4
AC010150.1
WSCD1
RP11-775A3.1
CNTN3
SLC12A1
RP11-383C5.5
RP11-651P23.2
AC109631.1
RP11-710M11.1
RP11-188C12.2
HS1BP3-IT1
RP11-731J8.2
FAM162B
KLRG2
ZNF157
ARX
LINC00462
TCF21
TBX20
GAS6-AS2
KRT8P48
CTC-338M12.13
LL22NC03-32F9.1
KLF10
CTB-113P19.3
IGLV2-23
Z83826.1
RP11-351M8.1
DUSP5P1
RP11-325L12.7
SNRPGP14
MFAP3
ASMTL-AS1
RP11-848P1.4
RP11-48B3.3
STRA6
INSL3
HEPHL1
RP11-603J24.21
XCR1
DTX2P1
RP11-90B9.3
PLEKHA3P1
AC073635.5
COTL1
MIR222HG
MYCNOS
CD79A
ROBO3
RNVU1-15
RP11-16C1.1
TPM3P6
CLRN3
RP11-147L13.8
RPL36AP29
RP11-173A16.1
TCP1P1
HBQ1
CMTM1
LMX1B
TRAV29DV5
TRAV26-1
DUX4L26
ELFN1-AS1
TAGLN3
C2
LYPLA1P3
DNM1P35
MT-ND4L
RP11-1018N14.5
CSMD1
ARL17A
RP11-37C7.3
CDCA3
RP11-387A1.5
TRBV14
RP11-4K3__A.5
AKR7A2P1
WIF1
RP11-227G15.9
MAFK
RP11-166O4.1
GPR110
CALHM1
AC087163.3
RP11-1055B8.1
RP11-944L7.4
RP11-403A21.1
RPL36AP13
RP4-657E11.10
GRIN3B
USP34
ABCG5
RPSAP6
KRT16P6
SNORD67
PCDHGA12
RP1-145M24.1
CTA-342B11.3
ASIC4
UFL1-AS1
ANKRD18A
NMB
PSTPIP1
RP11-327L3.3
C8G
RPL4P2
SLC2A6
SLC35E2
TMEM26-AS1
RASGRF2-AS1
C2-AS1
KLK7
HLA-DRA
EEF1DP1
RP11-548H3.1
RP4-740C4.5
CTB-32O4.2
PCBP2-OT1
AMER2
TRBV2
LGI3
RP1-102D24.5
FAM83F
FTH1P1
TERC
RP3-508I15.10
RP11-261P9.4
LINC01348
LL22NC03-2H8.5
RP11-370I10.11
BMP1
SHOX
RP4-535B20.4
DSEL
AXDND1
ADAMTS9-AS2
PARPG1
SCN3A
RP11-134N1.2
SUMO2P19
RP11-458F8.1
ADCY8
UPF3AP1
RP11-320N7.2
PRELID1P4
KB-176G8.1
SLC38A3
ATP5C1P1
RPL35P3
TRHDE
TUBBP10
RP11-413M3.4
AC112715.2
AC079145.4
RP11-483H20.4
PCDHGB2
CTA-384D8.34
IRAK3
RP11-496D24.2
RP11-89H19.2
CTGLF8P
AC009963.5
SALL4
RP5-864K19.4
RPL31P52
GPRC5C
SLC22A15
CHAC1
MAATS1
RP11-15E18.1
NTN5
MTUS2
RP11-640N20.4
CX3CL1
SLC36A2
AC006539.3
HIST2H2BF
PAQR4
LINC01139
FAHD2B
RP4-533D7.4
PPP1R14D
WT1-AS
UBE2L6
RP11-367F23.1
ZBTB32
CTC-550B14.7
RNF103-CHMP3
LINC01546
AC005300.5
BCL2L12P1
ZNF682
RP11-593F23.1
RPS3AP12
RP11-53B2.3
AC091729.8
ID4
NPC1L1
TCEA1P4
SLC6A7
RP5-1106E3.1
SIAE
RP11-74J13.8
LAMA5-AS1
SALL1
EAF2
CNGA3
PA2G4P2
RP5-956O18.2
RP11-281A20.2
RP11-793A3.1
KIAA1045
NFKB2
RP11-303G3.6
ARPC4-TTLL3
LINC01372
SMPD4P1
LGALS12
RPL39P5
AC108676.1
RNASE13
RP11-258F1.1
SOCS3
LRMP
RP11-302M6.5
CTB-134H23.2
HRH4
RP4-535B20.1
MT-CO3
ATP5G2P1
SLC35E1P1
NUGGC
DAB2
DYNLL1P4
C1orf189
ARHGAP4
RP11-107F6.4
C10orf111
PDX1
AC004383.3
COX20P1
RP11-113C12.4
RP11-815M8.1
HSPE1P3
RPL21P119
AC002059.10
CTD-2021A8.3
RP11-85G18.6
KBTBD11
GHR
STEAP3-AS1
ERCC6-PGBD3
LINC00205
RTN2
PRSS42
PGM2L1
DLGAP3
KCNK15-AS1
KCNH1
RP11-2C24.5
RP11-367N14.3
RP4-758J18.10
IGHV4-59
AC005076.5
RP1-168P16.2
FOXD4L4
MMP19
APOC1
CTC-563A5.2
RP11-396C23.2
TMEM240
IGSF1
RP11-159F24.6
RP11-248J23.6
RPL3P6
RCSD1
RP11-147L13.2
GAPDHP28
RP11-458F8.3
CD109
RP3-473B4.3
RP1-151F17.1
IGKV3-11
RP11-248M19.1
LINC01485
CXorf21
MORF4
RAP2C-AS1
GPR114
ANO6
HOXD-AS2
SCG2
CTD-2033A16.3
CDHR1
CR1
KLF17
RP4-753P9.3
AC007279.2
RP11-394O4.5
GNRHR
GRB14
BTK
RP11-485M7.2
CTD-3014M21.1
RP11-95G17.2
NEFL
RP4-673M15.1
FLJ35934
LIPG
LMO7DN
ASPM
MYH7
TAC3
IGF2BP2
SLITRK4
CDC42EP2
TRBV18
RP11-505P4.7
GOLGA8H
SKA2P1
HAGLR
PTX3
PCDHB14
RP11-177B4.1
RP4-555D20.1
NRARP
RP5-963E22.6
SLC9A2
AC007879.5
CTC-453G23.5
F7
CALHM3
RPL37P23
CTD-2587H24.5
C16orf71
PIK3R5
RP11-157G21.2
CUZD1
MMP25-AS1
MCTP2
LINC01234
RP11-288C18.1
RP11-66N24.6
FAM86JP
MEIS2
AMPD3
BCL9L
LPP-AS2
UBA52P3
HSD3BP5
LINC00867
SPATA22
PPIAP30
RP11-389O22.5
CTB-131B5.5
RP11-548P2.2
C14orf132
RP11-555K12.1
RP1-85F18.6
AC006483.5
TIMP4
RP11-144G6.12
RP11-466H18.1
CCL17
FTH1P3
NR5A2
RP11-433P17.2
RP11-278L15.6
CTD-2007H13.3
RP11-466C23.5
ACTBP1
C1orf228
RP5-984P4.6
IL6
AP001596.6
CDKN2B
CKM
PSORS1C3
RP11-7F17.3
SYTL4
KLHL31
LA16c-429E7.1
RP11-244H3.4
RP4-673D20.3
LHX4
KIF12
HOXB7
LINC00989
SCN1A
RP11-615I2.1
NR1D1
AC068134.10
EID3
GHRLOS
RP11-91K8.5
SLC7A3
ALDH1A1
CALCRL
AC104297.1
CAP2P1
H19
AC108456.1
AC055866.1
RP11-10O17.1
SH3GL3
RP11-138B4.1
TMEM35
AC010504.2
RP11-164P12.4
CTD-2015G9.2
RP11-977G19.5
ATRNL1
AC003005.2
RP5-1184F4.5
WNT1
RP11-104F15.9
TRAV2
KB-173C10.2
ARMC3
CASC21
POU4F3
MIR4754
RP11-557C18.4
PI4KAP1
AC010733.5
TMEM88
CDK11A
DGKI
LMOD2
YPEL1
FAM49A
TSPEAR
C22orf23
COBLL1
AC012368.1
CTD-2616J11.11
RP11-579D7.8
LDHAP2
RP11-867G23.10
BANK1
C11orf53
RP11-84D1.1
FABP1
CD101
TRIM2
RAB7B
HCG4P3
CD1A
RP11-826F13.1
LINC01359
CTD-2218G20.1
RP11-428G5.2
SAG
LYN
AC004076.5
TYROBP
RGS7BP
AC008079.10
RP11-642C5.1
RP11-977G19.14
LA16c-380H5.1
LINC01330
TINAGL1
FAM133DP
TUFMP1
LRRN1
RHOQP2
PTGES3P2
AMZ1
AC006116.17
LINC00402
EFR3B
MAMDC2-AS1
CXorf65
HELLPAR
CLIP1-AS1
SYNE1
LINC01567
RIBC1
RSPH4A
SHISA7
RP11-253A20.1
CTAGE11P
LINC01268
GNAS-AS1
ANKRD6
CD207
ARHGEF35
MT-ND6
RPSAP52
CTC-398G3.1
RP11-981G7.6
MT1P1
RP11-305O4.3
AL031587.1
CTD-2571L23.8
PCDHB10
HLA-B
VEPH1
GDF15
PLEKHH1
WDR88
RP11-57H12.3
ESR1
SLC16A5
RP11-563J2.3
RP5-907D15.4
ME1
RP13-93L13.2
RP4-717I23.2
CTD-2620I22.3
FGF21
CCL5
RP11-187O7.1
EXO1
RP11-632K20.7
LINC01352
OSM
RP11-390F4.3
RP11-520H14.7
RP5-859M6.1
TMSB4XP2
ETV7
SAPCD1-AS1
GFRA2
GATA4
KIF25
RPL15P18
FAM187B2P
ZC3HAV1L
PRRT2
NPIPB15
RAB11FIP1P1
ADCY7
AC008850.3
RNU7-75P
NR1H4
HIST4H4
MPPED2
IL18RAP
C10orf105
NECAB1
RP11-91J19.2
VDAC1P1
COL14A1
XXbac-BPG181M17.5
CTD-2256P15.2
AC093627.8
CTD-2553L13.7
PNPLA3
RHBDL3
RBMS1P1
RP11-440G9.1
RP5-890E16.2
RN7SKP269
IGHV3-48
LINC00680
RP11-619A14.3
TRHDE-AS1
CD82
AC010492.2
RP11-143K11.7
TEAD2
RP11-219E7.1
RP4-734G22.3
ADH1A
GDF10
CTA-384D8.36
RP11-138A9.1
GOLGA8R
RP5-1011O1.2
CTB-167G5.6
RP11-111F5.5
RP11-162A23.5
RP11-210K20.5
FAM207BP
RP5-875H18.9
BTN3A3
RP11-477N3.1
PMCH
PLIN1
STK19B
CTD-2576D5.4
KIAA1244
TAGLN2P1
RNU4-39P
ONECUT1
RP5-908M14.9
RP11-756J15.2
CTB-113I20.2
ESRRAP2
RP6-105D16.1
CYP4F24P
ZNF197-AS1
FAM198B
AC116609.2
MIR6797
TPTE2P1
IGJ
RP11-575L7.4
BRAFP1
SMTNL2
CTSH
DUSP2
RP11-408A13.4
RPL5P17
NBPF1
RP11-815J21.1
HNRNPA1P38
TTYH3
HSP90B2P
RP1-40G4P.1
HOXA11-AS
RP11-413E6.1
RP11-234K24.3
GMNC
RP11-1070N10.3
KCNE2
RP11-370A5.2
ATP8B3
COL8A2
GALNT12
SYN2
GPC5
IGLV5-45
AC004386.4
KLK2
ATP7B
MYH14
F2RL3
EGFL8
GABRA3
SDF2L1
NUP210
RP11-442O1.4
RP11-848P1.7
CIB4
RPL7AP4
SPRN
RP11-322E11.5
PAGE2
STON1-GTF2A1L
