# Supplementary material for: Pan-cancer landscape of epigenetic factor expression predicts tumor outcome
Source: Commun Biol. 2023 Nov 16;6:1138. doi: 10.1038/s42003-023-05459-w (PMC10654613; doi:10.1038/s42003-023-05459-w)
Supplement: Supplementary file 11 — Supplementary Data 9 [file 42003_2023_5459_MOESM11_ESM.xlsx]

## Sheet: Ranked_features_5cancer
Supplementary Data 9: Features ranked by the importance scores for the Cox-nnet model for the 5 cancer types
Rank (high to low)	feature	importance
0	NPAS2	1.11754
1	CHAF1B	0.600385
2	TLE1	0.578185
3	BRCA1	0.530511
4	ARNTL	0.459473
5	SUV39H1	0.433909
6	ATAD2	0.428318
7	TLK1	0.413334
8	ANP32E	0.412953
9	HJURP	0.401912
10	ALKBH1	0.384338
11	SMYD1	0.381786
12	RAD54B	0.381766
13	SETD3	0.380519
14	BRD4	0.365288
15	BUB1	0.358109
16	RPS6KA4	0.349759
17	UHRF1	0.346042
18	MSH6	0.344814
19	CUL1	0.320488
20	PHF14	0.315072
21	ZNF687	0.310365
22	PBK	0.302905
23	NCL	0.29159
24	HLCS	0.289086
25	CHEK1	0.288957
26	TADA2B	0.287974
27	BCORL1	0.287759
28	PARP1	0.286692
29	RAD54L	0.285713
30	GADD45A	0.285337
31	FAM175A	0.285057
32	PRDM9	0.26703
33	MLLT1	0.260902
34	BAHD1	0.259304
35	CHAF1A	0.254929
36	CBX8	0.253634
37	DNMT1	0.248847
38	CBX4	0.24529
39	HLTF	0.24428
40	SMARCAL1	0.242219
41	UBE2D3	0.242188
42	PCGF2	0.242009
43	PRKAB2	0.236592
44	KDM6B	0.232305
45	AURKA	0.22836
46	PRDM4	0.227044
47	UCHL5	0.223325
48	MBD6	0.218154
49	FOXP4	0.214878
50	MEN1	0.21414
51	GSG2	0.213672
52	MINA	0.213433
53	TRIM28	0.210598
54	PPM1G	0.20958
55	RAG2	0.207159
56	WDR77	0.206767
57	SMYD2	0.204926
58	SAP18	0.203984
59	SETDB2	0.195685
60	FAM175B	0.194853
61	PRDM1	0.193942
62	ASF1B	0.191904
63	AURKB	0.191753
64	HSPA1A	0.189014
65	TOP2A	0.186495
66	HAT1	0.186224
67	TET2	0.185191
68	MBD4	0.18455
69	NFYC	0.183411
70	UBE2T	0.181035
71	SUV420H2	0.18073
72	CARM1	0.180361
73	ANKRD32	0.180225
74	PHC2	0.179608
75	SAP130	0.17583
76	EZH2	0.17404
77	SCML4	0.173352
78	CTCFL	0.172298
79	EXOSC6	0.167747
80	WSB2	0.167289
81	ING3	0.165611
82	EYA2	0.163101
83	PHF19	0.162917
84	ING2	0.16142
85	MGEA5	0.158779
86	MPHOSPH8	0.156494
87	DPPA3	0.156094
88	RAD51	0.155735
89	CDY2B	0.154354
90	CDK1	0.153191
91	LRWD1	0.152435
92	USP21	0.148699
93	TTK	0.147409
94	PCGF3	0.144266
95	PRKDC	0.14374
96	RBBP5	0.142927
97	BRE	0.142372
98	CTBP2	0.140933
99	IKZF1	0.139993
100	KDM4C	0.139578
101	EHMT1	0.138646
102	CDK2	0.138632
103	PRKCB	0.138548
104	CECR2	0.136312
105	AIRE	0.135605
106	TADA3	0.134257
107	SUPT3H	0.133878
108	PDP1	0.133448
109	CHD2	0.132687
110	SETDB1	0.131828
111	SMARCB1	0.130637
112	INO80C	0.13041
113	DNMT3L	0.127991
114	IKZF3	0.126509
115	PADI4	0.126146
116	RB1	0.126055
117	TADA1	0.125534
118	EYA4	0.124375
119	NEK6	0.122675
120	SMARCA1	0.12228
121	AEBP2	0.119973
122	CBX2	0.119402
123	VPS72	0.11895
124	TAF9B	0.118217
125	DAXX	0.115836
126	RUVBL1	0.115615
127	CBX3	0.114931
128	PHF13	0.114921
129	TSSK6	0.114585
130	YWHAE	0.112164
131	ATM	0.111872
132	CHD1L	0.111833
133	PRKAA2	0.111137
134	ACTL6A	0.111115
135	LBR	0.109963
136	NBN	0.109652
137	SETD6	0.108971
138	HDAC11	0.108637
139	PADI1	0.106026
140	SATB1	0.105236
141	DEK	0.105231
142	ING4	0.104976
143	BRPF1	0.1047
144	APOBEC3H	0.103215
145	ZCWPW1	0.103019
146	MOV10	0.102559
147	MAZ	0.0991564
148	PIWIL4	0.0990057
149	TRIM24	0.0979449
150	CDC6	0.0963562
151	HMG20B	0.0963262
152	EXOSC5	0.0958165
153	age	0.0937138
154	BMI1	0.09294
155	CDYL2	0.0926667
156	FOXA1	0.0918767
157	MLLT6	0.0913116
158	ING1	0.0888511
159	SMYD3	0.0884378
160	SSRP1	0.0875108
161	USP3	0.0873676
162	CHUK	0.0870177
163	DZIP3	0.0848462
164	PHC1	0.0845921
165	SMARCAD1	0.0833911
166	SRCAP	0.0822349
167	GATAD2B	0.0813765
168	SCML2	0.0808971
169	TAF6	0.0806805
170	RUVBL2	0.0798737
171	PRDM12	0.0796295
172	MDC1	0.0796137
173	APOBEC3D	0.0795861
174	PAK2	0.0795807
175	CHD9	0.0780287
176	MAX	0.0768024
177	TFPT	0.0767777
178	CSRP2BP	0.0765617
179	EZH1	0.0764298
180	TAF8	0.0759494
181	CDK5	0.0757126
182	KDM3B	0.0753813
183	TAF7	0.0753767
184	BAZ2B	0.0752715
185	RMI1	0.0751162
186	HDAC9	0.0749911
187	DR1	0.0749677
188	FOXP2	0.074965
189	EID2	0.0745527
190	PRDM11	0.073996
191	ARRB1	0.0738029
192	CHD4	0.0734215
193	CDC73	0.0719227
194	PRKAG2	0.0715082
195	KEAP1	0.0713837
196	USP49	0.0704788
197	RPS6KA3	0.070342
198	PPARGC1A	0.0696064
199	ZNF592	0.0693697
200	CHRAC1	0.068303
201	DPF1	0.0682758
202	HDGF	0.0682309
203	PPP4R2	0.0674749
204	NPM1	0.0668064
205	TNP1	0.0652271
206	KAT2B	0.0651553
207	PRPF31	0.0649015
208	PCNA	0.0648224
209	CUL5	0.0640092
210	TAF10	0.0639135
211	ZRANB3	0.0634143
212	RARA	0.0621885
213	NSD1	0.0612716
214	DNAJC2	0.0607541
215	USP17L2	0.0604083
216	BRD3	0.0596289
217	PADI3	0.0591096
218	SNAI2	0.0580884
219	GLYR1	0.057733
220	EPC1	0.0569917
221	UBE2N	0.0569109
222	BRD1	0.0568267
223	BANP	0.0566485
224	NASP	0.0563474
225	CHD7	0.056274
226	TLE2	0.0561431
227	EXOSC9	0.0559222
228	HCFC1	0.0556252
229	PAF1	0.0554609
230	INO80D	0.0551548
231	BRD7	0.0545472
232	EHMT2	0.0545066
233	SETD7	0.0542506
234	ATR	0.0536357
235	HMGN5	0.0535866
236	ZNF541	0.0530113
237	BAZ1B	0.0525568
238	CBX6	0.0523676
239	DTX3L	0.0522241
240	SUPT6H	0.0520332
241	HSPA1B	0.0515894
242	ARID4A	0.051331
243	PHF20L1	0.0506578
244	DNMT3A	0.0506006
245	C14orf169	0.0505934
246	GATAD2A	0.0501886
247	ZMYM2	0.0495233
248	CTCF	0.0495109
249	TDRD3	0.0494989
250	OGT	0.0492151
251	GFI1	0.0489734
252	VRK1	0.048703
253	ASH1L	0.0484988
254	TDRKH	0.0482598
255	TAF12	0.0481701
256	BRMS1L	0.0479643
257	TAF6L	0.0465718
258	BAP1	0.0456005
259	TDRD7	0.0454382
260	JMJD1C	0.0453139
261	ATXN7L3	0.0450712
262	UTY	0.0446134
263	SUZ12	0.0442444
264	EP400	0.0442305
265	ANP32A	0.0434362
266	BARD1	0.0432757
267	RAG1	0.0432506
268	NSL1	0.0432357
269	PRKAA1	0.0432289
270	EXOSC2	0.0425355
271	MYSM1	0.0420395
272	ZZZ3	0.0415895
273	TP53BP1	0.0412533
274	E2F6	0.0410703
275	RNF2	0.0402064
276	PRDM2	0.0396639
277	KDM4A	0.0395743
278	PRDM14	0.0390067
279	CBX7	0.0386229
280	L3MBTL2	0.0384093
281	INO80	0.0378232
282	SAFB	0.0378203
283	DDB2	0.0365513
284	ATRX	0.0362587
285	BRCA2	0.036237
286	ACTR3B	0.036031
287	HMG20A	0.0358513
288	MORF4L1	0.0356824
289	MECP2	0.0351958
290	CUL2	0.0350484
291	KDM4D	0.03499
292	FOXP3	0.0349665
293	PARP3	0.0344367
294	WAC	0.0335606
295	ASXL1	0.0335395
296	ZMYND11	0.0333818
297	PARP2	0.0329783
298	HDAC5	0.0325546
299	PHC3	0.0322934
300	MBTD1	0.0319669
301	KDM5D	0.031756
302	CSNK2A1	0.0309602
303	APOBEC3G	0.0307433
304	SENP3	0.0305656
305	ATAD2B	0.0300967
306	HCFC2	0.0300936
307	NAP1L2	0.0299419
308	BRDT	0.0297515
309	ZBTB33	0.0293214
310	ZHX1	0.0293019
311	KAT5	0.0292792
312	SMARCD1	0.0291948
313	SETD2	0.0291575
314	KDM5B	0.0291342
315	SIN3A	0.0290693
316	IKBKAP	0.028849
317	MAPKAPK3	0.028704
318	HINFP	0.0286527
319	WHSC1	0.0281825
320	PRMT7	0.0281462
321	DOT1L	0.0280417
322	APOBEC1	0.0280083
323	PHF12	0.0271797
324	ARID2	0.0270047
325	HELLS	0.026893
326	PRKAG1	0.0264922
327	EXOSC3	0.0263145
328	TAF4	0.0259233
329	KDM4B	0.0256902
330	RPS6KA5	0.0255613
331	APOBEC3A	0.0252241
332	RYBP	0.025017
333	USP44	0.0248158
334	MBIP	0.0248141
335	TRIM16	0.0247739
336	RNF40	0.0247601
337	CXXC1	0.0245822
338	RNF168	0.024522
339	TNP2	0.0245055
340	GTF2I	0.0244895
341	APOBEC3B	0.0244438
342	UBN1	0.0244162
343	RLIM	0.0242026
344	WHSC1L1	0.0239791
345	CIT	0.0236109
346	BRD8	0.0230786
347	TAF9	0.0228831
348	PHF1	0.0227489
349	KDM5C	0.0226165
350	SHPRH	0.0222036
351	HIRIP3	0.0221364
352	APOBEC2	0.0215998
353	USP36	0.0215273
354	SIRT1	0.021526
355	NAT10	0.0214589
356	HMGN4	0.0212224
357	UBE2D1	0.0211854
358	ZBTB7C	0.0205385
359	ACTB	0.0205343
360	ZBTB16	0.0203032
361	BRPF3	0.0202802
362	TOP2B	0.0202698
363	DPY30	0.0202512
364	NCOR2	0.0198094
365	CUL3	0.0193003
366	PRDM13	0.0188518
367	SKP1	0.0188184
368	DNMT3B	0.018643
369	HUWE1	0.0184546
370	SETD1B	0.0183789
371	TAF5	0.0183646
372	SMEK2	0.0183182
373	DND1	0.0181764
374	SETMAR	0.0179592
375	VDR	0.0176325
376	ATF2	0.0175678
377	USP7	0.017388
378	ADNP	0.017212
379	PRMT1	0.0166273
380	RNF8	0.0164385
381	USP11	0.0163187
382	APOBEC3C	0.0161314
383	RCC1	0.0160555
384	POGZ	0.0157496
385	NAP1L4	0.015681
386	ARID1A	0.0155244
387	PHF8	0.015467
388	CBX1	0.0152861
389	USP22	0.0152223
390	PCGF5	0.015127
391	CCDC101	0.0150816
392	SIRT7	0.0150493
393	sex	0.0149499
394	SP100	0.0148998
395	HMGN3	0.0148498
396	RBBP4	0.0147769
397	NCOR1	0.0144068
398	EID1	0.0143232
399	MSL2	0.0141153
400	KAT2A	0.0139976
401	SMYD4	0.0138916
402	BRWD1	0.0134828
403	JARID2	0.0133354
404	MTA1	0.013292
405	TDG	0.0132763
406	MUM1	0.0128088
407	MBD1	0.0127972
408	MSL3	0.0127091
409	DDX50	0.0127013
410	ATF7IP	0.0124554
411	ELP4	0.0124503
412	ZNHIT1	0.0123046
413	POLE3	0.0122878
414	ARID4B	0.0122784
415	RBBP7	0.0118803
416	JMJD6	0.0118296
417	CDK9	0.0115928
418	ASXL3	0.0114962
419	SYNCRIP	0.0114663
420	HP1BP3	0.011259
421	SATB2	0.0111242
422	HDAC2	0.0109625
423	SAP30L	0.0106956
424	SMARCA5	0.0106705
425	GFI1B	0.0105854
426	PHF20	0.0105305
427	PAXIP1	0.0103995
428	INO80B	0.0103076
429	CHD6	0.0102213
430	CHD3	0.0102212
431	HMGB1	0.0101857
432	MBD3	0.0101827
433	TAF5L	0.0100914
434	MCRS1	0.0100587
435	TLE4	0.0100463
436	FOXO1	0.00987715
437	GATAD1	0.00974352
438	PRMT8	0.00966937
439	MYO1C	0.00963135
440	PRR14	0.00960561
441	SS18L2	0.00949399
442	MBD5	0.00932405
443	SAP30	0.00930563
444	INO80E	0.00926887
445	AURKC	0.00923785
446	UBE2B	0.0092046
447	ZMYM3	0.00917921
448	TLK2	0.00915016
449	ACTR5	0.00913186
450	ELP3	0.00904273
451	BRMS1	0.00885797
452	HDAC7	0.0088366
453	HDAC8	0.0088023
454	PRDM7	0.00871332
455	CLNS1A	0.0086325
456	CDYL	0.00856238
457	ATXN7	0.00823454
458	SMARCD3	0.00820484
459	SFMBT2	0.00808644
460	C17orf49	0.00782788
461	DNTTIP2	0.00780752
462	ZFP57	0.00780651
463	PARG	0.00778148
464	BRD2	0.00776186
465	YWHAB	0.00774987
466	HIF1AN	0.00763613
467	RING1	0.00761608
468	NCOA3	0.0076156
469	FBRSL1	0.00755173
470	SP140	0.007397
471	EXOSC4	0.0073688
472	SETD1A	0.00722988
473	KDM5A	0.00719528
474	SUPT16H	0.0071927
475	RRP8	0.00713903
476	UBE2H	0.00708492
477	NCOA6	0.00691563
478	BCOR	0.00691085
479	YY1	0.00690542
480	YWHAZ	0.00688648
481	SETD8	0.00686868
482	TADA2A	0.00675579
483	PCGF1	0.00659372
484	CRB2	0.00651084
485	MASTL	0.00649325
486	ACTR8	0.00638688
487	PRMT6	0.00629989
488	SUV420H1	0.00613102
489	BAZ2A	0.0060692
490	NFRKB	0.00601012
491	TBL1XR1	0.00596142
492	ARID1B	0.00590689
493	SP1	0.0058457
494	HMGN1	0.00582193
495	DPF3	0.00580164
496	UHRF2	0.00562105
497	PPP4C	0.00556539
498	CIR1	0.00552556
499	L3MBTL3	0.00549184
500	PKN1	0.00539007
501	NPM2	0.00538462
502	ELP2	0.00525526
503	KDM1B	0.00524788
504	EPC2	0.00515846
505	CTBP1	0.00501716
506	PHIP	0.0050076
507	HMGN2	0.00494872
508	L3MBTL4	0.00492996
509	WDR5	0.00492954
510	UBR5	0.00483353
511	AICDA	0.00481935
512	EYA1	0.00479219
513	ASF1A	0.00475762
514	TAF1	0.00474709
515	ERBB4	0.0046567
516	PRKAG3	0.00457891
517	UIMC1	0.00448376
518	TET3	0.00444791
519	ENY2	0.0043894
520	PRKAB1	0.00437414
521	UBE2E1	0.00436641
522	SS18L1	0.00435328
523	DDB1	0.00418017
524	GTF3C4	0.00417832
525	BRCC3	0.00413757
526	ING5	0.00409159
527	MAP3K7	0.00406851
528	ZNF217	0.00401138
529	DNAJC1	0.00399352
530	PELP1	0.00398344
531	YEATS2	0.00394937
532	PRMT2	0.00394683
533	HDAC1	0.00387672
534	PHF21A	0.00385457
535	GADD45G	0.00383792
536	FOXP1	0.0037692
537	HDAC6	0.00367591
538	USP15	0.00365464
539	C11orf30	0.00355051
540	JAK2	0.00344423
541	STK4	0.00325208
542	HDAC3	0.00324357
543	CDK3	0.00323589
544	KDM2B	0.00321064
545	APOBEC3F	0.00320974
546	SIN3B	0.00320321
547	REST	0.00320042
548	PADI2	0.0031577
549	CDK7	0.00298102
550	NFYB	0.00297602
551	CDY1B	0.00294778
552	HDAC4	0.00292181
553	EXOSC1	0.00288258
554	EYA3	0.00286504
555	KDM3A	0.00283564
556	HDAC10	0.00281346
557	BPTF	0.00279459
558	USP16	0.00278232
559	SENP1	0.00275127
560	ZMYND8	0.00268228
561	CDK17	0.00260388
562	ATN1	0.00259326
563	CBX5	0.00258201
564	A1CF	0.00257481
565	EXOSC8	0.0025583
566	SFMBT1	0.00251146
567	FBL	0.00249962
568	LAS1L	0.00248575
569	NAP1L1	0.00248064
570	UBR2	0.00246884
571	PBRM1	0.0024596
572	TFDP1	0.00239191
573	ZGPAT	0.00236392
574	CREBBP	0.00233757
575	ANP32B	0.00230658
576	SF3B3	0.00227952
577	NCOA1	0.00226193
578	SMARCE1	0.00225731
579	ASH2L	0.00225696
580	MST1	0.00223953
581	ACTL6B	0.00218203
582	BAZ1A	0.00218188
583	GADD45B	0.00208847
584	CHD5	0.00206159
585	SUDS3	0.00203495
586	CUL4B	0.00198653
587	TEX10	0.00192965
588	PRKCD	0.00169088
589	TP53	0.0016343
590	TAF3	0.00161134
591	USP12	0.00156877
592	CLOCK	0.00143229
593	RAD54L2	0.00137374
594	SIRT2	0.00135004
595	TRIM27	0.00133696
596	CHD8	0.00131023
597	APEX1	0.00120512
598	TRIM33	0.00117548
599	MEAF6	0.00113059
600	DPF2	0.00103417
601	YEATS4	0.00101262
602	UBE2A	0.00101238
603	RBX1	0.000962802
604	ACTR6	0.000947088
605	KDM1A	0.000924575
606	CTR9	0.00092305
607	CHD1	0.000916298
608	SIRT6	0.000897724
609	USP46	0.00089279
610	MYBBP1A	0.000842029
611	ZNF532	0.000835276
612	ERCC6	0.000791799
613	MBD2	0.000779299
614	NCOA2	0.000776743
615	PHF10	0.000726223
616	TAF2	0.000713655
617	SETD5	0.000696625
618	KDM6A	0.000657959
619	BRD9	0.000648946
620	BRWD3	0.000634374
621	EED	0.000563395
622	RSF1	0.000529567
623	SPEN	0.000525375
624	MTA3	0.000517936
625	FBRS	0.00048755
626	LEO1	0.000477022
627	YAF2	0.00046075
628	NIPBL	0.000448054
629	JDP2	0.000422971
630	SUPT7L	0.000391474
631	PRDM5	0.000321991
632	TET1	0.000300374
633	PRDM8	0.000298667
634	MLLT10	0.000293583
635	PCGF6	0.000279995
636	TRRAP	0.000277915
637	PSIP1	0.000273731
638	DAPK3	0.000271349
639	SUV39H2	0.000265731
640	SMEK1	0.000253787
641	PRDM6	0.000249308
642	WDR82	0.000240104
643	HR	0.000237006
644	UBR7	0.000235212
645	SET	0.000220615
646	SMARCC2	0.00019611
647	SF3B1	0.000177876
648	SCMH1	0.000176858
649	EP300	0.000148437
650	PRMT5	0.000132189
651	NEK9	0.000128486
652	RCOR1	0.000125409
653	MGA	0.000120034
654	SMARCA2	0.00010542
655	PRKCA	9.71978e-05
656	SMARCD2	8.38094e-05
657	EID2B	8.1137e-05
658	SMARCA4	7.95868e-05
659	ASXL2	7.89689e-05
660	RNF20	7.08879e-05
661	MSL1	7.06101e-05
662	PRDM16	6.33876e-05
663	EXOSC7	6.28259e-05
664	ZNF711	5.88848e-05
665	SPOP	5.68975e-05
666	PHF2	4.64736e-05
667	KDM2A	4.47057e-05
668	SFPQ	4.25408e-05
669	DMAP1	4.21369e-05
670	RAI1	3.88496e-05
671	SMARCC1	3.7315e-05
672	DDX21	3.59711e-05
673	ZNF516	3.29128e-05
674	CUL4A	3.2614e-05
675	RCOR3	2.9768e-05
676	TAF1L	2.54095e-05
677	NOC2L	1.61611e-05
678	MORF4L2	1.58849e-05
679	MTA2	9.3252e-06
680	APBB1	9.08856e-06
681	PPP2CA	4.4361e-06
682	MTF2	1.16755e-06
683	HIRA	3.7521e-07
684	CDY1	0

## Sheet: Ranked_features_4cancer
Supplementary Data 9: Features ranked by the importance scores for the Cox-nnet model for the 4 cancer types
Rank (high to low)	feature	importance
0	NPAS2	0.842644
1	BRCA1	0.570407
2	TLE1	0.466491
3	DPPA3	0.465476
4	ANP32E	0.455862
5	RAD54B	0.428957
6	SMYD2	0.423063
7	TLK1	0.412597
8	GADD45A	0.392306
9	ZCWPW1	0.390888
10	HJURP	0.380496
11	BRD4	0.377664
12	CHAF1B	0.347688
13	ARNTL	0.347468
14	NCL	0.338428
15	UCHL5	0.338422
16	CHEK1	0.337502
17	HSPA1A	0.332644
18	BCORL1	0.321143
19	UHRF1	0.316424
20	ATAD2	0.301519
21	PBK	0.299214
22	ALKBH1	0.290401
23	CSRP2BP	0.27406
24	MBD1	0.271807
25	PARP1	0.269253
26	NEK6	0.265666
27	SATB2	0.253028
28	CHAF1A	0.25228
29	SMARCA1	0.252124
30	EHMT1	0.235613
31	CDC73	0.234125
32	BUB1	0.228502
33	APOBEC1	0.227353
34	SMARCAL1	0.213919
35	CDK2	0.213068
36	SMARCB1	0.205032
37	EYA4	0.202362
38	TADA2B	0.198475
39	APOBEC3H	0.195892
40	CUL4A	0.193399
41	SMYD1	0.19163
42	DNMT1	0.183189
43	UBE2D3	0.183144
44	RAD54L	0.180616
45	MSL3	0.177989
46	HAT1	0.172573
47	SRCAP	0.17197
48	ANKRD32	0.169785
49	FOXP2	0.167409
50	ASF1B	0.167054
51	HLTF	0.164349
52	ZHX1	0.16423
53	MBD6	0.162314
54	PHF14	0.160858
55	HDAC8	0.159153
56	GLYR1	0.158636
57	PADI4	0.157441
58	TRIM24	0.155309
59	PRKAG2	0.152528
60	TAF9	0.152216
61	CTCFL	0.152002
62	FAM175A	0.151438
63	MSH6	0.149792
64	TADA1	0.14789
65	PCGF2	0.147621
66	NFYC	0.14677
67	DR1	0.146556
68	PHF19	0.145793
69	RBBP5	0.143476
70	MBD4	0.143382
71	GSG2	0.142174
72	ING4	0.141044
73	SATB1	0.140338
74	AURKB	0.139971
75	RYBP	0.137734
76	AURKA	0.136294
77	RAD51	0.135839
78	ZNF541	0.132618
79	TOP2A	0.132617
80	MGEA5	0.129904
81	SNAI2	0.129643
82	UBE2T	0.129427
83	SUPT3H	0.127773
84	EZH2	0.123265
85	MEN1	0.123225
86	CDK1	0.121952
87	DNMT3A	0.119569
88	MBD2	0.119352
89	NSD1	0.118219
90	GATAD2B	0.11676
91	BAZ2B	0.115233
92	TTK	0.11446
93	WDR77	0.114244
94	PRDM9	0.11417
95	TET2	0.112267
96	SCML4	0.110613
97	CIR1	0.108881
98	APOBEC3D	0.108703
99	SAP130	0.10713
100	MBIP	0.106903
101	CHD7	0.106818
102	SET	0.106651
103	SMYD3	0.105567
104	IKZF1	0.105448
105	CCDC101	0.105189
106	LRWD1	0.104842
107	ZNF687	0.104111
108	SUV39H1	0.103559
109	EXOSC9	0.102208
110	MDC1	0.101888
111	PRKAB2	0.101701
112	UBE2D1	0.101693
113	PRDM2	0.101157
114	SUZ12	0.100439
115	PRKCB	0.0998151
116	SETD6	0.099273
117	MASTL	0.0984585
118	MLLT1	0.0968649
119	SCML2	0.0957093
120	SIN3A	0.0952564
121	PPM1G	0.0951488
122	KDM5B	0.0946852
123	RAG2	0.0935925
124	age	0.0935501
125	CDK9	0.093061
126	SUPT6H	0.0928713
127	PRMT7	0.0903089
128	APOBEC2	0.0889373
129	WSB2	0.0888704
130	TAF7	0.0886267
131	CHD2	0.0883183
132	BMI1	0.0878878
133	CDY2B	0.0878318
134	PRDM1	0.0870296
135	RBBP7	0.0848802
136	RUVBL1	0.084805
137	BRCA2	0.0845551
138	CBX2	0.0845211
139	USP7	0.0838828
140	ZNF592	0.0838043
141	PRKDC	0.0837379
142	GFI1	0.0836438
143	RMI1	0.0832247
144	CTBP2	0.0822613
145	ACTL6A	0.0822046
146	SETMAR	0.0818028
147	TAF9B	0.0814302
148	RPS6KA3	0.0814096
149	PCNA	0.081291
150	NFYB	0.0807871
151	UHRF2	0.0807449
152	ZBTB7C	0.0803759
153	EID2	0.0801132
154	IKZF3	0.0790489
155	TEX10	0.0790149
156	CHD4	0.0780783
157	NAT10	0.0767875
158	HSPA1B	0.0761781
159	FAM175B	0.0758639
160	USP49	0.0756014
161	BAHD1	0.0748246
162	PRDM11	0.0745029
163	YWHAE	0.0724439
164	SETD1A	0.0721043
165	SETDB1	0.0715663
166	DNMT3B	0.0713639
167	PADI1	0.070916
168	PPARGC1A	0.0705589
169	HMG20B	0.0704407
170	PHC2	0.0700885
171	ING1	0.070053
172	BRPF3	0.0699542
173	HDAC10	0.0694829
174	RPS6KA4	0.0693816
175	TNP2	0.0689804
176	NSL1	0.068919
177	CDC6	0.0685847
178	HMG20A	0.0685761
179	DEK	0.068193
180	USP3	0.0681454
181	DAXX	0.067476
182	NBN	0.0674482
183	PCGF3	0.067273
184	PRKAG1	0.0667866
185	HDAC3	0.0666428
186	POLE3	0.0654062
187	PAK2	0.0648119
188	PRDM4	0.0646915
189	HMGN5	0.0644442
190	EPC1	0.0644303
191	BRPF1	0.0641933
192	PRKCA	0.0636186
193	ZMYND11	0.0635149
194	CARM1	0.0632311
195	CBX3	0.0628673
196	GADD45G	0.0626671
197	SMARCAD1	0.062163
198	SETDB2	0.0620121
199	PRMT6	0.0618392
200	DOT1L	0.0608534
201	UTY	0.0608218
202	HIRIP3	0.0600378
203	ING3	0.0599331
204	PRDM8	0.0583638
205	USP17L2	0.0583521
206	TFPT	0.0582327
207	PRDM6	0.0574958
208	SF3B1	0.0574924
209	ATF7IP	0.0574673
210	UBN1	0.0569968
211	ATXN7L3	0.0567228
212	CBX4	0.056415
213	MAZ	0.0562535
214	SETD3	0.0559251
215	RNF20	0.055873
216	PARP3	0.0556793
217	ARRB1	0.0555969
218	DZIP3	0.0549231
219	CBX7	0.0543363
220	MGA	0.0541795
221	LBR	0.0537474
222	C17orf49	0.0536153
223	MTA1	0.0532344
224	OGT	0.0531681
225	WDR5	0.052674
226	BRMS1L	0.0514144
227	TRIM28	0.05126
228	HELLS	0.0511626
229	BRWD1	0.051154
230	SIN3B	0.0508996
231	PDP1	0.0501173
232	CUL3	0.0495095
233	MSL2	0.0487449
234	TLE2	0.0486215
235	BRE	0.048059
236	HDAC11	0.0478352
237	SMEK2	0.0478188
238	CXXC1	0.047741
239	FOXP4	0.0474107
240	INO80E	0.0473743
241	CHUK	0.0468387
242	DDB2	0.0468386
243	SS18L1	0.0467666
244	BRCC3	0.0466769
245	EYA2	0.0458602
246	WHSC1L1	0.0454965
247	SETD8	0.0454455
248	ATM	0.0448545
249	EXOSC3	0.0448051
250	SMARCA5	0.0443147
251	NAP1L2	0.0433371
252	PRPF31	0.0427193
253	EHMT2	0.0426555
254	SCMH1	0.042438
255	SETD1B	0.0421252
256	CECR2	0.0414953
257	HDAC9	0.0412463
258	EXOSC1	0.0411956
259	PHF13	0.0411879
260	CUL5	0.0411061
261	PPP4R2	0.0409894
262	PRMT1	0.040649
263	MLLT6	0.038738
264	ZNF711	0.0384817
265	EZH1	0.038301
266	YEATS4	0.0380418
267	HMGB1	0.0370912
268	MECP2	0.0363322
269	VRK1	0.0358332
270	CTBP1	0.035653
271	ZMYND8	0.0356212
272	USP44	0.0352856
273	MOV10	0.0352416
274	CUL1	0.0350121
275	RNF40	0.0348401
276	BRD7	0.0342039
277	EYA1	0.0341664
278	SMARCD1	0.0341249
279	USP21	0.0340491
280	L3MBTL2	0.0339247
281	KDM3B	0.0338751
282	APEX1	0.0337124
283	KAT2B	0.0331348
284	EXOSC8	0.0331256
285	TAF8	0.0329643
286	PAF1	0.0327512
287	JDP2	0.0321175
288	SUV420H2	0.0317567
289	ATXN7	0.031662
290	TAF6	0.0316029
291	RING1	0.0308491
292	MYSM1	0.0302674
293	TP53	0.0300916
294	CTR9	0.0298213
295	SP100	0.0297394
296	A1CF	0.0297095
297	SAFB	0.0296712
298	KDM6B	0.0295461
299	ZRANB3	0.0292358
300	ING5	0.0290454
301	EXOSC7	0.0290148
302	SFPQ	0.0289502
303	HLCS	0.0286498
304	TDRD7	0.0285867
305	PHF1	0.0284987
306	SETD2	0.0284081
307	JARID2	0.0283947
308	ADNP	0.0283327
309	KDM6A	0.0279441
310	KDM4D	0.0278668
311	FOXP3	0.0278128
312	CHD1L	0.0277999
313	SYNCRIP	0.0276838
314	MPHOSPH8	0.0276746
315	HDGF	0.0276694
316	PIWIL4	0.0275993
317	AEBP2	0.0272972
318	MAPKAPK3	0.0272677
319	SP140	0.0271533
320	ELP4	0.0270537
321	CBX6	0.0264919
322	MLLT10	0.0261627
323	GATAD2A	0.0260713
324	PRR14	0.0260452
325	TAF6L	0.0258266
326	MAX	0.0257966
327	KDM4C	0.0256206
328	RB1	0.0252402
329	EP400	0.0252093
330	DNAJC2	0.0249327
331	NCOA2	0.0249165
332	CHD6	0.0248333
333	TP53BP1	0.0242806
334	PHF20	0.0242684
335	ARID2	0.0237755
336	KDM5D	0.0237217
337	ATRX	0.0237108
338	SP1	0.0236874
339	CHD9	0.0235263
340	MTA3	0.0235191
341	YAF2	0.0234874
342	ANP32B	0.0233782
343	NFRKB	0.0231187
344	ERBB4	0.0230542
345	SIRT1	0.023034
346	RBBP4	0.0228408
347	RUVBL2	0.022802
348	RPS6KA5	0.0226596
349	TNP1	0.0222881
350	TAF12	0.0222193
351	VPS72	0.0218533
352	APOBEC3G	0.0218467
353	TAF2	0.0216427
354	HMGN1	0.0215669
355	ATF2	0.021523
356	MORF4L1	0.0209976
357	PAXIP1	0.0209542
358	ZMYM2	0.0209248
359	BAP1	0.020875
360	MORF4L2	0.0207685
361	DNMT3L	0.020405
362	EXOSC5	0.0203896
363	PRKAB1	0.0203312
364	AICDA	0.0202204
365	RCOR1	0.0200572
366	PRDM5	0.0197407
367	PRMT8	0.0196374
368	ASXL1	0.0194742
369	LAS1L	0.0193841
370	TDRKH	0.0193693
371	ARID4B	0.0193009
372	CBX8	0.0192694
373	DND1	0.0190703
374	CDK17	0.0190614
375	L3MBTL3	0.0186524
376	SSRP1	0.018277
377	ACTL6B	0.0181533
378	SHPRH	0.018134
379	SS18L2	0.0179729
380	ASH1L	0.0179556
381	HIF1AN	0.0178484
382	ANP32A	0.0175575
383	EXOSC6	0.0174809
384	BAZ1B	0.0171436
385	SAP18	0.017066
386	ZZZ3	0.0169271
387	INO80	0.0169135
388	SAP30	0.0167168
389	EXOSC4	0.0167026
390	PPP2CA	0.0166149
391	TDG	0.0165441
392	JMJD6	0.0165348
393	SFMBT1	0.0161989
394	PHC1	0.0160571
395	UBR7	0.0160193
396	BRD1	0.0158403
397	GFI1B	0.0157441
398	JMJD1C	0.015739
399	BRD8	0.0155561
400	ATAD2B	0.0155223
401	DPF1	0.0155203
402	CTCF	0.0155183
403	BCOR	0.0154053
404	USP22	0.0152917
405	HMGN3	0.0152705
406	SETD5	0.0151775
407	SIRT6	0.0148681
408	CIT	0.0147765
409	AIRE	0.0146831
410	TRRAP	0.0144444
411	ZNF217	0.0144064
412	PRKAA1	0.0143869
413	MCRS1	0.0141286
414	INO80C	0.013875
415	USP16	0.0138618
416	APOBEC3B	0.0134526
417	SPOP	0.0134444
418	KDM2B	0.0131282
419	UBE2N	0.013073
420	MEAF6	0.0130675
421	ATR	0.0130015
422	UBE2A	0.012883
423	PPP4C	0.0127639
424	TLE4	0.0125843
425	BRD3	0.0123336
426	TAF5L	0.0122639
427	RSF1	0.0119683
428	CREBBP	0.0119566
429	LEO1	0.0119038
430	PCGF6	0.0118882
431	NCOR2	0.0115825
432	HDAC5	0.0115123
433	USP46	0.0114872
434	SENP3	0.0114711
435	PCGF5	0.0109867
436	SF3B3	0.0102841
437	TADA3	0.0102677
438	KDM5C	0.0102647
439	INO80B	0.010143
440	DDX21	0.0099683
441	KDM2A	0.00989084
442	KAT2A	0.00984768
443	APOBEC3F	0.0097594
444	TSSK6	0.00972847
445	ZNF516	0.00966443
446	CHD1	0.00965882
447	UBR5	0.00965323
448	CSNK2A1	0.00936217
449	MBTD1	0.00926587
450	L3MBTL4	0.0092577
451	ZGPAT	0.00922095
452	SMARCD3	0.00903557
453	UIMC1	0.00899741
454	ARID1B	0.00898713
455	PRKAG3	0.0088128
456	FOXP1	0.00872547
457	YY1	0.00870329
458	HMGN2	0.00863992
459	PKN1	0.00863351
460	MUM1	0.00851018
461	NAP1L1	0.00838888
462	NCOR1	0.00838544
463	BAZ2A	0.0083326
464	KDM4B	0.00826681
465	YWHAZ	0.00818507
466	DNAJC1	0.00818049
467	NPM1	0.00807751
468	MTA2	0.00784552
469	PHF20L1	0.00783169
470	RBX1	0.00782888
471	CDYL	0.0077595
472	CBX5	0.00769485
473	CLOCK	0.00767023
474	WHSC1	0.00764816
475	EYA3	0.00759595
476	POGZ	0.00758887
477	HDAC4	0.00753924
478	PRDM14	0.00743427
479	HDAC6	0.00736463
480	MBD3	0.00734195
481	PADI3	0.00731309
482	ARID4A	0.00719589
483	BRDT	0.00714905
484	DTX3L	0.00706917
485	SKP1	0.00703716
486	CDK3	0.0068329
487	PARP2	0.00681773
488	YWHAB	0.00665272
489	TRIM33	0.00662738
490	UBE2B	0.00654036
491	C14orf169	0.00649278
492	RCOR3	0.00645054
493	PRKAA2	0.0063206
494	CBX1	0.00622329
495	HIRA	0.0061663
496	ING2	0.00604904
497	CUL2	0.00604816
498	CDK7	0.00604719
499	REST	0.00604592
500	NOC2L	0.0060183
501	RAD54L2	0.00597812
502	MSL1	0.00591879
503	RCC1	0.00591223
504	FBRSL1	0.00587661
505	TAF1L	0.00581867
506	RARA	0.00578278
507	DDB1	0.00577607
508	BRD2	0.00557395
509	USP36	0.00553442
510	ZBTB16	0.00514368
511	CHD3	0.00508874
512	FOXO1	0.00506032
513	SUPT7L	0.0049687
514	TAF4	0.00495178
515	ARID1A	0.00487652
516	SMARCD2	0.00486473
517	KDM1A	0.0048536
518	NIPBL	0.00480571
519	GTF2I	0.00473767
520	ASF1A	0.00466678
521	E2F6	0.00459069
522	HMGN4	0.00451399
523	CUL4B	0.0045084
524	HDAC2	0.00444225
525	HCFC1	0.00439595
526	PHIP	0.00437945
527	YEATS2	0.00428273
528	SENP1	0.00427199
529	RNF8	0.0042403
530	KDM5A	0.00419176
531	NASP	0.00404159
532	ELP3	0.00402625
533	TLK2	0.00397673
534	ATN1	0.00395045
535	SIRT2	0.00389033
536	SETD7	0.00387177
537	ASH2L	0.00385101
538	EPC2	0.00373299
539	SUPT16H	0.00367699
540	PHF21A	0.00365377
541	BARD1	0.00360459
542	PHF12	0.00352802
543	KEAP1	0.00349475
544	PRDM7	0.00347988
545	PRDM16	0.00347226
546	ASXL3	0.00346407
547	sex	0.00343418
548	TET3	0.00342513
549	RNF2	0.00331018
550	ZFP57	0.00330653
551	NCOA6	0.00309555
552	STK4	0.00305723
553	PADI2	0.0029848
554	DAPK3	0.00294907
555	MYO1C	0.002923
556	PHC3	0.00287748
557	RLIM	0.00285547
558	DPF3	0.00285365
559	TRIM27	0.00268813
560	RRP8	0.00265335
561	CLNS1A	0.00263819
562	HINFP	0.00260621
563	ZNHIT1	0.00239016
564	KDM3A	0.00237803
565	TFDP1	0.00230387
566	SMARCE1	0.00224407
567	CHRAC1	0.00220452
568	TET1	0.00219844
569	EED	0.00210567
570	MYBBP1A	0.00210212
571	EID1	0.0021008
572	IKBKAP	0.00209974
573	PELP1	0.00209655
574	TRIM16	0.0020598
575	MINA	0.0020294
576	ZMYM3	0.00200019
577	SAP30L	0.00196695
578	RAI1	0.00192972
579	UBE2H	0.00186301
580	EP300	0.00182055
581	SMYD4	0.0017979
582	HDAC7	0.00179375
583	AURKC	0.00174999
584	SMARCC1	0.00173273
585	DPF2	0.00172193
586	HP1BP3	0.00172135
587	PARG	0.00169447
588	DDX50	0.00168151
589	ERCC6	0.00167887
590	WAC	0.00167601
591	ZNF532	0.00161577
592	SMARCA4	0.00160802
593	SUV420H1	0.00159375
594	FBL	0.00159357
595	ACTR8	0.0015765
596	ACTR5	0.0015727
597	APBB1	0.00156627
598	MST1	0.0015513
599	VDR	0.00147514
600	MBD5	0.00143758
601	C11orf30	0.00143647
602	FBRS	0.00141273
603	FOXA1	0.00138173
604	TADA2A	0.00135424
605	SUDS3	0.00133544
606	USP15	0.00131994
607	GADD45B	0.00127594
608	BRD9	0.00126238
609	SMARCC2	0.00124565
610	BRMS1	0.00113312
611	USP12	0.00109291
612	ACTR3B	0.00109148
613	RNF168	0.00107978
614	MAP3K7	0.00103587
615	APOBEC3A	0.000997874
616	TOP2B	0.000921785
617	SMARCA2	0.000907997
618	PBRM1	0.000900771
619	SUV39H2	0.000866877
620	UBR2	0.000864724
621	SIRT7	0.000846142
622	WDR82	0.000805902
623	PRDM12	0.00077306
624	BANP	0.000733669
625	DNTTIP2	0.000643623
626	CHD5	0.000633796
627	DPY30	0.000625569
628	PCGF1	0.0006249
629	PHF10	0.000587999
630	RAG1	0.000580674
631	USP11	0.000563094
632	TAF3	0.00053908
633	ENY2	0.000496363
634	ASXL2	0.000471097
635	PRDM13	0.000468634
636	HR	0.00043231
637	NPM2	0.000424151
638	KAT5	0.000415471
639	NAP1L4	0.000407371
640	SMEK1	0.00038855
641	HDAC1	0.000386404
642	TDRD3	0.000381017
643	ACTB	0.000344766
644	PHF8	0.000331204
645	BAZ1A	0.000310813
646	ACTR6	0.000297345
647	HCFC2	0.000272643
648	GTF3C4	0.000263275
649	PHF2	0.000212265
650	BPTF	0.000197476
651	TAF5	0.000185873
652	TAF1	0.000169744
653	BRWD3	0.00016548
654	UBE2E1	0.000149844
655	TAF10	0.000126529
656	KDM4A	0.000105785
657	PRMT5	0.000102274
658	DMAP1	0.000100646
659	NCOA3	9.63768e-05
660	KDM1B	9.42434e-05
661	INO80D	9.33641e-05
662	ZBTB33	8.43111e-05
663	NEK9	7.98014e-05
664	CDK5	7.68092e-05
665	CDYL2	5.78636e-05
666	PRKCD	4.77144e-05
667	PSIP1	3.91681e-05
668	EID2B	2.86825e-05
669	JAK2	2.66535e-05
670	HUWE1	2.3389e-05
671	MTF2	2.00195e-05
672	ELP2	1.60888e-05
673	CHD8	6.41703e-06
674	NCOA1	6.37775e-06
675	TBL1XR1	4.03837e-06
676	SFMBT2	2.9982e-06
677	PRMT2	1.59994e-06
678	SPEN	8.12354e-07
679	CRB2	7.93386e-07
680	APOBEC3C	6.05809e-07
681	GATAD1	5.65017e-08
682	EXOSC2	4.68467e-08
683	CDY1	0
684	CDY1B	0

## Sheet: validation_cohort
Supplementary Data 9: Group assignment and clinical information for the validation patient cohort
patient_id	cancer_type	expression	group	age	sex	overall survival	overall survival time	DSS	DSS time	PFI	PFI time
TCGA-A3-3307-01A	KIRC	RNA-seq	better outcome	66	MALE	0	1436	0	1436	0	1436
TCGA-A3-3308-01A	KIRC	RNA-seq	better outcome	77	FEMALE	0	16	0	16	0	16
TCGA-A3-3311-01A	KIRC	RNA-seq	better outcome	58	MALE	1	1191	0	1191	0	1191
TCGA-A3-3316-01A	KIRC	RNA-seq	better outcome	57	MALE	0	1493	0	1493	0	1493
TCGA-A3-3317-01A	KIRC	RNA-seq	better outcome	67	MALE	0	1491	0	1491	1	560
TCGA-A3-3319-01A	KIRC	RNA-seq	poor outcome	70	MALE	0	1130	0	1130	0	1130
TCGA-A3-3323-01A	KIRC	RNA-seq	better outcome	53	MALE	0	1106	0	1106	0	1106
TCGA-A3-3324-01A	KIRC	RNA-seq	better outcome	51	MALE	0	1186	0	1186	0	1186
TCGA-A3-3325-01A	KIRC	RNA-seq	poor outcome	52	MALE	1	1170	0	1170	0	1170
TCGA-A3-3329-01A	KIRC	RNA-seq	better outcome	75	MALE	0	1624	0	1624	0	1624
TCGA-A3-3346-01A	KIRC	RNA-seq	poor outcome	68	MALE	1	137	1	137	1	114
TCGA-A3-3347-01A	KIRC	RNA-seq	better outcome	76	FEMALE	1	1610	1	1610	1	610
TCGA-A3-3349-01A	KIRC	RNA-seq	better outcome	34	FEMALE	0	1385	0	1385	0	1385
TCGA-A3-3352-01A	KIRC	RNA-seq	better outcome	74	MALE	1	561	0	561	0	561
TCGA-A3-3358-01A	KIRC	RNA-seq	better outcome	57	FEMALE	0	1307	0	1307	0	1307
TCGA-A3-3362-01A	KIRC	RNA-seq	better outcome	60	FEMALE	0	1559	0	1559	0	1559
TCGA-A3-3365-01A	KIRC	RNA-seq	better outcome	46	MALE	0	873	0	873	0	873
TCGA-A3-3370-01A	KIRC	RNA-seq	better outcome	48	FEMALE	0	2274	0	2274	0	2274
TCGA-A3-3372-01A	KIRC	RNA-seq	better outcome	64	MALE	0	735	0	735	0	735
TCGA-A3-3373-01A	KIRC	RNA-seq	better outcome	54	FEMALE	0	1621	0	1621	0	1621
TCGA-A3-3376-01A	KIRC	RNA-seq	better outcome	51	MALE	1	1696	0	1696	0	1696
TCGA-A3-3378-01A	KIRC	RNA-seq	better outcome	60	MALE	0	630	0	630	0	630
TCGA-A3-3380-01A	KIRC	RNA-seq	poor outcome	54	MALE	0	567	0	567	0	567
TCGA-A3-3383-01A	KIRC	RNA-seq	poor outcome	52	MALE	0	861	0	861	0	861
TCGA-A3-3387-01A	KIRC	RNA-seq	better outcome	49	MALE	0	617	0	617	0	617
TCGA-AK-3425-01A	KIRC	RNA-seq	poor outcome	68	MALE	0	3343	0	3343	0	3343
TCGA-AK-3428-01A	KIRC	RNA-seq	better outcome	62	MALE	0	3728	0	3728	0	3728
TCGA-AK-3429-01A	KIRC	RNA-seq	better outcome	54	FEMALE	0	3328	0	3328	0	3328
TCGA-AK-3431-01A	KIRC	RNA-seq	better outcome	62	FEMALE	1	2241	0	2241	0	2241
TCGA-AK-3434-01A	KIRC	RNA-seq	poor outcome	72	MALE	0	2087	0	2087	1	1640
TCGA-AK-3445-01A	KIRC	RNA-seq	poor outcome	69	MALE	0	2392	0	2392	0	2392
TCGA-AK-3450-01A	KIRC	RNA-seq	better outcome	85	FEMALE	0	1779	0	1779	0	1779
TCGA-AK-3451-01A	KIRC	RNA-seq	poor outcome	48	MALE	0	2868	0	2868	0	2868
TCGA-AK-3454-01A	KIRC	RNA-seq	poor outcome	84	MALE	0	874	0	874	0	874
TCGA-AK-3455-01A	KIRC	RNA-seq	better outcome	71	FEMALE	1	683	NA	683	0	683
TCGA-AK-3458-01A	KIRC	RNA-seq	poor outcome	48	MALE	0	1168	0	1168	0	1168
TCGA-AK-3460-01A	KIRC	RNA-seq	better outcome	58	MALE	0	2508	0	2508	0	2508
TCGA-AK-3461-01A	KIRC	RNA-seq	better outcome	72	MALE	0	2217	0	2217	0	2217
TCGA-AS-3778-01A	KIRC	RNA-seq	poor outcome	35	MALE	0	43	0	43	0	43
TCGA-B0-4690-01A	KIRC	RNA-seq	better outcome	65	MALE	1	43	1	43	1	43
TCGA-B0-4691-01A	KIRC	RNA-seq	poor outcome	55	MALE	1	139	1	139	1	139
TCGA-B0-4693-01A	KIRC	RNA-seq	better outcome	72	FEMALE	1	77	0	77	0	77
TCGA-B0-4694-01A	KIRC	RNA-seq	poor outcome	72	MALE	1	106	0	106	0	106
TCGA-B0-4697-01A	KIRC	RNA-seq	poor outcome	46	FEMALE	1	578	1	578	1	578
TCGA-B0-4700-01A	KIRC	RNA-seq	poor outcome	60	MALE	1	1980	1	1980	1	1980
TCGA-B0-4701-01A	KIRC	RNA-seq	better outcome	66	FEMALE	1	238	1	238	1	238
TCGA-B0-4703-01A	KIRC	RNA-seq	poor outcome	51	MALE	1	182	1	182	1	182
TCGA-B0-4707-01A	KIRC	RNA-seq	poor outcome	63	MALE	1	600	1	600	1	600
TCGA-B0-4712-01A	KIRC	RNA-seq	poor outcome	76	MALE	1	1337	1	1337	1	1337
TCGA-B0-4713-01A	KIRC	RNA-seq	poor outcome	76	FEMALE	1	202	1	202	1	202
TCGA-B0-4714-01A	KIRC	RNA-seq	poor outcome	81	MALE	1	99	1	99	1	99
TCGA-B0-4718-01A	KIRC	RNA-seq	poor outcome	57	MALE	0	1778	0	1778	1	768
TCGA-B0-4810-01A	KIRC	RNA-seq	poor outcome	47	MALE	1	478	1	478	1	205
TCGA-B0-4811-01A	KIRC	RNA-seq	poor outcome	48	MALE	1	1417	1	1417	1	458
TCGA-B0-4813-01A	KIRC	RNA-seq	poor outcome	68	MALE	1	18	0	18	0	18
TCGA-B0-4814-01A	KIRC	RNA-seq	better outcome	58	MALE	1	168	1	168	1	168
TCGA-B0-4815-01A	KIRC	RNA-seq	poor outcome	65	MALE	1	1588	1	1588	1	1588
TCGA-B0-4816-01A	KIRC	RNA-seq	poor outcome	49	MALE	1	1371	1	1371	1	1371
TCGA-B0-4817-01A	KIRC	RNA-seq	poor outcome	81	MALE	1	1019	0	1019	0	1019
TCGA-B0-4818-01A	KIRC	RNA-seq	poor outcome	68	FEMALE	1	510	1	510	1	127
TCGA-B0-4819-01A	KIRC	RNA-seq	poor outcome	60	FEMALE	1	183	0	183	0	183
TCGA-B0-4822-01A	KIRC	RNA-seq	poor outcome	78	MALE	1	1111	1	1111	1	1111
TCGA-B0-4824-01A	KIRC	RNA-seq	poor outcome	49	FEMALE	1	1657	0	1657	0	1657
TCGA-B0-4828-01A	KIRC	RNA-seq	poor outcome	79	MALE	1	307	1	307	1	307
TCGA-B0-4833-01A	KIRC	RNA-seq	poor outcome	82	FEMALE	1	2386	1	2386	1	2386
TCGA-B0-4836-01A	KIRC	RNA-seq	poor outcome	61	MALE	1	1238	1	1238	1	1238
TCGA-B0-4838-01A	KIRC	RNA-seq	better outcome	69	FEMALE	1	834	0	834	0	834
TCGA-B0-4841-01A	KIRC	RNA-seq	poor outcome	63	MALE	1	204	1	204	1	108
TCGA-B0-4843-01A	KIRC	RNA-seq	poor outcome	57	MALE	1	320	1	320	1	320
TCGA-B0-4844-01A	KIRC	RNA-seq	poor outcome	60	MALE	1	313	1	313	1	62
TCGA-B0-4845-01A	KIRC	RNA-seq	poor outcome	70	MALE	1	1986	1	1986	1	748
TCGA-B0-4846-01A	KIRC	RNA-seq	better outcome	52	MALE	1	1200	1	1200	1	163
TCGA-B0-4847-01A	KIRC	RNA-seq	poor outcome	60	MALE	1	793	NA	793	0	793
TCGA-B0-4848-01A	KIRC	RNA-seq	poor outcome	54	MALE	1	883	1	883	1	494
TCGA-B0-4849-01A	KIRC	RNA-seq	poor outcome	51	MALE	1	69	1	69	1	4
TCGA-B0-4945-01A	KIRC	RNA-seq	better outcome	75	FEMALE	1	2145	0	2145	0	2145
TCGA-B0-5077-01A	KIRC	RNA-seq	better outcome	77	MALE	1	1317	0	1317	0	1317
TCGA-B0-5080-01A	KIRC	RNA-seq	poor outcome	63	MALE	1	342	1	342	1	103
TCGA-B0-5081-01A	KIRC	RNA-seq	poor outcome	79	FEMALE	1	362	1	362	1	213
TCGA-B0-5092-01A	KIRC	RNA-seq	poor outcome	53	FEMALE	1	459	1	459	1	459
TCGA-B0-5095-01A	KIRC	RNA-seq	poor outcome	81	MALE	1	245	0	245	0	245
TCGA-B0-5096-01A	KIRC	RNA-seq	better outcome	72	FEMALE	1	68	0	68	0	68
TCGA-B0-5097-01A	KIRC	RNA-seq	better outcome	59	FEMALE	0	665	0	665	1	359
TCGA-B0-5106-01A	KIRC	RNA-seq	poor outcome	64	MALE	1	1598	0	1598	0	1598
TCGA-B0-5109-01A	KIRC	RNA-seq	poor outcome	69	MALE	1	587	1	587	1	70
TCGA-B0-5113-01A	KIRC	RNA-seq	better outcome	69	FEMALE	0	1175	0	1175	0	1175
TCGA-B0-5120-01A	KIRC	RNA-seq	better outcome	72	FEMALE	0	1169	0	1169	0	1169
TCGA-B0-5400-01A	KIRC	RNA-seq	poor outcome	59	FEMALE	0	1733	0	1733	0	1733
TCGA-B0-5690-01A	KIRC	RNA-seq	better outcome	53	FEMALE	0	3392	0	3392	0	3392
TCGA-B0-5692-01A	KIRC	RNA-seq	poor outcome	66	FEMALE	0	3944	0	3944	0	3944
TCGA-B0-5697-01A	KIRC	RNA-seq	poor outcome	50	MALE	0	2630	0	2630	0	2630
TCGA-B0-5700-01A	KIRC	RNA-seq	poor outcome	77	MALE	0	1790	0	1790	0	1790
TCGA-B0-5701-01A	KIRC	RNA-seq	better outcome	65	MALE	0	2461	0	2461	1	224
TCGA-B0-5702-01A	KIRC	RNA-seq	poor outcome	71	MALE	0	2172	0	2172	0	2172
TCGA-B0-5705-01A	KIRC	RNA-seq	better outcome	65	FEMALE	0	4537	0	4537	1	842
TCGA-B0-5706-01A	KIRC	RNA-seq	better outcome	45	MALE	0	3205	0	3205	0	3205
TCGA-B0-5707-01A	KIRC	RNA-seq	poor outcome	39	FEMALE	0	3744	0	3744	0	3744
TCGA-B0-5709-01A	KIRC	RNA-seq	better outcome	62	FEMALE	0	3974	0	3974	0	3974
TCGA-B0-5812-01A	KIRC	RNA-seq	better outcome	53	MALE	0	3834	0	3834	0	3834
TCGA-B2-3924-01A	KIRC	RNA-seq	better outcome	73	MALE	0	1092	0	1092	0	1092
TCGA-B2-4099-01A	KIRC	RNA-seq	poor outcome	83	MALE	0	972	0	972	0	972
TCGA-B2-4101-01A	KIRC	RNA-seq	better outcome	52	MALE	0	648	0	648	0	648
TCGA-B2-4102-01A	KIRC	RNA-seq	better outcome	61	MALE	0	952	0	952	0	952
TCGA-B2-5636-01A	KIRC	RNA-seq	better outcome	79	MALE	0	919	0	919	0	919
TCGA-B2-5641-01A	KIRC	RNA-seq	better outcome	79	MALE	0	656	0	656	0	656
TCGA-B8-4143-01A	KIRC	RNA-seq	poor outcome	66	FEMALE	1	709	1	709	1	709
TCGA-B8-4146-01B	KIRC	RNA-seq	better outcome	41	FEMALE	0	511	0	511	0	511
TCGA-B8-4148-01A	KIRC	RNA-seq	better outcome	63	FEMALE	0	1520	0	1520	0	1520
TCGA-B8-4153-01B	KIRC	RNA-seq	poor outcome	74	MALE	0	762	0	762	1	223
TCGA-B8-4154-01A	KIRC	RNA-seq	better outcome	73	FEMALE	0	1380	0	1380	0	1380
TCGA-B8-4622-01A	KIRC	RNA-seq	better outcome	57	MALE	0	1525	0	1525	1	1227
TCGA-B8-5163-01A	KIRC	RNA-seq	better outcome	63	FEMALE	0	822	0	822	0	822
TCGA-B8-5165-01A	KIRC	RNA-seq	better outcome	43	MALE	0	737	0	737	0	737
TCGA-B8-5545-01A	KIRC	RNA-seq	better outcome	42	MALE	0	1525	0	1525	0	1525
TCGA-B8-5549-01A	KIRC	RNA-seq	better outcome	53	MALE	0	194	0	194	0	194
TCGA-B8-5550-01A	KIRC	RNA-seq	better outcome	71	MALE	0	1476	0	1476	1	694
TCGA-B8-5551-01A	KIRC	RNA-seq	poor outcome	65	FEMALE	0	16	0	16	0	16
TCGA-B8-5552-01B	KIRC	RNA-seq	better outcome	41	FEMALE	0	1046	0	1046	0	1046
TCGA-B8-5553-01A	KIRC	RNA-seq	better outcome	67	FEMALE	0	435	0	435	0	435
TCGA-BP-4159-01A	KIRC	RNA-seq	poor outcome	70	MALE	1	2601	1	2601	1	2352
TCGA-BP-4160-01A	KIRC	RNA-seq	better outcome	67	MALE	0	2881	0	2881	0	2881
TCGA-BP-4161-01A	KIRC	RNA-seq	better outcome	74	MALE	0	2746	0	2746	1	2685
TCGA-BP-4162-01A	KIRC	RNA-seq	better outcome	65	FEMALE	0	3074	0	3074	0	3074
TCGA-BP-4163-01A	KIRC	RNA-seq	poor outcome	60	FEMALE	0	2839	0	2839	0	2839
TCGA-BP-4166-01A	KIRC	RNA-seq	better outcome	69	MALE	0	13	0	13	0	13
TCGA-BP-4167-01A	KIRC	RNA-seq	poor outcome	59	MALE	0	2718	0	2718	0	2718
TCGA-BP-4173-01A	KIRC	RNA-seq	better outcome	47	MALE	0	1893	0	1893	0	1893
TCGA-BP-4174-01A	KIRC	RNA-seq	better outcome	49	MALE	0	1879	0	1879	0	1879
TCGA-BP-4176-01A	KIRC	RNA-seq	better outcome	64	MALE	0	1955	0	1955	0	1955
TCGA-BP-4329-01A	KIRC	RNA-seq	better outcome	75	MALE	1	845	1	845	1	134
TCGA-BP-4331-01A	KIRC	RNA-seq	poor outcome	52	MALE	1	2454	0	2454	0	2454
TCGA-BP-4335-01A	KIRC	RNA-seq	poor outcome	65	FEMALE	1	475	1	475	1	160
TCGA-BP-4337-01A	KIRC	RNA-seq	poor outcome	76	FEMALE	1	2	0	2	0	2
TCGA-BP-4343-01A	KIRC	RNA-seq	better outcome	64	MALE	1	1912	1	1912	1	330
TCGA-BP-4345-01A	KIRC	RNA-seq	poor outcome	62	MALE	0	1516	0	1516	0	1516
TCGA-BP-4346-01A	KIRC	RNA-seq	poor outcome	57	MALE	1	1493	0	1493	0	1493
TCGA-BP-4347-01A	KIRC	RNA-seq	better outcome	74	MALE	0	1367	0	1367	0	1367
TCGA-BP-4349-01A	KIRC	RNA-seq	poor outcome	68	FEMALE	0	372	0	372	0	372
TCGA-BP-4351-01A	KIRC	RNA-seq	poor outcome	51	FEMALE	0	970	0	970	1	873
TCGA-BP-4353-01A	KIRC	RNA-seq	better outcome	61	MALE	1	375	0	375	0	375
TCGA-BP-4354-01A	KIRC	RNA-seq	poor outcome	40	MALE	1	1034	1	1034	1	685
TCGA-BP-4355-01A	KIRC	RNA-seq	poor outcome	59	FEMALE	1	953	NA	953	0	953
TCGA-BP-4758-01A	KIRC	RNA-seq	poor outcome	40	MALE	0	2208	0	2208	0	2208
TCGA-BP-4762-01A	KIRC	RNA-seq	better outcome	42	MALE	1	1343	0	1343	0	1343
TCGA-BP-4763-01A	KIRC	RNA-seq	better outcome	79	FEMALE	1	1270	0	1270	0	1270
TCGA-BP-4765-01A	KIRC	RNA-seq	better outcome	43	MALE	0	2184	0	2184	0	2184
TCGA-BP-4770-01A	KIRC	RNA-seq	poor outcome	73	FEMALE	1	329	1	329	1	169
TCGA-BP-4771-01A	KIRC	RNA-seq	poor outcome	62	MALE	1	162	1	162	1	23
TCGA-BP-4774-01A	KIRC	RNA-seq	poor outcome	57	FEMALE	0	1885	0	1885	0	1885
TCGA-BP-4775-01A	KIRC	RNA-seq	better outcome	55	FEMALE	0	1843	0	1843	0	1843
TCGA-BP-4776-01A	KIRC	RNA-seq	poor outcome	52	MALE	0	411	0	411	0	411
TCGA-BP-4777-01A	KIRC	RNA-seq	poor outcome	46	MALE	0	1731	0	1731	0	1731
TCGA-BP-4782-01A	KIRC	RNA-seq	better outcome	55	FEMALE	0	354	0	354	0	354
TCGA-BP-4787-01A	KIRC	RNA-seq	poor outcome	59	FEMALE	1	480	1	480	1	259
TCGA-BP-4789-01A	KIRC	RNA-seq	better outcome	48	MALE	0	1489	0	1489	0	1489
TCGA-BP-4790-01A	KIRC	RNA-seq	better outcome	76	MALE	1	1111	0	1111	0	1111
TCGA-BP-4797-01A	KIRC	RNA-seq	better outcome	34	MALE	0	1107	0	1107	0	1107
TCGA-BP-4798-01A	KIRC	RNA-seq	poor outcome	74	MALE	1	334	1	334	1	334
TCGA-BP-4799-01A	KIRC	RNA-seq	poor outcome	70	MALE	1	1133	1	1133	1	352
TCGA-BP-4801-01A	KIRC	RNA-seq	better outcome	57	MALE	0	1124	0	1124	0	1124
TCGA-BP-4959-01A	KIRC	RNA-seq	better outcome	49	MALE	0	2660	0	2660	0	2660
TCGA-BP-4960-01A	KIRC	RNA-seq	poor outcome	46	MALE	0	2172	0	2172	0	2172
TCGA-BP-4961-01A	KIRC	RNA-seq	better outcome	47	MALE	0	1935	0	1935	0	1935
TCGA-BP-4962-01A	KIRC	RNA-seq	poor outcome	58	MALE	0	1785	0	1785	0	1785
TCGA-BP-4968-01A	KIRC	RNA-seq	poor outcome	40	MALE	0	1746	0	1746	0	1746
TCGA-BP-4970-01A	KIRC	RNA-seq	better outcome	44	MALE	0	433	0	433	0	433
TCGA-BP-4971-01A	KIRC	RNA-seq	poor outcome	40	MALE	0	1487	0	1487	0	1487
TCGA-BP-4972-01A	KIRC	RNA-seq	better outcome	43	FEMALE	0	1502	0	1502	0	1502
TCGA-BP-4974-01A	KIRC	RNA-seq	better outcome	58	MALE	1	211	1	211	1	35
TCGA-BP-4983-01A	KIRC	RNA-seq	poor outcome	67	FEMALE	0	1413	0	1413	0	1413
TCGA-BP-4985-01A	KIRC	RNA-seq	poor outcome	72	MALE	1	952	1	952	1	205
TCGA-BP-4987-01A	KIRC	RNA-seq	better outcome	41	FEMALE	0	1124	0	1124	0	1124
TCGA-BP-4989-01A	KIRC	RNA-seq	poor outcome	58	MALE	0	118	0	118	0	118
TCGA-BP-4995-01A	KIRC	RNA-seq	better outcome	68	MALE	0	1371	0	1371	0	1371
TCGA-BP-4998-01A	KIRC	RNA-seq	better outcome	49	MALE	0	932	0	932	0	932
TCGA-BP-5000-01A	KIRC	RNA-seq	poor outcome	40	MALE	0	563	0	563	0	563
TCGA-BP-5006-01A	KIRC	RNA-seq	better outcome	61	MALE	0	840	0	840	0	840
TCGA-BP-5008-01A	KIRC	RNA-seq	better outcome	46	MALE	0	1071	0	1071	0	1071
TCGA-BP-5009-01A	KIRC	RNA-seq	poor outcome	52	MALE	1	1092	1	1092	1	324
TCGA-BP-5010-01A	KIRC	RNA-seq	poor outcome	63	MALE	1	878	1	878	1	582
TCGA-BP-5169-01A	KIRC	RNA-seq	poor outcome	70	MALE	0	193	0	193	0	193
TCGA-BP-5170-01A	KIRC	RNA-seq	poor outcome	55	MALE	0	2412	0	2412	0	2412
TCGA-BP-5173-01A	KIRC	RNA-seq	better outcome	75	MALE	1	62	0	62	0	62
TCGA-BP-5176-01A	KIRC	RNA-seq	poor outcome	78	FEMALE	1	1590	0	1590	0	1590
TCGA-BP-5177-01A	KIRC	RNA-seq	poor outcome	46	FEMALE	0	293	0	293	0	293
TCGA-BP-5178-01A	KIRC	RNA-seq	poor outcome	71	MALE	1	1912	1	1912	1	396
TCGA-BP-5182-01A	KIRC	RNA-seq	better outcome	56	MALE	0	1165	0	1165	0	1165
TCGA-BP-5187-01A	KIRC	RNA-seq	better outcome	54	MALE	0	406	0	406	0	406
TCGA-BP-5189-01A	KIRC	RNA-seq	better outcome	60	MALE	1	822	1	822	1	634
TCGA-BP-5191-01A	KIRC	RNA-seq	poor outcome	79	MALE	0	967	0	967	0	967
TCGA-BP-5195-01A	KIRC	RNA-seq	better outcome	75	MALE	0	749	0	749	0	749
TCGA-BP-5196-01A	KIRC	RNA-seq	poor outcome	53	MALE	0	1018	0	1018	0	1018
TCGA-BP-5198-01A	KIRC	RNA-seq	poor outcome	72	MALE	0	603	0	603	0	603
TCGA-BP-5199-01A	KIRC	RNA-seq	poor outcome	58	MALE	0	1355	0	1355	0	1355
TCGA-BP-5200-01A	KIRC	RNA-seq	better outcome	44	MALE	0	1063	0	1063	0	1063
TCGA-BP-5201-01A	KIRC	RNA-seq	poor outcome	63	MALE	0	951	0	951	1	NA
TCGA-CJ-4635-01A	KIRC	RNA-seq	better outcome	48	MALE	0	1416	0	1416	0	1416
TCGA-CJ-4637-01A	KIRC	RNA-seq	poor outcome	52	FEMALE	1	2227	1	2227	1	1821
TCGA-CJ-4640-01A	KIRC	RNA-seq	poor outcome	49	MALE	0	3480	0	3480	0	3480
TCGA-CJ-4641-01A	KIRC	RNA-seq	poor outcome	55	FEMALE	1	1661	1	1661	1	NA
TCGA-CJ-4643-01A	KIRC	RNA-seq	better outcome	67	FEMALE	0	1793	0	1793	0	1793
TCGA-CJ-4644-01A	KIRC	RNA-seq	better outcome	48	FEMALE	1	336	1	336	1	93
TCGA-CJ-4870-01A	KIRC	RNA-seq	better outcome	58	FEMALE	0	1498	0	1498	0	1498
TCGA-CJ-4872-01A	KIRC	RNA-seq	better outcome	51	MALE	0	1435	0	1435	0	1435
TCGA-CJ-4874-01A	KIRC	RNA-seq	better outcome	73	FEMALE	0	2283	0	2283	0	2283
TCGA-CJ-4881-01A	KIRC	RNA-seq	poor outcome	41	MALE	0	2014	0	2014	1	1881
TCGA-CJ-4882-01A	KIRC	RNA-seq	poor outcome	57	MALE	0	1883	0	1883	0	1883
TCGA-CJ-4884-01A	KIRC	RNA-seq	poor outcome	72	FEMALE	0	1759	0	1759	0	1759
TCGA-CJ-4886-01A	KIRC	RNA-seq	better outcome	42	FEMALE	0	1952	0	1952	0	1952
TCGA-CJ-4888-01A	KIRC	RNA-seq	poor outcome	59	MALE	1	1567	1	1567	1	608
TCGA-CJ-4889-01A	KIRC	RNA-seq	better outcome	63	FEMALE	0	1946	0	1946	0	1946
TCGA-CJ-4890-01A	KIRC	RNA-seq	better outcome	72	MALE	0	3519	0	3519	1	70
TCGA-CJ-4891-01A	KIRC	RNA-seq	poor outcome	57	FEMALE	1	819	0	819	0	819
TCGA-CJ-4892-01A	KIRC	RNA-seq	poor outcome	65	FEMALE	0	1521	0	1521	0	1521
TCGA-CJ-4893-01A	KIRC	RNA-seq	better outcome	76	FEMALE	0	750	0	750	0	750
TCGA-CJ-4894-01A	KIRC	RNA-seq	better outcome	58	MALE	1	841	1	841	1	158
TCGA-CJ-4895-01A	KIRC	RNA-seq	poor outcome	62	MALE	1	1200	1	1200	1	61
TCGA-CJ-4901-01A	KIRC	RNA-seq	poor outcome	47	MALE	0	1450	0	1450	0	1450
TCGA-CJ-4902-01A	KIRC	RNA-seq	poor outcome	61	MALE	0	1520	0	1520	0	1520
TCGA-CJ-4904-01A	KIRC	RNA-seq	better outcome	60	FEMALE	0	3302	0	3302	1	278
TCGA-CJ-4908-01A	KIRC	RNA-seq	better outcome	38	MALE	0	1531	0	1531	0	1531
TCGA-CJ-4916-01A	KIRC	RNA-seq	poor outcome	69	FEMALE	0	1373	0	1373	0	1373
TCGA-CJ-4918-01A	KIRC	RNA-seq	better outcome	64	MALE	1	93	1	93	1	33
TCGA-CJ-5671-01A	KIRC	RNA-seq	poor outcome	51	MALE	0	3987	0	3987	0	3987
TCGA-CJ-5672-01A	KIRC	RNA-seq	poor outcome	84	MALE	1	2190	0	2190	0	2190
TCGA-CJ-5675-01A	KIRC	RNA-seq	poor outcome	70	MALE	0	3936	0	3936	1	900
TCGA-CJ-5676-01A	KIRC	RNA-seq	poor outcome	47	MALE	0	4067	0	4067	1	2219
TCGA-CJ-5677-01A	KIRC	RNA-seq	poor outcome	54	FEMALE	1	782	1	782	1	288
TCGA-CJ-5678-01A	KIRC	RNA-seq	poor outcome	62	MALE	1	574	1	574	1	399
TCGA-CJ-5684-01A	KIRC	RNA-seq	better outcome	61	MALE	0	2231	0	2231	0	2231
TCGA-CJ-5686-01A	KIRC	RNA-seq	better outcome	59	FEMALE	0	2038	0	2038	0	2038
TCGA-CJ-5689-01A	KIRC	RNA-seq	better outcome	90	MALE	1	1620	0	1620	0	1620
TCGA-CJ-6027-01A	KIRC	RNA-seq	poor outcome	77	MALE	1	3615	0	3615	0	3615
TCGA-CJ-6028-01A	KIRC	RNA-seq	better outcome	58	MALE	1	1625	1	1625	1	137
TCGA-CJ-6030-01A	KIRC	RNA-seq	better outcome	65	MALE	1	2299	0	2299	0	2299
TCGA-CJ-6032-01A	KIRC	RNA-seq	better outcome	63	FEMALE	0	3639	0	3639	0	3639
TCGA-CJ-6033-01A	KIRC	RNA-seq	poor outcome	54	FEMALE	1	224	1	224	1	144
TCGA-CW-5581-01A	KIRC	RNA-seq	better outcome	44	MALE	0	2799	0	2799	0	2799
TCGA-CW-5583-01A	KIRC	RNA-seq	better outcome	51	FEMALE	0	2489	0	2489	0	2489
TCGA-CW-5587-01A	KIRC	RNA-seq	better outcome	62	FEMALE	0	2226	0	2226	1	2003
TCGA-CW-5588-01A	KIRC	RNA-seq	better outcome	78	FEMALE	0	2017	0	2017	0	2017
TCGA-CW-5590-01A	KIRC	RNA-seq	better outcome	51	MALE	1	1075	NA	1075	1	672
TCGA-CW-6087-01A	KIRC	RNA-seq	better outcome	61	MALE	1	41	0	41	0	41
TCGA-CZ-4856-01A	KIRC	RNA-seq	better outcome	62	FEMALE	0	18	0	18	0	18
TCGA-CZ-4857-01A	KIRC	RNA-seq	poor outcome	56	MALE	1	1432	1	1432	1	188
TCGA-CZ-4858-01A	KIRC	RNA-seq	poor outcome	39	MALE	1	2105	1	2105	1	597
TCGA-CZ-4859-01A	KIRC	RNA-seq	better outcome	59	FEMALE	0	1787	0	1787	0	1787
TCGA-CZ-4862-01A	KIRC	RNA-seq	better outcome	46	MALE	0	3271	0	3271	0	3271
TCGA-CZ-4863-01A	KIRC	RNA-seq	better outcome	51	FEMALE	0	1928	0	1928	0	1928
TCGA-CZ-4865-01A	KIRC	RNA-seq	better outcome	70	FEMALE	1	166	0	166	0	166
TCGA-CZ-5451-01A	KIRC	RNA-seq	better outcome	74	MALE	0	1929	0	1929	0	1929
TCGA-CZ-5452-01A	KIRC	RNA-seq	poor outcome	69	MALE	0	1789	0	1789	0	1789
TCGA-CZ-5455-01A	KIRC	RNA-seq	better outcome	63	MALE	1	561	1	561	1	561
TCGA-CZ-5456-01A	KIRC	RNA-seq	poor outcome	57	MALE	0	2422	0	2422	1	951
TCGA-CZ-5457-01A	KIRC	RNA-seq	better outcome	62	MALE	0	2754	0	2754	1	174
TCGA-CZ-5458-01A	KIRC	RNA-seq	better outcome	43	MALE	0	2789	0	2789	0	2789
TCGA-CZ-5459-01A	KIRC	RNA-seq	poor outcome	63	MALE	0	1683	0	1683	0	1683
TCGA-CZ-5462-01A	KIRC	RNA-seq	better outcome	83	MALE	1	311	1	311	1	311
TCGA-CZ-5464-01A	KIRC	RNA-seq	poor outcome	69	MALE	0	2128	0	2128	0	2128
TCGA-CZ-5466-01A	KIRC	RNA-seq	poor outcome	67	MALE	0	685	0	685	0	685
TCGA-CZ-5468-01A	KIRC	RNA-seq	poor outcome	84	MALE	1	59	1	59	1	59
TCGA-CZ-5470-01A	KIRC	RNA-seq	poor outcome	72	FEMALE	0	386	0	386	0	386
TCGA-CZ-5984-01A	KIRC	RNA-seq	better outcome	51	MALE	0	2067	0	2067	0	2067
TCGA-CZ-5985-01A	KIRC	RNA-seq	better outcome	58	MALE	0	1997	0	1997	0	1997
TCGA-CZ-5987-01A	KIRC	RNA-seq	poor outcome	60	MALE	1	445	1	445	1	377
TCGA-CZ-5988-01A	KIRC	RNA-seq	better outcome	38	MALE	0	693	0	693	0	693
TCGA-CZ-5989-01A	KIRC	RNA-seq	better outcome	60	MALE	0	1905	0	1905	0	1905
TCGA-DV-5567-01A	KIRC	RNA-seq	better outcome	40	FEMALE	0	2004	0	2004	1	2004
TCGA-DV-5568-01A	KIRC	RNA-seq	poor outcome	26	MALE	0	370	0	370	0	370
TCGA-DV-5574-01A	KIRC	RNA-seq	better outcome	37	MALE	0	2016	0	2016	1	357
TCGA-EU-5905-01A	KIRC	RNA-seq	better outcome	67	FEMALE	0	119	0	119	0	119
TCGA-EU-5906-01A	KIRC	RNA-seq	better outcome	55	MALE	0	206	0	206	0	206
TCGA-05-4249-01A	LUAD	RNA-seq	better outcome	67	MALE	0	1523	0	1523	0	1523
TCGA-05-4382-01A	LUAD	RNA-seq	poor outcome	68	MALE	0	607	0	607	1	334
TCGA-05-4384-01A	LUAD	RNA-seq	better outcome	66	MALE	0	426	0	426	1	183
TCGA-05-4389-01A	LUAD	RNA-seq	poor outcome	70	MALE	0	1369	0	1369	0	1369
TCGA-05-4398-01A	LUAD	RNA-seq	poor outcome	47	FEMALE	0	1431	0	1431	0	1431
TCGA-05-4402-01A	LUAD	RNA-seq	poor outcome	57	FEMALE	1	244	0	244	0	244
TCGA-05-4403-01A	LUAD	RNA-seq	better outcome	76	MALE	0	578	0	578	0	578
TCGA-05-4405-01A	LUAD	RNA-seq	better outcome	74	FEMALE	0	610	0	610	0	610
TCGA-05-4410-01A	LUAD	RNA-seq	better outcome	62	MALE	0	0	0	0	0	0
TCGA-05-4417-01A	LUAD	RNA-seq	better outcome	51	FEMALE	0	455	0	455	0	455
TCGA-05-4418-01A	LUAD	RNA-seq	poor outcome	69	MALE	1	274	NA	274	0	274
TCGA-05-4424-01A	LUAD	RNA-seq	poor outcome	70	MALE	0	913	0	913	1	153
TCGA-05-4425-01A	LUAD	RNA-seq	poor outcome	70	FEMALE	0	669	0	669	0	669
TCGA-05-4430-01A	LUAD	RNA-seq	better outcome	59	FEMALE	0	761	0	761	0	761
TCGA-05-4432-01A	LUAD	RNA-seq	poor outcome	66	MALE	0	761	0	761	0	761
TCGA-05-4433-01A	LUAD	RNA-seq	better outcome	82	MALE	0	730	0	730	0	730
TCGA-05-5420-01A	LUAD	RNA-seq	poor outcome	67	MALE	0	457	0	457	1	245
TCGA-05-5423-01A	LUAD	RNA-seq	poor outcome	65	MALE	0	151	0	151	0	151
TCGA-38-6178-01A	LUAD	RNA-seq	better outcome	70	FEMALE	0	448	0	448	0	448
TCGA-44-2655-01A	LUAD	RNA-seq	better outcome	65	FEMALE	0	1324	0	1324	1	1009
TCGA-44-2656-01A	LUAD	RNA-seq	poor outcome	59	MALE	0	1429	0	1429	1	568
TCGA-44-2657-01A	LUAD	RNA-seq	better outcome	74	FEMALE	0	1351	0	1351	0	1351
TCGA-44-2659-01A	LUAD	RNA-seq	better outcome	65	FEMALE	0	1367	0	1367	1	1146
TCGA-44-2661-01A	LUAD	RNA-seq	better outcome	69	FEMALE	0	1159	0	1159	0	1159
TCGA-44-2665-01A	LUAD	RNA-seq	better outcome	55	FEMALE	0	1301	0	1301	0	1301
TCGA-44-3396-01A	LUAD	RNA-seq	poor outcome	74	FEMALE	0	1130	0	1130	0	1130
TCGA-44-3919-01A	LUAD	RNA-seq	poor outcome	71	FEMALE	1	1026	1	1026	1	921
TCGA-44-4112-01A	LUAD	RNA-seq	poor outcome	60	FEMALE	1	808	1	808	1	619
TCGA-44-6145-01A	LUAD	RNA-seq	poor outcome	62	FEMALE	0	595	0	595	0	595
TCGA-44-6774-01A	LUAD	RNA-seq	better outcome	56	FEMALE	0	658	0	658	0	658
TCGA-44-6777-01A	LUAD	RNA-seq	better outcome	85	FEMALE	1	987	0	987	0	987
TCGA-44-6779-01A	LUAD	RNA-seq	poor outcome	50	FEMALE	1	500	1	500	1	232
TCGA-44-7662-01A	LUAD	RNA-seq	poor outcome	61	MALE	0	218	0	218	0	218
TCGA-44-7672-01A	LUAD	RNA-seq	poor outcome	52	FEMALE	0	719	0	719	0	719
TCGA-49-4487-01A	LUAD	RNA-seq	poor outcome	72	FEMALE	1	855	1	855	1	697
TCGA-49-4490-01A	LUAD	RNA-seq	better outcome	45	FEMALE	1	385	1	385	1	385
TCGA-49-4501-01A	LUAD	RNA-seq	better outcome	67	FEMALE	1	1421	1	1421	1	545
TCGA-49-4505-01A	LUAD	RNA-seq	better outcome	61	FEMALE	1	428	1	428	1	417
TCGA-49-4506-01A	LUAD	RNA-seq	poor outcome	68	FEMALE	1	999	NA	999	1	692
TCGA-49-4507-01A	LUAD	RNA-seq	poor outcome	73	FEMALE	1	268	1	268	1	158
TCGA-49-4512-01A	LUAD	RNA-seq	better outcome	69	FEMALE	1	905	1	905	1	905
TCGA-49-4514-01A	LUAD	RNA-seq	poor outcome	79	FEMALE	0	1700	0	1700	0	1700
TCGA-49-6744-01A	LUAD	RNA-seq	better outcome	64	FEMALE	0	1683	0	1683	0	1683
TCGA-49-6761-01A	LUAD	RNA-seq	poor outcome	68	FEMALE	0	354	0	354	0	354
TCGA-49-6767-01A	LUAD	RNA-seq	poor outcome	46	FEMALE	0	677	0	677	0	677
TCGA-50-5044-01A	LUAD	RNA-seq	poor outcome	72	FEMALE	1	624	1	624	1	483
TCGA-50-5049-01A	LUAD	RNA-seq	poor outcome	70	MALE	0	3094	0	3094	1	1568
TCGA-50-5055-01A	LUAD	RNA-seq	better outcome	79	FEMALE	1	1830	1	1830	1	771
TCGA-50-5068-01A	LUAD	RNA-seq	poor outcome	59	FEMALE	1	1499	1	1499	1	686
TCGA-50-5072-01A	LUAD	RNA-seq	poor outcome	74	MALE	1	250	1	250	1	213
TCGA-50-5933-01A	LUAD	RNA-seq	poor outcome	72	MALE	1	2393	0	2393	0	2393
TCGA-50-5936-01A	LUAD	RNA-seq	poor outcome	58	MALE	1	257	1	257	1	150
TCGA-50-5939-01A	LUAD	RNA-seq	poor outcome	85	MALE	1	460	0	460	0	460
TCGA-50-5941-01A	LUAD	RNA-seq	poor outcome	55	FEMALE	0	1474	0	1474	0	1474
TCGA-50-6593-01A	LUAD	RNA-seq	poor outcome	49	FEMALE	1	336	1	336	1	266
TCGA-50-6595-01A	LUAD	RNA-seq	poor outcome	74	FEMALE	1	189	1	189	1	182
TCGA-50-6597-01A	LUAD	RNA-seq	poor outcome	79	FEMALE	1	1268	0	1268	0	1268
TCGA-50-6673-01A	LUAD	RNA-seq	better outcome	84	FEMALE	1	22	NA	22	0	22
TCGA-50-7109-01A	LUAD	RNA-seq	poor outcome	60	MALE	1	308	1	308	1	15
TCGA-53-7626-01A	LUAD	RNA-seq	better outcome	76	FEMALE	1	929	1	929	1	865
TCGA-53-7813-01A	LUAD	RNA-seq	poor outcome	51	FEMALE	0	424	0	424	0	424
TCGA-55-1592-01A	LUAD	RNA-seq	poor outcome	65	MALE	1	701	1	701	1	452
TCGA-55-1594-01A	LUAD	RNA-seq	poor outcome	68	MALE	0	1178	0	1178	0	1178
TCGA-55-6642-01A	LUAD	RNA-seq	better outcome	63	MALE	0	2449	0	2449	0	2449
TCGA-55-6712-01A	LUAD	RNA-seq	poor outcome	71	MALE	1	171	1	171	1	171
TCGA-55-6970-01A	LUAD	RNA-seq	better outcome	67	FEMALE	1	464	1	464	1	457
TCGA-55-6971-01A	LUAD	RNA-seq	better outcome	59	FEMALE	0	1400	0	1400	0	1400
TCGA-55-6978-01A	LUAD	RNA-seq	poor outcome	81	MALE	1	176	1	176	1	42
TCGA-55-6979-01A	LUAD	RNA-seq	poor outcome	59	FEMALE	1	237	1	237	1	195
TCGA-55-6980-01A	LUAD	RNA-seq	better outcome	56	MALE	0	2109	0	2109	0	2109
TCGA-55-6981-01A	LUAD	RNA-seq	poor outcome	53	FEMALE	1	1379	0	1379	0	1379
TCGA-55-6982-01A	LUAD	RNA-seq	poor outcome	79	FEMALE	1	995	1	995	1	183
TCGA-55-6983-01A	LUAD	RNA-seq	better outcome	81	MALE	0	2823	0	2823	0	2823
TCGA-55-6985-01A	LUAD	RNA-seq	poor outcome	58	FEMALE	0	1233	0	1233	0	1233
TCGA-55-6986-01A	LUAD	RNA-seq	better outcome	74	FEMALE	0	3261	0	3261	0	3261
TCGA-55-7281-01A	LUAD	RNA-seq	better outcome	70	FEMALE	0	872	0	872	1	339
TCGA-55-7573-01A	LUAD	RNA-seq	better outcome	72	FEMALE	0	487	0	487	0	487
TCGA-55-7574-01A	LUAD	RNA-seq	better outcome	64	FEMALE	1	995	1	995	1	478
TCGA-55-7576-01A	LUAD	RNA-seq	poor outcome	54	MALE	0	670	0	670	0	670
TCGA-55-7724-01A	LUAD	RNA-seq	better outcome	NA	NA	0	705	0	705	0	705
TCGA-55-7725-01A	LUAD	RNA-seq	better outcome	68	FEMALE	0	442	0	442	0	442
TCGA-55-7726-01A	LUAD	RNA-seq	poor outcome	72	FEMALE	0	652	0	652	0	652
TCGA-55-7727-01A	LUAD	RNA-seq	poor outcome	71	MALE	0	119	0	119	0	119
TCGA-55-7728-01A	LUAD	RNA-seq	better outcome	64	FEMALE	0	704	0	704	0	704
TCGA-55-7815-01A	LUAD	RNA-seq	better outcome	77	MALE	0	773	0	773	1	466
TCGA-55-7907-01A	LUAD	RNA-seq	poor outcome	77	MALE	1	343	1	343	1	294
TCGA-55-7911-01A	LUAD	RNA-seq	poor outcome	70	FEMALE	0	537	0	537	1	515
TCGA-55-7914-01A	LUAD	RNA-seq	better outcome	71	FEMALE	1	187	1	187	1	187
TCGA-64-1676-01A	LUAD	RNA-seq	poor outcome	58	MALE	0	1728	0	1728	0	1728
TCGA-64-1679-01A	LUAD	RNA-seq	poor outcome	58	FEMALE	0	2488	0	2488	0	2488
TCGA-64-1681-01A	LUAD	RNA-seq	better outcome	61	FEMALE	1	1167	NA	1167	1	439
TCGA-64-5778-01A	LUAD	RNA-seq	poor outcome	60	MALE	0	1305	0	1305	1	962
TCGA-64-5781-01A	LUAD	RNA-seq	poor outcome	55	FEMALE	0	1559	0	1559	1	96
TCGA-67-3771-01A	LUAD	RNA-seq	poor outcome	77	FEMALE	0	610	0	610	0	610
TCGA-67-3772-01A	LUAD	RNA-seq	better outcome	82	FEMALE	0	573	0	573	0	573
TCGA-67-3774-01A	LUAD	RNA-seq	better outcome	73	FEMALE	0	385	0	385	0	385
TCGA-67-6217-01A	LUAD	RNA-seq	better outcome	73	FEMALE	0	422	0	422	1	296
TCGA-69-7761-01A	LUAD	RNA-seq	poor outcome	84	MALE	0	186	0	186	0	186
TCGA-69-7763-01A	LUAD	RNA-seq	better outcome	69	MALE	0	690	0	690	0	690
TCGA-69-7765-01A	LUAD	RNA-seq	better outcome	56	MALE	0	165	0	165	0	165
TCGA-73-4658-01A	LUAD	RNA-seq	better outcome	80	FEMALE	1	1600	0	1600	0	1600
TCGA-73-4659-01A	LUAD	RNA-seq	poor outcome	66	MALE	1	711	1	711	1	35
TCGA-73-4662-01A	LUAD	RNA-seq	better outcome	65	FEMALE	0	2515	0	2515	1	21
TCGA-73-7499-01A	LUAD	RNA-seq	poor outcome	81	FEMALE	1	1531	0	1531	1	1447
TCGA-75-5126-01A	LUAD	RNA-seq	poor outcome	NA	FEMALE	0	NA	0	NA	0	NA
TCGA-75-5146-01A	LUAD	RNA-seq	better outcome	NA	MALE	0	2368	0	2368	1	1773
TCGA-75-5147-01A	LUAD	RNA-seq	poor outcome	NA	FEMALE	0	1333	0	1333	0	1333
TCGA-75-6203-01A	LUAD	RNA-seq	better outcome	NA	FEMALE	0	NA	0	NA	0	NA
TCGA-75-6205-01A	LUAD	RNA-seq	poor outcome	NA	FEMALE	1	NA	1	NA	1	NA
TCGA-75-6211-01A	LUAD	RNA-seq	poor outcome	NA	FEMALE	1	NA	1	NA	1	NA
TCGA-75-6212-01A	LUAD	RNA-seq	better outcome	NA	FEMALE	1	1516	1	1516	1	1340
TCGA-75-7025-01A	LUAD	RNA-seq	better outcome	NA	MALE	0	3305	0	3305	1	1481
TCGA-75-7031-01A	LUAD	RNA-seq	poor outcome	NA	FEMALE	0	NA	0	NA	0	NA
TCGA-78-7152-01A	LUAD	RNA-seq	better outcome	65	MALE	1	1215	1	1215	1	1202
TCGA-78-7159-01A	LUAD	RNA-seq	poor outcome	60	FEMALE	0	1974	0	1974	0	1974
TCGA-78-7162-01A	LUAD	RNA-seq	better outcome	75	MALE	1	3169	NA	3169	1	2218
TCGA-78-7539-01A	LUAD	RNA-seq	better outcome	75	FEMALE	0	791	0	791	1	688
TCGA-78-7542-01A	LUAD	RNA-seq	poor outcome	56	MALE	1	321	NA	321	0	321
TCGA-80-5607-01A	LUAD	RNA-seq	better outcome	NA	FEMALE	0	NA	0	NA	0	NA
TCGA-80-5608-01A	LUAD	RNA-seq	poor outcome	NA	FEMALE	0	2832	0	2832	0	2832
TCGA-86-6562-01A	LUAD	RNA-seq	poor outcome	52	MALE	1	376	1	376	1	274
TCGA-86-6851-01A	LUAD	RNA-seq	better outcome	73	FEMALE	0	179	0	179	0	179
TCGA-91-6828-01A	LUAD	RNA-seq	better outcome	70	MALE	0	323	0	323	0	323
TCGA-91-6829-01A	LUAD	RNA-seq	poor outcome	78	MALE	1	1258	0	1258	0	1258
TCGA-91-6835-01A	LUAD	RNA-seq	better outcome	81	FEMALE	0	79	0	79	0	79
TCGA-91-6849-01A	LUAD	RNA-seq	better outcome	75	FEMALE	0	35	0	35	0	35
TCGA-91-7771-01A	LUAD	RNA-seq	better outcome	62	MALE	0	492	0	492	0	492
TCGA-93-7347-01A	LUAD	RNA-seq	better outcome	76	FEMALE	0	683	0	683	0	683
TCGA-93-7348-01A	LUAD	RNA-seq	better outcome	75	FEMALE	0	531	0	531	0	531
TCGA-95-7567-01A	LUAD	RNA-seq	poor outcome	61	MALE	0	568	0	568	0	568
TCGA-97-7546-01A	LUAD	RNA-seq	better outcome	76	FEMALE	0	1285	0	1285	1	1255
TCGA-97-7553-01A	LUAD	RNA-seq	better outcome	58	FEMALE	0	1870	0	1870	0	1870
TCGA-97-7554-01A	LUAD	RNA-seq	better outcome	83	FEMALE	0	775	0	775	0	775
TCGA-97-7937-01A	LUAD	RNA-seq	poor outcome	65	MALE	0	564	0	564	0	564
TCGA-97-7941-01A	LUAD	RNA-seq	better outcome	72	FEMALE	0	484	0	484	0	484
TCGA-99-7458-01A	LUAD	RNA-seq	better outcome	74	FEMALE	0	747	0	747	0	747
GSM2881630	LGG	array	better outcome	46.8966	female	NA	NA	NA	NA	1	1876
GSM2881631	LGG	array	better outcome	28.1944	male	NA	NA	NA	NA	1	1603
GSM2881632	LGG	array	poor outcome	51.2608	female	NA	NA	NA	NA	0	2056
GSM2881633	LGG	array	poor outcome	26.5325	male	NA	NA	NA	NA	1	781
GSM2881634	LGG	array	better outcome	27.7317	male	NA	NA	NA	NA	0	566
GSM2881635	LGG	array	poor outcome	22.3025	male	NA	NA	NA	NA	1	851
GSM2881636	LGG	array	poor outcome	63.4825	male	NA	NA	NA	NA	0	1935
GSM2881637	LGG	array	poor outcome	52.5722	female	NA	NA	NA	NA	1	1259
GSM2881638	LGG	array	better outcome	39.4853	female	NA	NA	NA	NA	0	2043
GSM2881639	LGG	array	poor outcome	20.9555	female	NA	NA	NA	NA	0	1380
GSM2881640	LGG	array	better outcome	59.2361	female	NA	NA	NA	NA	1	575
GSM2881641	LGG	array	poor outcome	63.833	male	NA	NA	NA	NA	1	350
GSM2881642	LGG	array	better outcome	34.371	female	NA	NA	NA	NA	1	1043
GSM2881643	LGG	array	better outcome	50.2231	male	NA	NA	NA	NA	1	173
GSM2881644	LGG	array	poor outcome	36.4052	female	NA	NA	NA	NA	1	915
GSM2881645	LGG	array	poor outcome	46.3737	female	NA	NA	NA	NA	0	2063
GSM2881646	LGG	array	better outcome	52.961	female	NA	NA	NA	NA	0	2015
GSM2881647	LGG	array	better outcome	31.989	male	NA	NA	NA	NA	0	1988
GSM2881648	LGG	array	better outcome	49.4018	male	NA	NA	NA	NA	0	2051
GSM2881649	LGG	array	poor outcome	38.1629	female	NA	NA	NA	NA	0	1895
GSM2881650	LGG	array	better outcome	53.2539	female	NA	NA	NA	NA	0	1976
GSM2881651	LGG	array	poor outcome	54.2834	male	NA	NA	NA	NA	0	1928
GSM2881652	LGG	array	better outcome	43.2471	female	NA	NA	NA	NA	1	1898
GSM2881653	LGG	array	poor outcome	63.7125	male	NA	NA	NA	NA	0	2450
GSM2881654	LGG	array	poor outcome	37.306	male	NA	NA	NA	NA	1	556
GSM2881655	LGG	array	better outcome	32.8706	male	NA	NA	NA	NA	0	388
GSM2881656	LGG	array	poor outcome	58.3217	male	NA	NA	NA	NA	1	719
GSM2881657	LGG	array	better outcome	41.8289	female	NA	NA	NA	NA	1	441
GSM2881658	LGG	array	poor outcome	37.9493	female	NA	NA	NA	NA	1	293
GSM2881659	LGG	array	better outcome	42.6229	male	NA	NA	NA	NA	1	1470
GSM2881660	LGG	array	better outcome	52.8241	male	NA	NA	NA	NA	0	1940
GSM2881661	LGG	array	poor outcome	71.2279	male	NA	NA	NA	NA	1	383
GSM2881662	LGG	array	better outcome	33.7002	female	NA	NA	NA	NA	1	1096
GSM2881663	LGG	array	better outcome	34.6119	male	NA	NA	NA	NA	0	1821
GSM2881664	LGG	array	better outcome	47.7016	female	NA	NA	NA	NA	1	371
GSM2881665	LGG	array	better outcome	63.1951	female	NA	NA	NA	NA	0	1798
GSM2881666	LGG	array	better outcome	27.1923	male	NA	NA	NA	NA	1	1589
GSM2881667	LGG	array	poor outcome	62.9213	male	NA	NA	NA	NA	0	1826
GSM2881668	LGG	array	better outcome	36.2628	male	NA	NA	NA	NA	1	1792
GSM2881669	LGG	array	better outcome	39.217	male	NA	NA	NA	NA	0	357
GSM2881670	LGG	array	poor outcome	35.5154	female	NA	NA	NA	NA	1	1675
GSM2881671	LGG	array	better outcome	49.2402	female	NA	NA	NA	NA	0	1794
GSM2881672	LGG	array	better outcome	37.4209	male	NA	NA	NA	NA	0	707
GSM2881673	LGG	array	poor outcome	62.6393	female	NA	NA	NA	NA	0	1710
GSM2881674	LGG	array	poor outcome	57.1088	male	NA	NA	NA	NA	0	1698
GSM2881675	LGG	array	poor outcome	25.7906	female	NA	NA	NA	NA	1	454
GSM2881676	LGG	array	poor outcome	52.961	male	NA	NA	NA	NA	0	2387
GSM2881677	LGG	array	poor outcome	28.2491	male	NA	NA	NA	NA	0	1093
GSM2881678	LGG	array	better outcome	31.8658	female	NA	NA	NA	NA	0	1133
GSM2881679	LGG	array	poor outcome	39.2745	male	NA	NA	NA	NA	1	156
GSM2881680	LGG	array	poor outcome	28.6626	female	NA	NA	NA	NA	1	1148
GSM2881681	LGG	array	better outcome	26.9678	male	NA	NA	NA	NA	1	263
GSM2881682	LGG	array	poor outcome	44.6927	female	NA	NA	NA	NA	1	720
GSM2881683	LGG	array	better outcome	36.8679	male	NA	NA	NA	NA	1	1742
GSM2881684	LGG	array	poor outcome	37.6263	male	NA	NA	NA	NA	0	1682
GSM2881685	LGG	array	poor outcome	33.9603	female	NA	NA	NA	NA	1	757
GSM2881686	LGG	array	poor outcome	41.191	female	NA	NA	NA	NA	0	1665
GSM2881687	LGG	array	better outcome	41.796	female	NA	NA	NA	NA	1	392
GSM2881688	LGG	array	better outcome	21.9329	female	NA	NA	NA	NA	0	1
GSM2881689	LGG	array	better outcome	50.6448	male	NA	NA	NA	NA	1	696
GSM2881690	LGG	array	poor outcome	36.2656	female	NA	NA	NA	NA	1	691
GSM2881691	LGG	array	better outcome	48.2081	female	NA	NA	NA	NA	0	1624
GSM2881692	LGG	array	poor outcome	50.7926	male	NA	NA	NA	NA	0	1686
GSM2881693	LGG	array	better outcome	46.59	male	NA	NA	NA	NA	0	1618
GSM2881694	LGG	array	better outcome	42.5708	female	NA	NA	NA	NA	1	1322
GSM2881695	LGG	array	better outcome	53.1389	female	NA	NA	NA	NA	1	1728
GSM2881696	LGG	array	poor outcome	51.6277	male	NA	NA	NA	NA	0	1569
GSM2881697	LGG	array	poor outcome	40.0931	male	NA	NA	NA	NA	1	865
GSM2881698	LGG	array	poor outcome	32.104	male	NA	NA	NA	NA	1	201
GSM2881699	LGG	array	better outcome	50.1383	male	NA	NA	NA	NA	1	665
GSM2881700	LGG	array	better outcome	37.1663	male	NA	NA	NA	NA	1	1429
GSM2881701	LGG	array	poor outcome	19.4771	male	NA	NA	NA	NA	1	670
GSM2881702	LGG	array	poor outcome	53.3689	female	NA	NA	NA	NA	0	1421
GSM2881703	LGG	array	better outcome	30.527	male	NA	NA	NA	NA	1	668
GSM2881704	LGG	array	poor outcome	40.8049	male	NA	NA	NA	NA	1	1244
GSM2881705	LGG	array	better outcome	69.4237	female	NA	NA	NA	NA	0	1581
GSM2881706	LGG	array	better outcome	26.0643	male	NA	NA	NA	NA	1	380
GSM2881707	LGG	array	poor outcome	38.3354	male	NA	NA	NA	NA	1	1288
GSM2881708	LGG	array	poor outcome	51.4962	female	NA	NA	NA	NA	1	499
GSM2881709	LGG	array	poor outcome	58.7324	male	NA	NA	NA	NA	0	1350
GSM2881710	LGG	array	poor outcome	47.1732	male	NA	NA	NA	NA	0	1400
GSM2881711	LGG	array	better outcome	21.8836	male	NA	NA	NA	NA	1	646
GSM2881712	LGG	array	better outcome	43.8084	male	NA	NA	NA	NA	0	1175
GSM2881713	LGG	array	better outcome	41.6263	male	NA	NA	NA	NA	1	1238
GSM2881714	LGG	array	poor outcome	49.6646	male	NA	NA	NA	NA	1	1521
GSM2881715	LGG	array	better outcome	41.1307	male	NA	NA	NA	NA	0	1449
GSM2881716	LGG	array	poor outcome	43.6057	female	NA	NA	NA	NA	0	1493
GSM2881717	LGG	array	better outcome	27.4689	male	NA	NA	NA	NA	1	1071
GSM2881718	LGG	array	better outcome	53.5688	male	NA	NA	NA	NA	1	336
GSM2881719	LGG	array	better outcome	42.4695	female	NA	NA	NA	NA	0	1447
GSM2881720	LGG	array	better outcome	31.8932	male	NA	NA	NA	NA	0	91
GSM2881721	LGG	array	poor outcome	30.5243	female	NA	NA	NA	NA	1	555
GSM2881722	LGG	array	poor outcome	22.3272	male	NA	NA	NA	NA	1	1422
GSM2881723	LGG	array	poor outcome	48.742	female	NA	NA	NA	NA	0	902
GSM2881724	LGG	array	better outcome	47.0144	female	NA	NA	NA	NA	0	1313
GSM2881725	LGG	array	better outcome	55.1513	male	NA	NA	NA	NA	0	619
GSM2881726	LGG	array	poor outcome	40.2546	male	NA	NA	NA	NA	1	1334
GSM2881727	LGG	array	better outcome	49.1061	male	NA	NA	NA	NA	0	1375
GSM2881728	LGG	array	better outcome	47.0253	female	NA	NA	NA	NA	1	1071
GSM2881729	LGG	array	better outcome	43.9863	male	NA	NA	NA	NA	1	1659
GSM2881730	LGG	array	poor outcome	46.4148	female	NA	NA	NA	NA	0	1232
GSM2881731	LGG	array	better outcome	31.5099	male	NA	NA	NA	NA	0	1137
GSM2881732	LGG	array	better outcome	58.8255	female	NA	NA	NA	NA	0	1364
GSM2881733	LGG	array	better outcome	53.6537	male	NA	NA	NA	NA	0	1364
GSM2881734	LGG	array	better outcome	47.7016	male	NA	NA	NA	NA	1	661
GSM2881735	LGG	array	poor outcome	28.386	male	NA	NA	NA	NA	1	526
GSM2881736	LGG	array	better outcome	58.36	male	NA	NA	NA	NA	1	1073
GSM2881737	LGG	array	poor outcome	47.2936	female	NA	NA	NA	NA	1	82
GSM2881738	LGG	array	better outcome	63.5127	male	NA	NA	NA	NA	1	57
GSM2881739	LGG	array	better outcome	36.0767	male	NA	NA	NA	NA	0	404
GSM2881740	LGG	array	poor outcome	33.588	female	NA	NA	NA	NA	1	137
GSM2881741	LGG	array	poor outcome	43.1841	female	NA	NA	NA	NA	0	1266
GSM2881742	LGG	array	better outcome	42.9131	female	NA	NA	NA	NA	0	1316
GSM2881743	LGG	array	better outcome	63.8385	female	NA	NA	NA	NA	0	1341
GSM2881744	LGG	array	poor outcome	32.9473	male	NA	NA	NA	NA	1	383
GSM2881745	LGG	array	better outcome	51.1348	male	NA	NA	NA	NA	1	529
GSM2881746	LGG	array	poor outcome	46.1739	female	NA	NA	NA	NA	0	979
GSM2881747	LGG	array	poor outcome	45.2156	female	NA	NA	NA	NA	0	1146
GSM2881748	LGG	array	poor outcome	45.7851	male	NA	NA	NA	NA	1	617
GSM2881749	LGG	array	poor outcome	50.4832	male	NA	NA	NA	NA	1	566
GSM2881750	LGG	array	better outcome	58.3354	male	NA	NA	NA	NA	0	38
GSM2881751	LGG	array	better outcome	28.0274	male	NA	NA	NA	NA	1	484
GSM2881752	LGG	array	better outcome	35.5647	male	NA	NA	NA	NA	0	507
GSM2881753	LGG	array	poor outcome	37.4045	female	NA	NA	NA	NA	1	797
GSM2881754	LGG	array	better outcome	33.191	male	NA	NA	NA	NA	0	1992
GSM2881755	LGG	array	poor outcome	31.6386	female	NA	NA	NA	NA	0	928
GSM2881756	LGG	array	better outcome	48.23	male	NA	NA	NA	NA	0	1147
GSM2881757	LGG	array	poor outcome	61.8289	male	NA	NA	NA	NA	1	1093
GSM2881758	LGG	array	poor outcome	42.3847	female	NA	NA	NA	NA	0	1255
GSM2881759	LGG	array	better outcome	30.9706	male	NA	NA	NA	NA	1	742
GSM2881760	LGG	array	better outcome	57.1034	male	NA	NA	NA	NA	0	1189
GSM2881761	LGG	array	better outcome	39.3539	female	NA	NA	NA	NA	0	30
GSM2881762	LGG	array	better outcome	53.2074	male	NA	NA	NA	NA	0	1139
GSM2881763	LGG	array	poor outcome	62.987	male	NA	NA	NA	NA	0	504
GSM2881764	LGG	array	poor outcome	44.9911	female	NA	NA	NA	NA	1	714
GSM2881765	LGG	array	better outcome	54.026	female	NA	NA	NA	NA	1	915
GSM2881766	LGG	array	better outcome	40.742	male	NA	NA	NA	NA	0	1232
GSM2881767	LGG	array	poor outcome	37.4045	female	NA	NA	NA	NA	0	1051
GSM2881768	LGG	array	better outcome	58.1081	male	NA	NA	NA	NA	0	1161
GSM2881769	LGG	array	better outcome	42.4969	female	NA	NA	NA	NA	0	1190
GSM2881770	LGG	array	better outcome	36.7474	female	NA	NA	NA	NA	0	753
GSM2881771	LGG	array	poor outcome	50.4695	male	NA	NA	NA	NA	0	98
GSM2881772	LGG	array	better outcome	59.2225	male	NA	NA	NA	NA	1	625
GSM2881773	LGG	array	poor outcome	45.5359	female	NA	NA	NA	NA	1	643
GSM2881774	LGG	array	poor outcome	49.1663	male	NA	NA	NA	NA	0	1148
GSM2881775	LGG	array	better outcome	53.4894	male	NA	NA	NA	NA	1	95
GSM2881776	LGG	array	poor outcome	33.4456	female	NA	NA	NA	NA	1	345
GSM2881777	LGG	array	poor outcome	40.6379	male	NA	NA	NA	NA	1	1246
GSM2881778	LGG	array	better outcome	48.5366	female	NA	NA	NA	NA	0	1111
GSM2881779	LGG	array	poor outcome	26.0315	female	NA	NA	NA	NA	1	497
GSM2881780	LGG	array	poor outcome	47.2526	female	NA	NA	NA	NA	0	314
GSM2881781	LGG	array	poor outcome	34.9459	female	NA	NA	NA	NA	1	848
GSM2881782	LGG	array	poor outcome	32.7474	male	NA	NA	NA	NA	1	181
GSM2881783	LGG	array	poor outcome	31.9562	female	NA	NA	NA	NA	1	1252
GSM2881784	LGG	array	poor outcome	50.4559	male	NA	NA	NA	NA	0	7
GSM2881785	LGG	array	better outcome	61.1198	female	NA	NA	NA	NA	0	1113
GSM2881786	LGG	array	better outcome	66.8665	female	NA	NA	NA	NA	1	461
GSM2881787	LGG	array	poor outcome	50.3737	male	NA	NA	NA	NA	1	817
GSM2881788	LGG	array	poor outcome	39.0089	female	NA	NA	NA	NA	0	2136
GSM2881789	LGG	array	better outcome	33.4894	male	NA	NA	NA	NA	1	967
GSM2881790	LGG	array	better outcome	40.7885	female	NA	NA	NA	NA	0	1142
GSM2881791	LGG	array	poor outcome	35.4661	male	NA	NA	NA	NA	1	741
GSM2881792	LGG	array	poor outcome	50.5544	male	NA	NA	NA	NA	1	467
GSM2881793	LGG	array	better outcome	56.104	male	NA	NA	NA	NA	1	1052
GSM2881794	LGG	array	poor outcome	47.2416	male	NA	NA	NA	NA	0	1122
GSM2881795	LGG	array	better outcome	63.5264	male	NA	NA	NA	NA	0	1072
GSM2881796	LGG	array	better outcome	54.6557	male	NA	NA	NA	NA	0	1100
GSM2881797	LGG	array	poor outcome	36.5092	female	NA	NA	NA	NA	0	779
GSM2881798	LGG	array	better outcome	40.4654	female	NA	NA	NA	NA	0	978
GSM2881799	LGG	array	poor outcome	60.2081	female	NA	NA	NA	NA	1	62
GSM2881800	LGG	array	poor outcome	46.3107	male	NA	NA	NA	NA	1	291
GSM2881801	LGG	array	poor outcome	42.8255	male	NA	NA	NA	NA	0	1028
GSM2881802	LGG	array	better outcome	48.7392	male	NA	NA	NA	NA	1	884
GSM2881803	LGG	array	better outcome	45.5469	male	NA	NA	NA	NA	0	1045
GSM2881804	LGG	array	poor outcome	41.2731	female	NA	NA	NA	NA	1	968
GSM2881805	LGG	array	better outcome	45.8563	female	NA	NA	NA	NA	1	85
GSM2881806	LGG	array	better outcome	28.9528	female	NA	NA	NA	NA	1	910
GSM2881807	LGG	array	better outcome	55.6769	male	NA	NA	NA	NA	0	235
GSM2881808	LGG	array	better outcome	31.9014	male	NA	NA	NA	NA	1	570
GSM2881809	LGG	array	better outcome	40.2409	female	NA	NA	NA	NA	0	1033
GSM2881810	LGG	array	poor outcome	37.024	female	NA	NA	NA	NA	0	939
GSM2881811	LGG	array	poor outcome	64.8022	male	NA	NA	NA	NA	1	175
GSM2881812	LGG	array	better outcome	42.2806	female	NA	NA	NA	NA	0	955
GSM2881813	LGG	array	better outcome	52.115	male	NA	NA	NA	NA	0	805
GSM2881814	LGG	array	better outcome	59.0144	female	NA	NA	NA	NA	0	836
GSM2881815	LGG	array	better outcome	37.8946	female	NA	NA	NA	NA	0	404
GSM2881816	LGG	array	poor outcome	46.6557	female	NA	NA	NA	NA	1	343
GSM2881817	LGG	array	better outcome	30.6639	female	NA	NA	NA	NA	0	2266
GSM2881818	LGG	array	poor outcome	40.6242	male	NA	NA	NA	NA	1	1542
GSM2881819	LGG	array	poor outcome	39.6824	male	NA	NA	NA	NA	1	521
GSM2881820	LGG	array	better outcome	29.2868	male	NA	NA	NA	NA	1	223
GSM2881821	LGG	array	poor outcome	49.4045	male	NA	NA	NA	NA	1	1414
GSM2881822	LGG	array	poor outcome	53.3662	male	NA	NA	NA	NA	1	1232
GSM2881823	LGG	array	better outcome	50.883	male	NA	NA	NA	NA	1	528
GSM2881824	LGG	array	poor outcome	39.6112	female	NA	NA	NA	NA	1	364

## Sheet: validation_KIRC_prognostic
Supplementary Data 9: Prognostic epifactors (adjpval<0.05) for the KIRC validation cohort
epifactor	pvalue	adjpval	prognostic_in_primary_dataset
TTK	1.33598e-11	8.72394e-09	yes
HJURP	1.95601e-10	6.38636e-08	yes
AURKA	1.13643e-09	2.47362e-07	yes
DNAJC2	6.52109e-09	1.06457e-06	no
DPF1	8.87881e-09	1.15957e-06	yes
AURKB	1.26048e-08	1.37182e-06	yes
PPARGC1A	1.79526e-08	1.67472e-06	yes
GSG2	4.82355e-08	3.93722e-06	yes
TDRD7	7.16643e-08	4.49161e-06	yes
MOV10	7.31269e-08	4.49161e-06	yes
BUB1	7.56626e-08	4.49161e-06	yes
CTBP2	8.28347e-08	4.50759e-06	yes
UBE2T	1.9508e-07	9.12023e-06	yes
ASXL3	2.08417e-07	9.12023e-06	yes
RNF20	2.095e-07	9.12023e-06	yes
SETD8	2.73385e-07	1.10959e-05	no
SMARCA2	3.03693e-07	1.10959e-05	yes
CDK1	3.05859e-07	1.10959e-05	yes
DNMT3B	3.86805e-07	1.32939e-05	no
TOP2A	4.27463e-07	1.39567e-05	yes
PRKAA2	6.37104e-07	1.98109e-05	yes
KAT5	8.98359e-07	2.66649e-05	yes
MRGBP	9.41702e-07	2.67361e-05	yes
UHRF1	1.13171e-06	3.07918e-05	yes
USP21	1.41025e-06	3.68357e-05	yes
GATAD1	1.48221e-06	3.72262e-05	yes
BRD9	1.72208e-06	4.16488e-05	yes
PCGF5	1.86515e-06	4.3498e-05	yes
ARRB1	2.31187e-06	5.20569e-05	no
CDK2	2.57667e-06	5.60855e-05	yes
KDM3B	2.83259e-06	5.96672e-05	yes
UBE2D3	3.22094e-06	6.56644e-05	yes
TAF10	3.31841e-06	6.56644e-05	yes
APBB1	3.58708e-06	6.88931e-05	no
MBD6	4.07883e-06	7.60994e-05	yes
CTBP1	4.68292e-06	8.4943e-05	yes
ZNF516	6.17588e-06	0.000107096	yes
SMARCD1	6.23224e-06	0.000107096	no
SETD6	6.81082e-06	0.000114038	no
ATN1	7.5728e-06	0.000123626	yes
CIT	8.31147e-06	0.000132375	yes
BRD4	8.51512e-06	0.00013239	yes
RAG1	9.46923e-06	0.0001438	yes
PRMT9	1.01987e-05	0.00015046	yes
RCC1	1.03686e-05	0.00015046	yes
KDM4D	1.23e-05	0.000173658	no
TAF5	1.25507e-05	0.000173658	no
FAM175B	1.27651e-05	0.000173658	yes
SIRT7	1.6784e-05	0.000223672	yes
FAM175A	1.76574e-05	0.000230605	yes
CBX3	1.97491e-05	0.000252866	yes
SATB2	2.15376e-05	0.000270462	yes
NEK6	2.29192e-05	0.000282382	yes
TDRKH	2.45039e-05	0.000296316	no
EYA1	2.53896e-05	0.000296423	yes
KAT2A	2.54207e-05	0.000296423	yes
WHSC1	2.74866e-05	0.000313482	yes
SMARCA5	2.78437e-05	0.000313482	no
EZH2	2.87767e-05	0.000318494	yes
CTR9	3.12643e-05	0.00034026	yes
SETD3	3.46336e-05	0.00037075	yes
FOXA1	3.66827e-05	0.000386352	yes
CBX7	4.2209e-05	0.0004375	no
TONSL	5.54428e-05	0.00056569	yes
CUL3	5.80501e-05	0.00058318	yes
SAP30L	5.99884e-05	0.000591908	yes
HDAC10	6.10007e-05	0.000591908	yes
PRDM8	6.16815e-05	0.000591908	yes
USP12	6.30183e-05	0.000591908	yes
SMARCAD1	6.34511e-05	0.000591908	yes
SP100	6.73594e-05	0.000619517	yes
WAC	7.5766e-05	0.000685219	yes
KANSL3	7.66018e-05	0.000685219	yes
CHEK1	7.96235e-05	0.000702624	no
C17orf49	8.31071e-05	0.000722218	yes
NFYB	8.4056e-05	0.000722218	yes
EXOSC1	8.69937e-05	0.000725833	yes
ASXL2	8.6999e-05	0.000725833	yes
RAD51	8.78113e-05	0.000725833	yes
KAT7	0.000100249	0.000811483	yes
CBX4	0.000101137	0.000811483	yes
CDK3	0.000101901	0.000811483	yes
ASF1B	0.000108157	0.000839281	yes
BABAM1	0.000108846	0.000839281	yes
NAP1L2	0.000110431	0.000839281	no
KDM5C	0.000110533	0.000839281	no
GTF3C4	0.00011998	0.000900542	yes
A1CF	0.000134405	0.000997343	yes
ZNHIT1	0.000140721	0.00103248	yes
YWHAB	0.000147251	0.00106838	no
ACTR8	0.000155345	0.00109669	no
ASXL1	0.000158306	0.00109669	no
AIRE	0.00015902	0.00109669	yes
RNF8	0.000160621	0.00109669	yes
SAP25	0.000161512	0.00109669	no
RBBP5	0.000161915	0.00109669	yes
TDG	0.000162908	0.00109669	no
USP22	0.000165722	0.00110425	no
KANSL2	0.000173821	0.00113748	no
DZIP3	0.000174193	0.00113748	yes
SUV420H2	0.000176913	0.00114294	yes
PBK	0.000179568	0.00114294	yes
SIRT1	0.00018028	0.00114294	yes
AURKC	0.000188912	0.00118615	yes
FOXP2	0.000199316	0.00122632	no
SMARCA1	0.000200182	0.00122632	yes
ELP4	0.000200943	0.00122632	yes
FOXP3	0.000216044	0.00130627	yes
BRMS1L	0.000230306	0.00137973	yes
KDM6B	0.00023561	0.00139866	yes
PHF19	0.000254846	0.00149923	yes
JADE2	0.000258413	0.00150664	yes
CHD1L	0.000282406	0.00163196	yes
DDB1	0.000287941	0.00164935	yes
MSL1	0.000334458	0.00188988	yes
CHAF1B	0.000337096	0.00188988	yes
SETD7	0.000338616	0.00188988	no
TADA2A	0.000345616	0.0019126	yes
GTF2I	0.000361765	0.00198515	yes
HMGN3	0.000374393	0.00202972	yes
HMG20B	0.000376104	0.00202972	yes
ATAD2	0.000380537	0.00203681	no
LRWD1	0.000392406	0.00207164	no
DNAJC1	0.00039339	0.00207164	yes
POLE3	0.000402254	0.00210138	yes
ZMYND11	0.000406646	0.00210746	yes
SMEK2	0.000461091	0.00235365	yes
APOBEC3B	0.000461359	0.00235365	yes
TRIM16	0.000468159	0.00236744	yes
SUV39H1	0.000471313	0.00236744	yes
MYBBP1A	0.000503075	0.0025077	yes
BAHD1	0.000540979	0.00267621	yes
UBE2H	0.000549324	0.00269706	yes
MTF2	0.00056505	0.00274633	yes
SHPRH	0.000567771	0.00274633	yes
HELLS	0.000575889	0.00276511	no
TFDP1	0.000584968	0.00278821	yes
DNMT3A	0.000636547	0.00300876	no
NASP	0.000640456	0.00300876	no
OGT	0.000659703	0.00307704	yes
EYA3	0.000695718	0.00321657	yes
MGA	0.000699469	0.00321657	yes
UBE2D1	0.000708841	0.00323494	yes
CSNK2A1	0.000713372	0.00323494	no
JADE1	0.00074167	0.00334007	no
SFPQ	0.000749637	0.00335283	yes
SETD5	0.00075615	0.00335895	yes
EID1	0.000778177	0.00342806	no
NAT10	0.000782207	0.00342806	yes
MBD3	0.000799427	0.00346638	yes
PCGF6	0.000801566	0.00346638	no
SETDB2	0.00082356	0.00353806	yes
ASH1L	0.000845052	0.00360666	yes
NCOA1	0.000873207	0.00370263	yes
PHF12	0.000936642	0.00394598	yes
PRMT1	0.000995047	0.00416517	yes
SAFB	0.00102819	0.00426521	no
KAT6A	0.00103201	0.00426521	yes
EP300	0.00104406	0.00428787	yes
TAF6	0.0011401	0.00464517	no
BCOR	0.00114529	0.00464517	yes
CDK9	0.0011696	0.00471451	yes
CBX8	0.00123672	0.00495448	yes
CREBBP	0.00125329	0.00499025	yes
ACTB	0.00130578	0.00516771	yes
YWHAE	0.00131553	0.00517497	yes
PHF14	0.00136443	0.00533516	yes
HMGN4	0.00140199	0.00544939	yes
CDC6	0.00143604	0.00554872	yes
ELP3	0.00144801	0.00556205	no
PADI3	0.00153966	0.00587953	yes
CUL5	0.00156104	0.00591398	yes
ZBTB16	0.0015668	0.00591398	yes
HDAC7	0.00159586	0.00597621	no
MBD4	0.00160751	0.00597621	yes
SIN3A	0.00161074	0.00597621	yes
MINA	0.0016314	0.00601868	yes
EXOSC7	0.00164679	0.00604133	yes
TEX10	0.00166652	0.00607956	yes
CHD9	0.00169814	0.00616047	yes
WDR77	0.00173651	0.00623989	no
SMARCD3	0.00173914	0.00623989	yes
MYO1C	0.00175559	0.00626447	yes
KDM1B	0.00187051	0.00657796	yes
SS18L2	0.00187809	0.00657796	yes
REST	0.00188097	0.00657796	yes
EPC2	0.00188373	0.00657796	yes
INO80	0.00193833	0.00673259	yes
MORF4L1	0.00199247	0.00681859	yes
HDAC11	0.00199398	0.00681859	yes
BRD3	0.00199441	0.00681859	yes
SIRT6	0.00204167	0.00692536	yes
FBRSL1	0.00204712	0.00692536	yes
PRKCB	0.00205746	0.00692536	yes
JMJD6	0.00207621	0.00695264	no
CENPC	0.00211519	0.00699786	yes
SUV39H2	0.00212111	0.00699786	no
KDM4B	0.00212186	0.00699786	yes
DAXX	0.00217765	0.00714575	yes
PARP2	0.00220349	0.00716479	yes
RSF1	0.0022054	0.00716479	yes
TADA2B	0.0022813	0.00737471	yes
IKBKAP	0.00230716	0.00742156	yes
MBD1	0.00243388	0.00779082	yes
CARM1	0.00247877	0.00789578	yes
ZNF592	0.00249596	0.00791197	yes
ACTR5	0.00252548	0.00796686	yes
SET	0.00255788	0.00803027	yes
MPHOSPH8	0.00258067	0.00806306	yes
PKM	0.00261296	0.00812507	yes
CUL1	0.00263188	0.00814512	no
CLOCK	0.00265632	0.00816561	yes
CDK7	0.00267434	0.00816561	yes
RUVBL1	0.00267602	0.00816561	yes
L3MBTL4	0.00270867	0.0082268	yes
HMGN1	0.00277165	0.00837912	yes
BAZ1A	0.00280704	0.008447	yes
PRKAB1	0.0028303	0.0084779	yes
CTCF	0.00286202	0.00849598	yes
SAP18	0.00287239	0.00849598	yes
BRPF3	0.00287536	0.00849598	yes
PRMT6	0.00289031	0.00850167	no
TAF9B	0.0029371	0.00859229	yes
PBRM1	0.00294743	0.00859229	yes
BRMS1	0.00297184	0.00862493	yes
TAF6L	0.00300841	0.00868272	yes
SENP1	0.00301868	0.00868272	yes
SKP1	0.00303708	0.00868272	yes
KMT2B	0.00304494	0.00868272	no
ELP2	0.00306058	0.00868939	yes
CDYL	0.00322329	0.00911172	yes
MCRS1	0.00324424	0.00913143	yes
GADD45B	0.0033048	0.00921675	no
PDP1	0.00330523	0.00921675	no
KAT2B	0.00331751	0.00921675	yes
KAT6B	0.00333102	0.00921675	yes
FOXP4	0.00337982	0.00930475	yes
ZMYND8	0.00340326	0.00930475	yes
CBX6	0.00340557	0.00930475	no
JDP2	0.00378379	0.0102951	yes
TSSK6	0.00382189	0.0103556	yes
SPEN	0.00384704	0.0103806	yes
DEK	0.00388852	0.0104494	yes
CDC73	0.00395098	0.0105699	yes
APOBEC3A	0.00396575	0.0105699	yes
NPAS2	0.0039876	0.010585	yes
JMJD1C	0.00401645	0.0106184	yes
ASH2L	0.00408112	0.0107458	no
TADA3	0.00413683	0.0108488	yes
RAD54L	0.00425141	0.0111047	yes
CHD5	0.00430417	0.0111977	yes
APOBEC3D	0.0043501	0.0112723	yes
TAF4	0.00447568	0.0115518	yes
KDM3A	0.00454291	0.0116792	yes
HDGF	0.00457797	0.0117232	no
CBX2	0.00474737	0.0121095	no
FBL	0.00476802	0.0121148	yes
CECR2	0.00480182	0.0121244	yes
SATB1	0.00480893	0.0121244	yes
RPS6KA3	0.00491039	0.0123326	yes
BMI1	0.00507909	0.0127075	yes
CDYL2	0.00518194	0.0129086	yes
PRMT5	0.00521824	0.0129086	yes
PPP4R2	0.00521878	0.0129086	yes
CHUK	0.00543248	0.0133581	yes
E2F6	0.00544141	0.0133581	no
KMT2A	0.00550892	0.0134731	yes
EXOSC4	0.0055411	0.0134883	yes
RPS6KA5	0.00555644	0.0134883	yes
HUWE1	0.00557787	0.0134902	yes
PHIP	0.00572822	0.0138027	no
CUL4B	0.00597396	0.0143419	no
EZH1	0.00609917	0.0145468	yes
ZGPAT	0.00613159	0.0145468	yes
DDX50	0.00613886	0.0145468	no
ZNF687	0.00614842	0.0145468	yes
APOBEC3H	0.00618042	0.0145697	yes
PCGF1	0.00620321	0.0145708	yes
ARNTL	0.00649035	0.0151907	yes
SMYD3	0.00660975	0.0154149	yes
PARG	0.00672149	0.0155403	yes
USP46	0.00673267	0.0155403	no
PHF20L1	0.00673494	0.0155403	yes
ZBTB33	0.00695455	0.0159906	yes
MTA2	0.00705437	0.016142	yes
PRKAA1	0.00706986	0.016142	yes
PCGF3	0.007161	0.0162931	yes
CDK5	0.00725101	0.0164407	yes
PHF13	0.00735106	0.0166098	no
DMAP1	0.00744205	0.0167574	yes
TET3	0.00751354	0.0168603	yes
MTA1	0.00756447	0.0169164	yes
MAPKAPK3	0.00762635	0.0169697	yes
USP49	0.00764028	0.0169697	yes
SETD1B	0.00788407	0.0174519	yes
SCML2	0.0079348	0.0174802	no
SFMBT2	0.00795129	0.0174802	yes
RPS6KA4	0.00799735	0.0174802	yes
MASTL	0.00800393	0.0174802	yes
SNAI2	0.00804575	0.0175129	yes
ZFP57	0.00813718	0.0176531	no
INO80B	0.00819783	0.0177258	yes
SAP130	0.00832153	0.0179339	yes
YAF2	0.00848459	0.0182251	yes
ATAD2B	0.00851779	0.0182364	yes
RAD54B	0.00872646	0.0185703	yes
HDAC2	0.00873058	0.0185703	yes
PRDM6	0.00877694	0.0186083	yes
CHRAC1	0.00898993	0.0189981	no
PAXIP1	0.00907969	0.0191259	yes
HMGN2	0.00920599	0.0193296	yes
ASF1A	0.00959974	0.0200918	no
L3MBTL1	0.00966812	0.0201479	yes
APOBEC3G	0.00971322	0.0201479	yes
SIN3B	0.00971911	0.0201479	no
EID2B	0.00979857	0.0202483	no
MEN1	0.0099412	0.0204782	yes
HMG20A	0.00998511	0.020504	yes
HDAC6	0.0101238	0.0207236	yes
TRIM33	0.0101602	0.0207331	yes
NCOR2	0.0104418	0.0212415	yes
TAF9	0.010686	0.0216707	no
POGZ	0.0108176	0.0218695	yes
EP400	0.0109718	0.0221129	yes
ALKBH1	0.0111431	0.022389	yes
ZCWPW1	0.0112205	0.0224754	yes
SRCAP	0.0116167	0.0231978	no
BRCC3	0.0116603	0.023214	yes
HAT1	0.0118446	0.0235091	yes
HDAC1	0.011936	0.0236188	yes
TAF12	0.0120588	0.0237555	yes
KDM4C	0.0120778	0.0237555	yes
HLCS	0.0121724	0.0238696	no
HDAC5	0.0126713	0.0247013	yes
PELP1	0.0126722	0.0247013	no
TAF3	0.0127999	0.0248075	yes
MBD5	0.0128027	0.0248075	yes
NCOA2	0.0130066	0.0251282	yes
PARP1	0.0132408	0.025496	yes
HIF1AN	0.0132751	0.025496	yes
PRDM16	0.0134587	0.0257395	no
INO80C	0.0134807	0.0257395	yes
NSD1	0.0137322	0.0261432	no
ZMYM2	0.0138862	0.0262856	no
YEATS2	0.0138875	0.0262856	yes
APOBEC2	0.0141389	0.0266014	yes
NCOA3	0.0141525	0.0266014	yes
GLYR1	0.0141766	0.0266014	yes
ACTL6A	0.0142281	0.0266216	yes
USP11	0.0142918	0.0266643	yes
ZBTB7C	0.0143408	0.0266795	yes
GADD45A	0.0144297	0.0267687	no
SMARCB1	0.014721	0.0272317	yes
DDX21	0.0152454	0.0281221	yes
KAT8	0.0153437	0.0282238	yes
CIR1	0.015796	0.0287513	yes
DPF3	0.0158171	0.0287513	yes
CHD8	0.0158535	0.0287513	yes
ING1	0.015874	0.0287513	no
KDM8	0.0159212	0.0287513	yes
PHC2	0.015932	0.0287513	yes
NSL1	0.0159387	0.0287513	no
MLLT6	0.016003	0.0287877	yes
RBBP4	0.0162598	0.0291693	yes
NAP1L1	0.0167202	0.0298987	yes
RING1	0.0167681	0.0298987	no
TDRD3	0.0168037	0.0298987	no
ZZZ3	0.0168509	0.0299012	yes
SUZ12	0.0170019	0.0300874	yes
SF3B3	0.0171056	0.0301689	yes
DDB2	0.0171697	0.0301689	no
HCFC2	0.0172219	0.0301689	yes
DNTTIP2	0.0172328	0.0301689	yes
CHD4	0.0173111	0.0302091	no
UBR7	0.0173805	0.0302091	yes
YWHAZ	0.0173945	0.0302091	yes
TAF1	0.0175387	0.0303787	yes
JAK2	0.0176487	0.0304602	yes
PPP4C	0.0176791	0.0304602	yes
SCMH1	0.0179331	0.0308166	yes
SMARCC1	0.0181369	0.0310851	no
SMARCAL1	0.0183677	0.0313981	yes
NCOR1	0.018662	0.031818	yes
NPM1	0.0190874	0.0324585	yes
CSRP2BP	0.0193967	0.0328989	no
ING3	0.019589	0.033104	yes
UBR5	0.0196191	0.033104	yes
JARID2	0.0197288	0.0331616	yes
DAPK3	0.0197548	0.0331616	yes
ZNF217	0.0201746	0.0337796	yes
MLLT1	0.0202977	0.0338987	yes
MUM1	0.0204245	0.0340235	no
SSRP1	0.0206089	0.0342434	no
SMYD4	0.020785	0.0344483	yes
FBRS	0.0208635	0.0344908	yes
NAP1L4	0.0211373	0.0348551	yes
DR1	0.0212876	0.0350146	yes
RUVBL2	0.0215999	0.0354057	yes
CCDC101	0.0216435	0.0354057	yes
IKZF1	0.0216881	0.0354057	no
PHF20	0.0223034	0.0362888	yes
TOP2B	0.0223401	0.0362888	no
BAZ2B	0.0232744	0.0377127	yes
EXOSC8	0.0235088	0.0379981	no
EXOSC3	0.0236782	0.0381774	yes
HCFC1	0.023836	0.0382058	yes
BPTF	0.0238478	0.0382058	yes
DNMT1	0.0238713	0.0382058	no
ZNF532	0.0240445	0.0383232	yes
CLNS1A	0.024062	0.0383232	yes
ATRX	0.0243867	0.0387457	yes
CHD6	0.0248733	0.039423	yes
RNF40	0.025553	0.0404022	yes
DPY30	0.0259916	0.0409964	yes
ING5	0.0263632	0.0414824	yes
UCHL5	0.0264684	0.0415478	yes
MAX	0.0268561	0.0420553	yes
UBR2	0.0270969	0.0423309	yes
SS18L1	0.0277005	0.0431704	yes
BRWD1	0.0279191	0.0434075	no
PRKCD	0.0281265	0.0436261	yes
HIRA	0.028291	0.0437773	yes
ARID2	0.0289807	0.0446716	yes
PRPF31	0.0290057	0.0446716	yes
ACTR3B	0.0292956	0.0450118	no
ARID1B	0.0293733	0.0450253	yes
RCOR1	0.0295938	0.0452052	yes
ARID4B	0.0296291	0.0452052	yes
MTA3	0.0298881	0.0454941	yes
RB1	0.0300534	0.0456392	yes
TFPT	0.0303157	0.0459308	yes
SP140	0.0307293	0.0464495	yes
PSIP1	0.0309205	0.0465922	yes
KDM6A	0.0309663	0.0465922	yes
DTX3L	0.0311184	0.0467133	no
CDK17	0.0312011	0.0467301	yes
HINFP	0.0314199	0.0469501	no
ATM	0.0315012	0.0469641	yes
RARA	0.0318798	0.0474203	no
PPM1G	0.0321065	0.0475882	yes
HDAC9	0.0321384	0.0475882	no
HDAC3	0.0324507	0.0479274	yes
VRK1	0.0325283	0.0479274	no
SMARCD2	0.0326163	0.0479274	yes
STK4	0.0326611	0.0479274	no
EXOSC5	0.0331347	0.0485134	yes
SETD1A	0.0332836	0.0486223	no
PRDM1	0.0335005	0.0488299	yes
C11orf30	0.0345892	0.0503046	yes
APOBEC3C	0.0347118	0.0503707	yes
C14orf169	0.034832	0.0504331	no
TP53	0.0359924	0.0519979	yes
TRIM28	0.036577	0.0527258	yes
KDM2B	0.0371097	0.053276	no
MSL2	0.0371219	0.053276	yes
KMT2C	0.0379408	0.0543319	yes
NFYC	0.0384741	0.0548888	no
SF3B1	0.0384978	0.0548888	yes
CHD1	0.0385863	0.0548951	yes
YEATS4	0.03942	0.055856	no
NIPBL	0.0394328	0.055856	yes
TLK1	0.0395562	0.0559096	no
ING2	0.0396942	0.0559834	no
USP16	0.0409496	0.0576195	yes
SUPT16H	0.0410307	0.0576195	yes
TLE1	0.0412234	0.0577158	yes
HMGN5	0.0412761	0.0577158	no
WSB2	0.0420643	0.0586626	yes
ATR	0.0421329	0.0586626	no
WDR82	0.042268	0.0587255	yes
SP1	0.0428376	0.0593906	yes
ERCC6	0.0437465	0.0605222	yes
TADA1	0.0440628	0.0608309	yes
ENY2	0.0443621	0.0611149	yes
ZNF711	0.0449688	0.0618182	yes
BRCA1	0.045062	0.0618182	no
BRPF1	0.045351	0.0620843	no
NCL	0.0457627	0.0625168	no
PCGF2	0.0462408	0.0629655	yes
JADE3	0.046284	0.0629655	yes
CBX1	0.0465664	0.0632123	no
TAF5L	0.046659	0.0632123	no
MEAF6	0.047065	0.0636303	yes
WDR5	0.0481545	0.0649688	yes
FOXO1	0.0487186	0.0655944	yes
PPP2CA	0.0490376	0.0658879	yes
PKN1	0.0495297	0.0664125	yes
AICDA	0.0506054	0.0676589	yes
ELP5	0.0507479	0.0676589	yes
BCORL1	0.0508551	0.0676589	yes
PRMT2	0.0509144	0.0676589	yes
EXOSC2	0.0509773	0.0676589	yes
EYA4	0.0516841	0.0684579	yes
ATF7IP	0.0518427	0.0685289	no
ATXN7	0.0529235	0.0698163	yes
ELP6	0.0537951	0.0707957	yes
MBTD1	0.0538828	0.0707957	yes
USP44	0.054016	0.0708283	no
LEO1	0.0550342	0.0720187	yes
CHD2	0.0552838	0.0721951	yes
RAD54L2	0.0553901	0.0721951	yes
NCOA6	0.0555503	0.0722597	yes
KDM1A	0.0557738	0.0722738	yes
TRIM24	0.0557825	0.0722738	no
PAK2	0.0562279	0.0727066	no
PAGR1	0.0581484	0.0750413	no
SAP30	0.0586553	0.0755461	yes
PRKCA	0.0588439	0.0756399	yes
RNF168	0.0590751	0.0757879	yes
PHF8	0.0592208	0.0758259	yes
ANP32B	0.0593687	0.0758665	yes
TAF8	0.059731	0.0759819	yes
ARID4A	0.0598481	0.0759819	yes
PHF1	0.0598526	0.0759819	yes
MBIP	0.0599245	0.0759819	yes
CXXC1	0.0603493	0.0763722	no
VPS72	0.0619912	0.0782983	yes
PRKAB2	0.0624368	0.0787089	yes
HSPA1B	0.0629993	0.079265	no
GFI1B	0.0632809	0.0794662	yes
PCNA	0.0635816	0.0796905	no
MST1	0.0639658	0.0800185	yes
TET2	0.0649219	0.0810593	yes
RBBP7	0.0657627	0.0819319	yes
INO80E	0.0658717	0.0819319	yes
PRKAG2	0.0679881	0.0844035	yes
DOT1L	0.0697932	0.08648	yes
CHD3	0.0704414	0.0871178	yes
PARP3	0.0739434	0.0912527	yes
MGEA5	0.0741476	0.0912527	yes
PHC3	0.0742039	0.0912527	yes
UBE2B	0.0748673	0.0918954	yes
RLIM	0.0757314	0.0927816	yes
IKZF3	0.0759994	0.0929356	no
PRDM11	0.0779844	0.0950153	no
SRSF3	0.0779911	0.0950153	yes
MBD2	0.0782923	0.0950357	no
KDM7A	0.0782989	0.0950357	yes
ARID1A	0.0787713	0.0954316	yes
TET1	0.0802488	0.0970416	no
PRDM5	0.0810099	0.0977809	no
PADI4	0.0812175	0.0978506	yes
ZHX1	0.0820495	0.098671	yes
SETMAR	0.0822842	0.0987713	yes
SMYD2	0.0839926	0.100613	yes
APOBEC3F	0.0841267	0.100613	no
PRR14	0.0860179	0.102687	yes
GATAD2A	0.0863399	0.102883	no
ZRANB3	0.0866064	0.10291	no
EYA2	0.0868316	0.10291	no
AEBP2	0.086835	0.10291	no
NEK9	0.0871431	0.103036	yes
NAA60	0.0872573	0.103036	yes
BRWD3	0.0876197	0.103277	yes
PHF2	0.0883242	0.10392	yes
ACTR6	0.0887732	0.104261	yes
UBN1	0.0892251	0.104603	yes
RAI1	0.090278	0.10555	yes
PHC1	0.0903562	0.10555	yes
ANKRD32	0.0929842	0.108326	yes
ZMYM3	0.0930642	0.108326	yes
UBE2N	0.0932637	0.108365	yes
UBE2E1	0.0952588	0.110487	yes
RBX1	0.0964382	0.111656	yes
KDM5B	0.0991528	0.114502	yes
PRDM2	0.0992464	0.114502	yes
L3MBTL3	0.100511	0.115756	no
PRDM4	0.102316	0.117627	yes
ERBB4	0.102698	0.117859	yes
SCML4	0.103239	0.118272	no
ING4	0.107657	0.123118	yes
BARD1	0.107879	0.123129	no
TP53BP1	0.108044	0.123129	yes
ATF2	0.109411	0.124469	yes
HDAC4	0.111735	0.126892	no
GFI1	0.112943	0.128041	no
HSPA1A	0.113424	0.128363	no
PIWIL4	0.116415	0.131521	no
MORF4L2	0.117599	0.132629	yes
PADI2	0.11849	0.133403	yes
PRKDC	0.119218	0.133926	yes
SETD2	0.119364	0.133926	yes
ZNF541	0.120394	0.134849	yes
LBR	0.121869	0.136268	no
MAP3K7	0.122982	0.137278	no
NOC2L	0.12366	0.137796	no
SIRT2	0.123868	0.137796	no
RCOR3	0.124604	0.138235	yes
TLE4	0.124687	0.138235	yes
KMT2E	0.128783	0.142535	yes
SUPT3H	0.130179	0.143836	yes
BRD1	0.131256	0.144781	yes
KDM5A	0.132644	0.146065	yes
CHAF1A	0.135185	0.148613	no
NPM2	0.135927	0.149177	no
PADI1	0.138123	0.151333	yes
ANP32E	0.13951	0.152597	yes
CTCFL	0.140245	0.15307	yes
KEAP1	0.140412	0.15307	yes
MYSM1	0.144105	0.156835	yes
FOXP1	0.147475	0.160156	yes
RNF2	0.147648	0.160156	no
INO80D	0.153833	0.16657	yes
EXOSC6	0.154071	0.16657	no
CRB2	0.154561	0.166824	no
MLLT10	0.157473	0.169687	yes
GADD45G	0.159456	0.17154	yes
BRD8	0.160441	0.172315	yes
CHD7	0.161474	0.173141	yes
APEX1	0.164601	0.176204	yes
TYW5	0.166044	0.177458	yes
PRMT7	0.167459	0.178678	yes
TBL1XR1	0.170917	0.18207	yes
BAZ1B	0.172285	0.183228	yes
TRRAP	0.179067	0.190131	yes
TLE2	0.180555	0.1914	yes
EHMT1	0.185267	0.196077	yes
SYNCRIP	0.191966	0.202838	no
SMARCC2	0.194838	0.20554	yes
RYBP	0.195453	0.205856	no
BANP	0.195926	0.206022	no
NBN	0.198439	0.208329	no
TAF7	0.206533	0.216479	yes
KMT2D	0.2083	0.21798	yes
BRCA2	0.211807	0.221296	no
HIRIP3	0.214147	0.223383	no
GATAD2B	0.21575	0.224696	yes
USP36	0.222323	0.231174	yes
PAF1	0.222941	0.231447	yes
PHF10	0.227222	0.235518	yes
VDR	0.227649	0.235586	yes
LAS1L	0.230445	0.238102	yes
SFMBT1	0.244195	0.251911	yes
CBX5	0.246451	0.253837	yes
BAP1	0.254287	0.261495	yes
BRE	0.256347	0.263199	yes
HR	0.257766	0.26424	yes
BRD2	0.270326	0.276682	yes
EID2	0.275631	0.28167	yes
SMARCA4	0.290944	0.296853	yes
SMEK1	0.299252	0.304854	yes
RMI1	0.305681	0.310918	yes
UHRF2	0.327357	0.332448	yes
MSH6	0.330992	0.335617	no
UIMC1	0.342328	0.346574	no
TAF2	0.366624	0.370596	yes
MAZ	0.376132	0.379621	yes
MDC1	0.413667	0.416859	yes
WHSC1L1	0.426617	0.429246	no
HLTF	0.460801	0.462928	no
KDM4A	0.472498	0.47395	no
BAZ2A	0.524885	0.52569	yes
GSE1	0.549726	0.549726	yes

## Sheet: validation_LGG_prognostic
Supplementary Data 9: Prognostic epifactors (adjpval<0.05) for the LGG validation cohort
epifactor	pvalue	adjpval	prognostic_in_primary_dataset
RLIM	5.11108e-08	2.92865e-05	no
HDAC4	7.8225e-06	0.00111329	yes
GSE1	7.87386e-06	0.00111329	yes
USP3	9.23147e-06	0.00111329	yes
ZNF592	9.71458e-06	0.00111329	yes
DNAJC2	1.37269e-05	0.00131092	yes
PARP2	1.82121e-05	0.00149079	yes
PPARGC1A	3.21231e-05	0.00230082	yes
ING4	4.17173e-05	0.00249988	yes
PCGF2	4.6173e-05	0.00249988	yes
JMJD1C	4.85357e-05	0.00249988	yes
ZNF217	5.23535e-05	0.00249988	yes
NEK6	6.79318e-05	0.00299423	yes
ZNF711	0.000103396	0.00423183	yes
EYA1	0.00011793	0.00450494	yes
HIF1AN	0.000128254	0.00459311	yes
PCNA	0.000145626	0.0046923	yes
RAD54B	0.000152115	0.0046923	yes
PKM	0.000155591	0.0046923	no
YWHAZ	0.000186866	0.00496298	no
RUVBL2	0.000196948	0.00496298	no
SMYD1	0.000202763	0.00496298	yes
DDB2	0.000206377	0.00496298	yes
JARID2	0.000207874	0.00496298	yes
KDM4C	0.000239619	0.00549207	yes
PAK2	0.000273505	0.00602763	no
RB1	0.000301585	0.00628666	yes
ACTL6B	0.000307201	0.00628666	yes
PADI2	0.000371362	0.00733759	yes
CDYL	0.000387548	0.00740216	yes
KDM5B	0.000415566	0.00768128	yes
ARRB1	0.000445342	0.00793517	no
SETDB1	0.000457	0.00793517	no
GATAD1	0.000491044	0.00827553	yes
UBE2T	0.000566852	0.00883867	yes
FBL	0.000570487	0.00883867	no
BRCA2	0.000570734	0.00883867	yes
CHD7	0.000631598	0.00946424	yes
PHC2	0.000644772	0.00946424	yes
TFDP1	0.00066068	0.00946424	yes
TOP2A	0.000679515	0.00949664	yes
CHD8	0.000754613	0.0102951	yes
SNAI2	0.0007979	0.0106325	yes
EP300	0.000869155	0.0113188	no
PADI4	0.000929154	0.0113854	no
EYA2	0.000929688	0.0113854	yes
SMARCAD1	0.000937181	0.0113854	yes
PRMT1	0.000953748	0.0113854	no
MSL2	0.000976705	0.0114215	yes
CBX2	0.00103092	0.0115017	yes
EPC2	0.00105946	0.0115017	no
NEK9	0.00106585	0.0115017	yes
EED	0.00107229	0.0115017	no
CDC73	0.00108393	0.0115017	no
ZMYM2	0.0012152	0.0125024	yes
CHD5	0.00122187	0.0125024	no
CBX6	0.00128626	0.0129303	yes
SETD3	0.00134633	0.0132728	yes
WSB2	0.00138661	0.0132728	no
CHD1L	0.00138982	0.0132728	yes
SMARCE1	0.00141347	0.0132774	no
ZMYND11	0.00145232	0.0134222	yes
MEN1	0.00148217	0.0134807	yes
PARP3	0.00153805	0.0137703	yes
KDM1B	0.00163859	0.0142574	no
CHD6	0.00164808	0.0142574	no
TET1	0.00166709	0.0142574	yes
MGA	0.00170595	0.0143752	yes
WDR77	0.00179021	0.0148665	yes
SP100	0.00184702	0.0151192	yes
RRP8	0.001892	0.0151242	no
UCHL5	0.00190661	0.0151242	yes
RAD54L	0.00194745	0.0151242	yes
SRCAP	0.00195742	0.0151242	yes
KAT2A	0.00200495	0.0151242	yes
CDK1	0.00200601	0.0151242	yes
WDR82	0.00207888	0.0153118	no
MBD5	0.00208432	0.0153118	no
GATAD2B	0.00214639	0.0155681	yes
REST	0.00226272	0.0162067	yes
HSPA1A	0.00229589	0.0162413	no
ACTR5	0.00238347	0.0166041	no
ATAD2	0.00240513	0.0166041	yes
NFYC	0.00250381	0.0170796	yes
HJURP	0.00258036	0.0173947	yes
CHUK	0.0027293	0.0181847	yes
HMGN3	0.00286153	0.0188466	yes
BUB1	0.00304172	0.0197281	yes
NCOA2	0.00306422	0.0197281	yes
EXOSC8	0.00341388	0.021735	yes
DAPK3	0.00351447	0.0221296	yes
ATR	0.00369651	0.0229176	yes
NCOR2	0.00371961	0.0229176	yes
TAF5	0.00380731	0.0232084	yes
ARNTL	0.00394618	0.0238017	yes
PRMT5	0.00406353	0.0240583	yes
CLNS1A	0.0040727	0.0240583	yes
PHF10	0.00422449	0.0245128	yes
TAF5L	0.0042352	0.0245128	yes
GADD45G	0.00463229	0.0260117	yes
HDAC7	0.0046468	0.0260117	yes
PCGF3	0.00470791	0.0260117	no
PRDM1	0.00472601	0.0260117	yes
HLCS	0.00475728	0.0260117	yes
HAT1	0.00476655	0.0260117	yes
VRK1	0.00488073	0.0260965	no
ANP32A	0.00489834	0.0260965	no
NAT10	0.00499649	0.0260965	no
SAP18	0.00504739	0.0260965	yes
APOBEC3B	0.00507752	0.0260965	yes
TFPT	0.00511939	0.0260965	yes
TYW5	0.00512179	0.0260965	yes
WAC	0.00514642	0.0260965	yes
JADE2	0.00527454	0.0265115	yes
RNF8	0.00581161	0.028957	yes
JADE1	0.00597229	0.0292879	yes
ASF1B	0.00601619	0.0292879	yes
BRWD1	0.00603136	0.0292879	yes
RAG1	0.00615486	0.0296364	yes
APOBEC2	0.0063046	0.0301045	yes
ZNF687	0.00644393	0.0305155	yes
SCML2	0.00656417	0.0308301	yes
PRDM11	0.00681771	0.0317605	yes
KDM7A	0.00688255	0.0317868	yes
TRIM27	0.0069343	0.0317868	no
BANP	0.00709835	0.0320375	no
TET2	0.0071532	0.0320375	yes
USP44	0.00717979	0.0320375	no
KDM6B	0.00724768	0.0320375	yes
NPAS2	0.00731651	0.0320375	yes
UBR5	0.00732444	0.0320375	yes
SMYD4	0.00741594	0.0321919	yes
SPEN	0.00764686	0.0329448	no
PHIP	0.00830155	0.0353714	no
EYA4	0.00833358	0.0353714	yes
TONSL	0.00853476	0.0354302	yes
JADE3	0.00859874	0.0354302	yes
ADNP	0.00862167	0.0354302	no
APOBEC3D	0.00862417	0.0354302	yes
VDR	0.00873903	0.0354302	yes
DR1	0.00885452	0.0354302	yes
PHF20	0.0088636	0.0354302	yes
DNTTIP2	0.00886663	0.0354302	yes
EXOSC5	0.00890392	0.0354302	no
TAF7	0.00911867	0.0357532	yes
BAZ2B	0.00918875	0.0357532	no
SP140	0.0092295	0.0357532	yes
PRMT9	0.00923469	0.0357532	yes
BAZ1B	0.00942885	0.0362599	yes
BRWD3	0.00949471	0.0362698	yes
DAXX	0.0096842	0.0367487	yes
DNMT3B	0.00985085	0.0369918	yes
NAA60	0.00987739	0.0369918	no
CDK2	0.0100859	0.0375276	yes
KDM3A	0.0101984	0.0377012	yes
PADI1	0.0112608	0.0412596	yes
RPS6KA3	0.011305	0.0412596	yes
SIRT1	0.0116088	0.0419158	yes
PRKAG2	0.0116311	0.0419158	yes
ZCWPW1	0.0120268	0.0430709	yes
NFRKB	0.0121088	0.0430954	no
KDM4A	0.0127142	0.0444396	yes
LEO1	0.0127354	0.0444396	yes
AURKC	0.0128325	0.0444396	no
OGT	0.012856	0.0444396	no
TLE1	0.0129695	0.0444396	yes
ZNF532	0.0129705	0.0444396	yes
SAP30L	0.0130294	0.0444396	yes
ACTR3B	0.013345	0.0452467	no
USP11	0.0135498	0.0454145	yes
PIWIL4	0.013582	0.0454145	yes
SMARCC1	0.0136323	0.0454145	yes
PRDM16	0.0139344	0.0461527	yes
EYA3	0.0146404	0.0479457	yes
NOC2L	0.0146818	0.0479457	yes
APEX1	0.0147268	0.0479457	yes
GTF2I	0.015091	0.0487562	yes
NPM1	0.0151459	0.0487562	yes
PHF19	0.0158185	0.0506369	yes
SUDS3	0.0159958	0.050813	no
KANSL2	0.0160509	0.050813	no
SUPT3H	0.0161572	0.0508686	yes
SFMBT2	0.0167332	0.051557	yes
MOV10	0.0168334	0.051557	yes
APOBEC3C	0.0169179	0.051557	yes
ANP32B	0.0169792	0.051557	no
MBD3	0.0169798	0.051557	yes
CENPC	0.0171735	0.051557	yes
HLTF	0.01718	0.051557	no
MEAF6	0.0173586	0.051557	yes
GFI1B	0.0174179	0.051557	no
FOXP1	0.0174315	0.051557	no
CHEK1	0.0174347	0.051557	yes
HDAC3	0.0174969	0.051557	yes
HIRIP3	0.0176296	0.051557	yes
AEBP2	0.0176355	0.051557	no
MSL3	0.0187039	0.054013	yes
RARA	0.018737	0.054013	no
TRIM33	0.0187585	0.054013	no
CHAF1B	0.0189035	0.0541586	yes
MBIP	0.0190504	0.0542935	yes
PSIP1	0.0191401	0.0542935	yes
PRDM5	0.0193155	0.054521	yes
PRKAA1	0.0195564	0.0549306	yes
ALKBH1	0.0197568	0.0549323	yes
PBRM1	0.0198307	0.0549323	yes
CBX5	0.0199543	0.0549323	no
EPC1	0.0200048	0.0549323	yes
EHMT1	0.0200364	0.0549323	yes
SHPRH	0.0202056	0.0551323	no
RAI1	0.0205314	0.0557558	no
HCFC2	0.0209697	0.0566776	yes
FOXA1	0.0212595	0.0570335	yes
ARID1A	0.0214844	0.0570335	yes
PRMT8	0.0216282	0.0570335	no
SMARCC2	0.0216898	0.0570335	yes
HMG20A	0.0216936	0.0570335	yes
TTK	0.0216986	0.0570335	yes
PHF2	0.022025	0.0575288	no
KDM1A	0.0222119	0.0575288	yes
PAXIP1	0.0223226	0.0575288	no
SKP1	0.0223714	0.0575288	yes
CDC6	0.0224827	0.0575288	yes
TDRKH	0.0224894	0.0575288	no
MORF4L2	0.0227243	0.0578712	yes
ATF7IP	0.0231248	0.0586305	no
HCFC1	0.0235605	0.0592342	no
KDM4B	0.0235696	0.0592342	yes
NASP	0.0242802	0.0607536	yes
EID2	0.0244853	0.0610004	yes
BAZ2A	0.024679	0.0612166	no
DZIP3	0.0250637	0.061903	yes
NFYB	0.0253874	0.0622742	yes
CRB2	0.0254314	0.0622742	yes
MAP3K7	0.0258951	0.06314	no
PRDM8	0.0260772	0.063169	no
UBE2B	0.0261519	0.063169	no
DPF2	0.0262377	0.063169	yes
GADD45A	0.026792	0.0640059	yes
AURKA	0.0268087	0.0640059	yes
PKN1	0.0270319	0.0642709	yes
DDX50	0.027966	0.0662169	yes
TAF6	0.0282611	0.0664901	yes
APBB1	0.028328	0.0664901	yes
TLK1	0.0284295	0.0664901	yes
UHRF2	0.028621	0.0666659	no
ING2	0.0289474	0.0670034	no
CREBBP	0.0289997	0.0670034	no
BRD4	0.0295599	0.0679261	yes
RNF2	0.0296362	0.0679261	no
MBD6	0.0299655	0.0684072	yes
SENP1	0.0303654	0.0690452	no
KAT7	0.031158	0.0705673	yes
UBE2D1	0.032174	0.0725197	yes
HIRA	0.032407	0.0725197	yes
SMARCB1	0.0324347	0.0725197	yes
PBK	0.0325263	0.0725197	yes
HDAC1	0.0331494	0.0736226	yes
NAP1L2	0.0333257	0.0737283	yes
PRKCD	0.0341897	0.0753489	yes
SIRT6	0.0345092	0.0757616	no
HDAC11	0.03482	0.0758398	no
SMARCD1	0.0348961	0.0758398	no
SSRP1	0.0349419	0.0758398	yes
HP1BP3	0.0356978	0.077109	yes
SMYD3	0.0358895	0.077109	yes
HDAC8	0.0359304	0.077109	yes
PRKDC	0.0363148	0.0776432	no
PELP1	0.0370439	0.0789076	yes
KDM2B	0.0374614	0.0792378	yes
SETD6	0.0374755	0.0792378	yes
RING1	0.037742	0.0795079	yes
TAF12	0.0380358	0.0795936	yes
HR	0.0380605	0.0795936	yes
MSH6	0.0384329	0.0800802	yes
HMGB1	0.0394416	0.0818842	yes
SMYD2	0.0396578	0.0820358	yes
SUV39H2	0.0401226	0.0824718	yes
LAS1L	0.0402356	0.0824718	yes
SFPQ	0.0403004	0.0824718	no
HDAC5	0.0409375	0.0834775	yes
APOBEC3H	0.0419099	0.0851574	yes
MTA2	0.0430089	0.0868382	yes
MASTL	0.0430402	0.0868382	yes
PPP4C	0.0435361	0.0875304	yes
YAF2	0.0439143	0.0879821	yes
EZH1	0.0442927	0.088431	yes
ELP4	0.0447976	0.0891158	no
ATXN7	0.0449467	0.0891158	no
ACTB	0.0451102	0.0891316	yes
BRMS1L	0.0463313	0.0912296	yes
HMGN2	0.046726	0.0915655	yes
RBBP4	0.0469549	0.0915655	yes
EXOSC7	0.0469861	0.0915655	yes
ZNF541	0.0471411	0.0915655	yes
CUL2	0.047671	0.0922821	yes
NCOR1	0.0485914	0.0936708	no
SMARCA4	0.0488497	0.0936708	no
PRMT6	0.0488788	0.0936708	yes
EZH2	0.0492369	0.0940425	yes
SIN3B	0.0499458	0.0948441	yes
PHF13	0.0499876	0.0948441	yes
RBX1	0.0506651	0.0958122	yes
SETD2	0.0509312	0.0959987	no
KAT6A	0.0517697	0.0972591	no
BRD3	0.0520408	0.097449	no
PRDM12	0.0523307	0.0976727	no
NAP1L4	0.0526941	0.0977559	no
MLLT6	0.0527165	0.0977559	yes
NCOA1	0.0535616	0.0990026	no
SETDB2	0.0542921	0.10003	yes
BAHD1	0.0555087	0.101944	yes
SAP130	0.0561533	0.102798	no
ATN1	0.0566336	0.102832	yes
HDAC2	0.0566971	0.102832	yes
CBX8	0.0567751	0.102832	no
BABAM1	0.0568895	0.102832	no
ING1	0.0574903	0.103591	no
ZGPAT	0.058082	0.104329	no
EID2B	0.0587948	0.104396	no
TP53	0.0589571	0.104396	no
HDGF	0.0589603	0.104396	no
HELLS	0.059061	0.104396	yes
POLE3	0.0592198	0.104396	yes
BRCC3	0.0594912	0.104396	yes
MBD2	0.0597282	0.104396	yes
ERCC6	0.0597528	0.104396	yes
DPF1	0.0597589	0.104396	yes
CHD1	0.0605986	0.10538	yes
AURKB	0.0606902	0.10538	yes
AIRE	0.0613226	0.105888	no
FOXP2	0.0613525	0.105888	no
PAF1	0.0623529	0.107292	no
ACTL6A	0.0628059	0.107592	yes
PDP1	0.0629423	0.107592	no
BRCA1	0.063181	0.107592	yes
RSF1	0.0634315	0.107592	yes
INO80B	0.0635198	0.107592	no
MDC1	0.063654	0.107592	no
ASH1L	0.0639376	0.107754	no
UBR7	0.0642774	0.108009	yes
KMT2B	0.0650049	0.108859	yes
CDK9	0.0651635	0.108859	no
HDAC10	0.0656262	0.109313	no
KMT2E	0.0666347	0.110672	no
USP46	0.066866	0.110735	yes
KAT6B	0.0682937	0.112773	yes
CXXC1	0.0691237	0.113816	no
SMARCA5	0.0715896	0.117538	no
MYO1C	0.0719817	0.117844	yes
TAF4	0.0730827	0.119219	no
RUVBL1	0.0732372	0.119219	yes
PRKCA	0.074099	0.119684	yes
BPTF	0.0741148	0.119684	no
MRGBP	0.07415	0.119684	yes
PHF20L1	0.0758984	0.122162	yes
CBX4	0.0762795	0.122322	yes
ZBTB7C	0.0764515	0.122322	yes
HMGN1	0.0766381	0.122322	no
YEATS4	0.0769153	0.122423	yes
VPS72	0.0772566	0.122626	yes
GATAD2A	0.0779752	0.123339	yes
KAT2B	0.078136	0.123339	no
DMAP1	0.0784934	0.123562	no
EXOSC9	0.0787396	0.12361	yes
PHF21A	0.0803751	0.125391	yes
SS18L1	0.0806131	0.125391	yes
MAPKAPK3	0.0807858	0.125391	yes
HMGN4	0.0811787	0.125391	yes
FOXP4	0.0812251	0.125391	no
ACTR8	0.0813897	0.125391	yes
ANP32E	0.0814057	0.125391	no
TRRAP	0.0822718	0.125876	yes
RMI1	0.0823785	0.125876	no
MLLT10	0.0823796	0.125876	no
EXOSC1	0.0828613	0.126256	yes
CDYL2	0.0830691	0.126256	yes
INO80C	0.0835716	0.126536	no
PRDM2	0.0836946	0.126536	no
MECP2	0.0839268	0.126553	no
KDM4D	0.0841633	0.126576	yes
HMG20B	0.0844688	0.126703	yes
SP1	0.0850286	0.12686	no
KDM3B	0.0850326	0.12686	yes
USP49	0.0852374	0.12686	yes
UBN1	0.0857887	0.12735	yes
TADA1	0.0869781	0.128298	yes
IKZF3	0.0870836	0.128298	yes
MPHOSPH8	0.0870996	0.128298	yes
BRD1	0.0876872	0.128833	yes
ATM	0.0885904	0.129827	yes
L3MBTL4	0.0890486	0.130165	yes
ARID4A	0.0898402	0.130985	yes
PPM1G	0.0900662	0.130985	yes
TAF10	0.0905737	0.131389	no
SMARCA1	0.0915364	0.13245	yes
RCC1	0.0935836	0.135072	yes
CHD2	0.0939996	0.135331	yes
TP53BP1	0.0944741	0.135673	no
ASXL2	0.0967122	0.13854	no
PHF1	0.097228	0.138932	yes
RNF168	0.100097	0.142414	yes
BCOR	0.100162	0.142414	no
CHAF1A	0.100903	0.143112	yes
BCORL1	0.101606	0.143554	yes
RYBP	0.101715	0.143554	no
PCGF1	0.103551	0.145673	no
RNF40	0.103725	0.145673	yes
SUV39H1	0.104628	0.146581	yes
EXOSC6	0.106247	0.148487	no
DDB1	0.107037	0.149227	no
TSSK6	0.109926	0.152883	no
CSNK2A1	0.112883	0.156182	yes
DPF3	0.112896	0.156182	no
EID1	0.113116	0.156182	yes
NPM2	0.114845	0.15708	no
TOP2B	0.114967	0.15708	yes
HDAC9	0.114975	0.15708	yes
TRIM24	0.115588	0.15708	yes
KANSL1	0.115869	0.15708	no
PRDM4	0.11608	0.15708	no
ELP2	0.116265	0.15708	no
ATRX	0.116711	0.15708	no
CIT	0.116909	0.15708	no
HMGN5	0.117013	0.15708	yes
CLOCK	0.11708	0.15708	yes
LBR	0.117265	0.15708	yes
BRDT	0.117331	0.15708	no
ATAD2B	0.118235	0.157848	no
RAD51	0.118455	0.157848	yes
HDAC6	0.119592	0.158994	no
DOT1L	0.120376	0.159666	no
DEK	0.121188	0.160371	yes
POGZ	0.122659	0.161944	yes
SUPT16H	0.123896	0.162991	yes
CDK5	0.124021	0.162991	no
ZZZ3	0.12622	0.165132	yes
CHD9	0.126226	0.165132	no
PRKAB2	0.128496	0.167719	yes
APOBEC3F	0.128974	0.16796	yes
SS18L2	0.130379	0.169404	yes
YWHAB	0.131405	0.170351	no
RPS6KA5	0.133277	0.172213	yes
PHC3	0.133443	0.172213	no
KDM5C	0.134957	0.173134	no
PCGF5	0.134996	0.173134	no
CTR9	0.135063	0.173134	no
RBBP7	0.136074	0.173783	yes
GTF3C4	0.136175	0.173783	no
TRIM16	0.137213	0.174717	yes
CHD3	0.138052	0.175397	yes
NCOA3	0.138599	0.175702	no
CUL4A	0.139427	0.176361	no
CARM1	0.141257	0.178283	yes
PCGF6	0.142316	0.179224	yes
SFMBT1	0.14278	0.179414	yes
JMJD6	0.143704	0.18018	yes
ERBB4	0.144432	0.180493	yes
SUZ12	0.144584	0.180493	no
ARID2	0.145489	0.181229	no
APOBEC3G	0.149523	0.185849	yes
PRKCB	0.150873	0.187122	yes
TAF1	0.151871	0.187926	no
ZBTB33	0.152177	0.187926	no
MTA1	0.152756	0.188034	yes
PRR14	0.153158	0.188034	no
EHMT2	0.153308	0.188034	yes
TDRD3	0.153578	0.188034	yes
DNAJC1	0.155261	0.189409	yes
HSPA1B	0.155571	0.189409	yes
ARID4B	0.155692	0.189409	no
SMARCD2	0.159032	0.193062	yes
SETD7	0.159741	0.193513	yes
TAF9B	0.160422	0.193928	yes
ZNHIT1	0.161224	0.194287	yes
NBN	0.161969	0.194287	yes
CBX1	0.162136	0.194287	yes
KMT2D	0.162669	0.194287	no
CBX3	0.16271	0.194287	yes
DDX21	0.163045	0.194287	yes
BAZ1A	0.163093	0.194287	no
PARP1	0.164182	0.195048	no
TDG	0.164559	0.195048	yes
L3MBTL1	0.164753	0.195048	yes
TRIM28	0.165198	0.195172	no
CHD4	0.16605	0.19569	yes
SF3B3	0.166551	0.19569	no
HINFP	0.166661	0.19569	yes
CTCF	0.167498	0.196041	yes
JDP2	0.167644	0.196041	yes
PHF14	0.168529	0.196674	yes
ASF1A	0.169078	0.196914	yes
CDK17	0.170151	0.197433	no
PRKAA2	0.170212	0.197433	no
PAGR1	0.171921	0.199012	no
TDRD7	0.175457	0.202695	yes
YEATS2	0.180741	0.208379	yes
DTX3L	0.181315	0.2086	yes
USP12	0.18166	0.2086	yes
BAP1	0.182095	0.208681	yes
UBE2E1	0.183239	0.209474	yes
CUL1	0.183518	0.209474	yes
MSL1	0.185767	0.211619	yes
NSD1	0.19025	0.21598	no
SETMAR	0.190349	0.21598	yes
PHF8	0.197273	0.223395	no
IKZF1	0.198198	0.223999	yes
LRWD1	0.199729	0.225285	yes
SATB1	0.200711	0.225776	yes
NAP1L1	0.200952	0.225776	yes
RAD54L2	0.20303	0.227323	no
ASXL1	0.203349	0.227323	no
SIRT2	0.203519	0.227323	no
UHRF1	0.205767	0.229387	yes
ARID1B	0.208731	0.232238	no
SMARCA2	0.218728	0.24289	no
TADA3	0.21935	0.24311	no
DNMT1	0.220266	0.243458	yes
ING3	0.220514	0.243458	no
TAF2	0.22324	0.245993	no
STK4	0.224471	0.246788	no
RCOR1	0.224823	0.246788	no
GFI1	0.232474	0.254699	yes
APOBEC3A	0.233943	0.255819	no
ATF2	0.235959	0.257532	yes
KMT2C	0.240509	0.261611	no
BARD1	0.240609	0.261611	yes
MTF2	0.241699	0.26191	no
SATB2	0.241799	0.26191	yes
CBX7	0.243484	0.263239	yes
TLE2	0.245847	0.265292	yes
DNMT3A	0.246474	0.265469	yes
MORF4L1	0.247041	0.265581	no
L3MBTL3	0.248005	0.266118	no
ZMYND8	0.250646	0.268449	no
ELP6	0.252779	0.270228	no
BRPF3	0.262523	0.280122	yes
KDM8	0.265	0.28224	yes
BRMS1	0.278768	0.296231	yes
SIN3A	0.279171	0.296231	no
KMT2A	0.281064	0.297689	yes
TAF6L	0.283285	0.299488	no
JAK2	0.289374	0.305362	yes
ING5	0.293057	0.30868	yes
ZBTB16	0.304652	0.320247	no
EXOSC4	0.305395	0.320247	yes
TEX10	0.30618	0.320247	no
RBBP5	0.306275	0.320247	yes
ZRANB3	0.312105	0.325749	no
KDM6A	0.313685	0.326803	no
PHC1	0.317973	0.330669	yes
NIPBL	0.320501	0.332694	no
FOXP3	0.324701	0.336444	yes
GADD45B	0.335305	0.346804	no
HUWE1	0.340426	0.351467	no
KDM5A	0.341941	0.352396	no
UBE2H	0.343206	0.353064	no
SCMH1	0.350821	0.360252	yes
MAZ	0.374843	0.384231	yes
SAP30	0.394177	0.403328	no
ZHX1	0.421835	0.430859	yes
SYNCRIP	0.443955	0.452645	yes
CHRAC1	0.448662	0.456631	yes
CTBP2	0.47095	0.478465	yes
FOXO1	0.487255	0.494154	no
EP400	0.518028	0.524435	no
NCOA6	0.526573	0.531865	no
SMARCD3	0.527224	0.531865	no
PRPF31	0.537774	0.541554	yes
TLE4	0.548904	0.551793	yes
MTA3	0.571626	0.573628	yes
RPS6KA4	0.593688	0.594726	yes
PRMT7	0.621752	0.621752	yes

## Sheet: validation_LUAD_prognostic
Supplementary Data 9: Prognostic epifactors (adjpval<0.05) for the LUAD validation cohort
epifactor	pvalue	adjpval	prognostic_in_primary_dataset
PBK	1.99e-06	0.0010941	no
PRMT5	1.07e-05	0.00284536	no
PKM	1.55e-05	0.00284536	no
RARA	3.11e-05	0.00327946	no
RAG1	3.25e-05	0.00327946	no
UHRF1	3.94e-05	0.00327946	yes
YAF2	4.65e-05	0.00327946	no
TAF9B	4.76e-05	0.00327946	no
CHEK1	6.35e-05	0.0036171	no
PAK2	6.56e-05	0.0036171	yes
MAZ	0.00011092	0.00555607	no
PRKCB	0.00015312	0.00703061	no
PHF14	0.00017389	0.0073704	yes
CBX5	0.00021061	0.00749754	no
KANSL2	0.00022647	0.00749754	no
MOV10	0.00023289	0.00749754	no
NBN	0.00024412	0.00749754	no
PHF19	0.00024493	0.00749754	no
PRKDC	0.00026952	0.00781618	no
SUV39H1	0.00032925	0.00845316	no
TONSL	0.00033657	0.00845316	no
IKZF1	0.00033751	0.00845316	no
RPS6KA3	0.00037528	0.00887398	yes
APOBEC3F	0.00039399	0.00887398	no
OGT	0.00040263	0.00887398	no
SETMAR	0.00042973	0.0091058	no
EYA1	0.0004462	0.0091058	yes
ZMYND11	0.00048571	0.00955801	no
CHAF1B	0.00054122	0.0101681	no
NASP	0.00055362	0.0101681	no
RCC1	0.00060248	0.0107085	no
HMGN1	0.00067438	0.0115267	no
SS18L1	0.00069035	0.0115267	yes
BARD1	0.00072711	0.0117834	no
MBD3	0.00079161	0.0121474	no
SETDB2	0.00079366	0.0121474	no
CHD5	0.00090343	0.0134537	no
MBIP	0.00099887	0.0144836	no
FBRS	0.00104986	0.0148327	no
NOC2L	0.00110017	0.0151548	yes
PHC2	0.00115478	0.015519	no
HSPA1A	0.00123854	0.0162485	no
CDK2	0.00128371	0.0164494	no
TET3	0.00151989	0.0187595	no
STK4	0.00153208	0.0187595	no
BUB1	0.00161319	0.0193232	no
PRKCD	0.0017564	0.02057	yes
HCFC2	0.00181713	0.02057	no
CDK1	0.00182928	0.02057	no
APOBEC3C	0.00187799	0.0206954	no
PRDM2	0.00206861	0.0223491	yes
RPS6KA5	0.00212605	0.0225279	no
HELLS	0.00219127	0.0227809	no
SNAI2	0.00231473	0.0236189	no
TDRKH	0.00237875	0.0238308	no
PRMT2	0.00244105	0.0240182	no
PADI1	0.00251808	0.0243414	no
PRMT8	0.00284081	0.0269877	yes
PDP1	0.00300841	0.0279352	no
TRIM28	0.00304194	0.0279352	yes
ARID2	0.0032391	0.0288497	yes
SCML4	0.00324625	0.0288497	no
ZNF541	0.00332321	0.0290649	no
APBB1	0.00347271	0.0298978	no
RAD54B	0.0036166	0.0301632	yes
TLE2	0.00365355	0.0301632	yes
EZH2	0.00371519	0.0301632	no
GTF2I	0.00377168	0.0301632	no
ARID4A	0.00382968	0.0301632	no
DNMT3B	0.00383199	0.0301632	no
DTX3L	0.00399221	0.0309818	no
BAZ2B	0.00407949	0.0312194	yes
KAT2B	0.0043702	0.0326806	no
ATXN7	0.00440648	0.0326806	no
IKBKAP	0.00446462	0.0326806	no
SKP1	0.00450767	0.0326806	no
GSG2	0.00460801	0.0328601	yes
UBE2T	0.00465169	0.0328601	yes
BRD8	0.00479846	0.033092	no
POLE3	0.00480465	0.033092	no
PRDM16	0.00488968	0.0332619	yes
SP140	0.00495583	0.0332813	no
TDG	0.00501334	0.0332813	no
MSL2	0.00509385	0.0334132	no
MPHOSPH8	0.00572087	0.0370847	no
HDAC5	0.00591371	0.037889	yes
CDC6	0.0060592	0.0383749	no
MASTL	0.00618719	0.0386267	yes
ENY2	0.00630525	0.0386267	no
KDM6A	0.00630926	0.0386267	no
GADD45G	0.00649247	0.0390697	no
DDX21	0.00652344	0.0390697	no
ASF1B	0.00661344	0.0391829	no
C14orf169	0.00685651	0.0396197	no
UBE2H	0.00689993	0.0396197	no
ACTB	0.00690289	0.0396197	no
RAD54L	0.00716978	0.0407273	no
KMT2C	0.0072803	0.0409331	no
SENP1	0.00740565	0.0412173	no
BRE	0.00756103	0.041496	no
SIRT1	0.00764818	0.041496	no
RPS6KA4	0.00768165	0.041496	no
BRCA1	0.00808317	0.0430479	no
SATB1	0.00820625	0.0430479	no
TLE4	0.00827826	0.0430479	no
ANP32B	0.00832605	0.0430479	yes
SATB2	0.00841578	0.0430479	yes
TAF1	0.00843769	0.0430479	no
ACTR3B	0.00852476	0.0430931	no
CHAF1A	0.00885723	0.0443667	no
TTK	0.00901556	0.0447529	no
HJURP	0.00912695	0.0449013	yes
APOBEC3D	0.00932487	0.0454691	no
RCOR1	0.00944248	0.0456386	no
ZCWPW1	0.00957077	0.0458565	no
MSL1	0.010231	0.0485974	no
PADI4	0.0104835	0.0489106	no
TOP2A	0.0105211	0.0489106	no
ASH1L	0.0105633	0.0489106	no
CHRAC1	0.0107317	0.0492763	no
CENPC	0.0109701	0.0499546	yes
CBX1	0.0113148	0.0505335	no
CBX3	0.0113474	0.0505335	no
IKZF3	0.0114345	0.0505335	no
TFDP1	0.011588	0.0505335	no
CTR9	0.0116439	0.0505335	no
RAD51	0.0116475	0.0505335	no
SMARCD3	0.0117779	0.0507001	no
BRDT	0.011922	0.0509224	no
TRIM16	0.0120861	0.0509279	no
SMARCA2	0.0124548	0.0509279	no
HMG20A	0.012551	0.0509279	no
CHD6	0.0125611	0.0509279	no
UIMC1	0.0125652	0.0509279	no
MTA1	0.0127437	0.0509279	no
BRD9	0.0127647	0.0509279	no
PCGF5	0.0128331	0.0509279	no
SP100	0.0128625	0.0509279	no
DNTTIP2	0.0128879	0.0509279	yes
EID2B	0.0129653	0.0509279	yes
MBTD1	0.0130324	0.0509279	no
FOXP4	0.0132187	0.0512924	yes
MLLT6	0.013544	0.0518399	no
PPP4C	0.013598	0.0518399	no
DPY30	0.0136421	0.0518399	no
TAF9	0.013863	0.0523185	no
KDM4C	0.0140197	0.0525387	no
PARP2	0.014112	0.0525387	no
ATAD2	0.0142249	0.0526035	no
MYBBP1A	0.0148258	0.05446	no
HDAC10	0.0149602	0.0545898	no
CHD7	0.0151596	0.0546053	no
BCOR	0.0151626	0.0546053	no
SMYD2	0.0157208	0.0559512	no
KDM1A	0.0157394	0.0559512	no
AURKA	0.015909	0.0561915	yes
MGA	0.0160637	0.0563765	no
ARRB1	0.0163133	0.0565578	yes
RAD54L2	0.0163207	0.0565578	no
SFMBT2	0.0165501	0.0567372	no
SHPRH	0.01662	0.0567372	no
C11orf30	0.01671	0.0567372	no
CBX7	0.0167843	0.0567372	no
TLE1	0.0169378	0.0569069	yes
CIT	0.0172267	0.0570359	no
ANP32E	0.0172581	0.0570359	yes
RNF168	0.0172867	0.0570359	no
YWHAZ	0.0176607	0.057923	yes
TRIM24	0.0181193	0.0584354	yes
ARNTL	0.0181266	0.0584354	no
TEX10	0.0182219	0.0584354	yes
GATAD2B	0.0182412	0.0584354	no
JADE3	0.0183886	0.0585673	no
DMAP1	0.0189697	0.0598317	yes
ZNF516	0.0193902	0.0598317	no
ZNF217	0.0194725	0.0598317	no
TDRD3	0.0195196	0.0598317	no
DDB2	0.019535	0.0598317	no
SAP30L	0.0196247	0.0598317	no
HDAC3	0.0196967	0.0598317	no
KDM2B	0.0197198	0.0598317	no
YWHAE	0.0197629	0.0598317	no
TP53BP1	0.0200576	0.060244	no
BAHD1	0.0202169	0.060244	no
RSF1	0.0202562	0.060244	no
SUPT16H	0.0203364	0.060244	no
ARID4B	0.0214964	0.0632939	no
CRB2	0.0215957	0.0632939	no
CHD9	0.0221032	0.0639612	no
AURKB	0.0222491	0.0639612	no
FAM175A	0.022422	0.0639612	no
TOP2B	0.0225218	0.0639612	yes
ZHX1	0.0225729	0.0639612	no
WHSC1	0.0225827	0.0639612	no
ING2	0.022636	0.0639612	no
BRCA2	0.0228059	0.0641125	no
ZMYM2	0.0238345	0.0666639	no
ZFP57	0.0248095	0.0690405	no
UHRF2	0.0251694	0.0696902	no
HDAC11	0.0254982	0.0702475	no
ING4	0.0257429	0.0705688	no
EYA4	0.0262351	0.0715621	no
PHF8	0.0267318	0.0725431	no
RUVBL2	0.0268976	0.0725431	no
TET2	0.0270915	0.0725431	no
TAF6	0.0271214	0.0725431	no
RLIM	0.0280839	0.0741362	no
SCML2	0.0281677	0.0741362	yes
CDK7	0.0282295	0.0741362	no
ATN1	0.0283105	0.0741362	no
PSIP1	0.0283897	0.0741362	no
TAF2	0.0285974	0.0743263	no
PRDM5	0.0292914	0.0757727	no
PRKAG1	0.0295243	0.0760182	no
HMGN2	0.0298732	0.076557	no
KAT7	0.0303182	0.076557	no
CCDC101	0.0304016	0.076557	yes
MRGBP	0.0305076	0.076557	no
TET1	0.030556	0.076557	no
PHF13	0.0305672	0.076557	no
MINA	0.0308798	0.0769899	no
GADD45B	0.0310288	0.077013	no
YEATS4	0.0312478	0.0772087	yes
MLLT1	0.0316276	0.0777715	no
GFI1	0.0317579	0.0777715	no
KAT6B	0.0323833	0.0789485	no
BRD4	0.0325251	0.0789485	no
CHD2	0.0327295	0.0790263	no
MLLT10	0.032844	0.0790263	no
NCOR2	0.0335556	0.0797497	no
ANKRD32	0.0336156	0.0797497	no
CECR2	0.0336507	0.0797497	no
JADE1	0.0338197	0.0797497	no
ASXL3	0.0339317	0.0797497	no
LBR	0.034013	0.0797497	no
PADI3	0.0341733	0.079786	no
PRKAG2	0.0352085	0.081337	no
MYO1C	0.0354163	0.081337	no
PHF20L1	0.0355667	0.081337	no
JDP2	0.0359001	0.081337	no
RNF2	0.0359194	0.081337	yes
WHSC1L1	0.0359332	0.081337	no
KDM6B	0.0359761	0.081337	no
SIRT6	0.0360334	0.081337	no
HDAC9	0.0361662	0.081337	no
BRMS1	0.0366034	0.0819856	no
DPF1	0.036873	0.0820427	no
A1CF	0.0369703	0.0820427	no
MEN1	0.0372328	0.0820427	no
KMT2E	0.0374873	0.0820427	no
UBE2A	0.0374969	0.0820427	no
PBRM1	0.0375654	0.0820427	no
HAT1	0.0377981	0.0820427	no
LEO1	0.0380089	0.0820427	no
RB1	0.0383423	0.0820427	no
KDM7A	0.0384986	0.0820427	no
NCOA2	0.0385331	0.0820427	no
INO80D	0.0386236	0.0820427	no
SENP3	0.0386435	0.0820427	no
EYA2	0.0387134	0.0820427	no
GSE1	0.0391948	0.0827447	no
L3MBTL3	0.0396044	0.0830525	no
RMI1	0.0397503	0.0830525	no
UBE2B	0.0398143	0.0830525	no
PHF10	0.0400067	0.0830525	yes
USP12	0.0400943	0.0830525	no
ZNF687	0.0404692	0.0835151	no
BMI1	0.0407912	0.0838654	no
FBRSL1	0.0410359	0.0839007	no
SETD6	0.0411129	0.0839007	no
DNAJC2	0.0413484	0.0839704	yes
ELP2	0.0414518	0.0839704	no
NPAS2	0.0417669	0.0840169	no
SMARCD1	0.0417797	0.0840169	no
APOBEC3B	0.0422432	0.0841989	no
SUPT6H	0.0423086	0.0841989	no
HDAC1	0.0423287	0.0841989	no
PHF1	0.0431043	0.0854095	yes
NAP1L2	0.0433448	0.0854095	no
TYW5	0.0434023	0.0854095	no
DR1	0.0436206	0.0855337	yes
HIRA	0.0439619	0.0858972	no
BABAM1	0.0442691	0.0861917	no
HDAC2	0.0454791	0.0882358	no
GFI1B	0.0469465	0.0907632	no
WSB2	0.0474425	0.0914014	no
PRKAA2	0.0481061	0.0923569	no
KDM5B	0.0491049	0.0937189	no
PHF2	0.0491556	0.0937189	no
L3MBTL4	0.0495128	0.0939115	no
PRDM8	0.0496268	0.0939115	no
ASH2L	0.049768	0.0939115	no
PHC3	0.050067	0.0941533	no
ELP3	0.0504975	0.0946399	no
HSPA1B	0.0530968	0.0989653	no
SS18L2	0.0531647	0.0989653	no
MYSM1	0.0539863	0.0998518	no
KDM3B	0.0540033	0.0998518	no
RUVBL1	0.0542527	0.0998757	no
NAA60	0.0545475	0.0998757	no
VDR	0.0547128	0.0998757	no
PELP1	0.0549561	0.0998757	no
USP46	0.0550368	0.0998757	no
DEK	0.0551039	0.0998757	no
ARID1B	0.055649	0.100338	no
ZNF711	0.0557229	0.100338	no
KMT2B	0.0559924	0.100494	no
GADD45A	0.0564828	0.100796	no
SETD7	0.0565265	0.100796	no
SMARCA1	0.0582362	0.103306	no
USP49	0.0583088	0.103306	no
ZRANB3	0.058887	0.103996	no
UBN1	0.059915	0.105473	no
TADA3	0.0602418	0.105711	no
GTF3C4	0.0612937	0.107215	no
PHF21A	0.062202	0.10846	no
NCL	0.0646863	0.112302	no
BRCC3	0.0648648	0.112302	no
BAZ1A	0.065017	0.112302	no
KDM1B	0.0659125	0.11318	no
APOBEC3H	0.0659362	0.11318	no
SMARCC2	0.0661708	0.11323	no
CDYL2	0.0682047	0.116058	no
BAZ1B	0.0682446	0.116058	no
EHMT1	0.0684644	0.116073	no
CHD4	0.0695183	0.117499	no
BRD2	0.0698797	0.117748	yes
ALKBH1	0.0705322	0.118485	no
KDM4D	0.0719066	0.120068	no
BRD1	0.07191	0.120068	no
ATF7IP	0.0722302	0.120238	no
HMGN3	0.0749841	0.124447	no
EID2	0.0754316	0.124813	no
PARP1	0.0757766	0.125009	no
DAPK3	0.0762297	0.125381	no
MBD5	0.0778147	0.127585	no
HDAC4	0.0780328	0.127585	no
PRDM1	0.0792718	0.129227	no
ING1	0.0796411	0.129446	no
TAF12	0.0799895	0.12963	no
TAF8	0.0803973	0.129909	no
PPARGC1A	0.0817113	0.131646	no
PRMT6	0.0823239	0.132246	no
PCNA	0.0828443	0.132386	no
USP36	0.0828915	0.132386	no
PCGF6	0.0836122	0.133151	no
HMGN4	0.0842181	0.133392	no
BRD3	0.0842478	0.133392	yes
SUZ12	0.0848145	0.133905	no
MBD6	0.0858452	0.135145	no
SIRT7	0.0869952	0.136565	no
APEX1	0.0874733	0.136925	no
ATM	0.0885385	0.1382	no
ACTL6A	0.0913098	0.141798	yes
PHIP	0.091433	0.141798	no
SUV39H2	0.0916151	0.141798	no
INO80B	0.0920701	0.142103	no
EP300	0.0924823	0.14234	no
JMJD6	0.0929245	0.142622	no
NSL1	0.0933803	0.142875	no
HR	0.0936399	0.142875	no
PCGF1	0.0942259	0.142875	no
MSH6	0.094235	0.142875	no
UBE2N	0.0943854	0.142875	no
RCOR3	0.0958936	0.144383	no
NEK9	0.0961567	0.144383	no
ERBB4	0.0965532	0.144383	no
SUDS3	0.0965989	0.144383	no
SSRP1	0.0968621	0.144383	no
ARID1A	0.0969538	0.144383	no
APOBEC3G	0.0977563	0.144922	no
VPS72	0.0978582	0.144922	no
ZBTB7C	0.0981052	0.144922	no
DZIP3	0.0984651	0.145065	no
ANP32A	0.100101	0.147081	no
RBX1	0.101603	0.148892	no
ATR	0.103114	0.150706	no
ATRX	0.103478	0.150837	no
PRKCA	0.104502	0.151886	no
NCOR1	0.104909	0.151886	no
CBX4	0.1053	0.151886	no
CDK5	0.105547	0.151886	no
PRKAA1	0.106093	0.151886	no
NPM1	0.106244	0.151886	no
ASXL2	0.106333	0.151886	no
NFRKB	0.106517	0.151886	no
DNMT1	0.106801	0.151886	no
ELP6	0.107063	0.151886	no
FOXA1	0.107344	0.151886	no
AURKC	0.107505	0.151886	no
EXOSC6	0.109493	0.154299	no
ZMYM3	0.111084	0.155955	no
HMGB1	0.111263	0.155955	yes
MORF4L2	0.111518	0.155955	yes
NCOA3	0.111902	0.156096	no
JMJD1C	0.11255	0.156403	no
EP400	0.11297	0.156403	no
SUV420H2	0.112974	0.156403	no
MGEA5	0.113892	0.157196	no
EZH1	0.114346	0.157196	no
EXOSC7	0.114472	0.157196	no
NEK6	0.114688	0.157196	no
TP53	0.115715	0.158211	no
POGZ	0.118125	0.160938	no
NCOA1	0.118294	0.160938	no
SMARCB1	0.120144	0.16262	no
LRWD1	0.120211	0.16262	no
PRDM11	0.120474	0.16262	no
UBR2	0.120711	0.16262	no
KDM5A	0.121849	0.163662	no
KMT2D	0.122078	0.163662	no
TRIM33	0.122965	0.164075	yes
ZZZ3	0.122982	0.164075	no
EHMT2	0.123497	0.164364	no
KAT6A	0.123823	0.164402	no
SPEN	0.124588	0.165019	no
APOBEC3A	0.126988	0.167794	no
USP44	0.127468	0.168026	no
EED	0.128419	0.168876	yes
HDAC7	0.128877	0.169074	no
VRK1	0.130157	0.169966	no
CHD3	0.130449	0.169966	no
SETD5	0.130494	0.169966	no
TADA2A	0.13079	0.169966	no
DOT1L	0.131723	0.170774	no
RNF8	0.132223	0.171021	no
CHD8	0.134341	0.173229	no
KDM5C	0.134837	0.173229	no
PHC1	0.135034	0.173229	no
MST1	0.135188	0.173229	no
E2F6	0.135875	0.173706	no
TSSK6	0.136223	0.173748	yes
MTA3	0.137477	0.174626	no
BRWD1	0.137546	0.174626	no
ELP5	0.137888	0.174658	no
FBL	0.138449	0.174966	no
CARM1	0.139902	0.176398	no
EXOSC2	0.141988	0.178259	yes
NCOA6	0.142024	0.178259	no
CBX2	0.142471	0.178412	no
CHD1	0.143267	0.179003	no
SAP25	0.145607	0.181128	no
NIPBL	0.145626	0.181128	no
FOXP2	0.146339	0.181606	no
JADE2	0.14782	0.183031	no
ERCC6	0.150742	0.186231	no
RING1	0.152716	0.188247	yes
PADI2	0.153121	0.188326	no
PCGF2	0.15413	0.189144	no
GATAD1	0.158341	0.193865	no
SUPT3H	0.15868	0.193865	no
PRR14	0.160678	0.195871	no
ACTR6	0.161518	0.196096	yes
ING5	0.161574	0.196096	no
TAF4	0.162641	0.196957	no
INO80C	0.164746	0.198602	no
JARID2	0.164895	0.198602	yes
DPF3	0.165179	0.198602	no
PHF12	0.165442	0.198602	no
HLTF	0.169466	0.20266	no
CLNS1A	0.169558	0.20266	yes
FOXP3	0.170772	0.203437	no
SETD1A	0.170946	0.203437	no
ZMYND8	0.171898	0.204129	no
HIRIP3	0.173079	0.204508	yes
PAXIP1	0.173193	0.204508	no
PRDM12	0.173619	0.204508	no
HDGF	0.173702	0.204508	no
CBX8	0.174555	0.205075	no
KMT2A	0.176829	0.207304	no
JAK2	0.178976	0.209375	no
PRDM6	0.181511	0.211892	no
PRKAB1	0.183944	0.214278	no
RNF40	0.184573	0.214557	no
TAF1L	0.185906	0.214876	no
CREBBP	0.185977	0.214876	no
ZNHIT1	0.186133	0.214876	no
APOBEC1	0.186408	0.214876	no
NSD1	0.187212	0.215353	no
NPM2	0.192676	0.221176	no
DNMT3A	0.194684	0.222799	no
UBE2E1	0.194898	0.222799	yes
SETD2	0.197739	0.225578	no
MTF2	0.198945	0.226139	yes
MAP3K7	0.199052	0.226139	yes
RAI1	0.202721	0.229834	yes
CLOCK	0.206056	0.233136	yes
ZGPAT	0.207366	0.234137	no
CSRP2BP	0.208286	0.234539	no
INO80	0.208574	0.234539	no
HUWE1	0.21066	0.236332	no
KAT2A	0.211026	0.236332	no
TRRAP	0.213791	0.238943	no
ELP4	0.217733	0.242856	no
SAP30	0.219971	0.244856	no
EXOSC3	0.221102	0.245252	no
SAP18	0.221217	0.245252	no
APOBEC2	0.223797	0.247614	no
AEBP2	0.22763	0.251278	no
FOXP1	0.22802	0.251278	no
CBX6	0.230448	0.253446	no
SFMBT1	0.236762	0.259873	no
USP22	0.237707	0.26039	no
WDR77	0.239974	0.262352	yes
BRPF3	0.246617	0.268256	yes
TAF10	0.246736	0.268256	no
PIWIL4	0.246834	0.268256	no
FOXO1	0.24775	0.268473	no
TAF5	0.248009	0.268473	no
TFPT	0.250248	0.270366	no
HMGN5	0.252149	0.271887	no
KDM8	0.25394	0.273068	yes
USP21	0.254236	0.273068	no
EXOSC5	0.263436	0.282399	no
SETD1B	0.264243	0.282714	no
SCMH1	0.266313	0.284377	no
BRWD3	0.26744	0.285027	no
BPTF	0.268497	0.285602	no
SMARCA4	0.270207	0.286867	no
MDC1	0.272548	0.288796	no
CHD1L	0.27498	0.290814	yes
ZNF532	0.276666	0.292037	no
DNAJC1	0.28017	0.295169	no
MAPKAPK3	0.281722	0.296239	no
HCFC1	0.288048	0.302313	yes
ZNF592	0.290783	0.304604	no
SF3B3	0.293704	0.30708	no
BAZ2A	0.306354	0.319699	no
UBR5	0.307934	0.32074	no
NAP1L1	0.312852	0.325248	yes
PAGR1	0.317279	0.32923	no
ASF1A	0.321192	0.332663	no
UCHL5	0.327059	0.338104	no
L3MBTL1	0.334552	0.345203	no
EXOSC8	0.341488	0.351701	no
C17orf49	0.34485	0.354501	no
BCORL1	0.347129	0.356179	no
TAF7	0.35781	0.366456	no
PRKAB2	0.360279	0.3683	yes
ZBTB16	0.369796	0.377328	no
KEAP1	0.384661	0.391771	no
CDK3	0.391444	0.397944	no
YEATS2	0.397696	0.403071	no
ATAD2B	0.397951	0.403071	yes
CXXC1	0.404816	0.409273	no
USP11	0.443097	0.447154	yes
BRMS1L	0.996198	0.996683	no
EXOSC4	0.996253	0.996683	no
PRMT1	0.996296	0.996683	yes
SMYD3	0.996371	0.996683	no
PARP3	0.996683	0.996683	no
