# Supplementary material for: Pan-cancer landscape of epigenetic factor expression predicts tumor outcome
Source: Commun Biol. 2023 Nov 16;6:1138. doi: 10.1038/s42003-023-05459-w (PMC10654613; doi:10.1038/s42003-023-05459-w)
Supplement: Supplementary file 12 — Supplementary Data 10 [file 42003_2023_5459_MOESM12_ESM.xlsx]

## Sheet: TARGET_patients
Supplementary Data 10: Selection of pediatric patient tumors from the TARGET study
			Purity Cutoffs							SD Cutoffs of epigenetic factor genes across tumors of a cancer type
TARGET_cancer_type	Description	TARGET purity criteria	0	0.5	0.6	0.7	0.8	0.9	Number of selected patients with genomic data in GDC	0.1	0.2	0.3	0.4	0.5	0.6	Notes
AML	Acute Myeloid Lukemia	Bone marrow and peripheral blood blast counts of >50% in tumor specimens	257	251	241	241	241	241	112	684	684	684	678	639	527
NBL	Neuroblastoma	Tumor cellularity of >75% in tumor specimens and tumor necrosis of <30%	114	114	114	114	0	0	105	699	699	696	575	379	240	No purity data, but manuscript states all tissues have >75% tumor content
OS	Osteosarcoma	Tumor cellularity of >50% in tumor specimens and tumor necrosis of <50%	69	68	67	64	57	50	68	697	697	697	686	592	398	No publication, but purity information given
WT	Wilms Tumor	Tumor cellularity of >80% in tumor specimens and tumor necrosis of <20%	102	101	101	100	97	89	100	697	697	694	602	434	280
					number of patients from TARGET database that met the purity threshold								number of epigenetic factor genes that met the SD threshold

## Sheet: cluster_metrics
Supplementary Data 10: NMF cluster metrics for the pediatric cancer types
TARGET_cancer_type	rank	silhouette_coefficient	cophenetic_coefficient
AML	2	0.895504	0.968516
AML	3	0.490918	0.825691
AML	4	0.46311	0.850326
NBL	2	0.891398	0.967316
NBL	3	0.728004	0.927566
NBL	4	0.55819	0.91592
OS	2	0.717566	0.898027
OS	3	0.552095	0.856044
OS	4	0.351274	0.807918
WT	2	0.768917	0.933481
WT	3	0.648194	0.94323
WT	4	0.479401	0.903536

## Sheet: TARGET_NBL_survival_info
Supplementary Data 10: NMF cluster and overall survival information for the NBL patients
Target_id	overall_survival.time	overall_survival	NMF_cluster	age	sex
TARGET.30.PAIFXV.01A	1114	1	better	2004	Female
TARGET.30.PAITEG.01A	812	1	better	1034	Male
TARGET.30.PAIVHE.01A	1605	1	better	1123	Male
TARGET.30.PAKYZS.01A	3587	0	better	659	Male
TARGET.30.PALBFW.01A	1073	1	better	804	Male
TARGET.30.PALCBW.01A	4565	0	better	679	Female
TARGET.30.PAMYCE.01A	995	1	better	1059	Female
TARGET.30.PANBMJ.01A	3776	1	better	993	Male
TARGET.30.PANKFE.01A	402	0	better	1280	Female
TARGET.30.PANRRW.01A	2178	0	better	1730	Male
TARGET.30.PANRVJ.01A	3722	0	better	4781	Male
TARGET.30.PANSBN.01A	836	1	better	2329	Male
TARGET.30.PANUIF.01A	3726	0	better	2234	Female
TARGET.30.PANXJL.01A	431	0	better	5734	Male
TARGET.30.PANZPV.01A	1261	1	better	1757	Female
TARGET.30.PANZVU.01A	934	1	better	1713	Male
TARGET.30.PAPBJE.01A	3467	0	better	1860	Male
TARGET.30.PAPHPE.01A	470	1	better	806	Male
TARGET.30.PAPTAN.01A	2054	0	better	1462	Male
TARGET.30.PAPTCR.01A	456	1	better	754	Female
TARGET.30.PAPVRN.01A	2889	0	better	2300	Male
TARGET.30.PAPZYZ.01A	1209	0	better	550	Female
TARGET.30.PARACS.01A	1328	0	better	1180	Male
TARGET.30.PARDCK.01A	2991	0	better	2060	Female
TARGET.30.PARDIW.01A	2829	0	better	2048	Male
TARGET.30.PARGKK.01A	1321	1	better	2241	Male
TARGET.30.PARKGJ.01A	1636	1	better	1616	Male
TARGET.30.PARSBI.01A	1743	1	better	2390	Female
TARGET.30.PARVLK.01A	875	1	better	6021	Female
TARGET.30.PASGAP.01A	1543	1	better	1330	Male
TARGET.30.PASMJG.01A	1544	1	better	1765	Female
TARGET.30.PASPER.01A	2087	0	better	753	Female
TARGET.30.PASRFS.01A	2075	0	better	1328	Female
TARGET.30.PASSRN.01A	2227	0	better	5345	Male
TARGET.30.PASTKC.01A	1952	0	better	3035	Male
TARGET.30.PASXRJ.01A	1837	0	better	583	Female
TARGET.30.PATEKG.01A	1988	0	better	1275	Female
TARGET.30.PAIPGU.01A	436	1	poor	898	Female
TARGET.30.PAITCI.01A	324	1	poor	728	Male
TARGET.30.PALETP.01A	251	1	poor	1466	Female
TARGET.30.PALEVG.01A	4948	0	poor	666	Male
TARGET.30.PALIIN.01A	1395	1	poor	1279	Male
TARGET.30.PALTEG.01A	551	1	poor	1367	Male
TARGET.30.PALWVJ.01A	803	1	poor	1544	Male
TARGET.30.PALZZV.01A	1934	0	poor	699	Female
TARGET.30.PAMMXF.01A	197	1	poor	1661	Male
TARGET.30.PAMVRA.01A	2433	1	poor	1554	Female
TARGET.30.PAMZGT.01A	3823	0	poor	602	Male
TARGET.30.PAMZMG.01A	763	1	poor	614	Female
TARGET.30.PANBSP.01A	659	1	poor	1064	Female
TARGET.30.PANLET.01A	1212	1	poor	1973	Female
TARGET.30.PANNMS.01A	3509	0	poor	1080	Female
TARGET.30.PANRHJ.01A	416	1	poor	1117	Female
TARGET.30.PANWRR.01A	345	1	poor	2937	Male
TARGET.30.PANYGR.01A	283	1	poor	993	Male
TARGET.30.PAPBGH.01A	723	1	poor	1074	Female
TARGET.30.PAPBZI.01A	430	1	poor	1710	Male
TARGET.30.PAPCTS.01A	2636	1	poor	2008	Male
TARGET.30.PAPEFE.01A	150	1	poor	990	Male
TARGET.30.PAPKWN.01A	465	1	poor	710	Female
TARGET.30.PAPKXS.01A	2384	1	poor	2547	Female
TARGET.30.PAPLSD.01A	1383	1	poor	710	Male
TARGET.30.PAPTFZ.01A	779	1	poor	564	Male
TARGET.30.PAPTLV.01A	575	1	poor	641	Female
TARGET.30.PAPUWY.01A	1102	1	poor	1955	Female
TARGET.30.PAPVFD.01A	1765	1	poor	1961	Male
TARGET.30.PAPVXS.01A	224	1	poor	1366	Male
TARGET.30.PARAMT.01A	493	1	poor	885	Male
TARGET.30.PARBGP.01A	2039	1	poor	3625	Female
TARGET.30.PARFWB.01A	1836	1	poor	1555	Male
TARGET.30.PARYNK.01A	2351	0	poor	2279	Female
TARGET.30.PARZIP.01A	2511	0	poor	2273	Male
TARGET.30.PASEGA.01A	809	1	poor	1091	Male
TARGET.30.PASFGG.01A	700	1	poor	1037	Female
TARGET.30.PASGUT.01A	401	0	poor	1259	Male
TARGET.30.PASMNT.01A	1696	1	poor	4802	Female
TARGET.30.PASNEF.01A	2213	0	poor	696	Female
TARGET.30.PASNZU.01A	1692	1	poor	1099	Male
TARGET.30.PASSRS.01A	1319	1	poor	2492	Male
TARGET.30.PASTCN.01A	1033	1	poor	1900	Male
TARGET.30.PASUCB.01A	1976	0	poor	1008	Male
TARGET.30.PASUYG.01A	2193	0	poor	1418	Male
TARGET.30.PASVRU.01A	440	1	poor	631	Male
TARGET.30.PASWFB.01A	87	1	poor	727	Female
TARGET.30.PASWIJ.01A	1940	0	poor	2537	Male
TARGET.30.PASWVY.01A	1918	0	poor	2477	Female
TARGET.30.PASWYR.01A	1893	0	poor	958	Male
TARGET.30.PASXGP.01A	1898	0	poor	834	Male
TARGET.30.PASXHE.01A	2098	0	poor	1438	Male
TARGET.30.PASXIE.01A	2123	0	poor	837	Male
TARGET.30.PASXRG.01A	1749	0	poor	1278	Female
TARGET.30.PASYPX.01A	2215	0	poor	1514	Female
TARGET.30.PASZPI.01A	1014	1	poor	645	Male
TARGET.30.PATBMM.01A	768	0	poor	1112	Male
TARGET.30.PATCFL.01A	2125	0	poor	1041	Male
TARGET.30.PATDWN.01A	278	0	poor	1435	Male
TARGET.30.PATDXC.01A	916	1	poor	1659	Male
TARGET.30.PATDXG.01A	2052	0	poor	688	Male
TARGET.30.PATEPF.01A	304	1	poor	1434	Male
TARGET.30.PATESI.01A	958	1	poor	752	Male
TARGET.30.PATFCY.01A	787	1	poor	1040	Male
TARGET.30.PATFXV.01A	296	1	poor	648	Female
TARGET.30.PATGLU.01A	1330	1	poor	1037	Male
TARGET.30.PATHVK.01A	1807	0	poor	2109	Female
TARGET.30.PATINJ.01A	822	1	poor	1037	Male

## Sheet: TARGET_OS_survival_info
Supplementary Data 10: NMF cluster and overall survival information for the Osteosarcoma patients
Target_id	overall_survival.time	overall_survival	NMF_cluster	age	sex
TARGET.40.PAKUZU.01A	0	0	poor	7270	Male
TARGET.40.PAKXLD.01A	2462	0	poor	5245	Female
TARGET.40.PAKZZK.01A	1515	1	poor	4864	Male
TARGET.40.PALKDP.01A	3282	0	poor	3388	Female
TARGET.40.PAMEKS.01A	857	1	poor	3942	Male
TARGET.40.PAMHLF.01A	1913	0	poor	3233	Male
TARGET.40.PAMRHD.01A	74	1	poor	3942	Female
TARGET.40.PAMTCM.01A	3002	0	poor	4938	Female
TARGET.40.PAMYYJ.01A	271	1	poor	6477	Male
TARGET.40.PANGPE.01A	3378	0	poor	4794	Male
TARGET.40.PANGRW.01A	3378	0	poor	6088	Male
TARGET.40.PANMIG.01A	776	1	poor	5360	Male
TARGET.40.PANPUM.01A	295	1	poor	5996	Male
TARGET.40.PANSEN.01A	2256	0	poor	5234	Male
TARGET.40.PANVJJ.01A	3095	0	poor	5044	Female
TARGET.40.PAPFLB.01A	NA	NA	poor	5496	Male
TARGET.40.PAPKWD.01A	422	1	poor	3478	Male
TARGET.40.PAPNVD.01A	922	1	poor	5289	Female
TARGET.40.PARDAX.01A	679	1	poor	3680	Male
TARGET.40.PARJXU.01A	1631	1	poor	4624	Female
TARGET.40.PARKAF.01A	1061	1	poor	6085	Male
TARGET.40.PASEFS.01A	2112	0	poor	6625	Male
TARGET.40.PASFCV.01A	2062	0	poor	3849	Female
TARGET.40.PASKZZ.01A	542	0	poor	4808	Female
TARGET.40.PASNZV.01A	1747	0	poor	5947	Male
TARGET.40.PASRNE.01A	1707	0	poor	1299	Female
TARGET.40.PASSLM.01A	1865	0	poor	3538	Male
TARGET.40.PATAWV.01A	1702	0	poor	5667	Male
TARGET.40.PATEEM.01A	1451	0	poor	5875	Male
TARGET.40.PATKSS.01A	758	1	poor	4889	Male
TARGET.40.PATMPU.01A	1579	1	poor	5060	Male
TARGET.40.PATMXR.01A	386	1	poor	7631	Female
TARGET.40.PATPBS.01A	1468	0	poor	5513	Male
TARGET.40.PATUXZ.01A	510	1	poor	6345	Female
TARGET.40.PAUUML.01A	672	0	poor	2177	Male
TARGET.40.PAUVUL.01A	347	1	poor	2027	Female
TARGET.40.PAUXPZ.01A	606	1	poor	4507	Female
TARGET.40.PAUYTT.01A	579	0	poor	6702	Female
TARGET.40.PAVALD.01A	551	0	poor	5924	Male
TARGET.40.PAVECB.01A	476	0	poor	3272	Female
TARGET.40.PAKFVX.01A	922	0	better	5407	Male
TARGET.40.PALFYN.01A	1003	1	better	4841	Female
TARGET.40.PALHRL.01A	4374	0	better	6019	Male
TARGET.40.PALKGN.01A	2122	0	better	6190	Male
TARGET.40.PALWWX.01A	2163	0	better	4464	Female
TARGET.40.PALZGU.01A	2882	1	better	5603	Male
TARGET.40.PAMHYN.01A	3900	0	better	3499	Female
TARGET.40.PAMJXS.01A	3862	1	better	4100	Male
TARGET.40.PAMLKS.01A	180	1	better	4509	Female
TARGET.40.PANXSC.01A	1217	0	better	5545	Male
TARGET.40.PANZHX.01A	1323	0	better	5127	Female
TARGET.40.PANZZJ.01A	1538	0	better	6855	Male
TARGET.40.PAPIJR.01A	1719	0	better	4597	Female
TARGET.40.PAPWWC.01A	2520	0	better	3595	Female
TARGET.40.PAPXGT.01A	2526	0	better	4172	Female
TARGET.40.PARBGW.01A	286	0	better	4634	Female
TARGET.40.PARFTG.01A	653	1	better	4987	Female
TARGET.40.PARGTM.01A	2610	0	better	5925	Male
TARGET.40.PASEBY.01A	2049	0	better	4249	Male
TARGET.40.PASUUH.01A	1625	0	better	5143	Female
TARGET.40.PASYUK.01A	1870	0	better	5931	Female
TARGET.40.PATJVI.01A	1575	0	better	5755	Male
TARGET.40.PATMIF.01A	1580	0	better	4383	Female
TARGET.40.PAUBIT.01A	1029	0	better	4513	Female
TARGET.40.PAUTWB.01A	687	0	better	5064	Male
TARGET.40.PAUTYB.01A	537	1	better	4418	Female
TARGET.40.PAVCLP.01A	511	0	better	4062	Female
TARGET.40.PAVDTY.01A	369	0	better	4898	Male

## Sheet: TARGET_AML_survival_info
Supplementary Data 10: NMF cluster and overall survival (OS) information for the AML patients
Target_id	overall_survival.time	overall_survival	NMF_cluster	age	sex
TARGET.20.PAEAKL.09A	163	1	1	5218	Female
TARGET.20.PAKIYW.09A	2965	0	1	163	Female
TARGET.20.PAKLPD.09A	2707	0	1	147	Female
TARGET.20.PAKTCX.09A	1896	1	1	3262	Female
TARGET.20.PALGKX.09A	485	1	1	4723	Female
TARGET.20.PAMVKZ.09A	693	1	1	5934	Male
TARGET.20.PANAEV.09A	2767	0	1	3539	Male
TARGET.20.PANDER.09A	3291	0	1	4312	Female
TARGET.20.PANGDN.09A	3063	0	1	6590	Male
TARGET.20.PANGJY.09A	2983	0	1	594	Female
TARGET.20.PANINI.09A	3144	0	1	6118	Male
TARGET.20.PANKFZ.09A	3116	0	1	690	Male
TARGET.20.PANKKE.09A	3149	0	1	261	Male
TARGET.20.PANKNB.09A	443	0	1	6460	Male
TARGET.20.PANLJN.09A	2133	0	1	6524	Male
TARGET.20.PANLKB.09A	1985	0	1	1678	Female
TARGET.20.PANPTM.09A	3130	0	1	5853	Male
TARGET.20.PANSJB.09A	422	1	1	4074	Male
TARGET.20.PANTNA.09A	1152	1	1	6416	Male
TARGET.20.PANTPW.09A	2946	0	1	821	Female
TARGET.20.PANUUA.09A	1767	1	1	5405	Female
TARGET.20.PANVGE.09A	2819	0	1	5346	Male
TARGET.20.PANWHP.09A	2738	0	1	1852	Female
TARGET.20.PANZKA.09A	2824	0	1	637	Female
TARGET.20.PAPAWN.09A	2605	0	1	2154	Male
TARGET.20.PAPVCN.09A	2592	0	1	4231	Male
TARGET.20.PAPVZK.09A	2492	0	1	5822	Male
TARGET.20.PAPWHS.09A	2687	0	1	4852	Male
TARGET.20.PAPWIU.09A	2829	0	1	4421	Female
TARGET.20.PAPWYK.09A	199	1	1	8231	Female
TARGET.20.PAPXWI.09A	880	0	1	1430	Female
TARGET.20.PARAJX.09A	2803	0	1	618	Male
TARGET.20.PARBFJ.09A	2387	0	1	4701	Male
TARGET.20.PARBIU.09A	917	1	1	5830	Female
TARGET.20.PARBRA.09A	1362	1	1	2792	Female
TARGET.20.PARCUK.09A	279	1	1	5987	Female
TARGET.20.PARKCX.09A	2760	0	1	292	Female
TARGET.20.PARMZF.09A	2193	0	1	3163	Female
TARGET.20.PARPWL.09A	1199	0	1	766	Male
TARGET.20.PARTAL.09A	531	1	1	6000	Female
TARGET.20.PARUTH.09A	1412	1	1	3454	Male
TARGET.20.PARUUB.09A	1882	0	1	6315	Female
TARGET.20.PARWDZ.09A	321	1	1	4855	Female
TARGET.20.PARXNG.09A	2246	0	1	3687	Male
TARGET.20.PARYGA.09A	2406	0	1	5916	Male
TARGET.20.PASBPK.09A	2117	0	1	161	Male
TARGET.20.PASHYZ.09A	433	1	1	1695	Female
TARGET.20.PASPLU.09A	351	1	1	3399	Male
TARGET.20.PASSSI.09A	712	1	1	530	Male
TARGET.20.PASVYL.09A	286	1	1	6090	Male
TARGET.20.PASWAJ.09A	1712	0	1	3298	Female
TARGET.20.PASYJI.09A	1780	0	1	4545	Female
TARGET.20.PASZLJ.09A	289	1	1	3543	Female
TARGET.20.PATDHA.09A	403	1	1	5544	Female
TARGET.20.PATDNN.09A	194	1	1	1262	Male
TARGET.20.PADYIR.09A	585	1	2	1159	Male
TARGET.20.PADZCG.09A	536	1	2	5325	Female
TARGET.20.PAEERJ.09A	373	1	2	5082	Female
TARGET.20.PAEFGR.09A	4022	0	2	549	Female
TARGET.20.PAKERZ.09A	397	1	2	1022	Female
TARGET.20.PAKIWK.09A	112	0	2	1248	Male
TARGET.20.PAKVGI.09A	1229	1	2	645	Female
TARGET.20.PAMYAS.09A	3263	0	2	3972	Male
TARGET.20.PAMYGX.09A	3380	0	2	1259	Female
TARGET.20.PANBZH.09A	462	1	2	3921	Male
TARGET.20.PANDIX.09A	3069	0	2	6573	Male
TARGET.20.PANFMG.09A	3253	0	2	1430	Male
TARGET.20.PANGTF.09A	616	1	2	5814	Female
TARGET.20.PANHYK.09A	1675	0	2	2191	Male
TARGET.20.PANLIR.09A	3238	0	2	5885	Male
TARGET.20.PANLIZ.09A	784	1	2	3102	Male
TARGET.20.PANLXM.09A	390	1	2	3748	Female
TARGET.20.PANNHB.09A	436	1	2	1482	Female
TARGET.20.PANPKN.09A	3630	0	2	359	Male
TARGET.20.PANSBH.09A	813	1	2	491	Male
TARGET.20.PANUTB.09A	925	1	2	5587	Female
TARGET.20.PAPBEJ.09A	404	1	2	367	Female
TARGET.20.PAPXRJ.09A	1248	1	2	2855	Female
TARGET.20.PARANT.09A	2509	0	2	6397	Male
TARGET.20.PARCZL.09A	2695	0	2	3806	Female
TARGET.20.PARDDY.09A	766	1	2	677	Male
TARGET.20.PARDMG.09A	413	1	2	6535	Female
TARGET.20.PARENB.09A	314	0	2	2758	Female
TARGET.20.PARFAL.09A	378	1	2	6922	Male
TARGET.20.PARHVK.09A	2516	0	2	4983	Female
TARGET.20.PARJCR.09A	468	1	2	5348	Male
TARGET.20.PARPDS.09A	836	1	2	3774	Female
TARGET.20.PARUNX.09A	2364	0	2	2321	Female
TARGET.20.PARUWX.09A	439	1	2	1049	Male
TARGET.20.PARXBT.09A	2246	0	2	3381	Male
TARGET.20.PARXMP.09A	1903	0	2	534	Male
TARGET.20.PARYVW.09A	2317	0	2	664	Female
TARGET.20.PARZUU.09A	2168	0	2	3273	Male
TARGET.20.PARZWH.09A	2151	0	2	4243	Male
TARGET.20.PASBHI.09A	2342	0	2	2201	Male
TARGET.20.PASCFW.09A	2205	0	2	733	Female
TARGET.20.PASFEW.09A	313	1	2	428	Female
TARGET.20.PASGMZ.09A	789	1	2	5129	Female
TARGET.20.PASGWH.09A	1214	1	2	5251	Male
TARGET.20.PASHBI.09A	1335	0	2	5727	Male
TARGET.20.PASIBG.09A	1094	1	2	748	Male
TARGET.20.PASJTM.09A	1953	0	2	901	Male
TARGET.20.PASMGW.09A	286	1	2	3089	Male
TARGET.20.PASPGA.09A	1729	1	2	1189	Female
TARGET.20.PASPKE.09A	2026	0	2	3200	Female
TARGET.20.PASPTM.09A	1900	0	2	5122	Female
TARGET.20.PASVVS.09A	1968	0	2	283	Male
TARGET.20.PASWAT.09A	342	1	2	5157	Female
TARGET.20.PASWLN.09A	614	1	2	6631	Female
TARGET.20.PASWPT.09A	518	1	2	3438	Male
TARGET.20.PASXYG.09A	570	1	2	4103	Female
TARGET.20.PATIAK.09A	1464	0	2	227	Female

## Sheet: TARGET_WT_survival_info
Supplementary Data 10: NMF cluster and overall survival (OS) information for the WT patients
Target_id	overall_survival.time	overall_survival	NMF_cluster	age	sex
TARGET.50.CAAAAC.01A	2615	1	2	2244	Female
TARGET.50.CAAAAH.01A	311	1	1	1710	Female
TARGET.50.CAAAAJ.01A	3385	0	2	401	Female
TARGET.50.CAAAAL.01A	3289	0	2	1599	Female
TARGET.50.CAAAAM.01A	3260	0	1	2750	Female
TARGET.50.CAAAAO.01A	672	1	2	1326	Female
TARGET.50.CAAAAP.01A	2661	0	2	824	Male
TARGET.50.CAAAAQ.01A	2501	0	2	1287	Female
TARGET.50.CAAAAR.01A	3542	0	1	314	Female
TARGET.50.CAAAAS.01A	639	0	2	2476	Female
TARGET.50.PADXAY.01A	4795	0	1	1958	Male
TARGET.50.PADZUB.01A	1271	1	2	5557	Female
TARGET.50.PAEAFB.01A	2145	1	2	490	Male
TARGET.50.PAEBXA.01A	1114	1	2	1192	Female
TARGET.50.PAECJB.01A	282	1	2	807	Female
TARGET.50.PAJLIP.01A	2733	0	2	3037	Female
TARGET.50.PAJLKC.01A	2930	0	2	2464	Female
TARGET.50.PAJLKR.01A	2589	0	2	2247	Female
TARGET.50.PAJLLF.01A	2536	0	2	2423	Female
TARGET.50.PAJLNJ.01A	858	1	2	325	Female
TARGET.50.PAJLPX.01A	2572	0	2	2702	Male
TARGET.50.PAJLTI.01A	3295	0	2	961	Male
TARGET.50.PAJLWT.01A	994	1	1	1262	Male
TARGET.50.PAJMEL.01A	4002	0	1	1336	Female
TARGET.50.PAJMEN.01A	1732	1	2	1508	Female
TARGET.50.PAJMEP.01A	1563	1	2	670	Male
TARGET.50.PAJMFU.01A	2894	0	2	1348	Female
TARGET.50.PAJMIZ.01A	180	1	1	2488	Female
TARGET.50.PAJMJT.01A	4042	0	2	1921	Female
TARGET.50.PAJMKI.01A	630	1	2	2168	Male
TARGET.50.PAJMKN.01A	1761	0	2	521	Female
TARGET.50.PAJMLI.01A	265	1	2	1342	Male
TARGET.50.PAJMLZ.01A	358	1	2	1324	Male
TARGET.50.PAJMRL.01A	686	1	2	1685	Male
TARGET.50.PAJMSE.01A	528	1	2	1681	Female
TARGET.50.PAJMUF.01A	3547	0	2	829	Male
TARGET.50.PAJMVC.01A	727	0	1	1548	Male
TARGET.50.PAJMVU.01A	2092	0	2	1638	Female
TARGET.50.PAJMXF.01A	2099	1	2	1650	Male
TARGET.50.PAJNAA.01A	2848	0	2	3327	Female
TARGET.50.PAJNAV.01A	905	1	1	1449	Male
TARGET.50.PAJNBN.01A	759	1	2	1509	Male
TARGET.50.PAJNDU.01A	2948	0	1	2360	Male
TARGET.50.PAJNEC.01A	1066	1	1	1474	Female
TARGET.50.PAJNGH.01A	1229	1	2	851	Male
TARGET.50.PAJNLT.01A	440	1	2	1546	Female
TARGET.50.PAJNNC.01A	1732	0	2	281	Male
TARGET.50.PAJNNR.01A	217	1	2	2265	Male
TARGET.50.PAJNRH.01A	1703	0	2	1340	Female
TARGET.50.PAJNRL.01A	256	1	2	1476	Male
TARGET.50.PAJNTJ.01A	1013	1	2	707	Male
TARGET.50.PAJNUP.01A	752	1	1	2201	Female
TARGET.50.PAJNUS.01A	647	1	2	887	Male
TARGET.50.PAJNVE.01A	3382	0	2	800	Female
TARGET.50.PAJNVX.01A	427	1	1	1365	Male
TARGET.50.PAJNYT.01A	354	1	1	768	Male
TARGET.50.PAJNZI.01A	929	0	2	2842	Female
TARGET.50.PAJNZS.01A	1668	0	2	1789	Female
TARGET.50.PAJPAR.01A	542	1	2	1950	Female
TARGET.50.PAJPAU.01A	2350	0	2	1389	Male
TARGET.50.PAJPCM.01A	3121	0	2	1754	Female
TARGET.50.PAJPDC.01A	2365	0	2	2904	Female
TARGET.50.PAJPDN.01A	1987	0	1	1112	Female
TARGET.50.PAJPGY.01A	2910	0	2	2122	Female
TARGET.50.PAKECR.01A	3458	0	1	1102	Female
TARGET.50.PAKFME.01A	3110	0	2	1713	Female
TARGET.50.PAKFYV.01A	680	1	2	1246	Female
TARGET.50.PAKGED.01A	1791	0	1	2809	Female
TARGET.50.PAKGMU.01A	2784	0	2	1121	Female
TARGET.50.PAKGZX.01A	1963	0	2	2201	Male
TARGET.50.PAKJGM.01A	409	1	1	1007	Male
TARGET.50.PAKKNS.01A	1795	0	2	547	Male
TARGET.50.PAKMSV.01A	733	1	1	1968	Male
TARGET.50.PAKMUB.01A	477	0	1	2412	Male
TARGET.50.PAKNAL.01A	1492	0	1	2070	Female
TARGET.50.PAKNRX.01A	586	1	2	1785	Male
TARGET.50.PAKNTW.01A	290	0	2	4779	Male
TARGET.50.PAKNXS.01A	329	1	2	1245	Male
TARGET.50.PAKPDF.01A	345	1	2	1912	Female
TARGET.50.PAKRVH.01A	3059	0	2	2728	Male
TARGET.50.PAKSDG.01A	702	1	2	1002	Male
TARGET.50.PAKUIT.01A	228	1	2	1236	Female
TARGET.50.PAKULH.01A	375	1	2	1030	Female
TARGET.50.PAKWPM.01A	2888	0	2	1914	Male
TARGET.50.PAKXWB.01A	458	1	2	2681	Female
TARGET.50.PAKXXF.01A	416	1	1	1821	Male
TARGET.50.PAKYLT.01A	2812	0	1	2307	Female
TARGET.50.PAKZER.01A	2829	0	1	2271	Female
TARGET.50.PALDTE.01A	2551	0	2	979	Male
TARGET.50.PALDWP.01A	528	1	2	2104	Male
TARGET.50.PALEZT.01A	331	0	2	4397	Female
TARGET.50.PALFME.01A	267	1	2	3703	Male
TARGET.50.PALFRD.01A	1420	0	2	1785	Female
TARGET.50.PALGAZ.01A	422	1	2	222	Female
TARGET.50.PALGLU.01A	326	1	1	1275	Female
TARGET.50.PALGVY.01A	1286	0	2	1182	Female
TARGET.50.PALJIP.01A	770	1	2	1789	Female
TARGET.50.PALKCW.01A	1110	0	2	1895	Male
TARGET.50.PALKRS.01A	384	1	1	2003	Male
TARGET.50.PALLFB.01A	343	1	2	2879	Male

## Sheet: list of variable epifactors
Supplementary Data 10: List of variable epifactors used as NMF input for each of the four pediatric cancer types
gene_symbol	cancer_type	expression_standard_deviation
NOC2L	AML	0.689446
PRDM16	AML	3.56173
CHD5	AML	1.96383
PHF13	AML	1.39296
PRDM2	AML	1.09243
SPEN	AML	0.675163
PADI2	AML	2.46726
PADI3	AML	2.42077
PADI4	AML	1.78173
HMGN2	AML	0.78708
EYA3	AML	0.66244
RCC1	AML	0.782135
TAF12	AML	0.636332
PHC2	AML	0.683919
SFPQ	AML	0.882712
SCMH1	AML	0.847754
KDM4A	AML	0.645497
RAD54L	AML	0.94623
MYSM1	AML	1.21806
GADD45A	AML	1.32157
GFI1	AML	1.36747
MTF2	AML	1.00025
DR1	AML	0.688265
DNTTIP2	AML	1.13682
PRMT6	AML	0.800038
WDR77	AML	0.803141
MOV10	AML	0.982818
TRIM33	AML	1.02119
PRKAB2	AML	1.43852
ANP32E	AML	0.809698
VPS72	AML	1.08748
ZNF687	AML	0.72223
TDRKH	AML	1.71895
GATAD2B	AML	0.703557
ASH1L	AML	0.932121
TADA1	AML	0.662564
RNF2	AML	0.848273
UCHL5	AML	0.721991
CDC73	AML	0.741864
UBE2T	AML	1.32229
KDM5B	AML	1.18011
RBBP5	AML	0.863964
RCOR3	AML	0.687837
SMYD2	AML	0.734664
LBR	AML	0.983594
PARP1	AML	0.671955
TAF5L	AML	0.722792
ARID4B	AML	1.17378
SMYD3	AML	1.22622
E2F6	AML	0.739335
ATAD2B	AML	0.879199
NCOA1	AML	0.653083
DNMT3A	AML	0.735987
ASXL2	AML	0.900533
BRE	AML	1.46328
MTA3	AML	1.30501
MSH6	AML	0.918097
SMEK2	AML	0.859113
TET3	AML	0.614639
INO80B	AML	0.794272
PCGF1	AML	0.886903
KDM3A	AML	1.24379
NPAS2	AML	1.39921
BUB1	AML	1.26524
SAP130	AML	0.659984
ZRANB3	AML	0.79343
EPC2	AML	0.771916
BAZ2B	AML	0.92712
TLK1	AML	0.829613
HAT1	AML	0.602543
CIR1	AML	0.943112
ATF2	AML	0.903065
SF3B1	AML	1.10534
SATB2	AML	2.48365
TYW5	AML	1.18733
INO80D	AML	1.00323
BARD1	AML	1.1418
SMARCAL1	AML	1.01368
CUL3	AML	0.787653
SP140	AML	1.51104
HJURP	AML	1.4635
HDAC4	AML	0.852329
ING5	AML	0.660826
SETMAR	AML	0.742156
SETD5	AML	0.695277
BRPF1	AML	0.755609
TADA3	AML	0.837203
HDAC11	AML	0.877069
SATB1	AML	0.96898
KAT2B	AML	1.02465
TOP2B	AML	0.962049
SETD2	AML	0.877012
ELP6	AML	0.711531
MST1	AML	1.13495
MAPKAPK3	AML	0.72846
RAD54L2	AML	0.705719
PARP3	AML	1.22267
PBRM1	AML	0.780003
SFMBT1	AML	1.68205
PRKCD	AML	1.11317
ATXN7	AML	0.729283
RYBP	AML	1.10211
PPP4R2	AML	1.00825
MINA	AML	1.34886
DZIP3	AML	1.50836
DTX3L	AML	0.769889
RUVBL1	AML	1.15334
MBD4	AML	0.631628
MSL2	AML	0.825537
ATR	AML	0.960809
HLTF	AML	1.42686
PHC3	AML	0.642635
TBL1XR1	AML	0.994017
ACTL6A	AML	0.940291
RNF168	AML	0.903939
PAK2	AML	0.696377
PCGF3	AML	0.660766
TADA2B	AML	1.05407
PPARGC1A	AML	2.84564
USP46	AML	1.03688
CLOCK	AML	1.14589
REST	AML	1.21197
CENPC	AML	1.06155
PRDM8	AML	1.7028
FAM175A	AML	0.677508
SMARCAD1	AML	1.17809
UBE2D3	AML	0.603288
TET2	AML	0.941216
PRDM5	AML	2.68014
EXOSC9	AML	0.755512
JADE1	AML	0.787535
SETD7	AML	1.34672
SMARCA5	AML	1.06273
PRMT9	AML	1.20361
SAP30	AML	1.46475
NIPBL	AML	1.18498
PRKAA1	AML	0.979539
CDK7	AML	0.631281
ANKRD32	AML	1.11063
CHD1	AML	1.53453
PPP2CA	AML	0.752718
UBE2B	AML	0.670784
JADE2	AML	0.673316
BRD8	AML	0.890796
TAF7	AML	0.993595
SAP30L	AML	0.805379
NPM1	AML	0.699282
UIMC1	AML	0.681033
CDYL	AML	0.665318
JARID2	AML	0.836518
KDM1B	AML	0.746569
DEK	AML	0.822481
TRIM27	AML	0.747278
ZFP57	AML	3.49178
HSPA1A	AML	2.34241
HSPA1B	AML	2.37648
EHMT2	AML	0.676901
BRD2	AML	0.60612
RING1	AML	0.68626
PHF1	AML	0.672596
BRPF3	AML	0.674815
SRSF3	AML	0.606982
RNF8	AML	0.691284
APOBEC2	AML	1.72335
FOXP4	AML	1.15331
USP49	AML	1.22038
UBR2	AML	0.7125
SUPT3H	AML	0.871383
PHIP	AML	1.16671
HMGN3	AML	0.956993
TTK	AML	1.55683
MAP3K7	AML	0.739485
PRDM1	AML	1.43748
SCML4	AML	1.6155
ASF1A	AML	0.708603
L3MBTL3	AML	1.13486
SHPRH	AML	1.13044
PHF10	AML	0.700058
ACTB	AML	0.827115
PHF14	AML	0.910243
HDAC9	AML	1.4099
IKZF1	AML	0.759174
GATAD1	AML	0.621032
TRRAP	AML	0.622112
TAF6	AML	0.740007
ZCWPW1	AML	0.605811
SAP25	AML	0.974514
ACTL6B	AML	1.4745
ZNHIT1	AML	0.738274
DNAJC2	AML	0.888156
KMT2E	AML	0.916211
ING3	AML	1.04904
UBE2H	AML	1.0793
TRIM24	AML	1.00959
KDM7A	AML	1.43696
CUL1	AML	1.05275
EZH2	AML	1.01482
CDK5	AML	1.2456
SMARCD3	AML	1.62684
PRKAG2	AML	0.821036
KMT2C	AML	1.04878
ACTR3B	AML	0.861209
PAXIP1	AML	0.661976
NPM2	AML	1.63344
HR	AML	2.50888
PBK	AML	2.53239
ELP3	AML	0.679303
KAT6A	AML	1.05336
PRKDC	AML	0.777279
SNAI2	AML	2.44378
CHD7	AML	1.41339
NCOA2	AML	0.855728
EYA1	AML	2.16784
NBN	AML	1.07523
PDP1	AML	1.10743
RAD54B	AML	1.33233
YWHAZ	AML	0.620844
UBR5	AML	1.11159
TAF2	AML	0.939971
ZHX1	AML	0.839529
ATAD2	AML	1.21456
PHF20L1	AML	0.886103
EXOSC4	AML	1.09164
TONSL	AML	1.09817
SMARCA2	AML	0.622351
JAK2	AML	0.968389
UHRF2	AML	0.934013
PSIP1	AML	0.703719
TAF1L	AML	1.08844
TLE4	AML	0.980503
TLE1	AML	1.47899
RMI1	AML	1.15845
GADD45G	AML	1.61474
TDRD7	AML	0.988936
TEX10	AML	0.864509
RNF20	AML	0.678619
IKBKAP	AML	0.78497
PHF19	AML	0.731689
CRB2	AML	1.72808
NEK6	AML	1.27543
PRDM12	AML	1.8097
GTF3C4	AML	0.889516
GFI1B	AML	2.34849
ZMYND11	AML	0.90572
SFMBT2	AML	1.13608
TAF3	AML	0.677038
SUV39H2	AML	0.734314
MLLT10	AML	0.720183
DNAJC1	AML	1.03426
BMI1	AML	1.27142
MASTL	AML	0.873421
WAC	AML	0.852947
EPC1	AML	0.706962
CUL2	AML	1.0028
ERCC6	AML	0.922131
PARG	AML	0.844339
UBE2D1	AML	1.0222
CDK1	AML	1.60731
JMJD1C	AML	1.30781
SIRT1	AML	1.05656
TET1	AML	1.41049
DDX50	AML	0.759992
DDX21	AML	0.854936
KAT6B	AML	0.693728
PCGF5	AML	0.789493
HELLS	AML	1.12168
CHUK	AML	0.941788
HIF1AN	AML	0.71181
MGEA5	AML	1.14638
PCGF6	AML	0.832997
TAF5	AML	1.33152
FAM175B	AML	0.836178
CTBP2	AML	0.928528
NAP1L4	AML	0.696638
APBB1	AML	1.54963
RRP8	AML	0.608801
TAF10	AML	0.896296
CTR9	AML	0.882596
ARNTL	AML	1.53504
ELP4	AML	0.936082
RAG1	AML	2.31873
RAG2	AML	2.30274
PRDM11	AML	1.03778
DDB2	AML	0.656867
MTA2	AML	0.628924
TAF6L	AML	0.72063
RPS6KA4	AML	1.11917
MEN1	AML	0.82523
KDM2A	AML	0.615616
SUV420H1	AML	0.68183
ARRB1	AML	0.896758
C11orf30	AML	0.68266
RSF1	AML	1.03976
EED	AML	0.856809
PIWIL4	AML	1.40774
KDM4D	AML	1.48735
ATM	AML	1.16961
ZBTB16	AML	1.60306
KMT2A	AML	0.784887
CHEK1	AML	0.680066
KDM5A	AML	1.03671
ING4	AML	0.967206
ATN1	AML	1.28493
PHC1	AML	0.660866
ATF7IP	AML	0.729192
YAF2	AML	0.817469
ARID2	AML	1.12558
HDAC7	AML	0.675579
VDR	AML	1.72929
SENP1	AML	0.791402
KANSL2	AML	0.780815
KMT2D	AML	0.861586
SMARCD1	AML	0.623936
SP1	AML	0.617225
CBX5	AML	0.691702
CDK2	AML	0.742164
BAZ2A	AML	0.884246
USP15	AML	1.09698
NAP1L1	AML	0.62257
USP44	AML	2.21352
CDK17	AML	1.2797
ACTR6	AML	0.737052
TDG	AML	0.824571
HCFC2	AML	1.10433
NFYB	AML	0.713151
PRDM4	AML	0.689271
WSB2	AML	0.832164
SUDS3	AML	0.833285
PRKAB1	AML	0.620344
CIT	AML	1.16911
KDM2B	AML	0.609686
SETD1B	AML	0.782847
SETD8	AML	0.618608
NCOR2	AML	0.711399
MPHOSPH8	AML	0.699444
ZMYM2	AML	0.948896
SAP18	AML	0.634656
USP12	AML	0.848619
BRCA2	AML	1.24578
FOXO1	AML	1.68714
RB1	AML	0.954209
SETDB2	AML	1.05881
TDRD3	AML	0.779931
TFDP1	AML	0.847021
APEX1	AML	0.727013
SUPT16H	AML	0.600941
CHD8	AML	0.740044
PRMT5	AML	0.691671
BAZ1A	AML	0.888338
BRMS1L	AML	1.07096
MBIP	AML	0.903892
FOXA1	AML	2.14146
ARID4A	AML	1.22738
MAX	AML	0.67485
DPF3	AML	2.30096
C14orf169	AML	0.745764
NEK9	AML	0.978935
JDP2	AML	1.31341
ALKBH1	AML	0.609059
RPS6KA5	AML	0.978132
SMEK1	AML	0.894803
UBR7	AML	0.650604
VRK1	AML	0.665662
RCOR1	AML	0.6695
BAHD1	AML	0.746445
RAD51	AML	0.943402
INO80	AML	0.600158
MGA	AML	1.06432
TP53BP1	AML	1.08107
EID1	AML	0.646561
USP3	AML	0.828248
PKM	AML	1.06235
SIN3A	AML	0.688831
HMG20A	AML	0.719628
CHD2	AML	1.01409
CREBBP	AML	0.730773
UBN1	AML	0.612667
USP7	AML	0.715264
PRKCB	AML	1.19814
KDM8	AML	0.80071
CCDC101	AML	0.691353
MAZ	AML	0.613725
PAGR1	AML	0.881689
HIRIP3	AML	1.06646
INO80E	AML	0.939091
PPP4C	AML	0.602283
PRR14	AML	0.637127
FBRS	AML	0.773824
SETD1A	AML	0.774782
CHD9	AML	1.13922
PRMT7	AML	0.847406
EXOSC6	AML	0.615679
CDYL2	AML	1.88798
GSE1	AML	0.739424
MYO1C	AML	1.23322
SMYD4	AML	0.796646
GSG2	AML	0.970383
MYBBP1A	AML	0.835609
C17orf49	AML	0.817595
ELP5	AML	0.694963
TP53	AML	1.01092
KDM6B	AML	0.758455
CHD3	AML	0.753873
AURKB	AML	1.2883
TRIM16	AML	0.875565
NCOR1	AML	0.62579
RAI1	AML	0.668838
USP22	AML	0.677808
PHF12	AML	0.794957
SUZ12	AML	1.01109
TADA2A	AML	0.607961
MLLT6	AML	0.664679
PCGF2	AML	2.55191
IKZF3	AML	1.53451
CDC6	AML	1.13142
RARA	AML	0.912473
TOP2A	AML	1.6659
SMARCE1	AML	0.650333
KAT2A	AML	0.951613
EZH1	AML	0.603632
BRCA1	AML	1.55265
CBX1	AML	0.937425
KAT7	AML	0.672291
MBTD1	AML	0.969679
SRSF1	AML	0.708559
TLK2	AML	0.779506
PRKCA	AML	1.74858
BPTF	AML	0.78489
CDK3	AML	1.67685
JMJD6	AML	0.648683
USP36	AML	0.850289
CBX2	AML	1.84277
CBX8	AML	1.15443
CBX4	AML	0.906577
SIRT7	AML	0.729909
L3MBTL4	AML	2.84186
INO80C	AML	0.625999
ELP2	AML	0.803291
CXXC1	AML	0.643669
MBD2	AML	0.612635
ZNF532	AML	2.73131
ZNF516	AML	1.44557
MUM1	AML	1.10162
MBD3	AML	0.729225
DOT1L	AML	0.628821
GADD45B	AML	1.15517
TLE2	AML	1.36976
SIRT6	AML	0.695832
CHAF1A	AML	0.659333
UHRF1	AML	1.13986
KDM4B	AML	0.634143
MLLT1	AML	0.709047
DNMT1	AML	0.673587
ASF1B	AML	1.31293
BRD4	AML	0.629798
GATAD2A	AML	0.620727
TSSK6	AML	1.02095
DPF1	AML	1.5011
SIRT2	AML	0.618749
EXOSC5	AML	1.51755
ZNF541	AML	2.02377
RUVBL2	AML	0.912738
PRMT1	AML	0.755955
TFPT	AML	0.639181
SUV420H2	AML	0.67651
AURKC	AML	1.4929
PCNA	AML	0.905925
CSRP2BP	AML	1.10447
DNMT3B	AML	1.87936
ACTR5	AML	0.818527
CHD6	AML	0.81989
L3MBTL1	AML	1.12087
STK4	AML	0.779769
ZMYND8	AML	0.994129
NCOA3	AML	0.723574
ADNP	AML	0.790823
ZNF217	AML	0.839747
AURKA	AML	1.11186
TAF4	AML	0.620524
SS18L1	AML	0.82611
MRGBP	AML	0.771293
USP16	AML	1.26783
CHAF1B	AML	0.728789
HLCS	AML	0.805835
BRWD1	AML	0.779365
AIRE	AML	1.87687
PRMT2	AML	0.66434
CECR2	AML	1.89406
SMARCB1	AML	0.623806
CBX6	AML	1.23831
APOBEC3A	AML	2.30077
APOBEC3B	AML	1.52572
APOBEC3C	AML	0.84083
APOBEC3D	AML	1.0069
APOBEC3F	AML	0.785834
APOBEC3G	AML	0.679804
APOBEC3H	AML	1.3308
CBX7	AML	1.05099
EP300	AML	0.844986
BRD1	AML	0.753818
HDAC10	AML	0.822831
MSL3	AML	0.628572
SCML2	AML	1.27544
RPS6KA3	AML	0.820547
BCOR	AML	0.933705
KDM6A	AML	1.08328
JADE3	AML	1.19961
USP11	AML	0.623733
SUV39H1	AML	0.615911
HDAC6	AML	0.63393
FOXP3	AML	0.987736
ZMYM3	AML	0.742982
TAF1	AML	0.761335
OGT	AML	1.31838
RLIM	AML	1.08564
ATRX	AML	1.12768
TAF9B	AML	0.82531
BRWD3	AML	1.19093
HMGN5	AML	1.58925
ZNF711	AML	3.39038
MORF4L2	AML	0.753995
ZBTB33	AML	1.11362
CUL4B	AML	0.875059
SMARCA1	AML	2.62474
BCORL1	AML	0.91149
HCFC1	AML	0.645739
MECP2	AML	0.677691
NOC2L	NBL	0.538796
PRDM16	NBL	2.10601
CHD5	NBL	1.95184
PHF13	NBL	0.455658
PRDM2	NBL	0.506917
SPEN	NBL	0.552342
PADI2	NBL	1.83011
PADI4	NBL	1.69025
HP1BP3	NBL	0.502366
KDM1A	NBL	0.490328
HMGN2	NBL	0.583455
ARID1A	NBL	0.553864
EYA3	NBL	0.510416
RCC1	NBL	0.709492
TAF12	NBL	0.549932
HDAC1	NBL	0.551653
RBBP4	NBL	0.447771
PHC2	NBL	0.541233
MEAF6	NBL	0.561202
KDM4A	NBL	0.467648
DMAP1	NBL	0.550073
NASP	NBL	0.669014
RAD54L	NBL	1.43324
PRKAA2	NBL	0.586705
MYSM1	NBL	0.644187
GADD45A	NBL	1.14143
BRDT	NBL	1.15786
GFI1	NBL	1.80252
MTF2	NBL	0.560666
DNTTIP2	NBL	0.552426
PRMT6	NBL	0.575101
WDR77	NBL	0.538516
MOV10	NBL	0.737359
TRIM33	NBL	0.468168
PRKAB2	NBL	0.466955
CHD1L	NBL	0.468694
ANP32E	NBL	0.611504
SETDB1	NBL	0.574334
VPS72	NBL	0.505776
POGZ	NBL	0.403317
TDRKH	NBL	0.589539
ASH1L	NBL	0.462336
HDGF	NBL	0.603656
USP21	NBL	0.464564
TADA1	NBL	0.471509
RNF2	NBL	0.503846
UCHL5	NBL	0.44812
CDC73	NBL	0.482966
UBE2T	NBL	1.13828
KDM5B	NBL	0.566277
RCOR3	NBL	0.412303
NSL1	NBL	0.410455
SMYD2	NBL	0.429979
LBR	NBL	0.662375
PARP1	NBL	0.54937
TAF5L	NBL	0.406445
ARID4B	NBL	0.422811
SMYD3	NBL	0.654402
E2F6	NBL	0.560714
ATAD2B	NBL	0.54046
NCOA1	NBL	0.537945
DNMT3A	NBL	0.740476
ASXL2	NBL	0.51937
PPM1G	NBL	0.566117
BRE	NBL	0.512634
DPY30	NBL	0.533889
MTA3	NBL	0.516454
MSH6	NBL	0.621662
TET3	NBL	0.580531
INO80B	NBL	0.546244
PCGF1	NBL	0.623011
KDM3A	NBL	0.518047
NPAS2	NBL	1.33865
BUB1	NBL	1.79516
ZRANB3	NBL	0.695319
BAZ2B	NBL	0.528926
TLK1	NBL	0.432482
SATB2	NBL	1.60678
ERBB4	NBL	2.996
BARD1	NBL	0.848553
PRKAG3	NBL	1.44445
SP140	NBL	1.77722
SP100	NBL	1.31424
NCL	NBL	0.635352
HJURP	NBL	2.15792
HDAC4	NBL	0.632374
ING5	NBL	0.489007
SETMAR	NBL	0.612955
SETD5	NBL	0.495551
BRPF1	NBL	0.43256
TADA3	NBL	0.552787
HDAC11	NBL	0.938419
SATB1	NBL	0.670151
KAT2B	NBL	0.848448
UBE2E1	NBL	0.492477
TOP2B	NBL	0.581387
SS18L2	NBL	0.539769
EXOSC7	NBL	0.575079
SETD2	NBL	0.41343
ELP6	NBL	0.547291
SMARCC1	NBL	0.699722
MST1	NBL	0.959983
MAPKAPK3	NBL	0.724686
RAD54L2	NBL	0.444313
PARP3	NBL	0.734282
WDR82	NBL	0.464375
PBRM1	NBL	0.525204
SFMBT1	NBL	0.50906
PRKCD	NBL	0.909392
ACTR8	NBL	0.453219
ATXN7	NBL	0.454879
FOXP1	NBL	0.566099
RYBP	NBL	0.458635
PPP4R2	NBL	0.451779
MINA	NBL	0.573148
DZIP3	NBL	0.509832
DTX3L	NBL	1.1549
RUVBL1	NBL	0.679978
MSL2	NBL	0.411605
HLTF	NBL	0.64168
PHC3	NBL	0.540067
ACTL6A	NBL	0.607538
YEATS2	NBL	0.420517
RNF168	NBL	0.457944
PCGF3	NBL	0.536688
CTBP1	NBL	0.448622
WHSC1	NBL	0.835921
TADA2B	NBL	0.406723
PPARGC1A	NBL	1.35692
USP46	NBL	0.436473
CLOCK	NBL	0.435303
REST	NBL	1.15722
PRDM8	NBL	2.00677
FAM175A	NBL	0.474445
SMARCAD1	NBL	0.596594
UBE2D3	NBL	0.405905
TET2	NBL	0.470209
PRDM5	NBL	1.37107
EXOSC9	NBL	0.469808
JADE1	NBL	0.492064
SETD7	NBL	0.70773
SMARCA5	NBL	0.420817
PRMT9	NBL	0.452483
SAP30	NBL	0.768724
ING2	NBL	0.628259
BRD9	NBL	0.446715
PRDM9	NBL	1.59916
PRKAA1	NBL	0.434643
TAF9	NBL	0.478738
ANKRD32	NBL	0.812471
CHD1	NBL	0.560293
PRDM6	NBL	1.03343
SKP1	NBL	0.453102
UBE2B	NBL	0.440526
JADE2	NBL	0.989993
BRD8	NBL	0.449612
TAF7	NBL	0.494629
NPM1	NBL	0.969375
UIMC1	NBL	0.519578
NSD1	NBL	0.616891
CDYL	NBL	0.935383
JARID2	NBL	0.757694
KDM1B	NBL	0.487471
DEK	NBL	0.693142
HMGN4	NBL	0.434713
ZFP57	NBL	2.53948
MDC1	NBL	0.408526
HSPA1A	NBL	1.76871
HSPA1B	NBL	1.75045
EHMT2	NBL	0.562459
RING1	NBL	0.451361
DAXX	NBL	0.499983
PHF1	NBL	0.451925
BRPF3	NBL	0.525913
SRSF3	NBL	0.488481
APOBEC2	NBL	1.41868
FOXP4	NBL	0.899026
USP49	NBL	0.73645
SUPT3H	NBL	0.686982
PHIP	NBL	0.545895
HMGN3	NBL	0.454905
TTK	NBL	1.93183
SYNCRIP	NBL	0.526324
PRDM1	NBL	1.28544
SCML4	NBL	1.13808
HDAC2	NBL	0.738973
ASF1A	NBL	0.482658
L3MBTL3	NBL	0.725293
EYA4	NBL	3.83653
SHPRH	NBL	0.703873
PHF10	NBL	0.401065
ACTB	NBL	0.493708
PHF14	NBL	0.526155
HDAC9	NBL	1.37618
CBX3	NBL	0.550997
IKZF1	NBL	1.82461
BAZ1B	NBL	0.450406
GTF2I	NBL	0.706919
GATAD1	NBL	0.470651
TRRAP	NBL	0.565154
TAF6	NBL	0.443709
ZCWPW1	NBL	0.715409
SAP25	NBL	0.951342
ACTL6B	NBL	0.867301
ZNHIT1	NBL	0.513587
LRWD1	NBL	0.543084
DNAJC2	NBL	0.513078
KMT2E	NBL	0.4918
FOXP2	NBL	2.70124
ING3	NBL	0.505335
UBE2H	NBL	0.509516
TRIM24	NBL	0.609344
KDM7A	NBL	0.520644
CUL1	NBL	0.43497
EZH2	NBL	1.26885
CDK5	NBL	0.569737
SMARCD3	NBL	0.795432
PRKAG2	NBL	0.768275
KMT2C	NBL	0.545041
ACTR3B	NBL	0.692863
PAXIP1	NBL	0.498915
NPM2	NBL	1.33705
HR	NBL	1.3064
PBK	NBL	2.32689
ELP3	NBL	0.422633
KAT6A	NBL	0.503625
PRKDC	NBL	0.584384
SNAI2	NBL	1.29139
CHD7	NBL	0.608172
NCOA2	NBL	0.516036
EYA1	NBL	2.62486
NBN	NBL	0.583925
PDP1	NBL	0.528674
RAD54B	NBL	0.945449
YWHAZ	NBL	0.428624
UBR5	NBL	0.449227
TAF2	NBL	0.426394
ZHX1	NBL	0.42368
ATAD2	NBL	1.23488
PHF20L1	NBL	0.416276
CHRAC1	NBL	0.49005
EXOSC4	NBL	0.646736
TONSL	NBL	1.12464
SMARCA2	NBL	1.01725
JAK2	NBL	0.640503
UHRF2	NBL	0.450712
KDM4C	NBL	0.610988
PSIP1	NBL	0.497529
TAF1L	NBL	0.958043
EXOSC3	NBL	0.466092
TLE4	NBL	0.979492
TLE1	NBL	1.12585
RMI1	NBL	0.839373
GADD45G	NBL	1.37192
TDRD7	NBL	0.791612
ANP32B	NBL	0.671684
TEX10	NBL	0.551257
RNF20	NBL	0.411683
IKBKAP	NBL	0.415894
POLE3	NBL	0.549244
PHF19	NBL	0.553851
CRB2	NBL	2.09433
NEK6	NBL	1.20535
CDK9	NBL	0.507998
SET	NBL	0.561769
PRDM12	NBL	1.62666
EXOSC2	NBL	0.576296
GTF3C4	NBL	0.517634
GFI1B	NBL	1.44274
BRD3	NBL	0.562616
WDR5	NBL	0.4727
ZMYND11	NBL	0.438171
SFMBT2	NBL	1.05638
SUV39H2	NBL	0.822155
MLLT10	NBL	0.407566
DNAJC1	NBL	0.833305
BMI1	NBL	0.423357
MASTL	NBL	0.635969
EPC1	NBL	0.406277
ERCC6	NBL	0.46994
A1CF	NBL	1.47124
UBE2D1	NBL	0.444948
CDK1	NBL	1.82752
JMJD1C	NBL	0.697886
SIRT1	NBL	0.401984
TET1	NBL	1.07178
DDX21	NBL	0.704511
KAT6B	NBL	0.559466
PCGF5	NBL	1.01031
HELLS	NBL	1.24367
CHUK	NBL	0.440838
PCGF6	NBL	0.537441
TAF5	NBL	0.678727
CTBP2	NBL	0.464244
NAP1L4	NBL	0.45466
APBB1	NBL	0.601546
RRP8	NBL	0.455133
TAF10	NBL	0.45996
CTR9	NBL	0.438785
ARNTL	NBL	0.978729
ELP4	NBL	0.506059
RAG1	NBL	1.56424
RAG2	NBL	2.07278
PRDM11	NBL	0.462003
DDB2	NBL	0.468782
SSRP1	NBL	0.608218
DDB1	NBL	0.455177
MTA2	NBL	0.422943
RPS6KA4	NBL	0.731967
MEN1	NBL	0.446046
DPF2	NBL	0.485422
KAT5	NBL	0.481167
BRMS1	NBL	0.592651
KDM2A	NBL	0.59063
SUV420H1	NBL	0.518773
ARRB1	NBL	0.618259
C11orf30	NBL	0.619413
CLNS1A	NBL	0.788223
RSF1	NBL	0.622523
EED	NBL	0.59599
PIWIL4	NBL	0.823351
KDM4D	NBL	0.845684
KDM4E	NBL	1.62778
CUL5	NBL	0.589055
ATM	NBL	0.723087
ZBTB16	NBL	1.69785
KMT2A	NBL	0.66194
HINFP	NBL	0.497851
CHEK1	NBL	1.23637
NFRKB	NBL	0.536784
KDM5A	NBL	0.47844
PRMT8	NBL	2.03017
ING4	NBL	0.499249
PHC1	NBL	0.542716
ATF7IP	NBL	0.547364
AEBP2	NBL	0.440805
ARID2	NBL	0.491797
HDAC7	NBL	0.550508
VDR	NBL	1.55006
SENP1	NBL	0.45531
KANSL2	NBL	0.414981
KMT2D	NBL	0.560659
SMARCD1	NBL	0.512079
SP1	NBL	0.412152
CBX5	NBL	0.611385
CDK2	NBL	0.711807
SMARCC2	NBL	0.454019
BAZ2A	NBL	0.432821
MBD6	NBL	0.439261
USP15	NBL	0.400789
YEATS4	NBL	0.547707
NAP1L1	NBL	0.62979
UBE2N	NBL	0.406549
USP44	NBL	1.63455
CDK17	NBL	0.566223
ACTR6	NBL	0.480085
TDG	NBL	0.560783
HCFC2	NBL	0.613764
NFYB	NBL	0.433397
WSB2	NBL	0.43369
CIT	NBL	0.751467
KDM2B	NBL	0.438343
SETD1B	NBL	0.411291
SETD8	NBL	0.425773
NCOR2	NBL	0.514413
EP400	NBL	0.477955
FBRSL1	NBL	0.583865
SAP18	NBL	0.456989
USP12	NBL	0.581998
HMGB1	NBL	0.537183
BRCA2	NBL	1.23991
EXOSC8	NBL	0.4276
FOXO1	NBL	1.51235
RB1	NBL	0.462361
TDRD3	NBL	0.554669
ING1	NBL	0.601334
TFDP1	NBL	0.459602
PARP2	NBL	0.511838
APEX1	NBL	0.659668
SUPT16H	NBL	0.464594
PRMT5	NBL	0.516635
BAZ1A	NBL	0.827422
BRMS1L	NBL	0.449537
MBIP	NBL	0.461896
ARID4A	NBL	0.53056
MAX	NBL	0.402577
DPF3	NBL	1.07151
C14orf169	NBL	0.47535
JDP2	NBL	1.26542
ALKBH1	NBL	0.479422
RPS6KA5	NBL	0.647424
SMEK1	NBL	0.459885
UBR7	NBL	0.484445
VRK1	NBL	0.873398
SETD3	NBL	0.41174
RCOR1	NBL	0.508701
MTA1	NBL	0.669204
BAHD1	NBL	0.438046
RAD51	NBL	1.74352
MGA	NBL	0.4561
TP53BP1	NBL	0.496747
EID1	NBL	0.416696
LEO1	NBL	0.464132
USP3	NBL	0.614824
ANP32A	NBL	0.660908
PKM	NBL	0.512464
HMG20A	NBL	0.467676
MORF4L1	NBL	0.510525
PRKCB	NBL	1.77655
KDM8	NBL	0.448794
CCDC101	NBL	0.678582
MAZ	NBL	0.583113
PAGR1	NBL	0.911788
HIRIP3	NBL	0.625856
PPP4C	NBL	0.497022
CHD9	NBL	0.486681
SETD6	NBL	0.485374
PRMT7	NBL	0.407694
EXOSC6	NBL	0.484759
SF3B3	NBL	0.473444
CDYL2	NBL	1.10386
GSE1	NBL	0.6948
PRDM7	NBL	1.09647
YWHAE	NBL	0.501701
MYO1C	NBL	0.845287
SMYD4	NBL	0.494408
GSG2	NBL	1.76607
MYBBP1A	NBL	0.534614
PELP1	NBL	0.419764
C17orf49	NBL	0.606362
TP53	NBL	1.07828
KDM6B	NBL	0.625458
CHD3	NBL	0.480647
AURKB	NBL	2.17776
TRIM16	NBL	0.690394
RAI1	NBL	0.587453
USP22	NBL	0.48684
SUZ12	NBL	0.511928
TADA2A	NBL	0.529809
MLLT6	NBL	0.520138
PCGF2	NBL	0.498315
IKZF3	NBL	2.28724
MSL1	NBL	0.442597
CDC6	NBL	1.57151
RARA	NBL	0.643637
TOP2A	NBL	2.34882
SMARCE1	NBL	0.572527
KAT2A	NBL	0.497099
EZH1	NBL	0.605171
BRCA1	NBL	1.38559
HDAC5	NBL	0.471317
ATXN7L3	NBL	0.49737
KANSL1	NBL	0.483736
CBX1	NBL	0.738515
SPOP	NBL	0.466586
KAT7	NBL	0.428391
MBTD1	NBL	0.73777
SRSF1	NBL	0.575976
TLK2	NBL	0.502377
SMARCD2	NBL	0.467683
PRKCA	NBL	1.26518
BPTF	NBL	0.654623
CDK3	NBL	0.732296
JMJD6	NBL	0.571456
USP36	NBL	0.429713
CBX2	NBL	1.38601
CBX8	NBL	1.04596
CBX4	NBL	0.733632
SIRT7	NBL	0.595809
L3MBTL4	NBL	1.89934
ASXL3	NBL	1.0102
INO80C	NBL	0.485202
ZBTB7C	NBL	1.41697
CXXC1	NBL	0.42599
MBD2	NBL	0.59685
ZNF532	NBL	0.523871
ZNF516	NBL	1.37347
MUM1	NBL	0.426772
MBD3	NBL	0.578167
DOT1L	NBL	0.797766
GADD45B	NBL	2.23327
TLE2	NBL	1.82535
HMG20B	NBL	1.04385
DAPK3	NBL	0.601757
SIRT6	NBL	0.422537
CHAF1A	NBL	1.27619
UHRF1	NBL	2.02479
KDM4B	NBL	0.455712
MLLT1	NBL	0.402783
DNMT1	NBL	0.614116
KEAP1	NBL	0.406438
SMARCA4	NBL	0.684586
ASF1B	NBL	1.65982
GATAD2A	NBL	0.504802
TSSK6	NBL	0.617548
KMT2B	NBL	0.428924
DPF1	NBL	1.07376
PAF1	NBL	0.405385
EID2B	NBL	0.507247
FBL	NBL	0.940863
EXOSC5	NBL	0.826705
ZNF541	NBL	1.43995
RUVBL2	NBL	0.643417
PRMT1	NBL	0.503627
TFPT	NBL	0.510881
PRPF31	NBL	0.415868
SUV420H2	NBL	0.641065
AURKC	NBL	1.13925
TRIM28	NBL	0.670474
CSNK2A1	NBL	0.406902
PCNA	NBL	1.01231
CSRP2BP	NBL	0.491654
ASXL1	NBL	0.455981
DNMT3B	NBL	0.964657
NCOA6	NBL	0.408605
ACTR5	NBL	0.500768
CHD6	NBL	0.509147
L3MBTL1	NBL	0.829413
YWHAB	NBL	0.403327
EYA2	NBL	1.97565
ADNP	NBL	0.470964
ZNF217	NBL	0.816019
AURKA	NBL	1.39024
CTCFL	NBL	2.46182
TAF4	NBL	0.515284
SS18L1	NBL	0.485532
MRGBP	NBL	0.513354
ZGPAT	NBL	0.484966
CHAF1B	NBL	0.888214
HLCS	NBL	0.568875
BRWD1	NBL	0.409431
HMGN1	NBL	0.528301
AIRE	NBL	1.84743
PRMT2	NBL	0.491344
CECR2	NBL	2.637
HIRA	NBL	0.417457
SMARCB1	NBL	0.501512
CBX6	NBL	0.484865
APOBEC3A	NBL	1.66598
APOBEC3B	NBL	1.35411
APOBEC3C	NBL	1.08811
APOBEC3D	NBL	1.22779
APOBEC3F	NBL	0.952337
APOBEC3G	NBL	1.21614
APOBEC3H	NBL	1.80329
CBX7	NBL	1.09646
RBX1	NBL	0.461769
EP300	NBL	0.490433
BRD1	NBL	0.432484
HDAC10	NBL	0.637419
SCML2	NBL	0.98966
RPS6KA3	NBL	0.524188
BCOR	NBL	0.656576
KDM6A	NBL	0.508941
JADE3	NBL	0.614984
USP11	NBL	0.480224
SUV39H1	NBL	0.657003
HDAC6	NBL	0.429819
FOXP3	NBL	0.973297
LAS1L	NBL	0.59126
ZMYM3	NBL	0.429016
OGT	NBL	0.585044
NAP1L2	NBL	2.62872
RLIM	NBL	0.410464
ATRX	NBL	0.589645
TAF9B	NBL	0.43816
BRWD3	NBL	0.503927
HMGN5	NBL	1.27304
ZNF711	NBL	0.872004
MORF4L2	NBL	0.427454
ZBTB33	NBL	0.488483
CUL4B	NBL	0.444767
SMARCA1	NBL	0.513426
BCORL1	NBL	0.488972
HCFC1	NBL	0.436049
NOC2L	OS	0.644475
PRDM16	OS	2.57131
CHD5	OS	1.84067
PHF13	OS	0.597213
PRDM2	OS	0.650951
SPEN	OS	0.680232
PADI2	OS	1.94954
PADI3	OS	1.97943
HP1BP3	OS	0.549049
HMGN2	OS	0.597614
EYA3	OS	0.534283
RCC1	OS	0.63414
TAF12	OS	0.52911
RBBP4	OS	0.500537
DMAP1	OS	0.550504
NASP	OS	0.568755
RAD54L	OS	0.60715
PRKAA2	OS	2.46858
MYSM1	OS	0.69307
GADD45A	OS	1.2089
ZZZ3	OS	0.576174
BRDT	OS	2.03747
GFI1	OS	1.61597
MTF2	OS	0.656062
DR1	OS	0.518229
WDR77	OS	0.632489
MOV10	OS	0.503478
TRIM33	OS	0.698542
PRKAB2	OS	0.870902
CHD1L	OS	0.648819
ANP32E	OS	0.781962
SETDB1	OS	0.52668
VPS72	OS	0.620211
ZNF687	OS	0.716854
POGZ	OS	0.645047
TDRKH	OS	1.08316
GATAD2B	OS	0.571437
ASH1L	OS	0.851307
HDGF	OS	0.625311
USP21	OS	0.635191
TADA1	OS	0.627993
RNF2	OS	0.553782
UCHL5	OS	0.543028
CDC73	OS	0.61838
UBE2T	OS	0.848963
KDM5B	OS	0.92786
RCOR3	OS	0.520596
SMYD2	OS	0.598074
LBR	OS	0.630917
PARP1	OS	0.507543
ARID4B	OS	0.623948
SMYD3	OS	0.797759
E2F6	OS	0.514185
ATAD2B	OS	0.570351
NCOA1	OS	0.556987
DNMT3A	OS	0.611097
ASXL2	OS	0.530742
PPM1G	OS	0.583035
BRE	OS	0.851387
DPY30	OS	0.545377
MSH6	OS	0.556168
TET3	OS	0.889623
INO80B	OS	0.96525
KDM3A	OS	0.693118
KANSL3	OS	0.524085
NPAS2	OS	1.31781
BUB1	OS	0.7094
SAP130	OS	0.546923
ZRANB3	OS	0.662599
MBD5	OS	0.586234
EPC2	OS	0.566547
BAZ2B	OS	0.658281
TLK1	OS	0.614823
HAT1	OS	0.610768
CIR1	OS	0.738518
ATF2	OS	0.563102
SATB2	OS	1.56718
TYW5	OS	0.66531
INO80D	OS	0.619336
ERBB4	OS	2.41844
BARD1	OS	0.930037
SMARCAL1	OS	0.64119
PRKAG3	OS	2.25797
SP140	OS	1.52863
SP100	OS	0.627393
NCL	OS	0.506249
HJURP	OS	0.68842
HDAC4	OS	0.693251
ING5	OS	0.690684
SETMAR	OS	0.672365
SETD5	OS	0.606844
BRPF1	OS	0.61404
TADA3	OS	0.633075
HDAC11	OS	0.729584
SATB1	OS	0.955572
KAT2B	OS	0.723014
UBE2E1	OS	0.521228
TOP2B	OS	0.521791
SS18L2	OS	0.635588
EXOSC7	OS	0.621833
SETD2	OS	0.515801
SMARCC1	OS	0.573026
MST1	OS	0.977825
MAPKAPK3	OS	0.723808
RAD54L2	OS	0.553856
PARP3	OS	0.656225
BAP1	OS	0.501443
PBRM1	OS	0.621581
SFMBT1	OS	0.752257
PRKCD	OS	0.776581
ACTR8	OS	0.705363
ATXN7	OS	0.64905
FOXP1	OS	1.19774
RYBP	OS	0.667397
PPP4R2	OS	0.592917
MINA	OS	0.687252
DZIP3	OS	0.788117
DTX3L	OS	0.621647
RUVBL1	OS	0.673773
ATR	OS	0.622476
HLTF	OS	0.754872
PHC3	OS	0.679564
TBL1XR1	OS	0.529928
ACTL6A	OS	0.53967
YEATS2	OS	0.523638
RNF168	OS	0.592632
PAK2	OS	0.514706
PCGF3	OS	0.529412
CTBP1	OS	0.517645
WHSC1	OS	0.703746
TADA2B	OS	0.620523
PPARGC1A	OS	2.36765
USP46	OS	0.736174
CLOCK	OS	0.642507
REST	OS	0.515708
CENPC	OS	0.540021
PRDM8	OS	1.70503
FAM175A	OS	0.902928
SMARCAD1	OS	0.575908
TET2	OS	0.626181
PRDM5	OS	0.839422
EXOSC9	OS	0.577469
JADE1	OS	0.728646
SETD7	OS	0.660819
SMARCA5	OS	0.532859
PRMT9	OS	0.599071
SAP30	OS	0.762792
ING2	OS	0.541318
BRD9	OS	0.534081
PRDM9	OS	1.67812
NIPBL	OS	0.630222
PRKAA1	OS	0.672166
CDK7	OS	0.531535
TAF9	OS	0.715042
ANKRD32	OS	0.5523
CHD1	OS	0.667441
PRDM6	OS	1.2112
SKP1	OS	0.538486
JADE2	OS	0.769979
BRD8	OS	0.513002
TAF7	OS	0.596703
SAP30L	OS	0.534933
NPM1	OS	0.719835
UIMC1	OS	0.568277
CDYL	OS	0.501727
JARID2	OS	0.738277
KDM1B	OS	0.667168
DEK	OS	0.801321
HMGN4	OS	0.511456
TRIM27	OS	0.508863
ZFP57	OS	2.38586
MDC1	OS	0.769474
HSPA1A	OS	1.11591
HSPA1B	OS	1.27619
EHMT2	OS	0.626954
BRD2	OS	0.583644
RING1	OS	0.656439
PHF1	OS	0.523362
BRPF3	OS	0.797711
RNF8	OS	0.625017
APOBEC2	OS	1.8231
FOXP4	OS	0.995996
USP49	OS	0.920433
TAF8	OS	0.764633
UBR2	OS	0.667792
SUPT3H	OS	1.10853
PHIP	OS	0.643064
HMGN3	OS	0.809037
TTK	OS	0.743183
SYNCRIP	OS	0.564767
MAP3K7	OS	0.53186
PRDM13	OS	2.29442
PRDM1	OS	1.00147
SCML4	OS	1.59729
HDAC2	OS	0.54022
ASF1A	OS	0.662099
L3MBTL3	OS	0.810152
EYA4	OS	2.26526
SHPRH	OS	0.923702
ARID1B	OS	0.641818
PHF10	OS	0.801501
ACTB	OS	0.584602
PHF14	OS	0.696805
HDAC9	OS	1.21897
CBX3	OS	0.50235
IKZF1	OS	1.5356
BAZ1B	OS	0.556255
GTF2I	OS	0.856779
GATAD1	OS	0.581043
TRRAP	OS	0.612965
TAF6	OS	0.521883
ZCWPW1	OS	1.11703
SAP25	OS	1.44573
ZNHIT1	OS	0.565843
LRWD1	OS	0.51473
DNAJC2	OS	0.662568
KMT2E	OS	0.624857
FOXP2	OS	2.45126
ING3	OS	0.520624
UBE2H	OS	0.528663
TRIM24	OS	0.521619
KDM7A	OS	0.691506
CUL1	OS	0.545773
EZH2	OS	0.838349
CDK5	OS	0.687168
SMARCD3	OS	0.902955
PRKAG2	OS	0.7183
KMT2C	OS	0.751908
ACTR3B	OS	0.874528
PAXIP1	OS	0.668635
NPM2	OS	1.48753
HR	OS	1.99264
PBK	OS	0.969224
ELP3	OS	0.602832
ASH2L	OS	0.653774
WHSC1L1	OS	0.633344
KAT6A	OS	0.662907
PRKDC	OS	0.792101
SNAI2	OS	1.10301
CHD7	OS	1.0676
PRDM14	OS	1.98001
NCOA2	OS	0.729862
EYA1	OS	1.53096
NBN	OS	0.6141
PDP1	OS	0.803148
RAD54B	OS	0.786997
YWHAZ	OS	0.594092
UBR5	OS	0.65483
ENY2	OS	0.567997
TAF2	OS	0.670134
ZHX1	OS	0.84235
ATAD2	OS	1.05337
PHF20L1	OS	0.788901
CHRAC1	OS	0.564642
EXOSC4	OS	0.89819
TONSL	OS	0.804139
SMARCA2	OS	0.787728
JAK2	OS	0.968393
UHRF2	OS	0.751492
KDM4C	OS	0.668974
PSIP1	OS	0.980732
TAF1L	OS	1.05767
EXOSC3	OS	0.612019
TLE4	OS	0.640153
TLE1	OS	0.848864
RMI1	OS	0.583484
GADD45G	OS	1.24577
PHF2	OS	0.605848
TDRD7	OS	1.34842
TEX10	OS	0.531623
RNF20	OS	0.562497
IKBKAP	OS	0.515767
PHF19	OS	0.70647
CRB2	OS	1.19625
NEK6	OS	0.836654
PRDM12	OS	1.63098
EXOSC2	OS	0.526561
GTF3C4	OS	0.586124
BRD3	OS	0.646179
ZMYND11	OS	0.731293
SFMBT2	OS	1.11429
TAF3	OS	0.579005
SUV39H2	OS	0.555673
MLLT10	OS	0.624506
DNAJC1	OS	0.743422
BMI1	OS	0.608213
MASTL	OS	0.674797
WAC	OS	0.544366
CUL2	OS	0.632223
ERCC6	OS	0.664461
PARG	OS	0.581557
UBE2D1	OS	0.599871
CDK1	OS	0.73406
JMJD1C	OS	0.71035
SIRT1	OS	0.591771
TET1	OS	1.13083
DDX21	OS	0.687554
KAT6B	OS	0.856061
PCGF5	OS	0.663603
HELLS	OS	0.835829
EXOSC1	OS	0.748747
CHUK	OS	0.565308
HIF1AN	OS	0.515135
PCGF6	OS	0.611209
TAF5	OS	0.519896
FAM175B	OS	0.514116
CTBP2	OS	0.723836
APBB1	OS	0.622852
TAF10	OS	0.692991
CTR9	OS	0.500323
ARNTL	OS	0.908036
NAT10	OS	0.514491
RAG1	OS	1.073
PRDM11	OS	0.725171
PHF21A	OS	0.528896
DDB2	OS	0.707026
TAF6L	OS	0.571702
RPS6KA4	OS	0.580395
KAT5	OS	0.517981
BRMS1	OS	0.628097
KDM2A	OS	0.549216
ARRB1	OS	0.826819
C11orf30	OS	0.606121
CLNS1A	OS	0.653933
RSF1	OS	0.645938
EED	OS	0.930083
PIWIL4	OS	1.14061
KDM4D	OS	0.844711
CUL5	OS	0.68474
ATM	OS	0.753507
ZBTB16	OS	1.75862
KMT2A	OS	0.638094
HINFP	OS	0.528035
CHEK1	OS	0.703516
NFRKB	OS	0.535474
KDM5A	OS	0.738416
PRMT8	OS	1.6881
ING4	OS	0.631313
ATN1	OS	0.655447
PHC1	OS	0.704802
ATF7IP	OS	0.527838
AEBP2	OS	0.534104
YAF2	OS	0.585057
HDAC7	OS	0.629606
VDR	OS	1.27129
SENP1	OS	0.564989
KMT2D	OS	0.612464
MCRS1	OS	0.594263
CBX5	OS	0.667686
CDK2	OS	0.521486
SMARCC2	OS	0.514932
MBD6	OS	0.527592
YEATS4	OS	0.54844
NAP1L1	OS	0.570955
UBE2N	OS	0.516197
USP44	OS	1.4503
CDK17	OS	0.552962
TDG	OS	0.522741
HCFC2	OS	0.500787
WSB2	OS	0.538647
CIT	OS	0.733613
KDM2B	OS	0.506451
SETD1B	OS	0.51665
NCOR2	OS	0.738287
EP400	OS	0.549439
FBRSL1	OS	0.783009
MPHOSPH8	OS	0.679087
ZMYM2	OS	0.529438
SAP18	OS	0.604061
USP12	OS	0.610607
HMGB1	OS	0.566939
BRCA2	OS	0.759963
EXOSC8	OS	0.586349
FOXO1	OS	0.83943
RB1	OS	1.05747
SETDB2	OS	0.894417
TDRD3	OS	1.21848
ING1	OS	0.840419
CUL4A	OS	0.725335
TFDP1	OS	1.10292
PARP2	OS	0.628837
APEX1	OS	0.571891
SUPT16H	OS	0.599962
CHD8	OS	0.518546
PRMT5	OS	0.613028
BAZ1A	OS	0.845589
BRMS1L	OS	0.635166
MBIP	OS	0.618991
FOXA1	OS	2.32704
ARID4A	OS	0.696151
DPF3	OS	1.55843
NEK9	OS	0.562954
JDP2	OS	1.17878
ALKBH1	OS	0.533126
RPS6KA5	OS	1.11156
SMEK1	OS	0.547165
UBR7	OS	0.659218
VRK1	OS	0.700541
SETD3	OS	0.61318
RCOR1	OS	0.5943
MTA1	OS	0.689366
BAHD1	OS	0.543608
RAD51	OS	0.686727
TP53BP1	OS	0.578403
EID1	OS	0.61294
LEO1	OS	0.545807
USP3	OS	0.544017
ANP32A	OS	0.592959
PKM	OS	0.780724
SIN3A	OS	0.553619
HMG20A	OS	0.597205
ZNF592	OS	0.617927
CHD2	OS	0.548854
NAA60	OS	0.614714
CREBBP	OS	0.565992
PRKCB	OS	1.66952
KDM8	OS	0.609281
CCDC101	OS	0.576105
MAZ	OS	0.655589
PAGR1	OS	0.793231
HIRIP3	OS	0.62197
INO80E	OS	0.557826
PPP4C	OS	0.618691
FBRS	OS	0.526217
SRCAP	OS	0.513433
CHD9	OS	0.583214
SETD6	OS	0.836294
PRMT7	OS	0.606741
EXOSC6	OS	0.558648
CDYL2	OS	1.15446
GSE1	OS	0.776023
PRDM7	OS	1.45287
YWHAE	OS	0.526835
MYO1C	OS	0.610392
SMYD4	OS	0.555295
GSG2	OS	0.784872
MYBBP1A	OS	0.753428
PELP1	OS	0.613481
C17orf49	OS	0.849245
ELP5	OS	0.6446
SENP3	OS	0.581124
TP53	OS	2.89778
KDM6B	OS	1.27675
CHD3	OS	0.935056
AURKB	OS	1.3185
TRIM16	OS	1.15317
NCOR1	OS	1.07442
RAI1	OS	1.1307
USP22	OS	0.964923
SUPT6H	OS	0.576444
PHF12	OS	0.55562
SUZ12	OS	0.770378
TADA2A	OS	0.609561
MLLT6	OS	0.568033
PCGF2	OS	0.655592
IKZF3	OS	2.24896
CDC6	OS	0.739219
RARA	OS	0.681519
TOP2A	OS	0.737416
SMARCE1	OS	0.554239
KAT2A	OS	0.680768
EZH1	OS	0.515427
BRCA1	OS	0.679876
HDAC5	OS	0.547825
CBX1	OS	0.605575
SPOP	OS	0.50343
KAT7	OS	0.586661
MBTD1	OS	0.545803
SMARCD2	OS	0.548628
PRKCA	OS	1.02849
BPTF	OS	0.644337
CDK3	OS	1.19647
JMJD6	OS	0.539137
CBX2	OS	1.0281
CBX8	OS	0.854317
CBX4	OS	0.67549
SIRT7	OS	0.767944
L3MBTL4	OS	1.53467
ASXL3	OS	2.32698
INO80C	OS	0.693708
ZBTB7C	OS	1.47078
MBD2	OS	0.623418
ZNF532	OS	0.645239
ZNF516	OS	1.34633
MUM1	OS	0.522106
MBD3	OS	0.645552
DOT1L	OS	0.761994
GADD45B	OS	1.06979
TLE2	OS	1.42237
HMG20B	OS	0.623472
DAPK3	OS	0.680818
SIRT6	OS	0.830119
CHAF1A	OS	0.630102
UHRF1	OS	0.769669
KDM4B	OS	0.675301
MLLT1	OS	0.60643
DNMT1	OS	0.574748
KEAP1	OS	0.507685
CARM1	OS	0.769811
SMARCA4	OS	0.651302
ASF1B	OS	0.737683
PKN1	OS	0.65134
BRD4	OS	0.66562
SIN3B	OS	0.557948
BABAM1	OS	0.636476
GATAD2A	OS	0.52853
TSSK6	OS	1.00878
KMT2B	OS	0.576806
DPF1	OS	1.26938
SIRT2	OS	0.639404
EID2B	OS	1.01086
EID2	OS	0.533648
FBL	OS	0.962455
EXOSC5	OS	0.738702
ZNF541	OS	1.65657
RUVBL2	OS	0.686023
PRMT1	OS	0.627717
TFPT	OS	0.633634
PRPF31	OS	0.577142
SUV420H2	OS	0.613004
AURKC	OS	1.41012
TRIM28	OS	0.583345
PCNA	OS	0.684408
CSRP2BP	OS	0.56172
DNMT3B	OS	0.690514
ACTR5	OS	0.59124
CHD6	OS	0.569041
L3MBTL1	OS	1.465
YWHAB	OS	0.533731
EYA2	OS	1.57393
ZMYND8	OS	0.593539
NCOA3	OS	0.576671
ZNF217	OS	0.675924
AURKA	OS	0.672836
CTCFL	OS	2.73079
SS18L1	OS	0.609139
MRGBP	OS	0.61164
ZGPAT	OS	0.6157
USP16	OS	0.563189
CHAF1B	OS	0.852242
HLCS	OS	0.698296
BRWD1	OS	0.577507
HMGN1	OS	0.558895
AIRE	OS	1.71683
PRMT2	OS	0.747436
CECR2	OS	1.8928
HIRA	OS	0.632369
SMARCB1	OS	0.608947
CBX6	OS	0.768073
APOBEC3A	OS	1.37561
APOBEC3B	OS	1.57246
APOBEC3C	OS	0.863874
APOBEC3D	OS	1.26284
APOBEC3F	OS	0.835852
APOBEC3G	OS	1.00612
APOBEC3H	OS	1.81032
CBX7	OS	0.873753
RBX1	OS	0.608491
EP300	OS	0.675724
L3MBTL2	OS	0.540693
BRD1	OS	0.56301
HDAC10	OS	0.826766
MSL3	OS	0.514976
RBBP7	OS	0.790901
SCML2	OS	1.73054
RPS6KA3	OS	0.682801
BCOR	OS	0.608796
KDM6A	OS	0.807332
JADE3	OS	0.651239
USP11	OS	0.594154
SUV39H1	OS	0.78411
HDAC6	OS	0.558044
FOXP3	OS	1.25035
KDM5C	OS	0.552128
HUWE1	OS	0.627935
PHF8	OS	0.621517
LAS1L	OS	0.574323
TAF1	OS	0.545439
OGT	OS	0.625089
HDAC8	OS	0.522695
NAP1L2	OS	2.13394
ATRX	OS	0.795165
TAF9B	OS	0.585076
BRWD3	OS	0.752271
HMGN5	OS	0.968655
ZNF711	OS	1.91082
MORF4L2	OS	0.522811
ZBTB33	OS	0.606272
CUL4B	OS	0.687355
SMARCA1	OS	0.671796
BCORL1	OS	0.725153
HCFC1	OS	0.514754
NOC2L	WT	0.708309
PRDM16	WT	2.65032
CHD5	WT	1.33499
PHF13	WT	0.538565
PRDM2	WT	0.535749
SPEN	WT	0.840909
PADI2	WT	1.64812
PADI1	WT	1.38871
PADI3	WT	1.77889
HP1BP3	WT	0.414011
KDM1A	WT	0.522517
HMGN2	WT	0.462848
ARID1A	WT	0.58232
EYA3	WT	0.638221
RCC1	WT	0.507049
TAF12	WT	0.429753
HDAC1	WT	0.464231
PHC2	WT	0.540376
MEAF6	WT	0.507613
SCMH1	WT	0.496311
KDM4A	WT	0.743805
DMAP1	WT	0.405095
NASP	WT	0.714051
RAD54L	WT	0.813761
PRKAA2	WT	0.854627
MYSM1	WT	0.95973
GADD45A	WT	0.855446
BRDT	WT	1.18581
GFI1	WT	0.734311
MTF2	WT	0.512997
DR1	WT	0.463404
WDR77	WT	0.414172
MOV10	WT	0.553244
TRIM33	WT	0.492038
PRKAB2	WT	0.757148
CHD1L	WT	0.663626
ANP32E	WT	0.639021
SETDB1	WT	0.664765
VPS72	WT	0.551111
ZNF687	WT	0.91099
POGZ	WT	0.644165
TDRKH	WT	0.799674
GATAD2B	WT	0.728532
ASH1L	WT	0.788198
HDGF	WT	0.651151
USP21	WT	0.574717
TADA1	WT	0.613235
RNF2	WT	0.540582
UCHL5	WT	0.455589
CDC73	WT	0.583779
UBE2T	WT	0.796462
KDM5B	WT	0.74723
RBBP5	WT	0.497605
RCOR3	WT	0.59418
NSL1	WT	0.596841
SMYD2	WT	0.531345
LBR	WT	0.682033
PARP1	WT	0.634311
TAF5L	WT	0.508209
ARID4B	WT	0.519198
SMYD3	WT	0.541512
ATAD2B	WT	0.51003
NCOA1	WT	0.681565
DNMT3A	WT	0.424788
ASXL2	WT	0.507597
PPM1G	WT	0.438897
BRE	WT	0.433903
DPY30	WT	0.683321
MSH6	WT	0.518305
TET3	WT	0.661187
INO80B	WT	0.643746
KDM3A	WT	0.477908
SMYD1	WT	3.59217
KANSL3	WT	0.582382
NPAS2	WT	1.14406
BUB1	WT	0.652959
SAP130	WT	0.542189
ZRANB3	WT	0.488048
MBD5	WT	0.541333
EPC2	WT	0.40476
BAZ2B	WT	0.468026
HAT1	WT	0.462471
SATB2	WT	2.07789
TYW5	WT	0.402833
INO80D	WT	0.419566
ERBB4	WT	2.65282
BARD1	WT	0.458898
PRKAG3	WT	1.96728
SP140	WT	1.01304
SP100	WT	0.972259
HJURP	WT	0.566401
HDAC4	WT	0.517043
ING5	WT	0.441424
SETMAR	WT	0.586309
SETD5	WT	0.663577
BRPF1	WT	0.654064
TADA3	WT	0.473503
HDAC11	WT	0.748156
SATB1	WT	0.902836
KAT2B	WT	0.623868
UBE2E1	WT	0.512908
TOP2B	WT	0.420639
SS18L2	WT	0.671531
EXOSC7	WT	0.428176
SETD2	WT	0.476951
ELP6	WT	0.406824
SMARCC1	WT	0.622603
MST1	WT	0.837647
MAPKAPK3	WT	0.58471
RAD54L2	WT	0.650804
PARP3	WT	0.601741
BAP1	WT	0.519148
PBRM1	WT	0.58244
SFMBT1	WT	0.795692
PRKCD	WT	0.834706
ATXN7	WT	0.482607
FOXP1	WT	0.671065
MINA	WT	1.28325
DZIP3	WT	0.404239
DTX3L	WT	0.788015
RUVBL1	WT	0.430773
MSL2	WT	0.407847
HLTF	WT	0.534105
PHC3	WT	0.457908
TBL1XR1	WT	0.5567
ACTL6A	WT	0.492167
YEATS2	WT	0.652236
RNF168	WT	0.489134
PCGF3	WT	0.507001
CTBP1	WT	0.657226
WHSC1	WT	0.772973
TADA2B	WT	0.503075
PPARGC1A	WT	2.05637
USP46	WT	0.653782
CLOCK	WT	0.536602
REST	WT	0.426078
CENPC	WT	0.433792
PRDM8	WT	1.64834
FAM175A	WT	0.682668
SMARCAD1	WT	0.548586
UBE2D3	WT	0.456883
TET2	WT	0.613912
PRDM5	WT	0.744729
EXOSC9	WT	0.46653
JADE1	WT	0.480279
SETD7	WT	0.835057
SMARCA5	WT	0.519554
PRMT9	WT	0.491911
SAP30	WT	0.599336
ING2	WT	0.426478
BRD9	WT	0.425989
NIPBL	WT	0.513868
CDK7	WT	0.519115
TAF9	WT	0.587522
ANKRD32	WT	0.463983
CHD1	WT	0.415914
PRDM6	WT	1.4438
SKP1	WT	0.56124
UBE2B	WT	0.596696
JADE2	WT	0.956841
KDM3B	WT	0.478647
TAF7	WT	0.408625
NPM1	WT	0.574226
NSD1	WT	0.768558
JARID2	WT	0.769733
KDM1B	WT	0.512902
DEK	WT	0.481291
HMGN4	WT	0.48326
ZFP57	WT	1.85231
MDC1	WT	0.864093
HSPA1A	WT	1.43665
HSPA1B	WT	1.47103
EHMT2	WT	0.741542
BRD2	WT	0.530603
RING1	WT	0.464941
DAXX	WT	0.403912
PHF1	WT	0.498677
BRPF3	WT	0.536207
SRSF3	WT	0.482602
APOBEC2	WT	2.24147
FOXP4	WT	0.87794
USP49	WT	0.601702
TAF8	WT	0.409815
SUPT3H	WT	0.472674
PHIP	WT	0.412136
HMGN3	WT	0.580515
TTK	WT	0.694319
PRDM1	WT	1.08877
SCML4	WT	1.57477
ASF1A	WT	0.589063
L3MBTL3	WT	0.639972
EYA4	WT	2.22449
SHPRH	WT	0.902141
ARID1B	WT	0.440377
ACTB	WT	0.615648
PHF14	WT	0.47452
HDAC9	WT	1.50876
CBX3	WT	0.535485
IKZF1	WT	1.10107
BAZ1B	WT	0.643098
GTF2I	WT	1.1514
GATAD1	WT	0.432864
TRRAP	WT	0.81897
TAF6	WT	0.671093
ZCWPW1	WT	0.788612
SAP25	WT	1.26208
ACTL6B	WT	1.62082
ZNHIT1	WT	0.80942
LRWD1	WT	0.505773
DNAJC2	WT	0.540585
KMT2E	WT	0.476257
FOXP2	WT	2.8737
ING3	WT	0.793822
UBE2H	WT	0.607612
TRIM24	WT	0.519132
KDM7A	WT	0.583596
CUL1	WT	0.413566
EZH2	WT	0.664743
CDK5	WT	0.558122
SMARCD3	WT	0.751938
PRKAG2	WT	0.674726
KMT2C	WT	0.61806
ACTR3B	WT	0.587821
PAXIP1	WT	0.548075
NPM2	WT	0.728212
HR	WT	1.87527
PBK	WT	0.668037
KAT6A	WT	0.607419
PRKDC	WT	0.69788
SNAI2	WT	0.91014
CHD7	WT	0.635137
NCOA2	WT	0.482327
EYA1	WT	1.0429
NBN	WT	0.496955
PDP1	WT	0.4989
RAD54B	WT	0.620002
YWHAZ	WT	0.405817
UBR5	WT	0.429229
ENY2	WT	0.568106
TAF2	WT	0.437059
ZHX1	WT	0.435567
ATAD2	WT	0.541276
CHRAC1	WT	0.480906
EXOSC4	WT	0.547845
TONSL	WT	0.695096
SMARCA2	WT	0.815783
JAK2	WT	0.534845
UHRF2	WT	0.441486
KDM4C	WT	0.528401
PSIP1	WT	0.51141
EXOSC3	WT	0.400953
TLE4	WT	0.84099
TLE1	WT	0.479392
RMI1	WT	0.497945
GADD45G	WT	1.43994
PHF2	WT	0.576218
TDRD7	WT	0.885553
ANP32B	WT	0.407093
RNF20	WT	0.474731
IKBKAP	WT	0.41442
POLE3	WT	0.449786
PHF19	WT	1.01609
CRB2	WT	1.8442
NEK6	WT	0.885131
SET	WT	0.449462
GTF3C4	WT	0.6096
GFI1B	WT	1.37923
BRD3	WT	0.727066
WDR5	WT	0.474291
EHMT1	WT	0.543686
ZMYND11	WT	0.402978
SFMBT2	WT	1.2151
TAF3	WT	0.475881
SUV39H2	WT	0.506299
MLLT10	WT	0.452438
DNAJC1	WT	0.533441
BMI1	WT	0.525663
MASTL	WT	0.540616
CUL2	WT	0.415506
ERCC6	WT	0.47363
A1CF	WT	1.83936
UBE2D1	WT	0.42465
CDK1	WT	0.692492
JMJD1C	WT	0.420815
TET1	WT	0.686468
DDX21	WT	0.48317
KAT6B	WT	0.595703
PCGF5	WT	0.649224
HELLS	WT	0.56142
EXOSC1	WT	0.47996
CHUK	WT	0.418681
HIF1AN	WT	0.521306
PCGF6	WT	0.465281
TAF5	WT	0.486408
APBB1	WT	0.583114
TAF10	WT	0.620699
CTR9	WT	0.406675
ARNTL	WT	0.584123
ELP4	WT	0.433128
NAT10	WT	0.622124
RAG1	WT	1.00783
PRDM11	WT	0.640426
PHF21A	WT	0.61073
DDB2	WT	0.770089
[truncated: 298 more rows]

## Sheet: pediatric_top_NMF_genes
Supplementary Data 10: Top NMF genes for the four pediatric cancer types
top_nmf_gene	AML	NBL	OST	WT
EXOSC5	1	1	1	0
AURKB	1	1	1	0
PRKCD	0	1	1	1
RPS6KA4	1	1	0	0		yes=1
NEK6	1	1	0	0		no=0
CDK5	1	0	1	0
TONSL	1	1	0	0
ASF1B	1	1	0	0
PADI2	1	1	0	0
EXOSC4	1	0	1	0
SMARCD3	1	0	0	1
UBE2T	1	1	0	0
PRKAB2	1	0	1	0
ZNF711	1	1	0	0
SP100	0	1	0	1
ZBTB7C	0	1	0	1
CBX2	0	1	0	1
GTF2I	0	0	1	1
ZNHIT1	0	0	1	1
RBX1	0	0	1	1
KDM6B	0	0	1	1
BRE	1	0	0	0
INO80E	1	0	0	0
VPS72	1	0	0	0
RUVBL1	1	0	0	0
HDAC10	1	0	0	0
PIWIL4	1	0	0	0
PRKCA	1	0	0	0
HIRIP3	1	0	0	0
PARP3	1	0	0	0
APOBEC3B	1	0	0	0
CHD1	1	0	0	0
TYW5	1	0	0	0
PRMT9	1	0	0	0
HCFC2	1	0	0	0
GADD45B	0	1	0	0
HSPA1A	0	1	0	0
HSPA1B	0	1	0	0
MYO1C	0	1	0	0
CHD5	0	1	0	0
CBX7	0	1	0	0
FOXO1	0	1	0	0
GADD45A	0	1	0	0
JADE2	0	1	0	0
PCGF5	0	1	0	0
JDP2	0	1	0	0
USP12	0	1	0	0
SMARCA2	0	1	0	0
TLE1	0	1	0	0
MBD2	0	1	0	0
MOV10	0	1	0	0
DTX3L	0	1	0	0
PRKAG2	0	1	0	0
HMG20B	0	1	0	0
HDAC11	0	1	0	0
PRDM1	0	1	0	0
APOBEC3C	0	1	0	0
PRKCB	0	1	0	0
FOXP4	0	1	0	0
KAT2B	0	1	0	0
ARNTL	0	1	0	0
PRDM16	0	1	0	0
GADD45G	0	1	0	0
APOBEC3G	0	1	0	0
TLE2	0	1	0	0
TDRD7	0	1	0	0
IKZF1	0	1	0	0
CDYL2	0	1	0	0
SFMBT2	0	1	0	0
TOP2A	0	1	0	0
PBK	0	1	0	0
UHRF1	0	1	0	0
HJURP	0	1	0	0
CDK1	0	1	0	0
WHSC1	0	1	0	0
EZH2	0	1	0	0
PCNA	0	1	0	0
TTK	0	1	0	0
BUB1	0	1	0	0
HELLS	0	1	0	0
CDC6	0	1	0	0
CHAF1A	0	1	0	0
RAD51	0	1	0	0
ATAD2	0	1	0	0
BRCA1	0	1	0	0
CBX8	0	1	0	0
AURKA	0	1	0	0
EYA1	0	1	0	0
CHEK1	0	1	0	0
DPF1	0	1	0	0
RAD54L	0	1	0	0
USP49	0	1	0	0
BRCA2	0	1	0	0
ASXL3	0	1	0	0
RCC1	0	1	0	0
CHAF1B	0	1	0	0
GSG2	0	1	0	0
SCML2	0	1	0	0
RMI1	0	1	0	0
SUV39H2	0	1	0	0
DNMT3B	0	1	0	0
ANKRD32	0	1	0	0
VRK1	0	1	0	0
ASH1L	0	0	1	0
PSIP1	0	0	1	0
TFDP1	0	0	1	0
KMT2C	0	0	1	0
ZHX1	0	0	1	0
PHC3	0	0	1	0
TET2	0	0	1	0
MYSM1	0	0	1	0
EYA4	0	0	1	0
HDAC9	0	0	1	0
FBL	0	0	1	0
PPP4C	0	0	1	0
RUVBL2	0	0	1	0
TAF10	0	0	1	0
BABAM1	0	0	1	0
BRMS1	0	0	1	0
TDRD3	0	0	1	0
IKZF3	0	0	1	0
NAA60	0	0	1	0
EXOSC1	0	0	1	0
SIRT6	0	0	1	0
TFPT	0	0	1	0
SIRT7	0	0	1	0
ARRB1	0	0	1	0
HMGN3	0	0	0	1
UBE2B	0	0	0	1
DPY30	0	0	0	1
TAF9	0	0	0	1
SIRT2	0	0	0	1
EYA2	0	0	0	1
PRKAA2	0	0	0	1
SS18L2	0	0	0	1
HCFC1	0	0	0	1
SRCAP	0	0	0	1
KMT2D	0	0	0	1
NCOA6	0	0	0	1
NSD1	0	0	0	1
RAI1	0	0	0	1
SMARCC2	0	0	0	1
MDC1	0	0	0	1
TP53BP1	0	0	0	1
RNF40	0	0	0	1
PHF19	0	0	0	1
UBN1	0	0	0	1
ZNF687	0	0	0	1
CRB2	0	0	0	1

## Sheet: NBL_modules_topNMF
Supplementary Data 10: Top NMF genes associated with the modules from the WGCNA analysis for NBL
topnmf_gene	colors	module_size	NMF_cluster
CBX7	brown	3177	better
ARNTL	brown	3177	better
PRKCD	brown	3177	better
PADI2	brown	3177	better
SP100	brown	3177	better
MBD2	brown	3177	better
TDRD7	brown	3177	better
APOBEC3C	brown	3177	better
DTX3L	brown	3177	better
APOBEC3G	brown	3177	better
CDYL2	brown	3177	better
IKZF1	brown	3177	better
SUV39H2	green	2648	poor
PCNA	green	2648	poor
AURKA	green	2648	poor
UBE2T	green	2648	poor
BRCA1	green	2648	poor
CDC6	green	2648	poor
CHAF1A	green	2648	poor
CHAF1B	green	2648	poor
BRCA2	green	2648	poor
AURKB	green	2648	poor
CDK1	green	2648	poor
RAD51	green	2648	poor
CHEK1	green	2648	poor
ASF1B	green	2648	poor
SCML2	green	2648	poor
RAD54L	green	2648	poor
UHRF1	green	2648	poor
ATAD2	green	2648	poor
BUB1	green	2648	poor
TOP2A	green	2648	poor
TTK	green	2648	poor
RCC1	green	2648	poor
ANKRD32	green	2648	poor
EZH2	green	2648	poor
PBK	green	2648	poor
CBX2	green	2648	poor
HELLS	green	2648	poor
TONSL	green	2648	poor
WHSC1	green	2648	poor
HJURP	green	2648	poor
RMI1	green	2648	poor
GSG2	green	2648	poor
ZNF711	green	2648	poor
DNMT3B	green	2648	poor
DPF1	green	2648	poor
CBX8	green	2648	poor
USP49	green	2648	poor
ASXL3	green	2648	poor
PRDM16	turquoise	4838	better
FOXO1	turquoise	4838	better
PCGF5	turquoise	4838	better
GADD45B	turquoise	4838	better
USP12	turquoise	4838	better
PRDM1	turquoise	4838	better
JDP2	turquoise	4838	better
GADD45A	turquoise	4838	better
JADE2	turquoise	4838	better
PRKAG2	turquoise	4838	better
NEK6	turquoise	4838	better
RPS6KA4	turquoise	4838	better
MYO1C	turquoise	4838	better
KAT2B	turquoise	4838	better
SMARCA2	turquoise	4838	better
MOV10	turquoise	4838	better
TLE1	turquoise	4838	better
FOXP4	turquoise	4838	better

## Sheet: NBL_modules_gene_members
Supplementary Data 10: Modules and their associated genes from the WGCNA analysis for NBL
module_gene	module	module_size
A2M-AS1	grey	11728
A2ML1	grey	11728
A2ML1-AS2	grey	11728
A2MP1	grey	11728
AADACL2	grey	11728
AADACL2-AS1	grey	11728
AADACL4	grey	11728
AAGAB	grey	11728
AANAT	grey	11728
ABC7-43041300I9.1	grey	11728
ABCA17P	grey	11728
ABCB10	grey	11728
ABCB10P1	grey	11728
ABCB10P3	grey	11728
ABCB11	grey	11728
ABCC13	grey	11728
ABCC2	grey	11728
ABCC6	grey	11728
ABCC6P2	grey	11728
ABCC8	grey	11728
ABCD1P2	grey	11728
ABCD4	grey	11728
ABCF2	grey	11728
ABCF2P1	grey	11728
ABCF2P2	grey	11728
ABHD1	grey	11728
ABHD14A	grey	11728
ABHD17AP6	grey	11728
ABHD17C	grey	11728
ABHD5	grey	11728
AC000032.2	grey	11728
AC000077.2	grey	11728
AC000081.2	grey	11728
AC000110.1	grey	11728
AC000111.4	grey	11728
AC000123.3	grey	11728
AC000123.4	grey	11728
AC000370.2	grey	11728
AC002044.1	grey	11728
AC002044.3	grey	11728
AC002044.4	grey	11728
AC002059.10	grey	11728
AC002069.5	grey	11728
AC002075.3	grey	11728
AC002115.5	grey	11728
AC002115.9	grey	11728
AC002116.8	grey	11728
AC002366.3	grey	11728
AC002368.4	grey	11728
AC002383.2	grey	11728
AC002398.13	grey	11728
AC002398.9	grey	11728
AC002429.5	grey	11728
AC002463.3	grey	11728
AC002480.2	grey	11728
AC002550.5	grey	11728
AC002551.1	grey	11728
AC002979.1	grey	11728
AC002984.2	grey	11728
AC003002.4	grey	11728
AC003005.4	grey	11728
AC003006.7	grey	11728
AC003088.1	grey	11728
AC003090.1	grey	11728
AC003092.1	grey	11728
AC003101.1	grey	11728
AC003682.17	grey	11728
AC003688.1	grey	11728
AC003973.1	grey	11728
AC003973.3	grey	11728
AC003973.4	grey	11728
AC003984.1	grey	11728
AC003985.1	grey	11728
AC003988.1	grey	11728
AC003989.3	grey	11728
AC003989.4	grey	11728
AC004000.2	grey	11728
AC004014.4	grey	11728
AC004019.10	grey	11728
AC004052.1	grey	11728
AC004053.1	grey	11728
AC004063.1	grey	11728
AC004074.4	grey	11728
AC004108.1	grey	11728
AC004156.3	grey	11728
AC004159.1	grey	11728
AC004160.4	grey	11728
AC004166.6	grey	11728
AC004386.3	grey	11728
AC004543.2	grey	11728
AC004655.1	grey	11728
AC004656.1	grey	11728
AC004744.3	grey	11728
AC004745.1	grey	11728
AC004754.3	grey	11728
AC004824.2	grey	11728
AC004837.1	grey	11728
AC004837.4	grey	11728
AC004837.5	grey	11728
AC004840.8	grey	11728
AC004850.1	grey	11728
AC004866.3	grey	11728
AC004899.3	grey	11728
AC004920.2	grey	11728
AC004924.1	grey	11728
AC004941.3	grey	11728
AC004941.5	grey	11728
AC004945.1	grey	11728
AC004967.7	grey	11728
AC004980.8	grey	11728
AC004980.9	grey	11728
AC005017.2	grey	11728
AC005019.3	grey	11728
AC005024.1	grey	11728
AC005037.3	grey	11728
AC005071.1	grey	11728
AC005076.5	grey	11728
AC005077.12	grey	11728
AC005077.5	grey	11728
AC005086.1	grey	11728
AC005088.1	grey	11728
AC005094.2	grey	11728
AC005150.1	grey	11728
AC005150.2	grey	11728
AC005152.3	grey	11728
AC005176.2	grey	11728
AC005178.1	grey	11728
AC005189.6	grey	11728
AC005229.5	grey	11728
AC005255.3	grey	11728
AC005281.2	grey	11728
AC005300.5	grey	11728
AC005304.1	grey	11728
AC005307.1	grey	11728
AC005355.2	grey	11728
AC005375.1	grey	11728
AC005387.2	grey	11728
AC005391.2	grey	11728
AC005392.13	grey	11728
AC005488.11	grey	11728
AC005498.3	grey	11728
AC005510.3	grey	11728
AC005514.2	grey	11728
AC005522.6	grey	11728
AC005523.3	grey	11728
AC005532.5	grey	11728
AC005538.1	grey	11728
AC005539.2	grey	11728
AC005578.3	grey	11728
AC005588.2	grey	11728
AC005593.2	grey	11728
AC005597.1	grey	11728
AC005599.1	grey	11728
AC005609.17	grey	11728
AC005614.5	grey	11728
AC005621.1	grey	11728
AC005624.2	grey	11728
AC005625.1	grey	11728
AC005686.1	grey	11728
AC005702.3	grey	11728
AC005702.4	grey	11728
AC005722.4	grey	11728
AC005730.2	grey	11728
AC005740.4	grey	11728
AC005740.6	grey	11728
AC005775.2	grey	11728
AC005776.1	grey	11728
AC005786.6	grey	11728
AC005808.3	grey	11728
AC005863.1	grey	11728
AC005915.1	grey	11728
AC006019.1	grey	11728
AC006028.11	grey	11728
AC006050.2	grey	11728
AC006116.12	grey	11728
AC006116.14	grey	11728
AC006130.3	grey	11728
AC006133.3	grey	11728
AC006145.4	grey	11728
AC006159.4	grey	11728
AC006262.10	grey	11728
AC006262.4	grey	11728
AC006262.5	grey	11728
AC006272.1	grey	11728
AC006273.4	grey	11728
AC006273.5	grey	11728
AC006296.1	grey	11728
AC006326.3	grey	11728
AC006373.1	grey	11728
AC006427.2	grey	11728
AC006452.1	grey	11728
AC006461.1	grey	11728
AC006486.10	grey	11728
AC006487.1	grey	11728
AC006509.7	grey	11728
AC006534.1	grey	11728
AC006534.3	grey	11728
AC006539.6	grey	11728
AC006548.19	grey	11728
AC006942.4	grey	11728
AC006960.5	grey	11728
AC006994.2	grey	11728
AC007036.4	grey	11728
AC007040.11	grey	11728
AC007040.3	grey	11728
AC007041.2	grey	11728
AC007064.24	grey	11728
AC007091.1	grey	11728
AC007126.1	grey	11728
AC007136.1	grey	11728
AC007163.10	grey	11728
AC007163.2	grey	11728
AC007179.1	grey	11728
AC007193.10	grey	11728
AC007193.6	grey	11728
AC007228.5	grey	11728
AC007228.8	grey	11728
AC007228.9	grey	11728
AC007237.2	grey	11728
AC007248.7	grey	11728
AC007249.3	grey	11728
AC007271.3	grey	11728
AC007274.2	grey	11728
AC007277.3	grey	11728
AC007317.1	grey	11728
AC007319.1	grey	11728
AC007326.1	grey	11728
AC007326.10	grey	11728
AC007327.5	grey	11728
AC007349.4	grey	11728
AC007349.5	grey	11728
AC007365.1	grey	11728
AC007383.3	grey	11728
AC007389.1	grey	11728
AC007389.2	grey	11728
AC007389.3	grey	11728
AC007391.2	grey	11728
AC007395.3	grey	11728
AC007403.1	grey	11728
AC007405.4	grey	11728
AC007405.6	grey	11728
AC007435.1	grey	11728
AC007557.1	grey	11728
AC007559.1	grey	11728
AC007563.1	grey	11728
AC007563.4	grey	11728
AC007567.1	grey	11728
AC007568.1	grey	11728
AC007618.3	grey	11728
AC007773.2	grey	11728
AC007875.2	grey	11728
AC007879.2	grey	11728
AC007879.3	grey	11728
AC007879.6	grey	11728
AC007881.4	grey	11728
AC007906.1	grey	11728
AC007950.2	grey	11728
AC007952.6	grey	11728
AC007969.4	grey	11728
AC008060.5	grey	11728
AC008072.1	grey	11728
AC008074.3	grey	11728
AC008074.4	grey	11728
AC008079.9	grey	11728
AC008088.4	grey	11728
AC008103.3	grey	11728
AC008265.2	grey	11728
AC008269.2	grey	11728
AC008427.2	grey	11728
AC008592.4	grey	11728
AC008592.5	grey	11728
AC008592.8	grey	11728
AC008641.1	grey	11728
AC008686.1	grey	11728
AC008691.1	grey	11728
AC008694.3	grey	11728
AC008703.1	grey	11728
AC008781.7	grey	11728
AC008810.1	grey	11728
AC008834.1	grey	11728
AC008850.3	grey	11728
AC008940.1	grey	11728
AC009005.2	grey	11728
AC009014.3	grey	11728
AC009052.12	grey	11728
AC009060.1	grey	11728
AC009060.2	grey	11728
AC009065.1	grey	11728
AC009065.2	grey	11728
AC009120.10	grey	11728
AC009120.4	grey	11728
AC009120.8	grey	11728
AC009120.9	grey	11728
AC009134.1	grey	11728
AC009158.1	grey	11728
AC009196.1	grey	11728
AC009227.2	grey	11728
AC009234.1	grey	11728
AC009237.16	grey	11728
AC009262.2	grey	11728
AC009263.2	grey	11728
AC009299.4	grey	11728
AC009302.2	grey	11728
AC009312.1	grey	11728
AC009313.1	grey	11728
AC009404.2	grey	11728
AC009411.1	grey	11728
AC009411.2	grey	11728
AC009473.1	grey	11728
AC009480.4	grey	11728
AC009491.2	grey	11728
AC009495.1	grey	11728
AC009501.4	grey	11728
AC009502.4	grey	11728
AC009517.2	grey	11728
AC009784.1	grey	11728
AC009878.2	grey	11728
AC009892.10	grey	11728
AC009941.1	grey	11728
AC009969.1	grey	11728
AC009970.1	grey	11728
AC009974.11	grey	11728
AC010096.1	grey	11728
AC010096.2	grey	11728
AC010150.2	grey	11728
AC010196.1	grey	11728
AC010240.3	grey	11728
AC010319.1	grey	11728
AC010423.1	grey	11728
AC010468.2	grey	11728
AC010492.2	grey	11728
AC010492.4	grey	11728
AC010492.5	grey	11728
AC010525.4	grey	11728
AC010746.3	grey	11728
AC010761.14	grey	11728
AC010761.8	grey	11728
AC010878.3	grey	11728
AC010884.1	grey	11728
AC010890.1	grey	11728
AC010894.3	grey	11728
AC010894.4	grey	11728
AC010900.2	grey	11728
AC010904.1	grey	11728
AC010969.1	grey	11728
AC010983.1	grey	11728
AC010987.6	grey	11728
AC011073.1	grey	11728
AC011288.2	grey	11728
AC011298.2	grey	11728
AC011330.13	grey	11728
AC011376.1	grey	11728
AC011410.1	grey	11728
AC011431.1	grey	11728
AC011477.2	grey	11728
AC011525.2	grey	11728
AC011525.4	grey	11728
AC011551.3	grey	11728
AC011625.1	grey	11728
AC011747.3	grey	11728
AC011753.6	grey	11728
AC011816.1	grey	11728
AC011997.1	grey	11728
AC011998.1	grey	11728
AC011998.2	grey	11728
AC011998.4	grey	11728
AC012306.2	grey	11728
AC012307.2	grey	11728
AC012314.20	grey	11728
AC012354.8	grey	11728
AC012360.4	grey	11728
AC012362.3	grey	11728
AC012363.1	grey	11728
AC012363.13	grey	11728
AC012368.1	grey	11728
AC012442.5	grey	11728
AC012442.6	grey	11728
AC012462.2	grey	11728
AC012476.1	grey	11728
AC012485.2	grey	11728
AC012493.1	grey	11728
AC012499.1	grey	11728
AC012501.2	grey	11728
AC012501.3	grey	11728
AC012593.1	grey	11728
AC012668.2	grey	11728
AC013248.2	grey	11728
AC013262.1	grey	11728
AC013267.1	grey	11728
AC013271.3	grey	11728
AC013275.2	grey	11728
AC013409.1	grey	11728
AC013410.1	grey	11728
AC013436.6	grey	11728
AC013437.7	grey	11728
AC013460.1	grey	11728
AC013470.6	grey	11728
AC013480.1	grey	11728
AC013480.2	grey	11728
AC013733.5	grey	11728
AC015688.3	grey	11728
AC015691.13	grey	11728
AC015720.1	grey	11728
AC015849.12	grey	11728
AC015849.14	grey	11728
AC015849.2	grey	11728
AC015922.6	grey	11728
AC015923.2	grey	11728
AC015977.5	grey	11728
AC016292.1	grey	11728
AC016577.1	grey	11728
AC016697.1	grey	11728
AC016697.2	grey	11728
AC016700.2	grey	11728
AC016700.4	grey	11728
AC016700.5	grey	11728
AC016710.1	grey	11728
AC016723.4	grey	11728
AC016732.2	grey	11728
AC016737.1	grey	11728
AC016745.3	grey	11728
AC016747.3	grey	11728
AC016757.3	grey	11728
AC016819.1	grey	11728
AC016821.1	grey	11728
AC016831.5	grey	11728
AC016894.1	grey	11728
AC016907.1	grey	11728
AC016907.2	grey	11728
AC016908.1	grey	11728
AC016993.1	grey	11728
AC017002.4	grey	11728
AC017053.1	grey	11728
AC017074.1	grey	11728
AC017076.1	grey	11728
AC017083.2	grey	11728
AC017104.1	grey	11728
AC017104.3	grey	11728
AC018359.1	grey	11728
AC018442.1	grey	11728
AC018463.4	grey	11728
AC018463.5	grey	11728
AC018464.3	grey	11728
AC018495.3	grey	11728
AC018512.1	grey	11728
AC018693.5	grey	11728
AC018693.6	grey	11728
AC018735.1	grey	11728
AC018737.1	grey	11728
AC018737.3	grey	11728
AC018761.1	grey	11728
AC018804.6	grey	11728
AC018832.1	grey	11728
AC018865.5	grey	11728
AC018890.4	grey	11728
AC019011.1	grey	11728
AC019050.1	grey	11728
AC019100.7	grey	11728
AC019109.1	grey	11728
AC019185.4	grey	11728
AC020594.5	grey	11728
AC020626.1	grey	11728
AC020931.1	grey	11728
AC020956.3	grey	11728
AC021021.1	grey	11728
AC021021.2	grey	11728
AC021037.1	grey	11728
AC021087.1	grey	11728
AC021134.1	grey	11728
AC021231.1	grey	11728
AC021760.1	grey	11728
AC021914.1	grey	11728
AC022021.1	grey	11728
AC022153.1	grey	11728
AC022154.7	grey	11728
AC022182.3	grey	11728
AC022395.1	grey	11728
AC022537.1	grey	11728
AC022816.2	grey	11728
AC022819.1	grey	11728
AC022819.2	grey	11728
AC023271.2	grey	11728
AC023669.1	grey	11728
AC023672.1	grey	11728
AC023824.1	grey	11728
AC024082.3	grey	11728
AC024082.4	grey	11728
AC024475.1	grey	11728
AC024592.9	grey	11728
AC024619.2	grey	11728
AC025048.1	grey	11728
AC025166.1	grey	11728
AC025279.1	grey	11728
AC025335.1	grey	11728
AC025594.1	grey	11728
AC026150.6	grey	11728
AC026188.1	grey	11728
AC026799.1	grey	11728
AC026954.6	grey	11728
AC027124.3	grey	11728
AC027307.2	grey	11728
AC027506.1	grey	11728
AC027612.2	grey	11728
AC027612.3	grey	11728
AC027612.4	grey	11728
AC027612.6	grey	11728
AC027806.1	grey	11728
AC027811.1	grey	11728
AC034187.2	grey	11728
AC034228.3	grey	11728
AC034236.2	grey	11728
AC034243.1	grey	11728
AC037459.4	grey	11728
AC046143.3	grey	11728
AC051649.12	grey	11728
AC055758.1	grey	11728
AC055873.1	grey	11728
AC055876.1	grey	11728
AC061961.2	grey	11728
AC062028.1	grey	11728
AC062029.1	grey	11728
AC064847.4	grey	11728
AC064848.1	grey	11728
AC064852.4	grey	11728
AC064853.3	grey	11728
AC067945.2	grey	11728
AC067945.4	grey	11728
AC067957.1	grey	11728
AC068014.1	grey	11728
AC068042.1	grey	11728
AC068137.1	grey	11728
AC068137.11	grey	11728
AC068137.5	grey	11728
AC068137.8	grey	11728
AC068279.3	grey	11728
AC068282.3	grey	11728
AC068491.3	grey	11728
AC068492.1	grey	11728
AC068499.10	grey	11728
AC068506.1	grey	11728
AC068538.2	grey	11728
AC068715.1	grey	11728
AC068754.1	grey	11728
AC068831.12	grey	11728
AC069154.4	grey	11728
AC069213.1	grey	11728
AC069277.2	grey	11728
AC069285.1	grey	11728
AC069542.1	grey	11728
AC072062.1	grey	11728
AC073065.3	grey	11728
AC073072.7	grey	11728
AC073107.1	grey	11728
AC073115.7	grey	11728
AC073130.1	grey	11728
AC073137.1	grey	11728
AC073218.3	grey	11728
AC073310.4	grey	11728
AC073321.4	grey	11728
AC073330.1	grey	11728
AC073342.12	grey	11728
AC073370.1	grey	11728
AC073387.2	grey	11728
AC073427.1	grey	11728
AC073465.1	grey	11728
AC073465.2	grey	11728
AC073465.3	grey	11728
AC073587.1	grey	11728
AC073641.2	grey	11728
AC073850.6	grey	11728
AC073869.7	grey	11728
AC073934.6	grey	11728
AC073973.1	grey	11728
AC074011.2	grey	11728
AC074035.1	grey	11728
AC074264.1	grey	11728
AC074289.2	grey	11728
AC074290.1	grey	11728
AC074366.3	grey	11728
AC074389.7	grey	11728
AC074391.2	grey	11728
AC078819.1	grey	11728
AC078842.4	grey	11728
AC078851.2	grey	11728
AC078899.4	grey	11728
AC078993.1	grey	11728
AC079117.1	grey	11728
AC079150.2	grey	11728
AC079154.1	grey	11728
AC079248.1	grey	11728
AC079305.5	grey	11728
AC079354.5	grey	11728
AC079355.1	grey	11728
AC079448.1	grey	11728
AC079586.1	grey	11728
AC079610.1	grey	11728
AC079753.4	grey	11728
AC079767.3	grey	11728
AC079776.1	grey	11728
AC079779.6	grey	11728
AC079779.7	grey	11728
AC079781.1	grey	11728
AC079781.7	grey	11728
AC079790.2	grey	11728
AC079799.2	grey	11728
AC079804.1	grey	11728
AC079807.1	grey	11728
AC079807.4	grey	11728
AC080002.1	grey	11728
AC080037.1	grey	11728
AC080125.1	grey	11728
AC083811.1	grey	11728
AC083822.2	grey	11728
AC083906.2	grey	11728
AC084082.3	grey	11728
AC084125.1	grey	11728
AC084149.1	grey	11728
AC084149.2	grey	11728
AC084262.3	grey	11728
AC084809.2	grey	11728
AC084859.1	grey	11728
AC087163.3	grey	11728
AC087237.1	grey	11728
AC087380.14	grey	11728
AC087499.10	grey	11728
AC087499.4	grey	11728
AC087499.5	grey	11728
AC087501.1	grey	11728
AC090018.1	grey	11728
AC090132.1	grey	11728
AC090324.1	grey	11728
AC090505.4	grey	11728
AC090505.5	grey	11728
AC090505.6	grey	11728
AC090578.1	grey	11728
AC090644.1	grey	11728
AC090774.2	grey	11728
AC090958.5	grey	11728
AC090960.1	grey	11728
AC091493.1	grey	11728
AC091493.2	grey	11728
AC091654.7	grey	11728
AC091705.2	grey	11728
AC091770.1	grey	11728
AC091770.3	grey	11728
AC091813.2	grey	11728
AC091814.2	grey	11728
AC091856.1	grey	11728
AC091878.1	grey	11728
AC092013.1	grey	11728
AC092038.2	grey	11728
AC092043.1	grey	11728
AC092066.6	grey	11728
AC092069.1	grey	11728
AC092071.1	grey	11728
AC092106.1	grey	11728
AC092159.1	grey	11728
AC092162.1	grey	11728
AC092162.2	grey	11728
AC092170.1	grey	11728
AC092171.2	grey	11728
AC092198.2	grey	11728
AC092287.1	grey	11728
AC092309.1	grey	11728
AC092375.1	grey	11728
AC092377.1	grey	11728
AC092384.1	grey	11728
AC092415.1	grey	11728
AC092470.1	grey	11728
AC092506.1	grey	11728
AC092535.3	grey	11728
AC092570.2	grey	11728
AC092574.2	grey	11728
AC092580.3	grey	11728
AC092620.2	grey	11728
AC092620.3	grey	11728
AC092625.1	grey	11728
AC092634.2	grey	11728
AC092646.1	grey	11728
AC092646.2	grey	11728
AC092651.1	grey	11728
AC092657.2	grey	11728
AC092687.3	grey	11728
AC092687.5	grey	11728
AC092699.1	grey	11728
AC092765.1	grey	11728
AC092839.1	grey	11728
AC092865.1	grey	11728
AC092896.1	grey	11728
AC092913.1	grey	11728
AC092933.4	grey	11728
AC093106.6	grey	11728
AC093142.2	grey	11728
AC093157.1	grey	11728
AC093159.1	grey	11728
AC093323.1	grey	11728
AC093326.3	grey	11728
AC093375.1	grey	11728
AC093381.2	grey	11728
AC093382.1	grey	11728
AC093388.3	grey	11728
AC093523.1	grey	11728
AC093620.5	grey	11728
AC093627.10	grey	11728
AC093627.11	grey	11728
AC093627.7	grey	11728
AC093690.1	grey	11728
AC093716.1	grey	11728
AC093850.1	grey	11728
AC093850.2	grey	11728
AC093899.3	grey	11728
AC093901.1	grey	11728
AC093906.1	grey	11728
AC096509.1	grey	11728
AC096546.1	grey	11728
AC096570.2	grey	11728
AC096582.9	grey	11728
AC096649.2	grey	11728
AC096669.2	grey	11728
AC096753.1	grey	11728
AC096763.1	grey	11728
AC096772.6	grey	11728
AC097359.2	grey	11728
AC097361.1	grey	11728
AC097374.4	grey	11728
AC097452.1	grey	11728
AC097468.7	grey	11728
AC097493.1	grey	11728
AC097495.2	grey	11728
AC097523.3	grey	11728
AC097635.4	grey	11728
AC098614.1	grey	11728
AC098826.4	grey	11728
AC098828.2	grey	11728
AC098869.1	grey	11728
AC098870.1	grey	11728
AC098872.3	grey	11728
AC099326.1	grey	11728
AC099539.1	grey	11728
AC099668.5	grey	11728
AC099684.1	grey	11728
AC099754.1	grey	11728
AC099791.1	grey	11728
AC099850.1	grey	11728
AC100787.1	grey	11728
AC100821.1	grey	11728
AC100832.1	grey	11728
AC102953.6	grey	11728
AC103564.6	grey	11728
AC103740.1	grey	11728
AC103816.1	grey	11728
AC104024.1	grey	11728
AC104057.1	grey	11728
AC104073.2	grey	11728
AC104076.2	grey	11728
AC104076.3	grey	11728
AC104113.3	grey	11728
AC104135.2	grey	11728
AC104169.1	grey	11728
AC104306.2	grey	11728
AC104389.2	grey	11728
AC104389.28	grey	11728
AC104434.1	grey	11728
AC104458.1	grey	11728
AC104534.3	grey	11728
AC104623.1	grey	11728
AC104698.2	grey	11728
AC104763.1	grey	11728
AC104981.1	grey	11728
AC104984.4	grey	11728
AC105342.1	grey	11728
AC105760.2	grey	11728
AC105921.5	grey	11728
AC106782.1	grey	11728
AC106788.1	grey	11728
AC106801.1	grey	11728
AC106869.2	grey	11728
AC106874.1	grey	11728
AC106876.2	grey	11728
AC107020.1	grey	11728
AC107083.1	grey	11728
AC107622.1	grey	11728
AC108051.2	grey	11728
AC108057.1	grey	11728
AC108142.1	grey	11728
AC108205.1	grey	11728
AC108218.1	grey	11728
AC108448.2	grey	11728
AC108479.3	grey	11728
AC108868.5	grey	11728
AC109335.1	grey	11728
AC109357.1	grey	11728
AC109638.1	grey	11728
AC109925.1	grey	11728
AC110611.1	grey	11728
AC110615.1	grey	11728
AC110769.3	grey	11728
AC110813.1	grey	11728
AC110926.4	grey	11728
AC111200.2	grey	11728
AC112198.1	grey	11728
AC112219.1	grey	11728
AC112229.1	grey	11728
AC112497.2	grey	11728
AC112693.1	grey	11728
AC112715.2	grey	11728
AC112721.2	grey	11728
AC113167.1	grey	11728
AC113188.2	grey	11728
AC113189.5	grey	11728
AC113192.1	grey	11728
AC113208.1	grey	11728
AC114271.2	grey	11728
AC114498.1	grey	11728
AC114730.2	grey	11728
AC114730.3	grey	11728
AC114730.7	grey	11728
AC114755.3	grey	11728
AC114755.7	grey	11728
AC114760.1	grey	11728
AC114801.1	grey	11728
AC114808.2	grey	11728
AC114814.4	grey	11728
AC114877.3	grey	11728
AC115099.1	grey	11728
AC115286.1	grey	11728
AC116035.2	grey	11728
AC116366.5	grey	11728
AC116407.1	grey	11728
AC116533.1	grey	11728
AC116609.1	grey	11728
AC116614.1	grey	11728
AC117479.1	grey	11728
AC117490.2	grey	11728
AC117947.1	grey	11728
AC118282.2	grey	11728
AC118282.3	grey	11728
AC118754.4	grey	11728
AC118758.1	grey	11728
AC119751.1	grey	11728
AC119751.3	grey	11728
AC120104.1	grey	11728
AC121251.1	grey	11728
AC122136.1	grey	11728
AC124074.1	grey	11728
AC124276.1	grey	11728
AC124997.1	grey	11728
AC126365.1	grey	11728
AC126917.1	grey	11728
AC127904.2	grey	11728
AC128709.4	grey	11728
AC128715.1	grey	11728
AC129492.6	grey	11728
AC130709.1	grey	11728
AC131056.5	grey	11728
AC133041.1	grey	11728
AC133106.2	grey	11728
AC133552.1	grey	11728
AC133785.1	grey	11728
AC134772.1	grey	11728
AC135068.1	grey	11728
AC135724.1	grey	11728
AC136365.1	grey	11728
AC137934.1	grey	11728
AC138031.1	grey	11728
AC138517.5	grey	11728
AC138623.1	grey	11728
AC138649.1	grey	11728
AC138781.1	grey	11728
AC138965.1	grey	11728
AC139099.4	grey	11728
AC139099.6	grey	11728
AC139103.1	grey	11728
AC139451.1	grey	11728
AC139453.1	grey	11728
AC139712.2	grey	11728
AC140479.1	grey	11728
AC140542.2	grey	11728
AC140725.7	grey	11728
AC140725.8	grey	11728
AC141928.1	grey	11728
AC143336.1	grey	11728
AC144450.2	grey	11728
AC144568.4	grey	11728
AC144838.3	grey	11728
AC145124.2	grey	11728
AC159540.14	grey	11728
AC190387.1	grey	11728
AC215219.2	grey	11728
AC226119.4	grey	11728
AC234582.1	grey	11728
AC243654.1	grey	11728
AC243945.1	grey	11728
AC243981.1	grey	11728
AC244230.1	grey	11728
AC244250.2	grey	11728
ACAD9	grey	11728
ACADL	grey	11728
ACADM	grey	11728
ACAT2	grey	11728
ACIN1	grey	11728
ACLY	grey	11728
ACO2	grey	11728
ACOT11	grey	11728
ACOT8	grey	11728
ACOX1	grey	11728
ACOXL	grey	11728
ACSM1	grey	11728
ACSM3	grey	11728
ACSM6	grey	11728
ACTA2-AS1	grey	11728
ACTBP14	grey	11728
ACTBP6	grey	11728
ACTBP7	grey	11728
ACTC1	grey	11728
ACTG1P11	grey	11728
ACTG1P12	grey	11728
ACTL8	grey	11728
ACTL9	grey	11728
ACTR10	grey	11728
ACTR1B	grey	11728
ACTR3BP4	grey	11728
ACVR1C	grey	11728
AD000671.6	grey	11728
ADAD1	grey	11728
ADAL	grey	11728
ADAM21	grey	11728
ADAM21P1	grey	11728
ADAM29	grey	11728
ADAM30	grey	11728
ADAM3B	grey	11728
ADAM5	grey	11728
ADAM7	grey	11728
ADAMTS18	grey	11728
ADAMTS7P1	grey	11728
ADAMTS7P3	grey	11728
ADAP1	grey	11728
ADAR	grey	11728
ADARB2-AS1	grey	11728
ADCK1	grey	11728
ADCK5	grey	11728
ADCY10	grey	11728
ADCY6	grey	11728
ADCY8	grey	11728
ADCYAP1R1	grey	11728
ADD3-AS1	grey	11728
ADH5	grey	11728
ADH6	grey	11728
ADIG	grey	11728
ADIPOR1P2	grey	11728
ADORA2B	grey	11728
ADPRHL1	grey	11728
ADRA2C	grey	11728
ADRB3	grey	11728
AE000658.25	grey	11728
AE000660.4	grey	11728
AE000662.92	grey	11728
AF001548.3	grey	11728
AF001548.4	grey	11728
AF001548.6	grey	11728
AF064858.8	grey	11728
AF064860.5	grey	11728
AF067845.1	grey	11728
AF104455.1	grey	11728
AF111168.2	grey	11728
AF127577.8	grey	11728
AF131215.6	grey	11728
AF131217.1	grey	11728
AF146191.8	grey	11728
AF196779.12	grey	11728
AF228730.8	grey	11728
AF241726.2	grey	11728
AF277315.19	grey	11728
AFAP1	grey	11728
AFG3L2	grey	11728
AFP	grey	11728
AFTPH	grey	11728
AGAP1	grey	11728
AGAP10	grey	11728
AGAP2-AS1	grey	11728
AGAP7P	grey	11728
AGBL5-AS1	grey	11728
AGGF1	grey	11728
AGMO	grey	11728
AGPAT1	grey	11728
AGPAT6	grey	11728
AGPS	grey	11728
AGRN	grey	11728
AGXT	grey	11728
AHCYP3	grey	11728
AHCYP4	grey	11728
AHRR	grey	11728
AHSA1	grey	11728
AIFM1P1	grey	11728
AIMP1P2	grey	11728
AJ003147.11	grey	11728
AJ011932.1	grey	11728
AJ239321.3	grey	11728
AJ239322.3	grey	11728
AJ271736.10	grey	11728
AJAP1	grey	11728
AK2P2	grey	11728
AK3P2	grey	11728
AK4	grey	11728
AK4P1	grey	11728
AK4P2	grey	11728
AK4P5	grey	11728
AKAP14	grey	11728
AKAP8L	grey	11728
AKAP8P1	grey	11728
AKIRIN1P2	grey	11728
AKIRIN2P1	grey	11728
AKR1B15	grey	11728
AKR1B1P2	grey	11728
AKR1C1	grey	11728
AKR1E2	grey	11728
AKR7A2P1	grey	11728
AKT1	grey	11728
AL008707.1	grey	11728
AL008723.1	grey	11728
AL020993.1	grey	11728
AL021807.1	grey	11728
AL021918.2	grey	11728
AL021920.1	grey	11728
AL022237.3	grey	11728
AL022344.5	grey	11728
AL022345.7	grey	11728
AL022578.1	grey	11728
AL031601.5	grey	11728
AL031655.1	grey	11728
AL031768.1	grey	11728
AL034375.1	grey	11728
AL035610.1	grey	11728
AL035610.2	grey	11728
AL035610.3	grey	11728
AL049798.1	grey	11728
AL050303.12	grey	11728
AL050310.1	grey	11728
AL050321.1	grey	11728
AL050335.1	grey	11728
AL078471.4	grey	11728
AL078471.5	grey	11728
AL079334.1	grey	11728
AL080243.1	grey	11728
AL109615.1	grey	11728
AL109761.5	grey	11728
AL109767.1	grey	11728
AL109800.1	grey	11728
AL117187.1	grey	11728
AL117190.1	grey	11728
AL117334.1	grey	11728
AL118520.1	grey	11728
AL121578.2	grey	11728
AL121655.1	grey	11728
AL121656.5	grey	11728
AL121657.4	grey	11728
AL121748.1	grey	11728
AL121753.1	grey	11728
AL121760.1	grey	11728
AL132988.1	grey	11728
AL133228.1	grey	11728
AL133245.2	grey	11728
AL133335.1	grey	11728
AL135745.1	grey	11728
AL135784.1	grey	11728
AL136001.1	grey	11728
AL136040.1	grey	11728
AL136221.1	grey	11728
AL136221.3	grey	11728
AL136419.6	grey	11728
AL137024.1	grey	11728
AL137118.1	grey	11728
AL137190.1	grey	11728
AL137229.1	grey	11728
AL137797.1	grey	11728
AL137800.1	grey	11728
AL137855.1	grey	11728
AL138479.3	grey	11728
AL138696.1	grey	11728
AL138706.1	grey	11728
AL138994.1	grey	11728
AL139022.1	grey	11728
AL139099.2	grey	11728
AL139239.1	grey	11728
AL139318.1	grey	11728
AL139319.1	grey	11728
AL157392.1	grey	11728
AL157407.1	grey	11728
AL157823.1	grey	11728
AL157871.2	grey	11728
AL157882.1	grey	11728
AL158051.1	grey	11728
AL158154.1	grey	11728
AL158154.2	grey	11728
AL158839.1	grey	11728
AL159997.1	grey	11728
AL161422.1	grey	11728
AL161452.1	grey	11728
AL161643.1	grey	11728
AL161645.1	grey	11728
AL161652.1	grey	11728
AL161668.5	grey	11728
AL161891.1	grey	11728
AL162426.1	grey	11728
AL162511.1	grey	11728
AL162853.1	grey	11728
AL353147.1	grey	11728
AL353805.1	grey	11728
AL354764.1	grey	11728
AL354828.1	grey	11728
AL354828.2	grey	11728
AL354833.1	grey	11728
AL354873.1	grey	11728
AL355490.1	grey	11728
AL355885.1	grey	11728
AL356140.1	grey	11728
AL356154.1	grey	11728
AL356213.1	grey	11728
AL356791.1	grey	11728
AL358134.2	grey	11728
AL358340.1	grey	11728
AL358852.1	grey	11728
AL359091.1	grey	11728
AL359314.1	grey	11728
AL359538.1	grey	11728
AL359851.1	grey	11728
AL365181.1	grey	11728
AL365502.1	grey	11728
AL390718.1	grey	11728
AL390877.1	grey	11728
AL391261.1	grey	11728
AL391375.1	grey	11728
AL391384.1	grey	11728
AL392111.1	grey	11728
AL445183.1	grey	11728
AL445464.1	grey	11728
AL451006.1	grey	11728
AL512506.1	grey	11728
AL583784.1	grey	11728
AL583832.1	grey	11728
AL589663.1	grey	11728
AL589787.1	grey	11728
AL589822.1	grey	11728
AL589988.1	grey	11728
AL590113.1	grey	11728
AL590226.1	grey	11728
AL590410.1	grey	11728
AL590764.1	grey	11728
AL590822.1	grey	11728
AL592310.1	grey	11728
AL592528.1	grey	11728
AL593848.2	grey	11728
AL596092.1	grey	11728
AL596330.1	grey	11728
AL603910.1	grey	11728
AL606500.1	grey	11728
AL627171.2	grey	11728
AL645728.1	grey	11728
AL662800.1	grey	11728
AL662800.2	grey	11728
AL671883.1	grey	11728
AL672183.2	grey	11728
AL691477.1	grey	11728
AL713999.1	grey	11728
AL844165.1	grey	11728
AL928970.1	grey	11728
AL953885.1	grey	11728
ALDH16A1	grey	11728
ALDH1A2	grey	11728
ALDH1L1-AS2	grey	11728
ALDH1L2	grey	11728
ALDH3B2	grey	11728
ALDH5A1	grey	11728
ALDH7A1P4	grey	11728
ALDOAP1	grey	11728
ALG13	grey	11728
ALG1L	grey	11728
ALG1L13P	grey	11728
ALG1L3P	grey	11728
ALG1L5P	grey	11728
ALG1L8P	grey	11728
ALG3P1	grey	11728
ALK	grey	11728
ALKBH1	grey	11728
ALKBH6	grey	11728
ALOX12B	grey	11728
ALPPL2	grey	11728
ALX1	grey	11728
AMACR	grey	11728
AMBRA1	grey	11728
AMER2	grey	11728
AMN	grey	11728
AMPD2	grey	11728
AMPH	grey	11728
AMT	grey	11728
AMY2A	grey	11728
AMZ2	grey	11728
AMZ2P2	grey	11728
ANAPC10P1	grey	11728
ANAPC5	grey	11728
ANHX	grey	11728
ANK2	grey	11728
ANKEF1	grey	11728
ANKHD1	grey	11728
ANKHD1-EIF4EBP3	grey	11728
ANKLE2	grey	11728
ANKMY1	grey	11728
ANKRA2	grey	11728
ANKRD1	grey	11728
ANKRD10	grey	11728
ANKRD18CP	grey	11728
ANKRD19P	grey	11728
ANKRD2	grey	11728
ANKRD20A10P	grey	11728
ANKRD20A7P	grey	11728
ANKRD24	grey	11728
ANKRD27	grey	11728
ANKRD30B	grey	11728
ANKRD30BL	grey	11728
ANKRD30BP1	grey	11728
ANKRD30BP2	grey	11728
ANKRD34A	grey	11728
ANKRD34B	grey	11728
ANKRD40	grey	11728
ANKRD44	grey	11728
ANKRD45	grey	11728
ANKRD49	grey	11728
ANKRD60	grey	11728
ANKRD65	grey	11728
ANKRD7	grey	11728
ANKS1A	grey	11728
ANKS1B	grey	11728
ANKS4B	grey	11728
ANO10	grey	11728
ANO3	grey	11728
ANP32BP3	grey	11728
ANXA2P3	grey	11728
ANXA8	grey	11728
AOC1	grey	11728
AP000146.2	grey	11728
AP000233.4	grey	11728
AP000237.1	grey	11728
AP000254.8	grey	11728
AP000266.7	grey	11728
AP000275.65	grey	11728
AP000295.10	grey	11728
AP000304.12	grey	11728
AP000350.10	grey	11728
AP000350.7	grey	11728
AP000351.3	grey	11728
AP000351.4	grey	11728
AP000432.2	grey	11728
AP000436.4	grey	11728
AP000437.3	grey	11728
AP000438.2	grey	11728
AP000438.4	grey	11728
AP000445.1	grey	11728
AP000445.2	grey	11728
AP000459.7	grey	11728
AP000462.3	grey	11728
AP000477.3	grey	11728
AP000487.6	grey	11728
AP000560.3	grey	11728
AP000568.2	grey	11728
AP000580.1	grey	11728
AP000647.3	grey	11728
AP000648.6	grey	11728
AP000654.5	grey	11728
AP000662.4	grey	11728
AP000673.1	grey	11728
AP000679.2	grey	11728
AP000688.14	grey	11728
AP000688.29	grey	11728
AP000696.2	grey	11728
AP000697.6	grey	11728
AP000708.1	grey	11728
AP000721.4	grey	11728
AP000770.2	grey	11728
AP000797.2	grey	11728
AP000797.3	grey	11728
AP000807.1	grey	11728
AP000807.2	grey	11728
AP000857.3	grey	11728
AP000936.4	grey	11728
AP000944.1	grey	11728
AP000998.2	grey	11728
AP001032.1	grey	11728
AP001046.5	grey	11728
AP001055.6	grey	11728
AP001057.1	grey	11728
AP001059.6	grey	11728
AP001059.7	grey	11728
AP001062.9	grey	11728
AP001063.1	grey	11728
AP001065.15	grey	11728
AP001136.2	grey	11728
AP001331.1	grey	11728
AP001342.1	grey	11728
AP001429.1	grey	11728
AP001439.2	grey	11728
AP001601.2	grey	11728
AP001626.1	grey	11728
AP001627.1	grey	11728
AP001630.5	grey	11728
AP001631.10	grey	11728
AP001885.1	grey	11728
AP002414.1	grey	11728
AP002495.1	grey	11728
AP002802.1	grey	11728
AP002856.5	grey	11728
AP002856.7	grey	11728
AP002954.6	grey	11728
AP002958.1	grey	11728
AP004290.1	grey	11728
AP004550.1	grey	11728
AP005530.1	grey	11728
AP006216.10	grey	11728
AP006216.5	grey	11728
AP006222.2	grey	11728
AP006261.1	grey	11728
AP006547.3	grey	11728
AP006621.8	grey	11728
AP006621.9	grey	11728
AP1M1	grey	11728
AP3D1	grey	11728
AP3M2	grey	11728
AP4S1	grey	11728
AP5M1	grey	11728
APCDD1L-AS1	grey	11728
APEX2	grey	11728
API5P2	grey	11728
APOC4	grey	11728
APOF	grey	11728
APOL5	grey	11728
APOOP5	grey	11728
APOPT1	grey	11728
APPL1	grey	11728
AQP10	grey	11728
AQP12A	grey	11728
AQP12B	grey	11728
AQP4-AS1	grey	11728
AQP5	grey	11728
AQP6	grey	11728
AQPEP	grey	11728
ARAFP1	grey	11728
ARAP1-AS1	grey	11728
ARC	grey	11728
AREL1	grey	11728
ARF1P1	grey	11728
ARF1P3	grey	11728
ARF4P2	grey	11728
ARF4P4	grey	11728
ARFGAP1	grey	11728
ARFGEF1	grey	11728
ARG2	grey	11728
ARHGAP19	grey	11728
ARHGAP22-IT1	grey	11728
ARHGAP28	grey	11728
ARHGAP35	grey	11728
ARHGAP40	grey	11728
ARHGDIG	grey	11728
ARHGEF12	grey	11728
ARHGEF38	grey	11728
ARID3A	grey	11728
ARID3C	grey	11728
ARID4A	grey	11728
ARIH2P1	grey	11728
ARL2BPP4	grey	11728
ARL3	grey	11728
ARL5C	grey	11728
ARL6	grey	11728
ARL6IP1P3	grey	11728
ARL8B	grey	11728
ARL9	grey	11728
ARMC3	grey	11728
ARMC4	grey	11728
ARMC4P1	grey	11728
ARMC5	grey	11728
ARMC8	grey	11728
ARMC9	grey	11728
ARMCX3	grey	11728
ARMCX3-AS1	grey	11728
ARMCX6	grey	11728
ARMS2	grey	11728
ARNT2	grey	11728
ARNTL2	grey	11728
ARNTL2-AS1	grey	11728
ARPC1A	grey	11728
ARPC3P2	grey	11728
ARPP19	grey	11728
ARPP21	grey	11728
ARPP21-AS1	grey	11728
ARRB1	grey	11728
ARRB2	grey	11728
ARSD	grey	11728
ARSH	grey	11728
ART1	grey	11728
ARV1	grey	11728
AS3MT	grey	11728
ASAP1	grey	11728
ASAP1-IT2	grey	11728
ASB10	grey	11728
ASB11	grey	11728
ASB14	grey	11728
ASB5	grey	11728
ASB6	grey	11728
ASB8	grey	11728
ASCC3	grey	11728
ASCL1	grey	11728
ASCL5	grey	11728
ASH2L	grey	11728
ASL	grey	11728
ASMTL	grey	11728
ASMTL-AS1	grey	11728
ASNS	grey	11728
ASNSP3	grey	11728
ASS1P12	grey	11728
ASS1P4	grey	11728
ASS1P6	grey	11728
ASS1P9	grey	11728
ASTE1	grey	11728
ATAD1	grey	11728
ATAD3A	grey	11728
ATAD3B	grey	11728
ATE1-AS1	grey	11728
ATF2	grey	11728
ATF4P2	grey	11728
ATF6B	grey	11728
ATG10	grey	11728
ATG14	grey	11728
ATG16L2	grey	11728
ATG2B	grey	11728
ATG3P1	grey	11728
ATG4B	grey	11728
ATG4C	grey	11728
ATN1	grey	11728
ATP11A	grey	11728
ATP11AUN	grey	11728
ATP12A	grey	11728
ATP13A5-AS1	grey	11728
ATP1A1-AS1	grey	11728
ATP1B2	grey	11728
ATP1B3P1	grey	11728
ATP2B1	grey	11728
ATP2B2	grey	11728
ATP2B2-IT2	grey	11728
ATP4B	grey	11728
ATP5A1P7	grey	11728
ATP5A1P8	grey	11728
ATP5F1P2	grey	11728
ATP5F1P3	grey	11728
ATP5F1P4	grey	11728
ATP5G1P5	grey	11728
ATP5G1P6	grey	11728
ATP5G1P7	grey	11728
ATP5G1P8	grey	11728
ATP5HP1	grey	11728
ATP5HP3	grey	11728
ATP5LP5	grey	11728
ATP5S	grey	11728
ATP6V0A4	grey	11728
ATP6V0CP2	grey	11728
ATP6V0D2	grey	11728
ATP6V0E1P2	grey	11728
ATP6V0E1P4	grey	11728
ATP6V1C2	grey	11728
ATP6V1D	grey	11728
ATP6V1E1P1	grey	11728
ATP6V1G1P3	grey	11728
ATP6V1G1P4	grey	11728
ATP6V1G1P6	grey	11728
ATP6V1H	grey	11728
ATP8A2	grey	11728
ATXN2	grey	11728
ATXN3	grey	11728
ATXN7L3	grey	11728
ATXN8OS	grey	11728
AUP1	grey	11728
AURKC	grey	11728
AVP	grey	11728
AWAT1	grey	11728
AWAT2	grey	11728
AXDND1	grey	11728
AZGP1P2	grey	11728
AZU1	grey	11728
B3GALT2	grey	11728
B3GALTL	grey	11728
B3GNT2P1	grey	11728
B4GALNT2	grey	11728
B4GALNT2P1	grey	11728
B4GALNT4	grey	11728
B4GALT4	grey	11728
B9D1	grey	11728
BAAT	grey	11728
BAATP1	grey	11728
BACH1-AS1	grey	11728
BACH1-IT1	grey	11728
BACH1-IT2	grey	11728
BAG5	grey	11728
BAGE2	grey	11728
BAGE5	grey	11728
BAHD1	grey	11728
BAI3	grey	11728
BAIAP2-AS1	grey	11728
BAIAP2L1	grey	11728
BAK1P1	grey	11728
BANCR	grey	11728
BANF1P2	grey	11728
BANF1P4	grey	11728
BANF1P5	grey	11728
BANP	grey	11728
BARHL1	grey	11728
BARHL2	grey	11728
BASP1P1	grey	11728
BBOX1	grey	11728
BCAP31P2	grey	11728
BCAR1P1	grey	11728
BCAR4	grey	11728
BCAS2P3	grey	11728
BCAS4	grey	11728
BCAT2	grey	11728
BCKDHB	grey	11728
BCL11B	grey	11728
BCL2	grey	11728
BCL2L12P1	grey	11728
BCL2L13	grey	11728
BCORP1	grey	11728
BDKRB1	grey	11728
BEND3P1	grey	11728
BEST3	grey	11728
BET1	grey	11728
BEX1	grey	11728
BHLHA9	grey	11728
BHLHE23	grey	11728
BIN1	grey	11728
BIN2P2	grey	11728
BIRC7	grey	11728
BLACE	grey	11728
BLOC1S5	grey	11728
BLZF2P	grey	11728
BMP10	grey	11728
BMP15	grey	11728
BMP5	grey	11728
BMP7	grey	11728
BMP8A	grey	11728
BMS1P11	grey	11728
BMS1P14	grey	11728
BMS1P15	grey	11728
BMS1P17	grey	11728
BMS1P19	grey	11728
BMS1P7	grey	11728
BMS1P8	grey	11728
BMS1P9	grey	11728
BNC1	grey	11728
BNIP3	grey	11728
BNIP3P1	grey	11728
BNIP3P18	grey	11728
BNIP3P19	grey	11728
BNIP3P2	grey	11728
BNIP3P23	grey	11728
BNIP3P28	grey	11728
BNIP3P29	grey	11728
BNIP3P3	grey	11728
BNIP3P30	grey	11728
BNIP3P34	grey	11728
BNIP3P36	grey	11728
BNIP3P5	grey	11728
BOD1L2	grey	11728
BOK	grey	11728
BOLA2	grey	11728
BOLA2B	grey	11728
BOLA2P1	grey	11728
BOLA2P3	grey	11728
BOLA3P2	grey	11728
BOLA3P3	grey	11728
bP-21264C1.1	grey	11728
bP-21264C1.2	grey	11728
bP-2171C21.4	grey	11728
bP-2189O9.3	grey	11728
BPIFA2	grey	11728
BPIFA4P	grey	11728
BPIFB2	grey	11728
BPNT1	grey	11728
BRCC3	grey	11728
BRD7	grey	11728
BRD7P5	grey	11728
BRDT	grey	11728
BRF1	grey	11728
BRF2	grey	11728
BRI3BPP1	grey	11728
BRI3P1	grey	11728
BRINP1	grey	11728
BRMS1L	grey	11728
BROX	grey	11728
BRPF1	grey	11728
BRSK1	grey	11728
BRWD1-AS2	grey	11728
BRWD1-IT1	grey	11728
BSN-AS2	grey	11728
BSPH1	grey	11728
BTBD1	grey	11728
BTBD10	grey	11728
BTBD3	grey	11728
BTBD6	grey	11728
BTBD7	grey	11728
BTF3L4	grey	11728
BTF3L4P2	grey	11728
BTF3L4P4	grey	11728
BTF3P11	grey	11728
BTF3P15	grey	11728
BTN1A1	grey	11728
BTN2A1	grey	11728
BTNL10	grey	11728
BUD31	grey	11728
BVES-AS1	grey	11728
BX088702.2	grey	11728
BX088702.4	grey	11728
BX255923.2	grey	11728
BX284613.1	grey	11728
BX322559.3	grey	11728
BX842568.1	grey	11728
BX842568.4	grey	11728
BZW1P1	grey	11728
C10orf120	grey	11728
C10orf131	grey	11728
C10orf25	grey	11728
C10orf53	grey	11728
C10orf71-AS1	grey	11728
C10orf82	grey	11728
C10orf91	grey	11728
C10orf99	grey	11728
C11orf16	grey	11728
C11orf44	grey	11728
C11orf85	grey	11728
C11orf87	grey	11728
C11orf88	grey	11728
C11orf97	grey	11728
C12orf40	grey	11728
C12orf56	grey	11728
C12orf71	grey	11728
C12orf76	grey	11728
C12orf79	grey	11728
C14orf1	grey	11728
C14orf178	grey	11728
C14orf28	grey	11728
C14orf39	grey	11728
C14orf79	grey	11728
C15orf38-AP3S2	grey	11728
C15orf59-AS1	grey	11728
C15orf65	grey	11728
C16orf46	grey	11728
C16orf47	grey	11728
C16orf58	grey	11728
C16orf70	grey	11728
C16orf90	grey	11728
C17orf102	grey	11728
C17orf112	grey	11728
C17orf58	grey	11728
C17orf77	grey	11728
C17orf82	grey	11728
C17orf97	grey	11728
C17orf98	grey	11728
C18orf12	grey	11728
C19orf18	grey	11728
C19orf44	grey	11728
C19orf54	grey	11728
C19orf57	grey	11728
C19orf60	grey	11728
C19orf67	grey	11728
C19orf71	grey	11728
C1DP1	grey	11728
C1DP2	grey	11728
C1orf105	grey	11728
C1orf143	grey	11728
C1orf158	grey	11728
C1orf159	grey	11728
C1orf174	grey	11728
C1orf185	grey	11728
C1orf189	grey	11728
C1orf195	grey	11728
C1orf210	grey	11728
C1orf234	grey	11728
C1orf50	grey	11728
C1orf52	grey	11728
C1orf56	grey	11728
C1orf86	grey	11728
C1orf94	grey	11728
C1QL4	grey	11728
C1QTNF8	grey	11728
C1QTNF9	grey	11728
C1QTNF9-AS1	grey	11728
C20orf144	grey	11728
C20orf166-AS1	grey	11728
C20orf181	grey	11728
C20orf78	grey	11728
C21orf33	grey	11728
C21orf91-OT1	grey	11728
C22orf24	grey	11728
C22orf46	grey	11728
C2CD2L	grey	11728
C2orf27A	grey	11728
C2orf27AP1	grey	11728
C2orf27AP3	grey	11728
C2orf27B	grey	11728
C2orf42	grey	11728
C2orf50	grey	11728
C2orf54	grey	11728
C2orf57	grey	11728
C2orf70	grey	11728
C2orf74	grey	11728
C2orf81	grey	11728
C2orf83	grey	11728
C3orf14	grey	11728
C3orf56	grey	11728
C3orf67	grey	11728
C4B-AS1	grey	11728
C4BPAP1	grey	11728
C4BPAP2	grey	11728
C4orf17	grey	11728
C4orf22	grey	11728
C4orf33	grey	11728
C4orf45	grey	11728
C4orf47	grey	11728
C4orf48	grey	11728
C4orf50	grey	11728
C5	grey	11728
C5orf17	grey	11728
C6orf118	grey	11728
C6orf132	grey	11728
C6orf136	grey	11728
C6orf15	grey	11728
C6orf195	grey	11728
C6orf223	grey	11728
C6orf52	grey	11728
C6orf58	grey	11728
C6orf62	grey	11728
C7orf31	grey	11728
C7orf33	grey	11728
C7orf62	grey	11728
C7orf65	grey	11728
C7orf66	grey	11728
C7orf69	grey	11728
C8G	grey	11728
C8orf17	grey	11728
C8orf48	grey	11728
C8orf49	grey	11728
C8orf58	grey	11728
C8orf59P1	grey	11728
C8orf59P2	grey	11728
C8orf74	grey	11728
C8orf86	grey	11728
C8orf89	grey	11728
C9orf106	grey	11728
C9orf129	grey	11728
C9orf135	grey	11728
C9orf135-AS1	grey	11728
C9orf153	grey	11728
C9orf43	grey	11728
C9orf64	grey	11728
C9orf84	grey	11728
C9orf85	grey	11728
C9orf91	grey	11728
C9orf92	grey	11728
CA11	grey	11728
CA14	grey	11728
CA5A	grey	11728
CA5AP1	grey	11728
CA7	grey	11728
CAAP1	grey	11728
CABIN1	grey	11728
CABP2	grey	11728
CABP5	grey	11728
CACNA1A	grey	11728
CACNA1C-IT2	grey	11728
CACNA1H	grey	11728
CACNA1S	grey	11728
CACNA2D1	grey	11728
CACNG3	grey	11728
CACNG6	grey	11728
CACNG8	grey	11728
CACYBPP2	grey	11728
CADM2-AS1	grey	11728
CAGE1	grey	11728
CALCP	grey	11728
CALM1P1	grey	11728
CALM1P2	grey	11728
CALM2	grey	11728
CALM2P1	grey	11728
CALM2P4	grey	11728
CALML5	grey	11728
CALR3	grey	11728
CALR4P	grey	11728
CAMK1G	grey	11728
CAMKK1	grey	11728
CAMKMT	grey	11728
CAMSAP3	grey	11728
CAND2	grey	11728
CAP1P2	grey	11728
CAPN12	grey	11728
CAPN13	grey	11728
CAPN14	grey	11728
CAPN7	grey	11728
CAPN8	grey	11728
CAPNS2	grey	11728
CAPS	grey	11728
CARD18	grey	11728
CARKD	grey	11728
CARS-AS1	grey	11728
CARSP2	grey	11728
CASC16	grey	11728
CASC19	grey	11728
CASC20	grey	11728
CASC21	grey	11728
CASC4P1	grey	11728
CASC6	grey	11728
CASC8	grey	11728
CASC9	grey	11728
CATSPER2P1	grey	11728
CBFB	grey	11728
CBLN1	grey	11728
CBLN2	grey	11728
CBWD1	grey	11728
CBWD5	grey	11728
CBX1P3	grey	11728
CBX1P4	grey	11728
CBX3P7	grey	11728
CBX4	grey	11728
CCDC103	grey	11728
CCDC114	grey	11728
CCDC122	grey	11728
CCDC125	grey	11728
CCDC127	grey	11728
CCDC144NL-AS1	grey	11728
CCDC148-AS1	grey	11728
CCDC151	grey	11728
CCDC152	grey	11728
CCDC155	grey	11728
CCDC157	grey	11728
CCDC163P	grey	11728
CCDC179	grey	11728
CCDC181	grey	11728
CCDC182	grey	11728
CCDC184	grey	11728
CCDC185	grey	11728
CCDC22	grey	11728
CCDC23	grey	11728
CCDC25	grey	11728
CCDC33	grey	11728
CCDC39-AS1	grey	11728
CCDC58P3	grey	11728
CCDC6	grey	11728
CCDC61	grey	11728
CCDC63	grey	11728
CCDC67	grey	11728
CCDC70	grey	11728
CCDC73	grey	11728
CCDC75P1	grey	11728
CCDC83	grey	11728
CCDC85C	grey	11728
CCER1	grey	11728
CCHCR1	grey	11728
CCKAR	grey	11728
CCKBR	grey	11728
CCL15	grey	11728
CCL15-CCL14	grey	11728
CCNB1IP1P2	grey	11728
CCND2P1	grey	11728
CCND3P1	grey	11728
CCNL2	grey	11728
CCNT2-AS1	grey	11728
CCSAP	grey	11728
CCT4P1	grey	11728
CCT6B	grey	11728
CCT8P1	grey	11728
CCZ1	grey	11728
CCZ1B	grey	11728
CD200	grey	11728
CD207	grey	11728
CD24	grey	11728
CD24P2	grey	11728
CD47	grey	11728
CDC14A	grey	11728
CDC16	grey	11728
CDC20B	grey	11728
CDC20P1	grey	11728
CDC27	grey	11728
CDC27P1	grey	11728
CDC37P1	grey	11728
CDC42BPB	grey	11728
CDC42BPG	grey	11728
CDC42P3	grey	11728
CDC42P4	grey	11728
CDH12	grey	11728
CDH12P3	grey	11728
CDH13	grey	11728
CDH2	grey	11728
CDHR3	grey	11728
CDK16	grey	11728
CDK5PS	grey	11728
CDKL4	grey	11728
CDKN1C	grey	11728
CDKN2A	grey	11728
CDKN2AIPNL	grey	11728
CDKN2AIPNLP1	grey	11728
CDKN2AIPNLP2	grey	11728
CDNF	grey	11728
CDO1	grey	11728
CDRT15P2	grey	11728
CDV3P1	grey	11728
CDY14P	grey	11728
CEACAM20	grey	11728
CEACAM6	grey	11728
CEACAM8	grey	11728
CEACAMP1	grey	11728
CEACAMP6	grey	11728
CEBPZOS	grey	11728
CELP	grey	11728
CENPCP1	grey	11728
CENPT	grey	11728
CENPUP1	grey	11728
CEP170B	grey	11728
CERS3-AS1	grey	11728
CERS4	grey	11728
CES2	grey	11728
CES5AP1	grey	11728
CFAP36	grey	11728
CFAP44-AS1	grey	11728
CFAP52	grey	11728
CFAP57	grey	11728
CFAP61	grey	11728
CFAP74	grey	11728
CFC1B	grey	11728
CFHR1	grey	11728
CFL1P3	grey	11728
CFL1P5	grey	11728
CFL1P7	grey	11728
CFTRP3	grey	11728
CGRRF1	grey	11728
CH17-125A10.1	grey	11728
CH17-13I23.1	grey	11728
CH17-13I23.2	grey	11728
CH17-140K24.5	grey	11728
CH17-140K24.6	grey	11728
CH17-140K24.8	grey	11728
CH17-228N4.2	grey	11728
CH17-248H7.2	grey	11728
CH17-248H7.3	grey	11728
CH17-262O2.1	grey	11728
CH17-264B6.4	grey	11728
CH17-270A2.2	grey	11728
CH17-333M13.2	grey	11728
CH17-351M24.1	grey	11728
CH17-38B12.4	grey	11728
CH17-472G23.1	grey	11728
CH17-478G19.2	grey	11728
CH17-52D20.3	grey	11728
CH507-210P18.4	grey	11728
CH507-216K13.1	grey	11728
CH507-236L23.3	grey	11728
CH507-24F1.2	grey	11728
CH507-254M2.3	grey	11728
CH507-254M2.4	grey	11728
CH507-338C24.1	grey	11728
CH507-338C24.2	grey	11728
CH507-338C24.3	grey	11728
CH507-42P11.1	grey	11728
CH507-9B2.3	grey	11728
CH507-9B2.4	grey	11728
CH507-9B2.5	grey	11728
CH507-9B2.9	grey	11728
CHCHD2P11	grey	11728
CHCHD2P4	grey	11728
CHCHD2P8	grey	11728
CHCHD4P4	grey	11728
CHD3	grey	11728
CHEK2P2	grey	11728
CHFR	grey	11728
CHIAP3	grey	11728
CHKA	grey	11728
CHKB	grey	11728
CHMP1A	grey	11728
CHMP6	grey	11728
CHN2	grey	11728
CHODL-AS1	grey	11728
CHRM1	grey	11728
CHRM4	grey	11728
CHRNA2	grey	11728
CHRNA7	grey	11728
CHRNG	grey	11728
CHST12	grey	11728
CHST13	grey	11728
CHST8	grey	11728
CHURC1-FNTB	grey	11728
CIAO1	grey	11728
CIB3	grey	11728
CIB4	grey	11728
CICP1	grey	11728
CICP12	grey	11728
[truncated: 53,232 more rows]

[truncated: 6 more sheets: NBL_modules_topNMF_GO, OS_modules_topNMF, OS_modules_gene_members, OS_modules_topNMF_GO, PPI network enrichment, Sheet1]
