# Supplementary material for: Pan-cancer landscape of epigenetic factor expression predicts tumor outcome
Source: Commun Biol. 2023 Nov 16;6:1138. doi: 10.1038/s42003-023-05459-w (PMC10654613; doi:10.1038/s42003-023-05459-w)
Supplement: Supplementary file 13 — Supplementary Data 11 [file 42003_2023_5459_MOESM13_ESM.xlsx]

## Sheet: prognostic_genes_pediatric_surv
Supplementary Data 11: Prognostic epigenetic factor genes (columns) across the four pediatric cancer types (rows)
	A1CF	ACTB	ACTL6A	ACTL6B	ACTR3B	ACTR5	ACTR6	ACTR8	ADNP	AEBP2	AICDA	AIRE	ALKBH1	ANKRD32	ANP32A	ANP32B	ANP32E	APBB1	APEX1	APOBEC1	APOBEC2	APOBEC3A	APOBEC3B	APOBEC3C	APOBEC3D	APOBEC3F	APOBEC3G	APOBEC3H	ARID1A	ARID1B	ARID2	ARID4A	ARID4B	ARNTL	ARRB1	ASF1A	ASF1B	ASH1L	ASH2L	ASXL1	ASXL2	ASXL3	ATAD2	ATAD2B	ATF2	ATF7IP	ATM	ATN1	ATR
AML	NA	NA	NA	NA	NA	0.0389828	NA	NA	0.0362596	NA	NA	NA	NA	NA	NA	NA	NA	NA	NA	NA	NA	NA	NA	0.0371888	NA	NA	NA	NA	NA	NA	NA	NA	NA	NA	NA	NA	NA	0.0389828	NA	NA	NA	NA	NA	0.0477656	NA	NA	0.0235241	NA	0.0341347
NBL	NA	NA	0.0485948	NA	NA	NA	NA	NA	NA	NA	NA	NA	NA	NA	0.0463299	NA	NA	NA	NA	NA	NA	NA	0.0208102	NA	NA	NA	NA	NA	NA	NA	NA	NA	0.0189252	NA	NA	NA	0.0399356	NA	NA	NA	NA	NA	NA	NA	NA	NA	NA	NA	NA
OS	NA	0.0349627	NA	NA	NA	NA	NA	NA	NA	NA	NA	NA	0.0391954	NA	NA	NA	NA	NA	NA	NA	NA	NA	NA	NA	NA	NA	NA	0.0349627	NA	NA	NA	NA	0.0322395	0.0136677	NA	NA	NA	0.0384595	0.0325952	NA	NA	NA	0.0384595	NA	0.03617	NA	0.0349627	NA	NA
WT	NA	NA	NA	NA	NA	NA	NA	NA	NA	NA	NA	NA	NA	NA	NA	NA	NA	NA	NA	NA	NA	NA	NA	NA	NA	NA	NA	NA	NA	NA	NA	NA	NA	NA	NA	NA	NA	NA	NA	NA	NA	NA	NA	NA	NA	NA	NA	NA	NA
	high expression/poor outcome
	low expression/poor outcome
The value in each cell denotes the p value (for comparison between the high expression and low expression groups) corrected for age and sex; only the p values that are signficant (prognostic) are shown.
Overall survival is used as the clinicla outcome metric
[truncated: 671 more columns]

## Sheet: after_metaPCNA_pediatric_surv
Supplementary Data 11: Prognostic epigenetic factor genes (columns) after meta-PCNA adjustment across the four pediatric cancer types (rows)
	A1CF	ACTB	ACTL6A	ACTL6B	ACTR3B	ACTR5	ACTR6	ACTR8	ADNP	AEBP2	AICDA	AIRE	ALKBH1	ANKRD32	ANP32A	ANP32B	ANP32E	APBB1	APEX1	APOBEC1	APOBEC2	APOBEC3A	APOBEC3B	APOBEC3C	APOBEC3D	APOBEC3F	APOBEC3G	APOBEC3H	ARID1A	ARID1B	ARID2	ARID4A	ARID4B	ARNTL	ARRB1	ASF1A	ASF1B	ASH1L	ASH2L	ASXL1	ASXL2	ASXL3	ATAD2	ATAD2B	ATF2	ATF7IP	ATM	ATN1	ATR
AML	NA	NA	NA	NA	NA	0.00608746	NA	NA	0.00608746	NA	NA	NA	NA	NA	NA	NA	NA	NA	NA	NA	NA	NA	NA	0.00495287	NA	NA	NA	NA	NA	NA	NA	NA	NA	NA	NA	NA	NA	0.00693383	NA	NA	NA	NA	NA	0.0092776	NA	NA	0.00428386	NA	0.00527392
NBL	NA	NA	0.00853148	NA	NA	NA	NA	NA	NA	NA	NA	NA	NA	NA	0.00908795	NA	NA	NA	NA	NA	NA	NA	0.0029685	NA	NA	NA	NA	NA	NA	NA	NA	NA	0.000465625	NA	NA	NA	0.0101785	NA	NA	NA	NA	NA	NA	NA	NA	NA	NA	NA	NA
OS	NA	0.00569356	NA	NA	NA	NA	NA	NA	NA	NA	NA	NA	0.00607786	NA	NA	NA	NA	NA	NA	NA	NA	NA	NA	NA	NA	NA	NA	0.0059061	NA	NA	NA	NA	0.00530278	0.00321566	NA	NA	NA	0.00569356	0.00349266	NA	NA	NA	0.00638313	NA	0.00605879	NA	0.00400179	NA	NA
WT	NA	NA	NA	NA	NA	NA	NA	NA	NA	NA	NA	NA	NA	NA	NA	NA	NA	NA	NA	NA	NA	NA	NA	NA	NA	NA	NA	NA	NA	NA	NA	NA	NA	NA	NA	NA	NA	NA	NA	NA	NA	NA	NA	NA	NA	NA	NA	NA	NA
	high expression/poor outcome
	low expression/poor outcome
The value in each cell denotes the p value (for comparison between the high expression and low expression groups) corrected for age, sex, and meta-PCNA proliferation signature; only the p values that are signficant (prognostic) are shown.
The highlighted cells (red or green) with NA values indicate that the gene was prognostic before the meta-PCNA correction.
Overall survival is used as the clinicla outcome metric
[truncated: 671 more columns]

## Sheet: prognostic_adult_surv
Supplementary Data 11: Prognostic epigenetic factor genes (columns) across the 24 adult cancer types (rows)
	A1CF	ACTB	ACTL6A	ACTL6B	ACTR3B	ACTR5	ACTR6	ACTR8	ADNP	AEBP2	AICDA	AIRE	ALKBH1	ANKRD32	ANP32A	ANP32B	ANP32E	APBB1	APEX1	APOBEC1	APOBEC2	APOBEC3A	APOBEC3B	APOBEC3C	APOBEC3D	APOBEC3F	APOBEC3G	APOBEC3H	ARID1A	ARID1B	ARID2	ARID4A	ARID4B	ARNTL	ARRB1	ASF1A	ASF1B	ASH1L	ASH2L	ASXL1	ASXL2	ASXL3	ATAD2	ATAD2B	ATF2	ATF7IP	ATM	ATN1	ATR
BRCA	NA	NA	NA	NA	NA	NA	NA	NA	NA	0.0381208	NA	NA	NA	NA	NA	NA	NA	NA	NA	NA	NA	NA	NA	NA	0.0222186	NA	NA	NA	NA	NA	NA	NA	NA	NA	NA	NA	NA	NA	NA	NA	NA	NA	NA	NA	NA	NA	NA	NA	NA
THCA	NA	NA	NA	NA	NA	NA	NA	NA	NA	NA	NA	NA	NA	NA	NA	NA	NA	NA	NA	NA	NA	NA	NA	NA	NA	NA	NA	NA	NA	NA	NA	NA	NA	NA	NA	NA	NA	NA	NA	NA	NA	NA	NA	NA	NA	NA	NA	NA	NA
OV	NA	NA	NA	NA	NA	NA	0.00967454	NA	NA	NA	NA	0.0395075	NA	NA	NA	NA	NA	NA	NA	NA	NA	0.0252869	NA	NA	NA	0.0215351	NA	NA	0.0199063	0.0107834	NA	NA	NA	0.0252869	NA	NA	NA	NA	NA	NA	NA	NA	NA	NA	NA	NA	NA	NA	NA
LGG	NA	0.0335559	0.00342514	6.46434e-06	NA	NA	NA	NA	NA	0.00828388	NA	NA	0.00551869	5.14853e-06	NA	NA	NA	3.33922e-07	0.000191264	NA	NA	NA	0.00297075	3.84039e-08	6.59533e-06	3.84039e-08	3.17186e-07	0.00265053	0.0105973	NA	0.0171701	0.0103101	NA	0.00050451	0.0170714	0.000192074	9.67556e-07	NA	NA	NA	NA	0.029211	0.00469137	NA	NA	0.00673429	NA	5.93598e-05	4.02808e-06
PRAD	NA	NA	NA	NA	NA	NA	NA	NA	NA	NA	NA	NA	NA	NA	NA	NA	NA	NA	NA	NA	NA	NA	NA	NA	NA	NA	NA	NA	NA	NA	NA	NA	NA	NA	NA	NA	NA	NA	NA	NA	NA	NA	NA	NA	NA	NA	NA	NA	NA
SKCM	NA	NA	NA	NA	NA	NA	NA	NA	NA	NA	NA	NA	NA	NA	NA	NA	NA	NA	NA	NA	NA	NA	NA	NA	NA	NA	NA	NA	NA	NA	NA	NA	NA	NA	NA	NA	NA	NA	NA	NA	NA	NA	NA	NA	NA	NA	NA	NA	NA
UCEC	NA	NA	0.0181923	NA	NA	NA	NA	NA	NA	NA	NA	NA	NA	0.0230904	NA	NA	NA	NA	NA	NA	NA	NA	NA	NA	NA	NA	NA	NA	NA	NA	NA	NA	NA	NA	NA	NA	NA	NA	NA	NA	NA	NA	0.0287069	NA	NA	NA	NA	NA	NA
KIRC	0.00401296	NA	0.0206371	NA	0.049882	0.0327333	0.0132047	0.0120202	NA	NA	NA	NA	0.00202876	0.00574612	NA	NA	0.0389804	0.00985227	NA	NA	NA	0.00861463	NA	0.0254297	NA	NA	NA	NA	0.0384559	0.0234506	0.0162687	0.00602608	0.0203856	0.0389792	0.00985227	NA	0.0275576	0.00776748	0.00647111	NA	0.00510259	0.0465622	NA	0.0243733	0.0162542	NA	0.0166274	0.00202876	NA
CRC	NA	NA	NA	NA	NA	NA	NA	NA	NA	NA	NA	NA	NA	NA	NA	NA	NA	NA	NA	NA	NA	NA	NA	NA	NA	NA	NA	NA	NA	NA	NA	NA	NA	NA	NA	NA	NA	NA	NA	NA	NA	NA	NA	NA	NA	NA	NA	NA	NA
CESC	NA	NA	NA	NA	NA	NA	NA	NA	NA	NA	NA	NA	NA	NA	NA	NA	NA	NA	NA	NA	NA	0.0161487	NA	NA	NA	NA	NA	NA	NA	NA	NA	NA	NA	NA	NA	NA	NA	NA	NA	NA	NA	NA	NA	NA	NA	NA	NA	NA	NA
LIHC	NA	NA	0.0115324	NA	NA	NA	0.0213818	NA	NA	NA	NA	NA	NA	NA	NA	0.0143258	0.00755074	NA	NA	NA	0.0234885	NA	0.0373121	0.0423768	0.0442955	NA	NA	0.00778091	NA	0.0217507	NA	NA	NA	NA	NA	0.00826732	0.0366264	NA	NA	NA	NA	NA	NA	NA	NA	NA	NA	0.00778091	0.00477982
SARC	NA	0.00649946	0.00242443	NA	0.0323197	NA	NA	NA	NA	NA	NA	NA	NA	NA	0.0238956	0.0156718	0.0137107	0.049583	NA	NA	NA	NA	NA	0.0150386	0.0110723	0.0261083	0.00649946	0.034654	0.00130423	0.0273431	NA	NA	NA	0.0156718	NA	0.0447516	NA	NA	NA	NA	NA	NA	0.0338092	0.0261083	NA	NA	NA	NA	0.0248206
HNSC	NA	NA	NA	NA	NA	NA	NA	NA	NA	NA	NA	NA	NA	NA	NA	NA	NA	NA	NA	NA	0.0333008	0.0247638	NA	NA	NA	NA	NA	0.0367271	NA	NA	0.0247638	NA	NA	NA	NA	NA	NA	NA	NA	NA	NA	NA	NA	NA	0.0247638	NA	NA	NA	NA
KIRP	0.00278058	NA	NA	NA	0.0428279	NA	NA	0.00995044	NA	0.0039274	0.0221928	0.0389529	0.0216539	0.0128981	NA	0.00453551	0.00782573	0.000677452	NA	NA	NA	NA	0.00922342	NA	0.00429494	NA	0.0184182	NA	NA	NA	NA	NA	0.00739519	NA	NA	NA	0.000401012	NA	NA	NA	NA	0.00315391	0.000105742	NA	0.00123871	NA	NA	NA	0.00204725
GBM	NA	NA	NA	NA	NA	NA	NA	NA	NA	NA	NA	NA	NA	NA	NA	NA	NA	NA	NA	NA	NA	NA	NA	NA	NA	NA	NA	NA	NA	NA	NA	NA	NA	NA	NA	NA	NA	NA	NA	NA	NA	NA	NA	NA	NA	NA	NA	NA	NA
PCPG	NA	NA	NA	NA	NA	NA	NA	NA	NA	NA	NA	NA	NA	NA	NA	NA	NA	NA	NA	NA	NA	NA	NA	NA	NA	NA	NA	NA	NA	NA	NA	NA	NA	NA	NA	NA	NA	NA	NA	NA	NA	NA	NA	NA	NA	NA	NA	NA	NA
LUAD	NA	NA	0.0287114	NA	NA	NA	0.0133924	NA	NA	NA	NA	NA	NA	NA	NA	0.0259987	0.00224426	NA	NA	NA	NA	NA	NA	NA	NA	NA	NA	NA	NA	NA	0.0306271	NA	NA	NA	0.0287114	NA	NA	NA	NA	NA	NA	NA	NA	0.0221294	NA	NA	NA	NA	NA
STAD	NA	NA	NA	NA	NA	NA	NA	NA	NA	NA	NA	NA	NA	NA	NA	NA	NA	NA	NA	NA	NA	NA	NA	NA	NA	NA	NA	NA	NA	NA	NA	NA	NA	0.0382833	NA	NA	NA	NA	NA	NA	NA	NA	NA	NA	NA	NA	NA	NA	NA
LUSC	NA	NA	NA	NA	NA	NA	NA	NA	NA	NA	NA	NA	NA	NA	NA	NA	NA	NA	NA	NA	NA	NA	NA	NA	NA	NA	NA	NA	NA	NA	NA	NA	NA	0.0428633	NA	NA	NA	NA	NA	NA	NA	NA	NA	NA	NA	0.0428633	NA	NA	NA
ESCA	NA	NA	NA	NA	NA	NA	NA	NA	NA	NA	NA	NA	NA	NA	NA	NA	NA	NA	NA	NA	0.044543	NA	NA	NA	NA	NA	NA	NA	NA	NA	NA	NA	NA	NA	NA	NA	NA	NA	NA	NA	NA	NA	NA	NA	NA	NA	NA	NA	NA
TGCT	NA	NA	NA	NA	NA	NA	NA	NA	NA	NA	NA	NA	NA	NA	NA	NA	NA	NA	NA	NA	NA	NA	NA	NA	NA	NA	NA	NA	NA	NA	NA	NA	NA	NA	NA	NA	NA	NA	NA	NA	NA	NA	NA	NA	NA	NA	NA	NA	NA
ACC	NA	NA	NA	NA	0.0361327	NA	NA	NA	NA	0.0231469	NA	NA	0.0235012	NA	0.00945601	1.09091e-05	0.000501686	0.00304977	0.0200002	NA	0.0013056	NA	3.37042e-06	0.00101917	0.0031521	NA	0.0317483	0.0150449	NA	NA	NA	NA	NA	0.00606211	0.00899866	0.0254047	2.11182e-06	NA	0.0394196	0.0111815	NA	NA	0.000252146	NA	NA	0.0144876	NA	NA	0.0179222
BLCA	NA	NA	NA	NA	NA	NA	NA	NA	NA	NA	NA	NA	NA	NA	NA	NA	NA	NA	NA	NA	NA	NA	NA	NA	NA	NA	NA	0.0420382	NA	NA	NA	NA	NA	NA	NA	NA	NA	NA	NA	0.0339822	NA	NA	NA	NA	NA	NA	NA	NA	NA
PAAD	NA	NA	NA	NA	NA	NA	NA	NA	NA	NA	NA	NA	NA	NA	NA	NA	NA	NA	NA	NA	NA	NA	NA	NA	NA	NA	NA	NA	NA	NA	NA	NA	NA	NA	NA	NA	NA	NA	NA	NA	NA	NA	NA	NA	NA	NA	NA	NA	0.0202766
	high expression/poor outcome
	low expression/poor outcome
The value in each cell denotes the p value (for comparison between the high expression and low expression groups) corrected for age and sex; only the p values that are signficant (prognostic) are shown.
Overall survival is used as the clinicla outcome metric
[truncated: 671 more columns]
