# Supplementary material for: Pan-cancer landscape of epigenetic factor expression predicts tumor outcome
Source: Commun Biol. 2023 Nov 16;6:1138. doi: 10.1038/s42003-023-05459-w (PMC10654613; doi:10.1038/s42003-023-05459-w)
Supplement: Supplementary file 14 — Supplementary Data 12 [file 42003_2023_5459_MOESM14_ESM.xlsx]

## Sheet: Figure panels data source
Supplementary Data 12: Data source for different figure panels
Fig. 1	Data source
a	the abbreviation and full names of the 24 TCGA cancer types were obtained from: https://gdc.cancer.gov/resources-tcga-users/tcga-code-tables/tcga-study-abbreviations
b	see the excel sheets in Supplementary Data 2
c	no data was used
d	normalized gene expression count matrix for the BRCA patients in the excel sheet "Fig 1d" of this workbook; for the cluster assignments of the BRCA patients, see Supplementary Data 3.
e-f	see the excel sheet Fig. 1e-f of this workbook
Fig. 2	Data source
a	see the excel sheet Fig. 2a of this workbook
b-f	see the excel sheet Fig. 2b-f of this workbook
g-o	see the excel sheet Fig. 2g-o of this workbook
Fig. 3	Data source
a-d	see the excel sheet Fig. 3 of this workbook
Fig. 4	Data source
a-e	see the excel sheet Fig. 4 of this workbook
f	the color coding is based on the excel sheets for top NMF and prognostic genes in Supplmenetary Data 4 and Supplementary Data 8, respectively
g-h	see the excel sheet Fig. 4 of this workbook
i	the color coding is based on the excel sheet for meta-PCNA prognostic genes in Supplementary Data 8
Fig. 5
a	no data was used
b-d	see the excel sheet Fig. 5 of this workbook
e-f	the color coding is based on the excel sheets for top NMF and prognostic genes in Supplmenetary Data 4 and Supplementary Data 8, respectively; the list of ranked ML features are in Supplementary Data 9
Fig. 6
a	no data was used
b-c	see the excel sheet Fig. 6 of this workbook
d	the color coding is based on the excel sheets for adult and pediatric top NMF genes in Supplmenetary Data 4 and Supplementary Data 10, respectively
e-h	see the excel sheet Fig. 6 of this workbook
i	the color coding is based on the excel sheets for adult and pediatric prognostic genes in Supplmenetary Data 8 and Supplementary Data 11, respectively
Fig. 7
a-f	the panels can be generated using the Seurat objects and R code provided on Zenodo: https://doi.org/10.5281/zenodo.8428501

## Sheet: Fig. 1d
	TCGA.A2.A0YT.01A	TCGA.E9.A1R7.01A	TCGA.BH.A0BD.01A	TCGA.AN.A0AM.01A	TCGA.B6.A0RG.01A	TCGA.A2.A0T6.01A	TCGA.BH.A0HI.01A	TCGA.A2.A04W.01A	TCGA.A8.A0AD.01A	TCGA.AN.A04C.01A	TCGA.BH.A1EV.01A	TCGA.B6.A0IB.01A	TCGA.A8.A07I.01A	TCGA.A2.A04Y.01A	TCGA.A8.A0A1.01A	TCGA.BH.A0BC.01A	TCGA.AR.A0TV.01A	TCGA.A2.A0D0.01A	TCGA.AN.A0XU.01A	TCGA.A1.A0SK.01A	TCGA.BH.A0HX.01A	TCGA.D8.A1JA.01A	TCGA.E2.A109.01A	TCGA.D8.A1JF.01A	TCGA.AN.A0AJ.01A	TCGA.AO.A12G.01A	TCGA.AO.A0JB.01A	TCGA.BH.A18T.01A	TCGA.E2.A15R.01A	TCGA.E2.A15L.01A	TCGA.BH.A0BA.01A	TCGA.AN.A04D.01A	TCGA.AO.A126.01A	TCGA.A8.A09Q.01A	TCGA.EW.A1J1.01A	TCGA.E2.A15D.01A	TCGA.AR.A256.01A	TCGA.BH.A18U.01A	TCGA.BH.A0HO.01A	TCGA.A2.A0YF.01A	TCGA.BH.A18J.01A	TCGA.AR.A0TZ.01A	TCGA.A8.A08F.01A	TCGA.BH.A0BM.01A	TCGA.BH.A0HU.01A	TCGA.B6.A0WT.01A	TCGA.B6.A0IN.01A	TCGA.AO.A125.01A	TCGA.E9.A1NA.01A
MSL3	10.1862	10.1719	10.4319	9.75591	10.4008	10.6126	10.2005	9.97929	10.1579	11.2416	10.348	10.5706	10.8293	10.603	10.8224	10.6866	10.173	10.7634	11.1456	10.7083	10.3308	11.1967	9.99686	11.3812	11.0694	10.3941	10.5016	11.8906	9.71685	10.0968	10.7522	11.3116	10.202	10.8778	10.1113	10.286	12.3122	10.6202	10.3084	10.3931	10.665	10.2045	10.6667	10.3459	10.7056	10.6539	11.2314	10.0313	10.4453
CREBBP	13.2573	13.7131	12.9647	13.0189	13.355	13.289	12.7191	12.2053	13.4265	12.72	13.271	13.2431	13.2618	12.4144	13.1416	12.5667	13.1548	12.5786	13.5616	12.6218	12.9219	13.1543	13.2292	12.8866	13.3273	12.4201	12.6691	13.8199	13.417	12.4804	13.7494	13.0464	12.6176	12.9468	12.817	13.8219	13.4841	12.3459	12.6714	13.6774	13.1243	13.3872	13.0008	12.6776	12.8251	13.4741	12.1229	13.013	13.1078
KMT2E	12.3163	12.6093	12.7878	11.2285	12.3204	13.0869	11.9438	11.9126	12.9285	12.1184	12.5889	13.1798	13.0704	12.1434	12.3844	12.6023	11.7822	11.9458	11.868	12.4048	12.0642	13.2453	11.8684	12.8135	12.2847	12.2442	12.139	12.8809	13.1243	12.7271	12.4029	12.7299	11.8752	13.4112	13.2053	12.9533	13.4189	12.7041	12.5283	13.1912	12.5175	13.1059	12.49	12.4891	12.8604	12.6991	11.5161	13.1374	12.6915
KDM7A	10.9728	11.3469	10.4588	9.99005	11.6955	11.5536	10.6303	11.4777	10.8238	11.9648	10.9011	10.7121	10.7024	11.9075	11.1835	10.2379	10.1681	11.0811	10.3534	11.8933	10.6458	12.8198	10.8938	12.7156	11.3172	10.123	10.6585	10.5099	10.7734	11.2958	12.3966	10.6223	9.95307	11.3008	10.5955	10.7061	11.8488	10.8117	10.4297	11.1842	10.8101	10.9979	10.6727	11.7281	10.2906	10.5951	10.0185	10.8557	10.4471
PAF1	12.2578	11.5361	12.4031	12.7113	12.648	12.5738	12.6543	11.8953	12.1626	14.0213	12.3567	12.4852	12.2146	12.3074	12.232	12.5777	12.7003	12.1758	12.4025	12.2309	12.6301	11.0391	12.1037	11.5471	12.5725	12.269	12.653	11.037	12.2024	12.1864	12.1228	12.5646	12.3932	12.1671	12.098	12.0718	11.3251	11.6304	12.5522	11.7326	12.3252	12.5854	12.1388	12.0559	12.8602	11.8581	12.5313	12.211	12.0338
JARID2	11.2085	11.7911	11.2314	10.6393	12.4716	11.5647	11.4888	10.5103	11.8234	12.5387	12.1978	11.233	11.9524	11.6692	11.2386	11.2458	11.6856	11.4914	9.85153	11.9794	10.7473	12.2785	11.1771	11.8192	11.2939	11.2162	11.0546	12.0495	11.2018	11.5183	11.5872	12.619	11.3342	10.9209	11.0963	10.6682	10.2074	11.8862	10.948	10.9484	11.7356	11.7248	11.8415	10.6739	10.8448	11.8515	11.1195	11.4799	11.55
SS18L2	9.05522	8.97027	9.10964	9.83925	10.3595	9.42586	10.1531	11.1324	9.81947	9.72359	9.68828	9.83577	8.94179	10.6052	9.4042	9.46247	9.74112	10.7076	9.15789	9.74815	9.71479	10.0692	9.56463	9.63088	10.1816	9.4097	10.929	10.3035	9.39911	9.72683	9.6667	9.95618	10.2221	10.1632	9.50278	9.3785	9.961	10.4712	9.95553	10.2137	9.63978	8.93936	9.43979	10.7058	10.7811	9.30885	10.0711	11.0434	8.87326
SCMH1	10.8445	12.4492	11.6889	10.9045	11.4803	11.4656	11.2701	12.2118	11.2265	11.5006	11.9896	11.6136	11.1582	11.2488	11.317	11.4369	12.16	12.515	11.3236	11.5539	10.5762	11.8965	9.71483	10.8494	10.6134	11.3083	12.3509	11.1233	10.8834	11.6368	10.9869	13.6906	11.4354	11.1039	11.6287	11.636	11.6729	10.186	11.9427	9.9924	11.9025	10.4442	11.1856	11.9551	12.7044	11.2975	11.5318	12.4226	11.0737
MBTD1	11.8599	12.1433	10.2544	10.2078	11.0203	10.8193	10.1453	9.18413	9.86612	12.2561	10.3409	10.1559	9.92377	10.8016	10.6139	11.1659	10.6596	10.2086	11.1124	12.2671	11.1312	13.9434	12.964	11.2459	12.8815	10.5266	10.0028	12.1303	11.28	10.7013	10.8988	12.2703	9.78012	10.7228	11.6103	10.7876	11.8687	12.6197	10.0277	11.2098	9.66414	11.5497	11.125	10.4878	11.2659	11.0423	10.1756	10.9749	11.0305
DPF1	6.16041	3.87486	5.0588	6.01781	5.63946	5.21857	5.20952	6.19735	3.79827	7.30456	4.41501	6.05617	5.98364	5.30464	4.9181	5.23419	6.05751	7.28748	7.7356	8.99528	5.57028	4.18423	5.74321	4.10097	5.35797	4.34389	5.47453	3.61662	5.98209	5.0185	4.24612	6.19865	6.07384	4.61525	4.83147	3.69079	4.12579	6.31645	4.41832	2.02987	6.6986	6.57706	7.19205	5.51863	5.04938	5.37972	5.39365	4.04007	4.91341
BRCA1	10.8349	11.5912	10.9884	9.61587	10.4505	9.194	9.87829	8.52295	10.4822	12.0476	11.0359	10.1666	10.2866	10.1461	10.8056	9.16887	11.2358	10.7198	6.80217	11.7607	10.1536	9.35635	11.1708	10.4463	11.3913	9.60539	7.15233	11.5108	11.5549	11.0753	10.4279	11.023	8.97993	10.5246	9.27499	9.42389	10.8148	12.2701	10.1362	11.0929	9.79755	12.1429	8.18711	8.58742	11.2542	11.1256	9.10637	9.52847	9.31446
UBR7	12.202	11.1319	11.9228	11.8922	12.0561	12.2098	12.2644	11.3462	12.4856	11.4228	12.2526	11.8484	12.5791	11.5652	11.8769	12.2605	11.6251	11.3041	12.9632	13.1263	11.8397	12.5009	13.424	12.7921	12.3698	12.1308	11.2857	11.1252	13.2966	12.2891	12.9889	11.8641	12.2987	12.0875	11.9706	11.6495	11.1877	11.7434	11.7731	12.8726	11.0336	12.8361	11.7317	11.9955	12.5768	12.206	12.1129	11.6491	11.5778
PRDM11	7.68716	10.3451	9.1444	8.90097	8.45981	9.39443	8.7236	8.86078	8.68058	8.77557	8.49414	9.49765	9.48121	9.1692	8.41812	8.71948	9.19606	9.96709	9.08751	9.89165	7.96641	9.01913	8.10247	8.97142	7.59543	9.45709	9.16305	8.88071	11.2248	8.04914	9.10014	9.30947	10.1802	9.11235	8.6598	9.51899	8.61255	6.16841	8.62278	8.23309	8.63983	9.17991	8.08912	9.45849	8.92066	10.669	9.04114	8.6313	8.89751
SNAI2	9.02635	9.71814	10.3617	9.35145	10.4234	10.7073	10.0575	10.1665	10.6915	8.57064	9.73251	7.93732	11.1962	9.33643	9.72452	10.4296	8.1937	8.39243	10.002	8.64789	9.99606	11.5668	9.62474	10.9079	9.78899	10.3101	11.3065	9.45792	9.98288	10.3569	10.4554	9.2863	10.491	9.50954	9.03706	9.3468	9.95836	9.69314	9.76027	9.38338	10.1304	9.06646	10.6435	10.8875	9.00265	10.5005	10.333	8.23238	10.7386
PHF20	13.6157	12.9114	12.0855	11.9524	11.8382	12.7456	12.099	11.9963	12.4886	12.3899	13.1228	12.1264	12.6558	11.8971	12.4831	11.6515	13.0861	12.3734	11.8134	12.2679	12.7146	12.7953	12.6671	12.3971	13.3202	12.2924	11.4404	12.354	12.7427	12.356	12.4319	12.6627	11.9778	12.7838	12.5562	12.3151	12.7268	12.8583	12.1864	11.9314	12.3113	12.9915	12.3985	11.9375	12.0396	12.453	11.8611	11.6996	12.1058
ARID4A	10.6132	11.6729	10.5974	9.77798	10.477	11.2406	10.6818	9.12585	10.8187	9.96657	10.9378	9.9933	11.1216	10.9449	11.153	10.2488	9.89741	9.39029	10.176	10.6143	9.94402	11.4748	10.8414	11.4411	10.522	9.86636	9.99771	9.7116	11.1427	11.0425	11.5265	9.29019	10.0648	10.7549	11.663	10.6537	10.4235	10.2848	10.7735	11.1842	10.2537	11.4806	10.4769	10.333	10.3874	10.8742	10.0711	11.0012	10.6908
ZZZ3	11.7539	12.0077	11.3617	11.3697	10.9056	11.8173	11.7545	11.3875	11.8443	10.9987	10.9827	10.9038	11.2947	11.2788	11.6121	11.6934	12.2634	11.855	11.6254	12.2593	11.7905	12.2939	11.3632	11.8789	11.2968	11.7241	11.4535	12.1022	12.7185	11.673	11.533	12.284	11.9929	11.3876	12.0438	11.549	12.1161	10.734	11.7046	12.3725	11.3903	12.2705	11.133	11.6661	12.2209	11.8712	10.9286	11.2294	11.6822
PARP3	8.88755	9.92268	11.3871	10.7927	9.81395	10.8292	10.7158	10.0571	10.1709	8.52826	10.0016	10.6254	10.3554	10.5235	10.3129	9.81833	10.7858	9.94833	10.3231	7.47669	9.91342	9.77128	9.18427	9.20223	8.69606	9.96965	9.7653	9.35826	10.472	10.5445	9.9876	8.45022	10.601	9.81342	9.68165	10.8959	9.05091	10.2415	10.6317	10.5197	9.25142	9.58675	10.222	10.5093	10.0964	11.0036	9.70716	11.2213	10.0684
JADE2	11.6583	12.0824	12.0638	11.3408	11.5525	12.3883	11.8893	9.32029	11.5896	9.62466	10.3912	11.3863	10.4739	11.0444	13.0626	11.5862	11.0995	10.619	10.5292	9.98475	11.7162	9.68359	10.7457	10.8793	11.1999	11.6108	11.1101	9.44632	11.6445	11.4771	12.1671	7.4474	11.2678	11.5703	12.1728	11.5457	10.7542	10.0069	12.145	12.0959	11.565	13.069	10.5653	11.6981	11.619	11.696	11.1036	12.1397	12.8216
HDAC9	8.13691	8.00302	8.22046	8.20564	8.03359	9.53399	9.30273	8.21484	11.6609	7.1707	11.8527	10.522	9.2261	7.81924	9.95849	9.72204	8.37908	6.72488	8.14433	9.92472	8.68786	10.653	7.30237	10.4068	7.85616	9.16623	7.50855	7.82823	8.1786	8.33231	8.79985	6.3253	7.04054	9.16556	8.15154	9.43103	7.88252	7.76593	10.4128	8.48045	8.42446	7.38377	6.54402	8.72402	7.20363	9.28946	12.1726	7.03105	8.25552
RSF1	11.9898	13.081	14.77	11.2066	12.1064	12.5369	12.1058	11.9304	12.6234	12.2853	12.3344	11.6516	14.3079	11.6998	12.481	13.323	13.9652	12.4918	12.6115	13.2171	11.5325	13.3691	11.838	12.3846	11.9539	13.1979	11.3611	13.8504	11.956	12.3592	12.0426	11.927	12.5293	12.3292	12.2748	12.075	12.0987	12.5426	12.1732	12.4716	12.2809	12.3009	12.6037	12.0947	11.2576	12.6498	11.4945	11.6865	12.3653
FOXP3	6.53299	6.1376	8.71565	9.05095	6.40866	8.92251	8.12802	7.71369	7.57598	9.60255	7.401	7.23916	9.43523	9.22712	9.68603	9.83815	8.59538	8.99986	7.05913	7.32806	7.71284	8.44913	8.30555	8.77845	9.51625	7.81206	8.5189	8.45997	6.42964	6.99492	7.80918	7.55472	8.87233	9.05464	8.38285	7.26041	8.59901	8.90975	7.44498	6.8467	7.87577	7.08709	8.86751	7.15149	8.48396	8.29566	9.13627	6.25158	8.81506
RAD51	9.98398	8.23723	9.64601	9.38882	9.75655	6.50403	7.88602	9.48169	8.73843	10.8796	10.5976	9.25009	9.72152	9.05868	8.54721	9.59576	10.3017	10.957	9.53987	9.7186	8.2175	8.83757	10.1403	8.56249	10.8849	8.79784	7.84034	10.8331	9.92585	9.35401	8.87445	9.23074	8.33287	9.63624	8.05691	7.26041	10.2459	10.1346	8.11818	9.5001	8.22366	10.1558	10.5523	6.03943	9.47621	9.24587	8.70224	7.94941	8.16965
ARID4B	12.5967	14.3165	12.9031	11.5573	12.1487	12.55	12.0509	11.5936	12.3541	12.0746	12.3308	12.1313	12.7581	12.5012	12.5324	11.5928	12.3288	11.9702	12.0259	11.1193	12.0314	13.1059	12.1147	12.4724	12.885	11.6963	11.7042	12.6433	11.5832	12.7358	12.8512	12.9796	11.3096	12.2202	12.8239	12.804	12.9123	12.3686	12.2309	11.4589	12.0462	12.6672	12.605	11.9326	12.0207	12.7199	11.692	12.8001	12.4987
USP36	12.5513	11.8287	11.8787	15.1766	11.9064	11.8617	11.3872	11.8086	11.4966	12.4484	10.8223	11.3458	11.8175	12.6047	11.3358	11.0483	11.9011	12.1583	12.8349	12.0632	12.808	10.763	13.1293	11.9602	12.0086	11.896	12.4954	12.594	12.3382	11.5583	11.4009	12.5395	11.6154	11.6021	12.4089	11.763	12.2963	11.8471	12.2738	11.5203	11.702	12.9569	12.8025	11.2649	11.9522	11.8673	11.1605	11.7846	11.6942
KMT2C	12.668	13.4396	13.1374	11.3995	12.3951	13.5494	12.7167	12.8321	13.4398	12.3644	13.0713	12.526	12.8366	12.7448	12.5233	12.4235	11.7419	12.7222	9.73666	12.8719	12.447	13.2444	12.7091	14.0425	11.9349	12.2354	11.9472	12.5712	14.0731	13.2219	13.388	12.433	11.6761	12.8142	13.46	13.1309	12.8199	12.1953	12.915	13.2035	12.6325	14.093	13.2916	12.5119	12.4532	13.3944	12.2992	12.9723	12.2422
PRDM1	9.29936	8.77284	10.2618	9.96827	10.0441	11.1331	10.7813	11.0169	10.7315	9.7287	10.0678	8.44564	11.0092	10.501	9.85169	10.4383	9.74771	10.5926	9.46226	8.63796	10.0825	11.7033	10.3656	10.3934	10.1111	10.002	9.3588	8.93706	9.89545	9.74806	11.2919	7.92347	9.4402	10.3537	10.0074	9.76317	11.0199	10.3182	9.78548	9.78238	10.0535	9.48173	10.3569	9.82363	9.06504	10.0602	10.5863	8.81739	10.2593
CDK17	11.445	12.5973	10.8935	10.093	11.5736	11.4923	11.8068	10.6732	11.7464	10.4684	10.8392	11.0506	11.7498	11.082	11.7268	11.9753	12.4151	10.4611	10.7922	10.7891	12.8114	12.2802	11.6826	10.5458	10.793	11.4409	10.1618	11.0676	12.4089	11.9903	11.8626	10.3876	10.9756	11.3881	13.689	11.4048	10.5626	11.2374	12.166	12.2036	10.8978	12.4531	11.4493	11.3978	10.9107	11.8167	11.4208	11.1135	11.0683
PRDM6	5.91115	7.42086	7.00595	9.10433	7.21984	9.3695	7.31657	8.87095	8.0676	5.04515	7.72669	7.42606	9.62696	8.8582	8.29564	6.68078	4.97056	4.25622	5.28817	4.92442	6.97809	8.18692	6.72968	8.85876	8.9306	7.30127	6.82374	5.49589	9.01008	8.61917	7.06022	4.76102	8.1865	8.2215	6.40915	8.41524	6.57251	7.28956	6.62444	6.00485	7.7771	7.33636	7.06439	7.26489	6.78877	8.58362	7.01398	7.81069	8.16522
TAF2	13.0683	13.0027	11.7871	10.9579	11.6707	11.4398	11.1777	10.577	11.4659	12.5263	11.8146	11.1095	11.9157	10.9379	11.2804	11.0658	11.6094	10.8759	13.0644	13.2471	12.436	12.1179	12.5381	12.8951	12.4429	11.6883	9.80673	13.29	11.2212	11.3424	11.7259	12.2251	9.72816	12.3486	11.7835	11.3755	12.819	12.1333	11.2751	11.7856	11.1071	11.9211	12.2417	10.5736	11.6259	10.7478	10.5923	10.409	10.9561
EYA2	10.2898	11.3276	8.15379	10.1844	7.63984	9.20411	8.33979	10.9477	9.56538	8.51648	12.0407	11.6345	8.36557	8.56367	10.5723	9.4367	9.65087	10.9867	12.2248	11.4742	11.56	8.41496	7.49096	8.56933	13.2223	9.40729	10.6126	8.19468	7.11837	11.4044	8.73725	13.5296	12.3631	13.1869	7.41398	8.11666	11.8344	10.4672	8.32335	8.13758	11.6906	11.8988	8.70187	11.4544	10.5055	9.12421	7.80004	4.68487	10.2962
HMG20B	13.0903	12.052	11.9992	12.3696	13.0481	12.1776	12.4311	12.6809	13.1784	12.7191	12.4704	13.4622	12.5164	12.1682	11.9899	13.0212	12.6486	13.2682	11.0981	10.7099	12.0918	11.1626	12.8599	9.66797	14.0488	12.4249	14.6504	12.4805	12.3374	12.5613	12.5767	13.2415	14.2089	12.6707	11.1184	12.254	11.9028	13.5449	12.3818	11.7135	11.8516	13.1212	11.798	12.3469	12.8281	12.6611	12.5717	13.3892	12.2839
TLE2	10.2982	12.5173	11.7664	11.2473	10.7646	10.7375	10.6238	10.9938	10.2418	10.7099	9.93218	11.8376	9.46605	11.5407	10.6912	11.0034	10.4177	12.983	10.5221	12.8405	9.91032	10.7832	9.2134	8.60303	9.99319	11.2874	11.1657	6.87551	10.4124	10.8055	10.8758	13.7663	11.6259	9.7915	8.11525	10.4219	6.02242	8.90391	9.42456	10.7714	10.1771	9.89558	10.6796	11.1848	10.4206	10.9637	10.1448	10.6973	11.025
KDM4A	12.0852	12.6528	11.8918	12.1996	12.2146	12.6493	12.1541	12.6667	11.9126	11.5026	12.8947	11.5136	12.3539	11.5372	12.2241	11.7896	11.6314	13.2981	12.1162	12.7901	11.9088	12.239	12.0027	11.6797	11.6668	12.1297	11.5525	12.4684	11.1581	11.7729	11.2995	13.0146	11.7109	11.6853	13.0072	12.0948	12.4404	11.2932	12.0583	11.1172	13.0723	12.1172	12.0946	11.4022	12.8229	12.6445	11.0824	11.3814	12.0558
SP100	11.6438	11.8722	12.1547	11.4958	12.0944	12.1768	12.0714	11.4008	11.7349	11.5777	11.1483	11.6013	13.3644	11.969	12.2499	12.1709	12.0232	11.9292	10.6643	9.21393	11.2295	11.9186	11.8841	11.9585	11.703	11.5629	11.6597	11.8241	11.1687	11.7297	11.8142	10.6123	11.6447	11.4007	12.4512	11.7061	12.3739	12.1498	12.6096	12.4327	11.9218	11.4478	12.137	11.8343	11.4617	11.9713	11.3267	12.2145	11.8351
PKM	16.325	15.4585	16.2835	16.8456	15.7901	15.8144	16.8482	16.4584	16.3135	15.6031	16.8803	15.5468	16.3356	15.7313	16.4553	16.6038	15.218	16.9438	17.7325	16.1835	15.7564	16.4384	15.5638	14.6097	16.3336	16.3202	16.6494	16.2621	14.7769	15.793	14.315	15.4402	15.2146	15.6832	16.1779	15.0996	15.6117	16.1056	16.3635	15.4246	15.4862	15.4515	16.0408	15.4827	15.5374	15.4243	16.0624	15.6604	16.5175
TP53BP1	12.3976	12.8574	12.4544	10.9102	12.3812	12.6221	12.1996	11.5781	12.207	11.0176	12.627	11.3672	12.5013	11.1639	12.6228	11.797	11.6661	11.3803	11.5485	11.745	11.6652	12.6642	11.6774	11.4688	11.5995	10.1578	10.2545	11.8238	13.3612	12.3324	11.5801	11.0329	10.8668	12.3149	13.0032	12.8522	11.9888	11.8199	12.3277	12.0813	11.72	13.0424	12.2143	11.2163	10.9324	12.8549	10.6896	11.8399	11.8239
HDAC4	9.05741	10.3252	9.59834	10.1701	8.96184	10.4758	9.04906	10.0526	10.3006	9.00921	9.90184	10.0819	10.3009	8.09288	10.8112	9.41926	9.85074	9.7567	11.9916	10.8427	10.0547	9.91391	9.0819	10.304	8.79062	10.4952	9.0394	10.8726	9.46133	10.578	9.57661	9.06591	10.4445	9.45296	8.79851	10.1672	10.3395	8.48988	9.95182	8.75985	10.4685	10.2492	9.64238	9.69656	9.34197	10.5551	9.83015	9.80918	9.50882
IKBKAP	11.991	12.1524	11.7579	12.9517	11.3946	11.8356	11.7644	11.2559	12.1687	11.5872	12.2548	11.4852	11.9529	11.1673	12.0479	11.8838	12.2799	11.1335	11.4915	12.6287	11.8233	12.5335	11.6971	11.232	11.5426	12.187	10.9686	11.5872	12.4661	12.2579	12.3711	10.7612	11.0402	12.1268	12.4618	11.606	12.7454	12.5009	11.9964	11.794	12.1613	12.4091	11.6148	11.4181	12.0995	11.9925	11.2097	11.4377	11.6042
JMJD6	10.6775	10.6146	10.1771	12.5756	10.9838	9.96329	9.68271	11.1089	10.0929	11.426	9.57746	10.4698	10.5798	10.5366	9.80081	9.05829	10.781	10.758	10.885	10.9192	11.0666	9.44198	11.5334	10.5716	11.2692	9.77019	10.665	10.599	10.508	9.81284	9.99297	11.4001	9.84824	9.81487	10.1437	9.93855	10.2262	10.426	9.59584	9.72176	10.6256	9.77297	11.641	9.53477	11.1745	9.69511	10.3459	9.99685	11.1834
ING3	8.57438	9.42561	8.73402	8.43331	8.15445	9.41198	8.48353	8.08975	9.49226	8.86806	8.78409	8.60194	8.61968	8.86308	8.72385	9.2774	9.05712	9.52304	9.86702	10.5896	8.98722	9.68645	8.4171	9.54159	8.88197	8.63429	8.58842	9.75926	9.02888	9.44599	8.97823	9.81356	8.68149	8.89666	9.65381	9.13822	11.2079	9.16791	9.37929	9.94579	9.50945	9.56763	8.48783	9.11822	8.88652	9.87756	8.7199	8.9763	9.68163
MBD3	11.4538	11.0304	10.8604	11.9159	11.7502	11.7843	11.71	12.0171	11.3415	11.516	10.6667	12.1091	10.9276	11.4398	11.1163	11.7862	11.9018	12.3567	10.9413	11.9412	11.2369	10.1852	11.5247	9.52234	11.0841	11.8943	13.0845	12.2354	11.6539	11.2005	11.276	12.5405	12.0079	11.3013	10.4686	12.0005	10.907	10.0001	11.2011	10.8519	11.7291	11.8579	11.4945	11.3352	11.9397	11.2279	12.2257	11.3396	11.8562
HLTF	12.8794	12.9624	11.828	12.2222	12.413	12.226	12.2043	10.7674	13.0754	11.4385	13.2574	11.395	12.4262	10.6804	12.2744	11.4264	12.6024	12.8948	12.7618	13.2445	12.4896	12.7181	12.9187	11.0539	13.0836	12.1242	9.9081	12.7935	13.4869	13.0328	11.5353	12.7014	11.1692	12.7391	12.9151	11.3888	13.191	14.2262	12.4882	12.5254	12.1027	11.1453	12.4164	10.8658	12.5155	12.6163	12.0479	11.3797	12.5361
UBE2D1	9.8885	10.8702	10.2384	10.3723	10.2498	10.0375	9.75833	10.0901	9.70361	10.9396	10.5198	10.3678	9.61097	9.92824	10.2954	9.61733	10.5078	10.4651	10.1589	10.3939	10.2226	11.9553	9.84952	11.8214	12.1207	10.2735	9.83561	11.6361	9.80673	9.71146	10.1586	10.5721	9.78352	10.475	10.1676	10.3948	10.3875	10.1346	9.9344	10.3939	10.4335	10.4116	9.29992	10.2527	9.59021	10.2647	10.4274	9.61818	10.4535
SMARCE1	12.6088	14.0339	12.3746	11.4166	13.2133	12.3121	12.8394	11.3928	13.038	12.2862	12.4955	12.229	11.8141	12.6943	12.316	12.0494	12.3961	12.1962	11.8669	13.1212	12.4366	12.4522	13.2306	12.512	12.6713	12.515	12.2036	12.892	12.6256	12.781	11.8739	13.7536	12.9168	12.1859	13.8364	12.3309	12.242	12.9126	12.1494	13.0433	11.9874	13.1263	12.5027	12.6736	12.8135	12.834	13.3477	13.0241	11.4356
KDM5A	12.3907	12.7812	12.3986	14.6301	11.9954	12.8647	12.1308	12.1629	12.5301	12.2596	12.851	12.0733	12.447	11.626	12.6202	12.121	12.7654	11.809	13.2094	14.6518	12.3409	12.8626	12.2297	12.6634	12.3921	12.2073	11.1195	13.1377	12.8116	12.3516	12.9865	11.7467	11.312	13.1852	12.5199	12.1958	12.0984	12.0449	12.1921	11.8247	12.4729	12.1666	11.5632	11.5708	11.6655	12.7715	11.3166	11.691	12.6221
CLNS1A	11.6702	12.3358	15.3353	12.7221	12.2696	11.9026	12.3615	11.7547	12.8299	12.9332	12.1978	12.5524	13.5777	12.2146	12.2589	14.0724	14.5739	13.9408	12.8819	12.8814	11.6798	12.2823	12.1211	12.1365	12.6133	14.1413	12.8435	14.4922	11.761	12.1966	11.6854	12.5434	13.7229	12.5129	11.9508	11.7305	12.2264	13.2178	12.2408	12.5051	12.364	11.6086	12.7231	12.5975	11.9219	11.7438	12.1353	12.4027	12.9801
EED	9.32511	10.5186	9.61826	10.4172	9.15964	9.97632	9.86243	9.41372	9.79031	10.2908	9.94946	9.4416	9.53791	10.3623	9.61353	9.32313	9.44537	10.8202	11.3524	11.0905	9.50505	10.2409	9.89391	10.4784	10.3349	8.93137	10.6126	11.8353	9.09815	10.0837	9.95634	10.945	9.39203	9.89103	9.44059	9.86014	10.8228	10.6914	9.85856	9.62084	10.9088	9.50336	9.70404	10.3048	9.96216	9.39482	10.0916	10.737	9.4316
ZNF532	10.8685	11.3585	11.1528	11.1485	11.8902	12.3436	11.6618	12.2887	12.2972	11.3244	12.2361	11.6097	12.8315	11.5072	11.7238	11.5582	11.1066	12.3849	13.1795	12.9263	11.2915	12.5605	11.23	12.1226	10.3321	11.8413	10.9046	14.0133	11.8992	12.319	11.2465	12.976	11.9203	11.1286	12.0967	12.4611	13.5216	11.5387	11.1491	12.0839	12.876	11.1202	11.6632	11.3212	11.0579	12.2271	11.0329	11.1235	11.9657
ACTB	18.449	17.1483	18.3155	18.4396	18.2371	18.2021	18.0702	19.6814	17.8143	18.9413	18.2395	18.3901	18.2497	18.6028	17.9095	18.7179	17.4114	19.4381	17.5084	17.0235	18.1639	18.2889	17.3302	17.8651	18.7545	17.6907	18.4512	18.413	17.0854	18.1237	17.4972	18.4133	18.7788	17.8459	17.9712	17.9945	18.3364	18.102	17.2476	17.9862	18.6541	17.3897	17.5221	18.2425	18.5772	17.5531	18.4322	18.0002	18.2462
BAZ2A	14.5095	13.7985	13.4873	12.9325	13.066	13.3474	12.8545	12.642	13.2648	12.6478	14.1705	12.9712	13.9432	12.9951	13.4367	12.6881	13.4274	13.2248	13.0673	13.0041	13.1707	13.8573	13.1263	13.2574	13.0788	12.1576	12.0907	13.6144	13.821	12.977	13.484	12.2228	12.272	13.2912	13.7127	13.1052	12.6534	13.1358	13.3431	13.2395	13.0285	13.8088	13.6799	12.4665	12.7772	13.2172	12.1532	12.8318	13.2646
UBE2T	11.0636	11.404	11.401	10.7131	10.1794	7.49606	9.14129	10.2112	9.08905	11.7172	10.6581	10.8214	11.9397	11.113	9.3833	9.86287	10.5714	10.9551	10.1748	12.2392	10.1232	10.0769	11.0075	9.75748	11.9773	9.93157	10.5302	12.2379	10.111	10.3489	10.155	13.1304	8.79697	10.0716	8.85095	9.34869	11.4823	11.8253	9.39757	10.486	10.0429	10.5283	11.342	7.71608	11.4161	9.40566	10.1017	9.83707	10.9165
EXOSC5	10.0171	8.63844	9.99863	10.7519	10.3662	9.92714	9.91718	9.14274	9.64897	12.1613	9.69015	10.489	9.47112	10.2372	9.67869	10.669	11.1085	11.848	9.94073	11.6443	10.901	8.75256	10.1925	9.44082	10.5411	11.0798	11.8628	10.1439	9.6048	10.2148	10.1562	10.8833	10.9808	10.8992	10.5243	9.65617	10.8574	10.9428	10.5758	9.62648	9.65722	9.81897	9.63422	10.3459	11.2226	9.38389	10.7489	10.3234	10.4562
SIRT6	9.29564	9.6668	9.70929	10.1364	10.0792	9.61045	9.89085	10.4039	9.28393	9.91517	9.35033	10.4076	9.52821	9.85542	9.62629	10.0726	9.94834	10.1621	9.00082	10.2403	9.26683	8.06	9.46084	8.84192	10.2777	9.57778	11.1748	10.1306	9.15744	9.44785	9.84053	10.2881	10.7852	9.6925	8.75461	9.35245	8.89893	10.6308	9.38663	9.07854	9.46656	9.7116	9.78175	9.94284	9.86759	9.05242	10.4892	10.2076	9.66446
JADE1	11.5266	12.0333	11.2179	10.2043	11.325	11.4844	11.0223	9.4172	11.5266	11.6113	9.88724	11.4818	10.7089	11.1485	11.0161	10.792	11.6813	10.7494	11.6687	11.4555	11.3887	9.86918	11.4089	11.2539	10.8434	10.9105	11.8837	10.6622	11.3065	11.4829	11.4568	11.67	11.8299	11.5342	11.2544	10.9596	11.117	11.1227	12.3831	11.0853	10.4182	11.2478	10.7302	11.9521	11.0807	11.108	11.0661	11.552	11.2921
MLLT10	10.9369	11.2549	10.1511	10.695	10.7248	10.8887	10.255	10.0726	10.4223	10.7124	10.7886	11.1564	10.8105	11.0561	10.9537	9.87955	10.8431	11.1377	11.9647	11.6795	10.4645	11.5258	11.1877	11.3952	10.4839	10.2775	10.1012	12.1696	10.3024	10.6304	10.3443	11.2223	10.2798	11.1338	11.4852	11.1104	12.3759	10.7937	10.4019	11.373	10.1589	11.4359	11.0641	10.5846	10.8632	10.9089	10.4737	10.9705	11.3386
ZCWPW1	8.21377	6.86635	7.22096	7.45324	8.55657	8.20051	7.80207	6.59114	7.68862	8.40592	8.27241	8.57704	7.60038	8.1499	8.12629	7.96088	6.58462	7.05465	8.19876	8.89595	9.23995	7.74494	9.37318	9.4575	8.98494	9.554	8.3207	8.07923	9.03633	9.25788	7.52784	7.31628	8.44871	7.22196	8.95501	9.3877	7.92113	9.3182	8.25682	7.51521	8.26065	7.78345	7.26778	8.79587	7.4417	9.05701	7.76644	9.58567	7.93477
SP140	6.84927	5.87866	8.20298	8.24692	4.75223	8.34635	6.95924	6.13117	6.90438	7.40166	5.85095	5.0155	9.15223	8.45797	8.61024	8.40905	8.4535	7.90872	7.47392	4.7873	6.55502	6.95082	7.82349	7.55945	8.77107	6.8257	7.41979	7.05938	5.46848	5.70483	7.747	4.80516	6.39148	8.98684	7.91399	7.16953	7.21145	7.98092	8.10043	6.49868	6.54215	6.27156	8.46503	7.21738	6.51847	6.55645	8.64792	5.43401	8.53504
KEAP1	12.3787	12.955	12.3011	12.217	12.4904	12.3901	12.4013	11.9083	12.1143	11.902	11.972	12.1368	12.3202	12.1578	11.8651	12.1232	12.9438	13.2085	12.7176	12.0684	12.0325	10.6471	12.5774	10.2218	11.8002	12.263	12.5312	12.6031	11.666	11.8419	12.3864	12.9411	12.561	11.9056	12.7421	12.0181	12.7192	11.3421	12.552	11.853	12.5154	12.5565	12.7608	12.2528	13.0823	12.0315	12.5181	11.8637	13.5686
SMARCA2	12.3417	12.7492	13.7365	12.6823	12.996	13.7043	13.6754	12.7861	13.3258	13.1829	13.261	12.3667	13.8398	12.7755	13.7791	13.3901	13.8181	11.8121	12.9351	12.4026	13.2186	12.4114	11.723	13.8257	12.2892	13.2557	11.8739	13.0384	13.6434	13.6871	13.787	14.025	12.3957	13.3874	13.9902	13.0908	13.3778	11.971	14.0807	13.7571	13.0161	12.2346	12.6595	13.2898	12.3911	13.2951	12.6338	12.54	11.9872
SMARCD3	9.47725	10.1758	11.839	11.1659	9.70734	9.25361	10.7069	11.0631	8.32742	8.23918	8.68628	11.3256	8.6151	10.759	9.3833	10.1155	11.0937	13.4419	11.0619	10.574	9.89318	6.92191	9.39333	8.85597	9.70466	9.19167	11.446	7.35246	10.9356	9.65637	9.89028	9.3823	10.3775	9.72832	8.52489	10.4867	8.85403	10.063	10.5604	8.80282	10.4803	8.75785	11.2643	10.1426	9.11258	10.2244	12.4881	12.355	8.86782
KAT6A	14.7584	12.3466	13.1724	10.903	12.7413	13.0245	12.4808	12.183	12.7132	10.3627	13.1901	12.3589	13.5016	11.2539	12.6762	12.2634	11.5751	11.6572	12.5643	14.5352	12.6617	13.1649	13.3923	13.7528	11.5135	12.0113	11.6774	13.4526	14.9859	12.3957	12.9194	11.9502	10.9478	12.5272	12.6754	12.8385	12.2314	12.3223	12.516	13.003	11.433	13.5121	13.277	12.1819	11.1363	13.8132	11.5306	11.9797	12.1787
REST	12.7443	12.0311	11.9499	11.2095	11.5772	12.0747	12.1407	11.4542	11.8625	12.3671	12.3916	11.2106	12.2262	11.6531	12.1991	11.8914	11.287	11.5449	12.2427	10.5272	12.0175	13.2791	11.8246	11.8564	12.4354	11.4296	10.7372	12.2624	11.5816	12.0967	11.9191	11.9065	11.1588	12.0836	12.1619	11.7739	11.9104	11.0505	11.8761	12.1682	12.1441	12.5958	10.9653	11.6355	11.7683	12.1415	11.1964	11.3657	12.0142
NCOA1	12.6485	12.6552	12.283	11.5804	12.4134	12.8468	12.5139	11.767	12.6246	10.355	12.7799	12.642	12.7659	11.8634	12.3594	11.6433	12.9187	11.7906	11.8922	12.0619	12.1402	13.0906	12.3167	12.4946	12.2632	12.0368	11.1725	12.2105	13.3262	13.1887	11.9825	12.0115	12.4622	12.128	12.0005	12.0764	13.4803	12.0106	12.545	13.5046	12.6812	12.3073	11.9382	12.3358	11.0236	12.5813	11.1613	11.7578	12.1075
BCORL1	10.4934	10.9141	11.3308	10.4351	11.231	10.6872	10.3883	10.2815	9.31643	9.69252	10.728	11.7348	10.5125	10.1157	10.0275	10.2694	10.3969	10.6907	10.4594	11.5679	10.9554	9.55769	10.8152	10.7446	10.7735	10.4086	10.1709	9.98988	10.3368	10.1203	10.2353	10.8775	10.6961	10.5853	10.6808	10.062	9.86949	9.60049	11.0376	10.028	11.1441	12.0595	10.8851	10.3274	10.1063	10.5728	9.9824	10.7457	10.5373
ATRX	12.8257	13.8812	12.722	12.2317	12.2252	13.0589	12.6958	12.0572	13.3066	11.9065	13.1205	12.34	13.1185	12.0767	13.143	12.3899	11.7469	11.1777	12.8076	13.0228	12.8466	13.5913	12.7963	13.3013	12.6598	12.2553	11.5029	13.0934	12.8758	13.0787	12.9595	12.0103	11.6512	13.6971	13.5785	12.5281	12.8706	12.4063	12.9786	12.9942	12.7352	13.6582	12.4	12.1251	11.8023	13.4344	11.7788	12.4353	12.5119
RAD54L	9.13018	7.87315	9.04243	8.82425	8.46605	6.35234	7.09569	9.78046	8.1221	8.83683	8.52381	8.25695	8.31569	8.64242	8.10456	9.01715	8.95265	11.1729	10.1393	10.4231	8.2374	8.12486	9.33959	7.09343	9.73236	6.44812	8.8025	10.7569	8.21517	8.85276	8.39605	11.5507	7.17083	8.76792	7.25996	6.36967	10.1493	9.25077	7.59826	7.9879	9.11415	10.0171	9.57796	4.69559	10.1751	8.39333	7.44405	7.29035	7.84897
AURKA	11.7151	10.9764	10.7758	11.3707	10.1252	8.24426	8.97726	10.2815	9.67882	11.3171	9.9895	10.7412	10.5597	10.7366	9.81648	9.47603	11.0637	13.1489	11.5667	11.7946	10.5133	10.6998	11.4532	10.9543	12.537	9.5276	9.51693	12.2698	11.1301	9.45893	10.406	12.5307	9.3898	10.1677	9.50122	7.96277	12.7315	11.9464	9.27833	10.3374	9.61856	11.1764	11.6607	7.66976	11.6982	9.60074	9.8179	8.4562	9.92511
DNMT3B	9.46075	8.97329	8.74614	8.1292	9.61206	7.83991	7.27884	8.62265	8.09511	11.9863	9.55301	9.22283	10.3236	9.41994	7.68396	7.94634	8.01956	11.3705	9.37632	9.65597	8.66967	8.25804	9.52865	10.4983	11.5808	8.22184	8.7057	11.2792	10.3525	8.61257	9.68007	11.4887	9.59909	9.41715	6.89163	7.68706	10.037	9.76095	7.07874	7.51521	7.579	9.50737	9.60741	7.64603	10.0171	9.16308	7.61423	8.92831	8.38689
RCOR1	11.8759	11.7533	11.7638	11.3815	11.6086	12.1514	11.6139	10.5472	12.2106	11.5248	11.548	11.962	12.0812	11.3122	11.8775	11.8115	10.6924	12.4091	11.6329	11.9409	11.0804	12.7196	12.3353	12.5578	11.7048	11.6688	10.8176	12.5537	12.0709	12.1364	12.1378	10.5068	11.2972	11.6126	11.9866	11.5685	11.8015	11.4204	11.4181	12.0578	10.8845	12.3102	11.1694	11.7774	11.4476	12.1523	11.1195	11.4794	11.7095
CDC6	10.6125	10.6575	10.7839	10.9873	10.433	7.59155	9.43725	13.4827	10.6009	10.6697	12.9979	10.2089	10.0427	10.6081	9.44799	9.85252	11.4448	11.7397	11.768	12.3529	10.3909	10.3169	11.3049	10.7017	11.588	9.7494	9.84132	11.9714	10.59	10.1144	9.50703	11.8935	9.07453	10.464	10.1784	7.98717	10.4168	11.9825	9.42099	10.0575	9.60783	11.6801	12.1521	7.06467	11.3476	10.3382	10.4918	8.52236	9.4408
CBX5	14.7171	14.4629	13.8835	12.4682	13.0551	13.4171	12.9147	12.2849	13.6969	13.4143	14.3594	13.6376	13.9623	12.4016	13.6322	12.665	13.776	12.5883	14.6398	15.1643	13.1464	14.4586	12.8714	13.345	13.3138	12.4652	13.0541	14.0497	14.3187	13.3632	13.2966	14.8118	13.4652	13.8549	13.5001	13.0667	13.444	13.6276	12.912	13.7829	12.9927	14.3331	13.3037	12.6918	14.0072	13.9669	13.2427	13.2774	13.0197
BRPF3	12.7732	12.8999	12.04	11.3291	12.1713	12.0122	12.1331	10.8064	12.6821	11.3334	12.5892	12.4207	13.0523	11.7974	11.2252	11.5661	12.3016	11.4176	11.2942	12.664	11.5148	12.9784	12.5959	12.5505	12.1306	11.7443	11.0324	12.3799	13.2059	12.0403	12.9657	12.2304	11.2617	12.3072	12.2923	12.5385	10.9962	11.6532	12.4473	12.4564	12.1671	13.2096	11.5029	11.8896	12.1041	12.4972	11.3289	11.7942	11.4077
SIRT1	11.1976	10.4616	11.0882	10.3723	10.841	11.4134	11.2544	9.92418	11.1621	10.7879	10.9251	11.1708	11.1119	10.8224	11.3358	11.1089	10.4423	10.4848	10.4631	12.1279	11.1943	11.6533	11.2528	11.6599	11.1994	10.2155	10.2373	10.4902	11.3214	11.1015	11.1326	11.1795	10.5953	11.0172	11.3901	11.403	10.4502	11.0157	11.1098	11.612	10.5567	11.9999	10.414	11.3315	10.1211	11.4139	10.4314	10.8224	10.7948
JAK2	9.85858	9.82904	10.2004	10.0221	10.8719	11.2058	10.2218	10.0459	10.4372	9.50461	10.523	9.09335	9.99064	10.3955	11.2219	10.2108	9.88849	10.2658	10.5485	9.58362	9.89161	10.2004	9.08641	10.5877	10.1145	9.7494	9.81835	10.0202	10.2099	10.1156	10.6982	9.08618	9.6779	10.3852	13.2161	9.95101	9.71484	9.40139	10.5742	10.5842	9.9666	10.4364	10.038	10.668	9.27096	10.4594	9.80968	11.0149	10.0445
GADD45B	11.6652	10.1453	10.9151	11.446	13.237	13.3967	11.9825	12.4932	11.2054	11.8673	11.1408	10.8558	11.1985	13.2457	11.0935	10.6638	11.4529	11.9946	9.98141	8.81301	11.7028	10.4712	10.4112	10.5579	11.4318	11.2643	12.3717	10.4884	11.2894	11.9695	11.8593	12.1977	13.0949	10.4285	10.1236	11.0252	10.4754	11.5149	9.64869	11.0128	11.3966	13.3971	10.6993	12.303	10.8602	10.7292	11.2851	11.0546	11.789
CECR2	10.4893	11.5902	3.94199	9.51058	8.47227	5.21857	7.60274	9.53064	5.82074	9.89408	10.1611	4.17772	6.16987	9.53143	4.54062	8.55992	11.0944	4.74797	7.49582	10.7519	9.42053	9.48544	10.1305	11.1316	3.11468	9.17759	3.04331	4.49785	10.6256	7.7089	8.74999	9.00808	6.57526	4.90373	9.6052	5.38701	4.33633	8.69658	4.29891	4.63799	5.76487	2.82241	9.36294	6.27424	9.42162	2.60391	5.67288	3.20794	8.16078
SMARCB1	12.0357	12.214	12.2936	12.7433	12.1054	11.3773	12.3226	12.5257	12.1093	12.8523	12.3941	12.4326	11.6279	11.5426	11.9018	12.7326	12.5359	13.284	12.5898	13.4266	11.8328	11.3722	12.565	11.5851	12.0454	12.5648	11.7879	12.297	11.6317	11.9259	11.2522	13.561	12.4926	11.6117	11.3342	11.8133	11.7005	11.9506	11.9719	10.8656	11.9574	11.5575	11.9584	11.8264	11.8328	12.1442	11.8162	11.6666	11.9164
HIRA	9.69607	9.72891	9.6444	10.3556	9.17496	8.9003	9.30743	9.98399	9.65822	10.4966	9.90989	10.0564	9.37155	8.96192	9.97055	9.38553	10.8245	10.3411	10.2637	11.1282	9.52543	9.40067	9.53196	9.95048	9.68241	10.647	9.6723	9.94661	9.90565	9.27261	9.34857	10.4909	9.68701	9.94496	8.84357	9.84821	10.0533	9.97105	9.78964	8.66713	9.61321	8.98426	10.4116	9.63159	11.0933	9.81113	9.45374	9.14328	9.3771
APOBEC3H	4.87641	3.3874	6.15078	5.14069	2.01898	5.1863	5.03945	4.77192	4.87807	4.64461	3.41026	3.93055	5.4788	7.3622	5.99196	5.3269	5.80303	6.43252	4.81743	3.06034	3.85173	4.24773	4.72435	5.65471	5.90065	4.26086	5.69228	3.91484	2.13126	1.48286	4.44722	3.10127	6.07384	4.71795	5.82601	5.38701	3.58157	4.71484	4.63104	3.55985	4.04677	2.95387	5.62669	4.26823	5.24173	4.89641	5.74365	1.61357	4.99557
CBX7	10.1782	10.6252	10.7413	9.94337	9.51004	10.8068	10.5124	9.18004	10.4835	8.58574	9.89213	10.8153	9.19884	10.0305	10.9768	10.3295	11.7973	9.71512	9.28283	8.88198	11.0077	8.52157	9.16522	9.81325	9.09908	11.1311	11.0934	8.18074	10.5606	10.5523	10.8641	9.82029	11.3179	10.1437	10.2377	10.7545	8.47474	9.8758	11.5358	8.954	9.70161	9.8038	9.33555	11.8356	9.88066	10.2487	10.725	10.6793	10.3712
RBX1	11.2075	11.2765	11.7549	12.1882	11.5206	10.6262	11.6985	12.322	11.4136	12.5695	11.6365	12.4761	10.2852	11.4434	11.5771	12.3027	12.5487	12.2187	11.7984	11.0703	11.5678	11.9103	11.5821	11.3313	11.5389	12.2231	12.4763	10.9998	11.4608	11.3647	10.9801	12.6228	12.9149	11.5285	10.9591	11.034	11.1809	12.0989	11.5988	10.9496	11.1795	10.582	11.4487	11.7964	11.9106	11.234	11.8406	12.0339	10.8744
EP300	13.409	13.7942	13.2348	12.7006	12.6552	12.9712	13.0786	12.7257	13.2373	12.7669	13.6006	13.0441	13.0215	12.3283	13.5629	13.098	13.6453	12.5162	13.1857	12.3767	12.762	13.8794	13.2578	13.4587	12.4898	13.255	11.4683	12.7097	13.8963	13.0462	12.9327	13.1764	12.7287	13.3501	12.8601	13.0219	12.9703	13.3866	13.0779	12.7978	12.383	13.4798	13.4009	12.5765	12.1662	13.3748	11.7851	12.8937	12.4864
HDAC10	8.32371	8.24725	7.20348	9.20552	7.78669	6.99798	7.9109	8.90105	7.44313	8.20045	8.54049	9.4416	7.20923	8.59627	8.45865	8.42661	8.9412	8.43619	7.89244	6.47735	8.46967	6.08919	8.55031	7.22911	7.70543	8.57108	10.1012	7.56049	8.50827	8.42187	7.72136	7.54824	8.92252	8.87181	8.37605	8.25971	7.20252	7.91856	8.08698	6.81742	7.40819	7.24304	7.91837	8.59364	8.06264	7.72073	10.5236	9.2423	8.09708
PRMT5	11.7532	12.4207	11.6169	12.1207	12.1302	11.7454	11.9662	10.7957	11.6803	11.7068	12.2956	11.936	12.2028	10.6326	11.7462	11.9515	12.3106	11.4433	12.1939	12.3048	11.6322	11.9395	12.332	11.8637	12.3663	11.8328	10.5547	11.7395	11.7077	12.0827	11.506	11.2826	10.6409	12.123	12.0785	11.4802	11.6546	11.9605	12.456	11.7947	11.8294	12.2489	12.5683	10.7634	11.977	11.9542	10.9418	10.5944	12.8214
ALKBH1	9.97935	9.11956	9.19612	9.69589	9.63163	9.95733	10.0237	8.70458	9.82974	9.74561	9.94946	10.128	9.62924	9.3241	9.50162	9.5176	8.58806	9.09165	9.52219	9.88045	9.33998	10.0109	10.2408	10.2218	10.4579	9.46639	9.46612	8.65066	10.2425	10.0633	11.1106	8.55411	9.42287	9.31436	10.2179	9.68926	8.92087	9.5509	9.63026	10.4696	9.46854	9.99815	9.09837	9.68204	10.1174	9.39482	9.3583	10.1061	9.52965
VRK1	9.851	9.35554	10.1737	9.8704	10.0168	9.16325	9.54646	9.991	9.17212	10.5204	10.29	10.0603	9.81426	10.2624	9.52361	9.90734	8.96684	12.0923	10.5788	11.4863	9.52543	9.8073	10.6129	10.1777	10.8157	9.84157	9.61348	11.1776	10.5411	9.88583	9.90459	10.0668	9.28099	9.37062	10.0582	8.95247	10.4302	10.6184	9.23629	10.6761	9.86216	10.3563	9.62603	9.0293	10.7904	9.89818	9.45637	8.91605	9.84842
RPS6KA5	10.324	11.0114	8.563	8.45696	10.4234	10.7144	10.5633	9.62383	10.2357	10.0588	10.1825	9.8131	9.77583	9.94099	10.8101	11.0016	9.75263	9.28951	9.75645	10.9436	9.84535	9.80861	11.099	11.0918	10.3283	10.2629	9.29368	8.13811	11.3347	10.5906	11.2404	9.67621	8.79697	10.4007	11.4601	9.89021	9.61071	10.4432	8.9296	11.1444	8.9226	11.0299	9.43276	10.5768	10.4106	11.0423	8.4819	10.0747	8.46467
BRMS1L	9.40319	9.40338	8.98221	8.8778	8.45354	9.06906	8.81869	8.7767	8.75577	7.91964	8.85915	9.19036	8.79578	8.67331	8.8812	8.55673	9.92237	9.67002	10.3614	10.1218	9.57515	9.00542	8.9347	10.0455	9.68241	9.10803	8.79075	9.29928	8.10256	8.74824	9.41406	9.15389	8.10735	9.15873	8.74144	8.94501	9.78529	8.85329	9.30181	9.18365	9.0148	9.46116	9.02856	8.6838	8.88939	9.01041	8.58186	8.44345	8.91872
ZMYND8	13.2108	13.2365	11.6276	11.6551	12.0787	11.6929	12.5591	12.0995	11.6747	12.6049	12.4064	12.4314	12.4425	12.7658	12.312	12.0217	12.9003	13.3802	11.3962	12.7159	12.3859	14.0428	12.674	12.0303	11.6405	11.4907	12.7654	11.0402	12.7342	12.5215	12.765	12.576	12.2605	12.7749	13.5695	11.3676	11.9523	13.006	12.5605	12.2903	12.9329	12.706	13.5112	12.2906	11.9428	12.1593	12.8485	12.171	11.4683
MRGBP	10.4974	10.3264	9.91386	11.2858	9.85495	9.47511	9.67001	10.5708	9.55799	10.8065	10.442	10.4386	9.54995	10.4362	9.93406	10.2616	10.4685	12.4228	10.8781	10.5662	10.1757	9.70919	11.5465	9.90797	11.4022	9.79438	10.0917	11.2726	10.6897	9.88719	9.93558	10.9591	10.563	9.99184	10.2207	9.72741	11.5219	10.8334	9.67741	9.52295	10.5389	10.2119	10.622	9.6762	11.1241	9.28164	10.4619	10.2667	10.6612
CSNK2A1	13.1506	12.669	12.5616	13.1112	13.0211	12.5605	12.7268	12.9441	12.5744	13.4752	13.2682	12.9811	13.2165	12.5475	12.7614	12.5765	12.899	12.8599	12.9438	12.9265	13.4035	13.6088	13.9559	13.5501	13.09	12.5408	12.1699	13.0517	13.1221	12.6415	12.6493	13.3094	12.1457	11.6349	13.3723	12.3699	13.9568	13.8559	12.6783	13.0127	13.1807	13.2866	12.4441	12.4665	12.6805	12.0044	12.6309	11.9503	12.7019
ZNF516	10.427	11.2667	10.2114	10.4992	9.57212	10.6164	10.9934	9.12159	12.4445	7.0342	10.0314	11.2707	10.895	10.8855	11.1705	11.5292	7.23658	6.12014	9.8754	11.1936	10.667	8.39406	10.9487	8.80475	10.0418	10.2893	9.47349	11.6339	12.5826	11.7278	11.0775	5.63982	10.7299	8.96612	10.2674	11.7742	7.34726	9.81018	12.0709	11.0894	11.2645	12.7142	9.80008	10.4036	10.1514	11.6313	10.2397	10.885	12.2092
SUV39H1	9.83316	8.82395	9.93387	10.0496	9.37726	9.2806	9.17763	10.507	9.01537	10.7321	9.79987	10.1595	9.80022	9.43968	9.16627	9.79147	9.71783	11.1825	10.0172	10.1194	9.64387	7.15507	10.0335	9.33851	10.7126	9.40729	10.3376	10.7236	9.84966	9.05618	9.88451	10.7343	9.69966	9.43987	9.59206	8.84444	10.2372	9.65192	8.93462	9.58943	9.36193	10.1584	10.5284	8.75763	10.7773	9.46562	9.70273	8.9763	9.71989
SMARCA1	12.003	11.5061	9.68589	11.4445	9.59508	12.5845	10.1466	12.6305	12.8015	12.1158	13.9346	10.3235	11.0084	9.16328	11.9645	9.9817	11.4932	8.93652	13.0039	10.9623	11.8089	10.4828	12.7406	10.8543	12.3448	11.3733	9.66588	10.6614	11.0773	12.6443	11.6666	12.1138	11.7109	11.7408	12.7472	11.1665	10.7412	10.3951	9.0978	12.5602	12.7276	11.9452	11.642	12.2039	12.1653	11.8686	10.353	11.1473	10.139
RBBP7	13.3641	13.0364	12.938	14.9048	13.5172	12.6183	13.2827	12.0342	13.7319	13.2683	13.1805	14.2543	12.8878	13.3736	13.2178	13.2608	13.6431	13.1316	13.3394	13.5856	13.4964	12.5535	13.3218	13.0281	13.8123	13.4852	13.2747	13.7051	13.4743	13.3098	13.2936	13.6864	13.4912	13.8974	13.0478	12.4365	13.4409	16.6372	13.3481	13.7154	13.2159	13.3009	14.2257	12.6592	13.7179	13.2226	13.2425	13.1586	13.5585
SCML2	9.44741	8.79692	5.70573	8.44912	6.27285	7.21343	5.03945	5.55646	7.98912	5.55535	7.6519	7.54823	8.32692	8.26867	6.71983	5.38555	8.84925	8.95167	9.07544	11.2249	7.93628	4.04817	8.68122	8.51371	10.0441	5.9618	6.99737	5.74351	8.45922	6.6137	8.38793	9.93399	6.9098	9.12408	8.10706	7.48945	10.3313	9.39099	5.93773	5.98743	6.49636	7.59489	8.95192	7.44069	9.02636	8.27215	8.5673	6.70049	7.20518
JADE3	11.6034	11.2953	9.87299	12.5906	11.0611	11.6803	11.018	10.133	10.4439	11.5946	10.9581	10.9412	11.6239	10.8386	11.6128	11.3158	9.54518	11.5455	11.0975	12.6231	11.4347	11.1134	10.1682	11.7748	12.1564	11.5289	10.0917	11.9895	10.7189	10.2503	11.7522	11.3715	11.8279	10.9905	11.4267	11.8303	11.7151	10.0432	9.56382	11.2344	10.7737	12.0125	10.6516	11.2938	11.1296	11.6945	9.42442	10.3533	10.1999
USP11	11.5695	11.6093	12.2559	14.0477	12.2602	12.1908	11.988	12.8563	11.7366	11.5292	11.815	12.3197	11.8427	11.4179	11.652	12.4299	13.299	12.3276	12.4835	12.9186	12.3475	11.3565	11.9132	11.7954	12.2682	12.1554	12.6563	11.3525	12.7075	11.8888	11.4866	11.731	12.4777	11.9656	12.2492	11.3911	11.1911	10.9675	11.7583	11.813	11.6454	12.2031	12.3436	11.7345	11.3466	11.9798	12.5674	10.939	12.2089
SETD6	10.6609	9.73604	9.69998	10.0727	9.22366	8.99416	8.8608	9.72264	8.84354	10.9816	9.67889	9.0266	10.0647	10.8771	8.7934	8.67901	9.76729	10.7363	9.94206	10.0486	9.5335	9.03722	9.80236	10.4172	9.94665	8.73001	9.98746	9.92029	10.0461	8.97873	9.45353	10.8005	8.94394	9.79444	8.9754	9.07134	9.89742	9.87729	9.27833	8.84212	9.12422	9.30369	9.90375	9.27728	9.55803	10.4542	9.5727	9.56816	10.425
MAZ	12.8833	12.5145	11.9633	12.5734	12.4215	11.3661	12.004	11.5859	12.2413	12.1794	11.687	12.6917	12.3642	11.1732	12.0775	12.3683	12.8019	12.6331	12.158	12.2845	12.2372	11.0865	13.7973	10.9725	12.3921	12.2663	11.062	13.2319	12.64	11.7324	11.6821	12.35	11.7082	11.8761	12.0287	12.7859	12.2762	11.7666	12.1475	11.7691	12.3329	12.348	12.865	10.6109	12.4454	12.0965	11.6631	11.2924	12.3348
KAT8	11.1557	11.4514	10.5644	11.3	11.1597	10.8337	10.7956	10.5377	11.4232	11.9215	11.1222	11.6465	10.5585	11.183	10.9778	10.5987	11.6945	10.8937	11.1514	10.3889	10.9041	10.0996	12.1742	11.1488	11.1564	10.7031	12.3408	10.9998	11.2886	10.8953	11.8153	11.4544	11.6245	10.3666	11.0712	12.0308	10.9728	11.773	10.8492	11.557	11.1631	11.1311	10.919	11.0215	11.8477	11.2641	10.966	12.7713	10.8155
RNF40	13.0025	12.8469	12.3639	13.0219	12.6792	12.3256	12.545	11.5483	12.9127	12.1178	12.611	12.7777	12.4418	11.617	12.364	12.08	13.3126	11.5764	12.3611	11.9395	12.7551	9.90655	13.8174	11.2212	12.8897	12.3494	11.602	12.4426	12.4687	12.1864	12.5574	12.4876	11.067	11.7646	12.0648	13.1351	11.5366	12.6007	12.6606	11.1722	12.6498	12.5304	13.0543	11.6332	12.6522	12.5161	11.6138	11.4637	12.3826
EYA1	4.70764	9.24737	3.85513	6.08005	6.02487	4.72949	8.36701	2.101	2.62406	3.00068	6.82484	9.99196	3.45477	3.76332	5.32116	7.40267	4.05887	4.88058	3.86771	9.19372	6.49014	2.56277	8.07098	7.9165	5.41665	4.56766	3.95305	5.26882	3.86037	7.81045	7.83332	2.38186	5.47733	3.32797	3.84233	5.90004	1.50011	6.95871	5.93773	6.0559	5.65801	2.95387	3.32283	5.02486	0	3.6839	3.4931	5.12892	6.9092
NBN	12.88	14.1541	12.5605	12.544	12.4008	12.6228	12.956	10.7538	12.1447	12.7875	12.9593	12.4242	13.0135	13.0935	12.812	12.7035	12.5751	12.4043	12.4837	12.6851	13.0056	12.6021	13.9214	13.5331	14.7058	12.5621	11.758	13.5801	13.2888	13.0432	12.6361	12.579	11.6889	13.567	12.6918	12.0809	13.9127	12.8322	12.685	13.6647	12.2064	12.5319	12.6784	12.1213	12.4383	12.6623	11.8074	12.1384	12.9425
CHRAC1	11.8781	11.3258	10.6636	10.6817	10.7352	10.7333	10.6247	10.291	11.3902	10.5477	10.9596	11.5433	10.7873	10.494	10.2367	11.0908	9.67181	11.9031	11.0539	12.394	10.9696	10.7279	10.7542	12.1001	12.1234	11.6873	11.8258	12.181	10.6973	10.6164	10.7227	11.0036	11.7882	11.095	10.471	11.0976	12.0498	11.5005	10.9097	11.1271	11.2183	10.5157	10.9299	10.9554	12.3463	10.2567	10.8375	11.483	10.3043
UBR5	14.97	14.2434	13.6142	12.6103	13.3147	13.6066	13.0566	12.0016	13.7644	13.3926	14.1092	13.123	13.9762	12.7643	13.4655	12.8626	15.3436	12.6061	14.036	14.6314	13.789	13.9887	14.3893	14.2267	14.4005	13.6081	12.3206	14.7013	14.642	13.6995	13.3358	13.7558	12.7479	14.8759	14.0601	13.2336	14.3768	13.8857	13.1741	13.1777	13.0549	13.7572	14.1313	12.6838	13.0497	13.5093	12.2086	12.5235	13.2284
DOT1L	11.0147	11.6357	10.2081	10.7904	10.9783	10.8993	10.2767	10.6571	10.5718	10.2605	10.793	10.6915	12.1955	10.3769	10.431	10.5289	11.2596	10.9766	10.6906	11.5631	10.2693	10.0877	10.8996	8.8391	10.7185	10.0948	11.0982	11.9431	10.7264	10.5601	11.2073	11.7364	10.2108	10.5895	9.63114	10.4246	10.8097	10.4908	10.1589	9.58364	10.2433	11.2405	11.5213	10.0348	10.6709	10.9303	9.57027	10.5623	10.9778
ASF1B	10.7064	10.2734	11.2064	11.7507	10.9216	8.39657	9.89241	10.5567	10.4704	11.2781	10.368	11.2461	10.7974	10.532	9.80755	11.4575	11.3161	12.0669	11.7075	12.6057	9.99752	9.68071	10.9155	9.93204	11.3867	10.3633	11.4061	12.0047	9.87481	10.5788	10.9187	11.7964	10.7699	9.8407	10.2064	8.88914	11.2234	11.4189	9.57832	10.9624	10.6847	11.8167	11.089	7.73869	12.4835	10.4852	10.5147	10.1301	11.2921
AURKC	4.29609	4.39095	5.52056	6.3052	5.34656	6.19906	4.99361	6.91991	5.7874	6.06686	5.26511	5.24963	6.11907	7.20195	5.89404	6.65717	5.42973	5.5719	5.66846	5.96547	4.74637	5.9998	8.40633	4.10097	6.19696	5.98785	6.77686	4.61302	4.8442	5.97564	4.17233	5.04491	6.22147	5.21599	5.70098	5.38701	5.23161	5.76649	5.26178	5.12601	5.86435	5.09028	5.02334	4.8696	5.919	6.06677	6.21141	5.59639	6.57699
FBL	11.6154	11.2311	12.5218	13.2794	12.5147	12.7621	12.3267	12.6301	12.1671	15.2413	12.9062	13.0964	12.0032	12.5431	11.9498	13.2249	12.5609	14.9094	13.307	14.0607	12.7788	11.7058	11.896	11.6172	13.4496	13.3075	14.4773	13.1352	12.205	12.6072	12.1942	13.5492	13.5774	13.3824	12.2821	12.3254	13.5404	13.1605	12.7462	12.2645	12.681	12.2134	12.3524	13.1925	13.7907	11.8194	13.9889	12.7436	13.3651
PRPF31	10.9838	10.2082	11.3182	11.7618	11.3946	11.3831	11.3468	12.0798	10.9288	12.5839	11.3433	11.397	11.4041	11.4316	11.0306	11.5522	11.5102	12.132	11.1282	11.8223	11.4693	9.67206	10.8925	10.4739	11.6867	12.2259	12.6538	10.9778	11.0061	11.0259	11.5051	11.9563	11.7379	11.4896	10.8904	10.8686	11.1205	11.296	11.1448	10.2938	11.439	11.5656	11.9531	11.3203	12.0709	10.9025	12.7514	10.8298	11.8197
TFPT	9.45076	8.51116	10.3419	10.937	9.62885	9.93565	10.2767	10.0301	9.34536	11.4001	9.9432	10.1607	8.85131	10.1198	9.64898	9.88591	9.62963	9.98562	9.41323	9.49649	9.76193	7.00695	9.01018	8.27117	9.56733	11.3364	11.2454	8.80702	9.87377	9.02917	10.4862	9.66727	10.2798	9.55012	9.19996	9.05527	8.52574	8.73327	10.1907	8.16884	10.0429	10.4629	9.86422	9.28498	10.5158	9.48961	12.8723	9.13802	9.76597
DNAJC2	11.0203	11.0505	10.6016	10.7148	11.3233	10.5498	9.98171	11.3508	11.1474	11.9359	10.3797	11.5474	10.4394	11.5056	10.2516	10.6549	10.3195	12.8147	10.7885	11.6302	10.7438	11.2554	11.3035	11.7715	10.8534	10.3892	11.429	12.4857	11.8296	10.8469	11.4612	11.9572	11.0202	10.7692	11.6647	11.0625	13.0816	11.2287	10.5507	11.1875	11.136	11.3378	10.6647	10.8055	11.453	11	10.1317	11.7913	11.0954
ZNHIT1	11.1178	11.0426	11.5528	11.7775	12.8371	11.286	11.5687	13.067	11.0638	11.9488	10.8725	13.5788	10.7334	11.791	10.8378	11.8307	11.1124	12.3528	10.5168	11.6289	12.0463	10.661	11.2017	11.7815	10.9125	12.3578	13.9443	12.0344	11.4462	11.2471	11.685	11.7267	12.9213	12.0772	11.939	11.9552	11.7226	11.3389	11.6378	11.5581	11.8058	11.2997	11.5464	12.1917	12.1964	11.198	12.2292	13.405	11.0432
EZH2	10.3839	9.76423	10.9877	10.5143	9.86679	8.66593	9.40697	9.22832	9.55799	11.292	9.29978	10.0705	10.5585	10.7105	9.23787	10.5092	9.88401	11.7127	12.1126	13.0165	9.65686	9.63246	10.8448	10.3779	10.9113	8.92801	10.966	11.3237	10.3747	10.2257	10.6833	12.5642	9.29297	9.62802	9.64958	9.6019	11.1086	10.5159	9.49587	10.5964	10.4833	11.0649	11.86	7.70464	11.7287	10.5072	11.8646	11.0178	10.4194
PRKAG2	10.383	9.78329	10.6636	9.58222	10.9718	10.4004	10.7166	10.9739	11.1831	10.715	9.35269	10.3584	9.71512	10.8753	9.94225	10.5281	10.5442	11.548	11.0576	10.9603	10.1936	10.1658	10.2142	10.9133	9.60093	10.5166	10.866	10.2567	11.186	10.2159	10.4928	11.0207	9.92719	10.1379	11.1214	10.7481	10.5521	9.68636	10.793	10.6603	10.6864	10.9009	10.5834	10.6322	10.5158	10.4801	10.9679	11.0837	10.4139
TLE4	8.70343	8.02065	9.97178	9.67756	8.48462	9.98103	8.66266	8.82459	8.53752	10.8541	8.4104	7.03487	9.13954	8.6981	9.81648	9.31183	8.09383	9.55812	9.40554	8.12446	8.87736	8.71091	8.57297	9.02213	8.86889	9.06585	9.37463	10.0267	8.37357	8.308	9.6734	8.2087	9.23208	8.95828	8.40307	8.75634	11.7245	8.63445	9.39028	8.06052	9.67617	8.91334	8.58408	9.84723	7.43384	8.8073	9.30372	6.04204	9.05906
EXOSC3	11.6183	9.2043	9.50513	10.5162	8.86125	9.93808	10.4669	10.308	10.6399	10.6392	10.0921	10.3698	10.3974	10.0174	10.8778	9.98881	10.1864	10.8549	9.66113	10.8888	11.0399	8.93483	9.73936	10.0344	12.0796	10.646	10.5788	10.4385	10.6676	9.97601	11.0616	10.6619	9.98885	9.67346	11.7131	9.84421	11.2096	10.1308	9.69673	9.84902	10.2548	11.6467	11.253	10.7853	10.6743	11.0047	9.61343	10.0952	9.55358
CBX1	13.575	12.9398	12.707	11.8097	12.9264	12.1704	12.3969	11.4025	13.0981	14.7077	12.0747	12.7762	12.0352	12.0235	12.1389	12.0471	13.1136	12.8062	13.0025	13.5992	13.03	15.4158	14.3796	12.1494	13.6496	13.2495	12.0629	13.4565	12.8487	12.6	11.7835	14.9498	12.7819	12.7805	11.7368	12.2031	14.0094	12.8825	11.9118	12.1048	12.6774	13.1135	13.5766	12.2019	13.5582	12.5466	12.3847	12.4711	13.0905
RAI1	12.0847	11.6575	11.8003	11.3408	11.6008	11.9574	11.8294	11.9243	11.8514	10.6554	12.205	11.8855	11.7863	10.1787	12.1201	11.5417	12.0866	11.4745	11.6415	12.1575	12.1242	10.7644	12.3279	10.5682	11.1342	11.4009	10.5159	11.5075	12.4725	11.9496	11.0894	10.6686	10.7122	11.7658	11.9013	11.8013	11.0351	12.0806	11.937	11.3892	11.6593	12.3356	11.4347	10.6971	10.7546	12.3064	10.2212	11.2709	11.6934
SMARCD2	13.9073	14.0815	12.8467	14.2561	13.4448	12.281	13.0131	12.5767	12.6684	13.7281	13.8297	13.4998	13.0831	13.6775	12.5616	13.3746	12.8838	13.6165	13.6993	12.5998	13.6342	12.5722	12.5016	13.545	12.8067	12.9089	14.1788	13.6849	12.6472	13.0033	12.4478	14.291	12.8859	13.3081	11.6584	13.0632	13.0172	13.0036	13.3222	13.1542	13.2113	12.413	14.0915	12.9262	13.0796	12.3779	14.5735	12.6944	14.8188
KAT2A	11.3074	12.2239	11.1077	11.2445	12.3049	10.5888	10.7281	9.42758	11.1743	11.4065	10.679	11.6302	10.1125	11.8348	11.0591	10.3388	12.1511	12.5273	10.9651	10.9722	11.7351	9.43348	11.8818	10.7002	11.6732	10.706	12.0955	12.4291	12.2711	11.4602	10.3939	11.9198	11.9249	11.4786	11.7915	11.7903	11.0155	12.1685	11.491	11.3204	11.0322	11.7402	11.895	11.0646	12.2796	11.3148	10.7606	12.4711	10.6525
EZH1	10.9582	12.0318	11.1234	9.89802	11.2338	11.4525	10.6526	9.34969	11.3523	10.8122	10.8618	10.975	10.6553	11.0444	11.3772	10.1068	11.152	10.2258	9.67719	10.2271	10.8389	10.0029	10.9079	11.1218	10.6566	10.6129	10.7645	10.4684	11.9454	11.4365	11.1863	10.8632	11.4021	10.8548	10.2839	11.5584	10.0595	11.3378	10.9567	11.3029	10.1589	11.2931	10.9266	11.388	10.8624	11.0307	11.2368	11.5385	10.4148
HDAC5	11.8074	12.4227	11.5725	10.9812	12.3712	11.672	11.7901	10.6438	11.7267	12.5508	11.1069	12.1456	10.7719	11.6091	11.9039	11.2982	12.8062	11.5011	12.0262	12.5955	12.011	10.067	11.3506	11.31	12.0416	11.6218	12.1425	11.9334	12.3485	11.8778	11.8356	13.0965	12.389	12.2925	12.0988	12.0512	11.5485	11.9668	12.3126	11.6919	11.2224	11.9755	12.3904	11.6793	12.3894	11.8686	11.9062	11.8621	11.7955
YWHAE	15.011	14.3136	15.5627	15.7705	15.154	14.8603	15.4741	14.9542	14.4987	15.4275	14.3346	15.4231	14.4301	14.8072	14.8434	14.6271	15.3105	15.7887	15.2582	15.7648	14.9858	14.9674	15.0398	14.8334	14.3636	14.4905	15.1701	15.1583	15.1845	15.4001	14.4381	15.1391	14.9479	15.1985	14.9208	14.8533	15.1445	15.1771	15.5717	15.3646	14.5363	14.285	15.0945	14.775	15.1423	15.0004	15.0254	15.4349	14.2372
SUPT6H	13.3068	14.068	13.449	14.7807	13.3746	13.5755	13.2142	13.8969	13.0173	12.3723	15.5746	12.9635	13.7912	12.9011	13.3178	12.3527	13.1981	12.7106	13.2496	12.9899	14.0861	12.894	14.6774	13.0097	13.658	12.8487	12.5866	13.6442	14.2026	13.1731	13.0852	13.1211	12.8538	13.7724	12.8167	13.0413	12.7626	13.0543	13.4538	13.0549	13.0395	14.0258	13.0574	12.6469	13.353	13.3887	12.7126	12.8096	13.5249
PHF12	11.4588	12.5442	11.888	13.2256	12.0237	12.1918	12.1014	12.421	11.8853	11.1486	15.4618	12.0583	12.4072	12.555	12.0569	11.2092	12.4722	11.4319	12.1334	11.7298	12.4411	12.2842	12.6316	11.7917	12.0552	11.9905	11.4957	12.6599	12.4316	12.5043	11.4461	12.0692	12.3114	11.9953	11.3989	11.9954	11.0569	11.6709	12.2044	12.0923	12.4511	12.7588	11.8495	11.9932	12.2639	11.608	11.3595	12.5232	12.1913
USP46	11.8944	11.7374	10.5192	10.3055	10.6919	10.9996	10.4037	10.5086	10.726	11.1145	10.9835	10.1511	11.024	10.3769	11.3551	10.4976	11.3016	10.1308	10.6017	10.7816	11.3302	11.4169	10.8428	10.8759	11.0711	10.8219	9.50978	11.7383	12.2969	11.5419	10.422	10.4883	10.0536	11.7586	10.1195	10.3429	10.7762	10.4086	10.9436	11.3143	11.2871	11.0452	11.6772	10.6739	10.4857	11.0946	10.381	10.3234	10.9046
WHSC1	13.0861	12.5132	12.9744	12.1596	12.3886	11.7623	12.1748	12.1027	12.6928	11.2127	12.1575	12.1141	12.7435	12.3681	12.6029	12.2291	12.7155	13.8504	12.6351	14.2052	12.4295	11.3103	13.2377	11.8102	13.753	11.493	11.446	13.3443	13.1411	12.8988	11.6982	12.7303	11.9535	12.6054	12.0036	12.086	13.0395	12.0372	12.4738	12.4116	12.9376	13.5924	12.204	11.3127	12.817	12.7606	12.4641	12.7257	12.9235
PPARGC1A	4.56671	5.56285	5.09716	5.42275	5.39969	7.15627	4.43111	10.2448	3.92631	4.75564	9.50707	3.83775	5.43793	5.05459	5.99196	5.54843	1.56477	8.19006	11.0146	6.95388	6.047	4.1178	3.36821	8.84474	4.77562	5.3487	6.62632	1.93228	3.98881	6.81111	7.07041	7.66062	5.18008	3.77176	7.35986	5.79341	3.05564	5.51387	7.63571	5.33332	5.24326	5.46561	4.33187	6.0754	3.09699	6.06677	5.10199	5.17078	3.01136
ZBTB16	6.54557	5.79915	6.47594	3.52027	5.45094	8.57228	4.8973	4.25515	8.52746	3.70116	4.73788	6.21217	2.24388	6.41148	7.56173	8.02686	3.97152	0	0	0.939383	7.27624	0	4.416	10.0601	4.53196	9.47101	8.87106	4.00195	6.50676	9.68654	9.69167	2.12752	8.28571	11.7541	5.94107	6.29346	1.90418	0.979343	8.62899	3.3577	3.86654	8.45352	3.47665	8.6721	4.50617	4.0213	5.51999	7.56603	3.42115
SUV420H1	12.655	12.6944	10.973	11.4939	11.8791	12.2867	12.1908	11.8859	12.7687	12.2917	12.1538	12.3189	12.2062	11.9651	12.1745	12.0711	12.1696	12.5302	11.442	12.8579	12.4012	12.4529	11.8022	12.8742	12.4715	12.5088	11.6726	12.37	12.7011	12.2513	12.0003	12.3872	11.1509	11.9837	13.0979	12.4292	12.1568	11.9496	12.0618	13.0435	12.7043	13.0385	11.6974	12.2075	12.396	12.4819	11.6109	12.2186	12.6503
PRMT8	0	0	3.94199	0.965075	2.01898	2.35546	3.20616	3.44231	3.32747	3.00068	3.8984	2.52339	0	1.36311	1.25828	5.64762	4.14123	0	2.87692	8.54531	2.36024	2.91543	1.43062	1.48313	1.82942	3.62725	2.20849	10.8603	7.48798	2.19851	1.53218	0	1.02637	0.929183	4.74965	3.69079	0	1.9689	1.43215	0.824501	4.60234	1.23245	3.61563	0	2.25645	5.43722	3.78917	3.36041	1.86739
VDR	12.0763	12.2169	12.0249	11.8433	11.4578	11.855	10.9018	11.6603	11.0276	11.1638	11.9658	10.6965	12.4005	11.8616	11.6224	11.0781	10.0127	11.512	12.4688	12.0687	10.8134	11.8166	11.3025	12.1514	10.9397	11.0806	11.7444	12.1956	11.5861	11.6064	11.113	9.71722	10.8772	11.5844	10.3872	11.1846	12.0954	11.7062	11.2547	11.4049	11.0627	11.5136	12.0136	11.1462	10.6567	11.7587	10.0711	11.6159	12.2903
ING4	11.0493	11.1765	10.7322	10.3712	11.3302	10.7228	10.9195	9.80719	10.5791	10.7481	10.0166	11.4621	10.1714	10.3168	10.5537	10.9606	10.7665	10.9429	10.6859	13.3548	11.3775	9.14329	10.7878	10.4775	11.3085	11.5887	10.3417	12.9693	10.1355	10.9441	11.129	11.4942	10.9681	10.9269	10.931	10.9434	11.0476	11.204	10.4324	9.69652	10.9412	9.97898	9.87982	10.4282	11.5853	11.1057	10.6184	11.1797	10.3053
ATN1	13.543	13.3798	13.9729	13.8643	14.078	13.6173	13.819	13.7409	13.1008	13.7053	13.4457	14.1128	13.8131	13.7876	13.6698	13.8916	13.8624	14.3081	13.799	15.1864	13.6062	13.4344	13.6905	12.35	12.9714	13.2257	14.5173	14.8956	13.6921	13.6218	13.3492	14.7542	14.0957	13.3724	14.4157	13.4564	13.8553	12.7387	13.6163	13.0836	13.6877	12.8556	12.9077	13.6733	13.789	12.9632	13.5504	13.7493	13.5577
PRKAB1	10.7397	11.3888	11.2086	10.1437	11.4269	11.1886	11.0208	10.7034	11.1727	10.1442	10.6911	11.2845	10.7585	10.0595	11.1705	11.3303	11.0451	10.1637	10.2412	12.0357	11.0414	11.7565	11.0617	11.2952	10.3753	10.8804	10.2503	10.3572	11.1772	10.8026	11.5707	10.8916	11.2562	9.90878	11.3538	11.3634	10.7195	10.4107	10.9116	11.606	11.2508	11.0299	11.2616	10.8294	11.8038	11.0957	10.9474	11.9582	10.4407
HCFC2	9.69748	10.6518	10.0847	9.23774	9.4293	10.7165	10.1687	9.84639	10.477	8.70122	10.3762	8.62988	10.1588	9.57372	10.2906	9.84208	10.1333	8.02792	10.5203	9.84202	10.0701	10.6863	9.71191	10.6575	10.1244	9.76455	8.21915	9.33747	10.003	9.84839	10.5201	9.71433	9.23705	9.85063	10.2083	9.78699	8.63595	9.90533	10.3503	10.2488	9.90075	10.1787	9.60949	9.90585	9.52512	9.86189	9.50557	9.2618	9.80352
PHC1	9.21331	9.80889	9.20053	8.56971	8.67445	9.44133	8.83503	8.71025	8.96407	8.63014	9.83749	8.77458	9.29638	9.01111	9.56663	9.54037	9.86748	8.07712	9.6334	11.8828	8.92108	9.36353	9.52699	8.45955	8.32303	9.24934	8.0322	10.0664	10.0825	9.28304	8.84803	9.66128	9.77671	8.73155	10.6043	9.38219	8.76587	7.96417	9.17826	7.55123	9.39558	8.54758	8.69012	9.54443	8.74124	9.40926	8.61054	10.0525	9.27799
ASF1A	10.6767	10.5422	9.81088	10.1773	10.5813	9.79429	10.901	9.69428	10.4018	10.537	10.3241	10.7404	10.3513	10.9671	10.6493	10.7563	10.6332	10.5768	11.7484	11.017	9.49888	11.4336	9.89776	10.862	10.7707	11.8201	10.8992	10.2917	9.62964	9.9631	10.6557	11.5697	9.60678	10.0298	10.1021	10.1161	10.7029	10.5072	10.2043	10.9933	10.1454	9.99243	10.3924	10.5752	10.8224	10.5903	11.0169	10.4318	9.7689
RNF8	10.4253	10.0091	10.4524	10.445	9.754	9.82212	9.92025	10.0164	9.91132	10.0465	10.0402	10.2319	10.6509	10.0185	9.08724	10.097	10.6517	10.6047	9.79081	10.9886	9.40961	10.1545	10.1893	9.10679	10.9773	9.25472	10.148	11.3679	10.7316	9.64509	9.93419	10.8012	9.45945	9.82928	9.58617	10.1789	10.7649	10.1872	10.4377	10.5842	10.6015	10.7888	11.2029	9.44136	10.8595	9.77813	9.92836	9.43065	9.97152
EYA4	2.08495	3.3874	9.66689	6.42194	2.01898	7.12257	4.84663	4.48449	6.19589	1.00039	5.26511	6.17472	4.29891	0.836891	7.67416	3.75391	1.97726	1.84281	2.68689	3.47181	6.17635	5.30192	3.77792	6.53252	2.96542	4.76134	0	2.72969	2.95643	3.03212	4.17233	0	5.37291	5.55809	2.8638	6.57676	3.96616	3.28453	1.43215	3.24491	2.77034	2.82241	2.72877	4.60002	2.51669	5.9131	1.83387	2.35619	7.36052
PHF1	11.2897	10.7885	11.3562	11.1979	11.4413	11.7772	11.385	10.7984	12.0152	10.9426	11.7335	11.6656	10.7481	11.212	10.7378	11.4909	11.97	10.7526	11.3317	10.501	10.9204	10.3371	11.0861	10.6655	11.4225	10.9811	11.8515	10.714	10.9356	11.7167	11.755	11.1748	12.1611	11.0397	11.1918	11.3541	10.052	11.4825	11.4751	10.9791	11.5834	11.5598	11.0717	12.1395	12.0249	11.2187	11.8611	12.5164	10.8986
TTK	10.1992	10.3311	10.3861	9.88064	9.6036	7.34348	8.19538	9.79656	8.27426	10.5621	10.1145	9.8931	10.3974	10.1748	9.52906	9.69475	10.5889	12.3514	11.7196	12.2414	8.75843	10.7562	9.93072	9.75599	11.7867	9.66715	9.3266	11.3488	9.16085	9.74806	9.7641	11.811	9.00635	9.39407	9.15894	7.93294	12.5714	10.8031	8.88106	10.2406	9.88751	10.192	9.2713	6.62921	11.1909	9.78922	9.13627	9.06221	8.7216
FBRSL1	11.3675	11.4627	10.9258	11.6879	11.6475	11.1203	11.0789	12.0188	11.1719	11.5399	10.8857	11.6358	11.8684	11.7478	11.1307	11.2011	11.0564	12.9949	10.8493	12.8107	11.8425	10.4178	12.7078	10.5775	11.4851	11.6181	11.7923	12.0218	11.456	10.6296	11.9484	12.1655	11.7759	10.5682	11.5859	11.1176	12.1859	10.3258	10.7323	11.0139	11.6145	12.1225	12.1428	11.4646	12.1275	11.1234	11.4208	11.3516	11.6091
BRD8	12.0978	12.44	11.7646	11.7908	11.9515	12.0019	11.7993	10.6047	11.4164	11.2374	11.576	10.8395	12.1429	12.4156	12.154	11.2433	11.501	11.5776	11.3683	11.7423	11.7761	11.0503	12.1189	10.5152	12.5764	11.5623	11.4022	11.2533	11.9656	11.8678	11.9317	12.2372	11.5586	11.7166	12.0151	11.9242	12.448	12.0086	11.8458	11.9101	11.8569	12.0956	11.8534	11.3165	12.2422	12.1625	11.6517	12.3284	12.2358
SKP1	14.8081	14.3693	14.0755	14.1788	14.6033	14.2942	14.2349	13.9676	14.4523	13.5863	13.881	13.7066	13.9223	13.9471	14.0495	14.3387	13.5834	14.0237	13.3617	13.4763	14.5275	13.8515	14.1506	13.5503	14.6841	14.5351	13.2583	13.6669	14.3058	14.1275	14.3016	13.9324	13.8989	14.1083	14.4821	13.7225	14.0157	14.6607	14.3992	14.527	14.4002	14.2499	12.7231	14.1411	13.7549	13.867	14.4012	13.867	14.1163
KAT2B	10.2776	10.0851	9.8605	10.2658	8.34936	10.5584	10.495	9.07834	9.97564	7.98946	9.43974	8.77458	10.4093	9.66457	10.588	10.0353	11.0471	7.91647	9.09231	8.63796	9.901	10.8916	10.4335	11.2697	10.0603	9.40487	8.23658	8.19005	10.3488	9.84276	10.9956	8.76436	8.98585	10.4823	9.65099	9.82674	9.23511	9.8758	11.0164	11.512	8.7217	10.1728	10.1538	9.71947	8.79744	8.95734	9.78682	8.82724	9.66917
MAPKAPK3	11.1684	10.8823	11.4643	12.2652	11.9604	11.6654	11.7851	12.3155	13.0345	11.0816	11.7676	11.8081	10.7035	11.3738	11.5465	11.1224	12.3715	12.0339	11.1276	9.92608	11.6472	11.481	10.7954	12.0015	11.644	11.0243	10.9816	11.436	11.2031	11.0819	10.7186	9.98045	11.0753	13.2371	10.6416	11.1596	11.9028	12.1803	12.4039	11.6356	10.3778	10.4294	12.3803	11.0444	11.6646	11.0991	11.7803	11.6597	11.4438
FOXP1	12.1566	12.9621	12.2544	11.7787	11.8562	13.4325	13.4814	13.3977	12.9912	11.9582	14.2958	12.3573	12.7211	13.2324	13.2555	12.2308	12.4642	10.6507	11.8912	10.815	12.8649	13.8519	12.6811	11.4435	12.6827	12.4118	13.0773	11.0117	12.7601	13.1769	12.8159	10.9506	13.1219	12.8477	12.586	12.2055	11.6064	12.3228	12.2039	12.8267	13.0899	11.7271	12.0657	13.4318	12.7082	12.2776	12.6221	13.2638	11.76
PPM1G	13.5777	13.1418	13.1474	13.9815	13.6692	12.6677	12.9306	13.5112	12.6813	13.9752	12.9631	13.5237	13.0063	13.7744	12.4898	13.2674	13.227	14.5539	13.0134	13.9467	13.4655	11.9045	13.4574	12.1212	13.0156	13.0558	13.7701	14.2221	13.3013	12.7109	12.0727	14.2198	13.0596	12.4523	12.3923	12.6115	14.2904	12.6801	13.09	12.5212	13.1978	12.5843	12.8342	12.7932	13.8098	12.5115	13.1767	12.5225	13.9926
INO80B	7.48658	6.42926	6.3225	7.51462	7.70461	7.12257	7.76844	7.32705	7.14712	8.13006	7.31635	8.58776	7.44405	8.14591	7.1457	7.74826	7.532	7.59796	7.47392	5.80896	7.63995	6.29859	8.04806	6.15028	7.17864	7.68247	10.3132	8.02306	7.33928	6.90053	6.9651	7.57398	8.91324	7.44796	6.77239	7.44082	7.08114	7.15834	7.06965	6.90354	7.29685	6.56683	8.61341	8.11218	7.72541	7.26097	7.37884	8.54243	7.9085
KDM3A	11.5038	12.6334	11.2988	11.0457	12.2566	12.419	11.6355	11.6374	12.2448	12.0096	13.2845	11.5889	12.9252	11.9517	12.1828	11.8231	11.5049	12.5393	12.6456	13.7189	11.7917	13.7739	12.0374	12.2376	12.8546	11.4267	11.2815	12.9998	13.1541	12.381	11.8623	11.5067	11.6536	11.7613	12.3411	11.9449	12.6154	12.6638	11.6588	12.5602	12.2407	12.0869	12.4188	11.7512	11.2631	12.0541	11.0832	12.2414	12.2019
SMYD1	2.73867	1.03674	3.31917	0.965075	4.27187	0	1.0205	1.40329	1.84093	3.00068	2.66693	0	4.47084	5.30464	0	4.95318	0	5.36106	3.45575	3.47181	0	0	2.13464	0	0.888552	1.7099	6.57243	6.47982	3.18815	0	7.52042	5.25044	0	0	0	0	11.1585	1.55735	3.68812	4.22737	3.42015	0	1.08799	8.70692	2.92823	2.60391	0	0	0
MSH6	13.4079	12.3911	13.034	12.7362	11.7636	12.2168	12.4195	12.397	12.143	12.4205	12.9577	12.2629	12.8733	11.8164	12.3541	12.3384	13.1981	13.5003	13.6054	14.6007	12.2792	12.8087	12.7548	12.113	13.041	11.9637	11.7136	13.5305	13.3908	12.4707	11.7068	13.1807	11.4311	12.3353	12.1823	11.8424	13.1377	12.512	12.3049	12.5948	12.5956	12.6639	13.2833	11.6974	12.7944	12.5503	10.919	11.5215	12.8105
CHD5	4.29609	6.7443	3.44347	10.1509	1.33713	2.10234	2.03064	5.08324	2.285	6.3227	4.95253	4.17772	5.00626	5.63646	3.75797	3.45847	3.55712	6.49593	5.71899	9.17552	4.95306	4.1178	4.5784	3.66346	4.58409	0	5.96746	0	2.68024	3.55707	3.51188	4.08797	2.36389	3.32797	4.52216	2.39363	3.05564	5.84174	2.39128	0.824501	4.91234	3.92328	3.15064	2.93421	2.73709	2.13298	4.42757	1.61357	7.92955
WDR77	11.0912	9.75372	9.69998	10.6513	10.853	10.1795	10.2815	11.1408	10.4412	11.5001	10.049	10.522	9.39842	10.998	10.2777	10.7859	10.6447	11.9753	11.1748	10.9583	10.8034	10.9015	10.329	10.5843	10.3982	10.5822	11.2518	11.6858	10.8626	10.4753	9.73396	11.4087	10.7282	10.2211	10.6123	10.0677	11.1689	10.5602	10.505	10.9125	10.8478	10.4088	10.3729	10.4142	10.7554	10.3681	10.7074	10.7309	10.7673
HDAC1	13.632	13.1365	12.6717	12.5463	13.3816	12.2215	12.802	13.5643	12.2856	12.0169	12.5725	12.8349	9.73213	13.2833	12.7069	13.0221	13.1372	14.4225	12.6582	13.64	12.8055	13.2549	12.7208	12.2533	12.9003	12.9286	13.3173	12.8027	11.4608	12.9568	12.663	14.5189	13.3324	12.5705	13.0293	12.6652	12.5489	13.1571	12.6312	12.5869	12.3656	12.0219	12.6484	12.8507	13.8391	12.3141	13.1316	13.2052	12.8005
ASH1L	13.508	13.7056	14.1921	12.4494	12.7163	13.659	13.2688	12.0359	13.1582	11.6478	13.8653	12.9209	13.4654	12.3354	13.8192	12.6173	12.461	12.1236	13.4628	12.8527	12.7206	13.9619	13.3714	13.428	13.2374	12.8484	11.2259	13.4438	13.8699	13.4187	13.4654	12.9924	11.6015	13.1781	13.1029	13.8894	13.4256	12.8913	13.2326	13.4314	13.7262	13.4206	13.2182	12.7604	12.5104	13.8079	11.7955	13.3389	13.1743
GADD45A	9.22704	9.07525	11.7169	10.1315	11.1393	10.3449	10.3671	11.0008	9.844	11.1826	9.5815	9.64013	10.0359	9.83072	9.61096	10.7845	9.06769	9.83439	9.01858	10.6714	9.94553	10.4213	9.66898	9.39539	9.84482	10.6962	10.0627	11.139	9.86439	10.6523	10.1211	9.75287	9.65397	9.08858	9.91654	11.0299	10.4856	9.9946	10.1231	9.21018	10.3893	9.81465	10.1103	10.225	9.86028	11.1697	10.006	9.62384	10.4769
PRDM2	12.1077	12.4862	11.9791	11.5334	10.9441	12.5111	12.2081	12.1967	11.7101	11.6855	12.674	11.0768	12.5602	11.3304	12.5676	12.2114	12.1514	10.5938	11.6271	11.7656	11.5501	12.0629	11.5608	12.1287	11.333	11.6228	11.4553	11.3379	11.3244	12.7265	12.1886	11.0875	11.3126	11.7613	11.7664	11.9791	10.6199	11.7116	11.8364	11.6966	13.151	11.7473	12.0077	11.829	10.8019	12.5335	11.3559	11.7462	11.8267
UCHL5	11.962	12.4207	12.6493	11.5232	11.624	11.2063	11.2677	11.6851	11.4673	11.5061	11.9758	11.3995	10.9793	11.7599	11.0704	11.1385	11.2387	12.3167	10.8387	11.9209	11.7508	12.0141	11.0462	12.1145	12.092	12.1432	11.3984	12.9573	11.3057	11.413	11.8736	12.248	10.4327	11.4084	11.6301	11.7042	12.6419	11.6501	11.5944	11.6589	9.66414	11.3946	11.8894	11.3137	11.7608	11.238	11.1111	11.4155	11.2351
PADI2	10.6653	9.07806	11.5476	11.2636	8.33579	10.4824	10.3086	13.0601	12.2653	14.2309	12.0943	8.89173	9.11706	9.60464	10.5062	10.8075	9.62069	13.837	13.0993	13.6586	8.97542	14.0297	10.1414	13.2008	11.7329	11.2556	11.4309	13.7608	11.3808	9.2747	12.7218	14.1869	9.00052	11.4909	8.72012	11.813	15.5038	12.8066	10.5059	11.1026	7.99581	9.89865	10.5051	12.1057	11.0617	11.9387	9.63453	9.48351	10.3033
KDM5B	13.7214	14.8179	14.0187	13.2174	13.9289	13.5877	13.46	13.4808	12.9475	14.2917	14.848	14.104	15.7773	12.8001	13.55	12.9548	11.4342	12.3603	12.7753	12.9642	12.8436	15.1616	12.8658	13.7301	13.7435	13.1719	12.8569	14.8742	13.7665	13.533	13.3227	14.9278	12.3362	12.9755	13.8966	14.0031	13.4534	13.3958	12.8285	13.4165	15.1572	13.7477	13.0524	12.664	13.5407	14.2	13.0403	13.7189	13.7463
RCOR3	11.5478	13.3021	12.7462	10.7495	12.0499	12.1028	12.4026	10.5661	12.5155	10.8657	12.6192	12.2891	12.6904	12.7747	12.514	12.0828	11.2893	10.8709	11.0076	11.5073	11.4443	12.3376	11.6695	12.1812	11.5273	11.305	11.2083	11.7576	12.4744	12.4622	12.7675	11.9493	11.3084	12.9024	12.2422	12.5663	12.1068	11.4829	12.3911	12.2974	11.7516	12.3787	11.5012	12.4558	12.0353	12.8239	11.2634	13.4429	12.4817
NSL1	10.8741	12.3789	11.4342	9.98056	11.1256	10.916	11.3174	10.0459	10.8513	10.4946	11.6676	11.1914	11.6188	10.9385	11.2402	10.9467	10.4074	10.8078	10.4265	11.0996	10.7807	11.525	10.4779	11.0012	11.1868	10.8372	10.2067	10.9958	9.74327	10.9155	11.1875	11.4185	10.6633	10.7097	10.5088	11.2606	10.5093	11.4927	10.9312	11.3152	10.694	10.4301	11.5323	11.3343	11.4354	11.2551	10.8192	11.2325	11.2885
ARID1A	13.2436	13.2788	13.8917	12.8483	13.9339	13.7579	13.5692	12.8646	13.3829	13.5092	13.1676	13.2353	14.0739	12.9653	13.546	13.392	13.2517	12.5835	12.9081	13.8106	13.1799	12.9263	13.6091	12.8338	12.969	12.9747	12.0665	13.1858	13.3145	13.4603	13.2052	12.8787	12.1857	13.4596	13.8611	13.4662	13.4085	12.9499	13.3335	13.1084	13.6192	13.5787	13.7272	12.6296	12.5545	13.7937	12.5928	12.9183	13.1518
KMT2A	12.1691	12.3496	12.0575	11.2802	10.9979	13.3247	12.1232	12.0056	12.7015	11.4571	12.9112	11.2551	12.7378	12.1958	12.3986	11.3676	11.6864	12.6383	13.2126	14.1141	11.7926	12.7484	12.1523	13.3797	11.9773	11.3179	12.1597	13.253	12.7544	12.822	12.7092	12.1525	11.6188	12.9606	12.5453	12.4576	12.8769	12.9403	12.6787	12.1248	11.8756	12.7404	12.2584	12.4682	11.4795	12.2332	11.6903	12.773	11.9736
ZNF541	7.46688	5.07036	5.09716	6.15907	6.55637	7.43558	5.62483	5.39664	7.56618	7.2769	6.45421	7.77162	2.24388	5.7249	7.34415	5.64762	6.91236	4.52295	7.68565	8.03643	7.26659	5.73758	8.87343	7.06469	7.50366	7.59195	5.47453	2.92067	9.6073	7.62612	7.80308	8.61117	4.57359	5.87943	5.63415	7.5431	3.68775	7.11855	6.27486	7.52128	7.48835	9.67871	8.28929	6.67683	7.28452	8.46421	9.36953	7.14042	7.50776
HMGN3	10.8162	11.7078	11.6715	11.8692	11.1759	10.8292	11.0379	10.6747	11.2164	12.5881	10.9933	12.0954	10.7292	11.9884	10.8736	11.3938	12.2524	12.5521	11.8069	12.0694	10.4592	11.3673	10.4933	11.8564	11.5194	11.7002	12.2014	11.6718	10.2759	11.3759	10.8692	12.2417	11.8688	11.5784	10.7269	11.3271	11.6148	10.743	11.0947	10.7822	11.8244	11.2223	10.7707	11.078	11.5548	11.2084	12.4124	12.4147	10.8393
SATB2	11.4609	11.6471	7.66583	9.04576	9.34376	8.60926	8.1595	7.65603	7.78467	6.26756	8.16355	7.70093	10.5309	11.6314	8.58431	6.96666	7.56221	5.05912	6.87083	5.80896	9.38082	8.87575	9.61385	8.7902	6.95932	7.1709	7.29225	6.4178	8.44529	8.26655	7.45969	5.28202	7.89124	8.82656	6.61955	7.94296	8.1286	7.91275	7.8313	6.94926	8.08101	10.7816	7.55367	7.55977	6.67335	7.46829	8.57702	7.98504	10.4054
UBE2B	12.5017	11.9169	11.7134	12.4356	12.4453	11.869	11.8323	11.7967	12.003	11.3572	11.4685	11.0166	11.3356	12.4638	11.6768	11.9717	11.1092	11.5922	11.3478	11.4756	11.9569	11.5337	11.3365	11.6554	12.8514	11.6306	11.5766	10.916	11.5595	11.5384	12.1654	11.46	11.7895	11.9188	12.5744	11.5125	12.1808	11.9609	12.1257	12.3677	11.7777	12.092	9.80372	11.9725	12.0441	11.642	11.9158	11.8676	12.0665
PHF19	10.1972	8.84059	10.8819	10.4242	9.67268	10.4998	9.8105	10.0571	10.3894	9.87115	10.3831	10.8077	10.6818	10.2429	10.3579	10.7536	10.3566	12.3392	10.9865	11.7015	10.1378	9.64872	9.86141	9.18897	11.0122	10.6972	10.8262	10.4109	10.0608	10.2912	9.84795	11.0864	10.9844	10.7466	9.54887	9.43989	11.5915	10.5415	10.1749	9.64049	10.2456	10.904	10.5866	9.78069	11.9449	10.1229	10.667	10.3407	10.3123
NEK6	11.1449	11.344	12.456	11.6132	11.2492	12.3298	11.6659	12.1952	12.2297	12.1691	12.3815	10.8138	12.2534	10.8111	12.3429	11.8442	11.6021	12.2199	10.4622	9.70439	10.9204	13.0148	10.7407	12.8335	11.7537	13.0787	11.6613	11.7304	9.30663	12.2729	11.4145	9.03381	10.6268	12.9837	11.0697	11.7941	11.5111	11.971	12.1458	11.2906	12.245	10.6855	11.5377	10.6261	12.2788	11.948	11.5212	11.2661	11.3783
NEK9	12.3297	11.9594	12.6204	12.3482	12.5147	12.92	12.506	11.4517	12.9774	11.564	13.0049	12.789	12.4848	12.1621	12.6851	12.373	12.0814	11.2908	12.3089	11.4886	12.1857	12.5554	13.0429	12.8006	12.1204	12.8026	12.2025	11.5916	13.3726	12.7328	12.8787	10.8567	12.5902	12.4609	12.9424	12.552	11.1475	11.4873	12.7004	12.8606	12.1892	13.0235	12.0261	12.4879	11.8925	12.794	11.974	12.9773	12.7159
DNMT3A	11.172	11.8783	11.6499	11.7527	11.7302	10.9197	10.9543	11.3858	11.0879	12.6032	12.4995	11.4513	11.3251	11.7185	11.3319	11.0919	12.1114	11.8173	12.4017	13.0848	11.2082	11.6649	12.2786	10.6086	11.3967	11.2374	10.4008	12.7107	11.9941	11.0675	10.6066	12.8811	10.8564	10.9502	10.5365	11.421	10.9241	10.5005	11.0846	10.8196	12.3955	11.1306	11.1617	10.6576	11.6713	12.0002	11.4784	11.4954	11.8955
ATAD2B	11.0377	11.0245	10.2901	10.074	10.6623	10.6201	9.87671	9.61175	10.9572	11.4033	10.4398	10.1726	10.9917	10.624	10.2858	9.96256	10.1395	10.1408	10.6	10.9013	9.89318	11.7223	10.8253	11.1431	10.7559	9.68119	8.84857	11.3787	10.3688	10.2974	10.6014	10.3867	9.84011	10.1835	10.1175	10.3579	11.3354	10.3941	10.1438	10.7733	10.1687	10.2484	9.56515	9.96459	9.99991	10.8936	9.50302	10.5345	10.467
HELLS	10.0961	8.32973	10.4244	9.77328	9.34037	8.68048	8.77532	8.93053	9.47927	10.5155	10.6144	10.0422	9.92191	10.5174	9.96453	10.7318	10.5194	10.8387	11.8408	12.0868	9.78746	9.80598	10.8944	8.44847	10.4324	8.60514	9.57974	10.6706	11.0913	10.3259	9.75307	12.1575	9.16851	10.1028	8.77026	10.1618	10.5782	11.3641	9.34013	10.5257	9.8256	11.1565	10.1191	7.55977	12.1338	9.14161	9.36673	9.64812	9.85806
KANSL1	11.5431	12.7135	11.9228	10.7701	12.4287	12.213	11.6845	10.3339	12.121	11.5258	11.6996	11.7943	11.5975	12.1042	12.1106	11.1836	12.0663	11.6048	11.6894	12.3777	11.8798	11.8903	11.715	12.067	11.961	11.7968	11.5119	12.0568	12.5305	11.7748	11.8115	12.9951	11.8918	11.6765	11.5866	12.1148	11.5485	12.1565	11.6401	12.22	11.6207	12.618	12.9077	11.8997	12.3995	12.2913	11.3474	11.9682	11.21
ENY2	12.6839	11.9274	12.0271	11.8681	12.1766	11.3768	11.3933	11.743	11.4441	13.2759	11.5077	11.8959	11.4904	13.9791	10.7955	11.4829	12.6416	11.9702	12.1557	13.7057	11.3291	10.8709	12.5692	12.3376	13.4824	12.752	12.2408	12.9966	10.9441	11.1615	11.3913	13.9407	11.9811	12.6283	11.5699	11.5428	12.8118	11.5713	11.5213	12.0381	11.3929	11.387	12.0486	11.5072	12.3578	11.2105	11.7108	11.4355	11.404
MASTL	10.9189	10.5783	10.3637	9.8704	10.3578	9.16945	9.56813	10.3117	9.27794	10.9241	10.7658	10.29	10.1399	10.2325	10.1737	9.87444	10.3095	11.4758	10.3792	10.6261	9.75331	10.3856	10.6331	10.3895	10.5211	9.13159	9.62676	12.5198	9.85283	9.88993	9.88595	11.0992	8.71391	9.3347	9.46162	8.9648	11.9436	11.3513	9.82113	10.7023	10.0614	11.29	10.9782	9.45166	10.9566	9.99232	9.44845	9.89752	10.3023
EXOSC8	9.5586	9.64423	9.91655	10.0221	9.38057	9.87748	10.0561	9.86433	9.38211	10.5006	11.7194	8.77458	9.38505	10.8927	10.1893	9.59886	8.91803	10.7837	10.464	12.24	9.581	9.40067	9.49514	10.5665	10.0429	9.35069	11.1358	10.6622	9.04743	10.4244	10.1822	10.106	9.86438	9.25368	10.0074	9.92851	11.0815	10.0538	10.0875	10.5159	10.1478	9.47627	8.84296	10.6094	10.6234	10.2864	9.97323	10.7723	9.34612
SPOP	12.4013	13.1017	11.9642	12.3841	12.5991	12.0744	12.2925	13.6964	12.6091	11.9608	11.6519	11.5951	13.3817	12.1496	12.096	10.5555	12.9819	10.813	11.7457	11.8638	12.6787	14.1881	14.5692	12.0352	13.0778	12.1457	12.0543	11.6245	12.7279	12.1822	11.7839	12.2475	12.3572	11.5733	11.4581	11.88	11.7276	13	12.1827	12.6473	11.6454	11.683	12.5688	11.9772	12.1429	12.0797	12.6995	12.3834	10.7695
RNF2	11.5992	11.5176	10.0312	10.2891	11.0455	10.9932	12.2237	10.1436	11.6678	11.1467	11.5454	11.7881	10.4815	10.5096	11.4522	9.88464	10.5499	10.8878	10.4519	11.0227	11.0708	11.7033	10.9053	11.3861	10.8075	11.3978	10.233	11.4379	11.1653	11.9017	11.604	11.6648	10.8121	11.2642	11.8762	10.6749	11.5024	10.895	11.6813	11.755	10.0025	10.7344	10.7633	11.6749	11.543	11.0664	10.8585	11.8791	10.5577
ZMYM2	12.6777	14.5182	12.4257	12.0762	12.3787	12.9672	12.759	11.5187	12.3315	12.3979	12.6679	12.1147	13.5894	12.9999	12.9116	11.677	11.1681	12.0992	12.8779	14.3266	12.0935	13.2857	12.487	13.1945	12.2206	11.8753	12.0568	13.4766	12.7425	13.1535	12.3282	12.6376	12.4767	12.0421	13.5707	12.7341	12.0234	12.1227	12.503	13.2991	13.2066	12.8377	12.5782	12.3289	12.6394	13.3632	11.7997	13.265	12.1333
ZRANB3	9.29564	9.51748	9.07162	8.04848	8.76835	8.87775	8.58363	8.57988	8.54751	8.51648	9.72158	9.05005	8.45021	8.45474	9.29334	8.95314	8.26432	8.71462	8.94353	9.50198	7.89302	9.49855	8.80944	8.24152	8.62318	9.01609	7.84034	9.9952	9.59852	8.80434	8.01842	8.31937	8.35131	8.8208	8.50321	8.364	9.47086	9.53964	8.76193	8.47108	9.334	9.59307	8.67033	8.56229	8.81268	9.05242	8.1519	8.06491	9.07331
NAA60	10.5475	10.1888	10.1681	11.4166	11.8989	10.2446	10.7566	11.1894	10.8218	11.0438	9.9773	11.7456	10.6564	10.833	10.5294	10.5207	10.9878	10.5208	9.57459	9.84922	10.8332	9.2284	10.8494	10.0528	11.027	10.9046	11.8823	10.8346	10.7961	10.2429	10.5801	11.487	11.6245	10.2493	10.3312	11.0164	10.0117	10.2994	10.1928	10.4782	10.8801	11.2055	10.5663	10.6502	11.5172	10.6898	11.3042	11.0314	10.5304
TRIM24	11.9419	11.9605	10.9191	10.8534	13.1182	11.164	11.628	11.7136	11.8709	12.0071	10.7851	11.7819	11.8471	11.6098	10.9768	11.8559	11.4853	11.9711	12.0293	12.9094	12.3595	12.6112	12.4385	12.8324	11.4243	11.0615	11.2411	11.373	12.857	11.1694	11.6712	12.078	11.4611	11.8909	12.3104	11.3644	12.8942	11.3016	10.8525	12.3777	12.1376	12.8211	12.2262	11.2113	11.8741	12.2199	10.546	11.8541	10.771
CIT	10.6888	11.1732	11.809	10.2957	10.452	8.8497	9.76176	9.71701	10.0013	10.0922	10.2219	10.4257	10.8645	10.2642	10.8498	10.4935	10.5155	11.6491	10.8676	12.3911	10.6513	10.1973	11.7449	9.41069	10.9259	9.19726	10.0627	12.1239	10.7084	10.3977	10.9996	12.2769	9.59909	9.4095	10.0096	10.0377	12.4031	11.2837	10.8657	10.6157	9.83942	11.4662	12.2091	8.04119	11.2714	10.6155	9.70716	11.5847	10.0263
PKN1	12.769	12.509	13.4819	14.2363	12.8947	12.6932	12.964	12.5837	13.1095	11.7232	12.8131	13.7348	12.2684	12.5295	12.3167	13.0349	13.2928	14.0791	12.6025	13.7023	12.7044	11.3632	12.6691	10.2947	12.3908	13.212	13.1805	11.9984	12.6857	12.3585	12.0702	12.9186	13.5827	13.0045	12.9743	12.8339	12.5058	11.8604	13.5643	11.7582	13.3617	13.0511	13.0638	12.39	13.0676	12.6773	13.4526	12.7357	13.6093
CDK2	12.4666	11.198	11.1545	11.2758	11.6523	10.6471	10.5924	10.663	10.9525	11.8807	11.815	11.2987	11.2077	10.6811	11.1343	11.4618	11.5999	11.9401	12.7141	12.8668	11.392	11.361	11.7029	11.0936	12.3728	10.6653	10.7187	12.3115	10.0433	11.2289	11.3605	12.8164	10.624	11.2018	10.5426	10.2958	11.5361	11.6519	10.3929	11.5128	11.3121	12.206	12.071	10.174	12.399	11.2946	9.98605	10.9169	11.6277
HJURP	10.0306	10.2941	10.2921	10.6088	9.95597	7.06162	8.43719	9.56864	9.00453	11.1119	9.55301	10.5089	10.7575	9.5406	9.09093	9.38912	10.1295	11.9595	11.4978	11.3448	9.07831	8.34772	10.7008	9.52586	11.1451	8.92801	9.81835	11.8704	9.91276	9.65155	8.93147	10.9056	9.33063	9.2622	8.80612	6.65194	11.9426	10.7389	8.86012	9.98693	9.76735	10.4421	10.979	6.0754	11.0976	9.57215	9.59201	9.15115	9.01049
MORF4L2	14.5971	14.2891	14.0832	14.8816	14.8739	13.6505	14.4225	14.7155	14.2029	13.8389	14.5668	14.2948	15.5181	14.1603	14.9912	14.2087	14.5992	13.4461	14.251	14.2608	14.9378	14.4237	13.9607	14.222	15.2508	14.782	13.8081	14.0053	14.399	14.6738	14.623	14.3958	13.8973	15.3388	14.5439	13.3251	13.9304	16.4756	13.9285	14.717	13.9326	14.1324	14.443	13.9263	13.5218	14.9003	13.943	14.4796	14.8223
BAZ2B	11.249	13.422	11.2597	10.1938	11.2492	11.5099	11.0631	10.6139	11.6563	11.321	11.6306	10.7985	11.8804	11.1424	11.4601	10.8953	10.5695	10.0486	11.6926	11.4427	10.4008	12.1203	11.185	11.7453	9.84749	10.2893	10.929	11.2059	11.5085	11.5174	11.6666	11.6517	10.6834	11.0247	12.1019	11.1617	11.2599	10.5593	11.374	12.2223	11.0685	12.3324	10.9894	11.1817	10.538	12.1383	10.4301	11.4637	11.6189
NCOA3	13.6605	13.4081	11.9925	11.6871	12.4762	12.5573	11.4934	11.672	12.5206	12.553	12.5369	11.9077	12.9225	11.9172	12.1879	12.091	13.1365	12.324	12.0981	11.7766	12.8611	13.0041	12.3571	14.2199	12.9123	11.9989	11.1994	11.8294	13.4185	11.7509	12.5053	13.1656	11.4478	12.4859	12.2859	11.6001	12.85	12.832	11.3375	12.4726	12.0857	12.8455	12.8447	11.4224	11.8697	12.3049	11.5249	11.3252	12.7051
CHD6	12.9892	13.4106	12.2316	10.8415	12.5	12.9055	12.0933	12.0085	12.7615	12.3286	12.4917	12.4535	13.025	12.5028	12.4193	11.7831	12.8276	12.1874	12.2212	13.4519	13.1217	14.2161	12.4431	12.9326	12.0744	11.9191	11.5137	12.6858	14.185	12.2753	12.8391	11.9952	12.2669	12.5067	13.2806	12.4829	12.5128	12.8496	12.3797	12.7072	12.5211	14.0446	12.961	11.906	11.9965	13.2502	12.1866	11.8854	12.1834
USP22	13.8538	13.7086	13.9945	13.3657	12.4442	13.6696	13.6413	13.6176	13.297	13.2823	13.6711	13.3187	13.6573	11.999	14.145	12.6201	13.3505	13.3063	13.9114	14.9081	14.0448	14.6749	12.9545	14.3494	13.0258	13.7533	12.5781	13.6993	14.4394	14.2252	13.1598	13.2202	14.0576	14.0415	13.0962	13.7612	13.5392	13.3283	14.0705	12.9698	13.5402	13.7161	13.1872	12.75	13.2559	14.5923	13.0755	12.7744	13.7037
APOBEC2	0.856508	1.03674	1.48346	1.94729	2.01898	3.07238	1.0205	1.40329	1.19611	2.00059	2.4007	0	3.45477	2.70119	2.71554	2.11467	0.984879	1.19758	3.45575	1.90809	2.03595	2.91543	3.68588	3.03249	2.39413	1.0947	0	1.52492	2.13126	1.88462	2.93032	1.42483	3.21647	0.929183	3.38114	3.37302	2.21949	2.96365	1.8269	2.02987	1.55626	3.18554	2.46025	3.45485	0	4.41396	0	3.03743	0.912963
DEK	12.8095	12.1567	13.1763	12.6612	12.279	12.6249	11.9967	11.7087	12.401	12.7191	13.0569	12.9556	12.1971	12.033	12.7681	13.0772	13.3641	14.2053	15.4726	15.4371	13.0037	13.0768	12.0559	13.4133	14.3297	12.3909	11.9525	14.1255	12.415	13.0623	13.2609	14.3577	11.5366	12.912	12.0233	12.3458	13.1938	14.2605	12.5047	12.8915	13.1293	13.2725	12.5405	12.5119	13.6247	13.0631	12.0838	11.8183	13.2798
GTF3C4	12.4404	12.5498	12.0967	11.4227	11.3378	12.3978	11.8047	12.3744	12.4327	11.9848	12.4845	11.6	12.521	11.1079	12.0817	12.1506	11.4625	12.3064	11.7658	13.8183	12.0631	13.2501	12.3037	11.5138	12.586	11.1989	11.369	12.6105	12.9005	12.0336	12.7072	11.2335	11.3954	11.8909	12.9464	12.0014	12.315	12.4652	11.8067	12.1228	12.328	13.6445	11.0994	11.6143	12.2405	12.3751	10.7723	11.243	11.4021
PRMT1	12.2563	11.3649	12.7629	13.3894	12.4653	12.4014	12.3324	12.7665	11.8853	13.4568	12.5996	12.5329	11.9134	12.6422	11.8336	12.7307	12.3028	13.6756	12.9558	13.3206	12.4577	11.5189	12.0939	11.9878	12.3596	13.2836	13.7399	13.4912	12.0407	12.401	11.7174	13.2572	12.6309	12.2995	12.838	11.8289	13.1092	12.9392	12.2827	11.9003	12.7501	12.6031	12.2653	12.1606	12.9811	11.8396	13.9066	12.2518	12.8267
YEATS4	11.5478	10.1114	9.94048	13.5638	10.1014	9.69171	9.78044	9.46835	10.2738	9.66256	11.9968	9.78386	9.11382	10.1219	9.57455	10.0331	10.4534	10.6047	10.3404	11.0629	10.5102	9.77128	10.4967	9.94655	11.2149	9.7225	8.68045	10.3807	11.1517	10.1376	10.404	10.9542	9.21204	9.97119	10.6338	9.79668	10.8381	10.4956	10.0464	10.5303	9.30109	10.4052	12.8143	9.60414	10.4126	10.2059	9.82811	9.26904	10.1469
SIN3B	11.269	12.3431	11.7413	11.2647	12.1188	12.0799	11.3174	11.653	11.81	11.6383	10.9171	11.6	11.7684	11.8594	11.5201	11.1342	11.8731	12.1669	11.9729	11.7365	10.9968	11.2471	11.425	11.657	10.7308	10.7843	11.535	12.3563	11.5794	11.1945	12.1435	11.9443	11.4759	11.0372	11.705	11.2874	11.7307	10.9549	11.4301	11.0474	12.437	11.85	11.6313	11.2052	11.8792	11.7664	11.2097	11.9863	13.42
SMARCA4	13.4081	13.6528	13.2087	13.4746	13.9914	13.4395	13.3706	13.6253	13.1732	14.3012	13.5977	13.5619	13.7344	12.9584	13.1998	13.5582	13.4941	15.144	13.65	14.8759	12.9435	13.1786	13.7887	12.7892	13.1692	13.1334	13.9387	14.986	13.5305	13.266	12.9703	14.6595	12.859	13.626	14.2183	13.1619	13.77	12.8431	13.2859	12.836	14.4602	13.9332	14.665	12.651	13.8875	13.5336	13.4546	12.4621	14.2303
KDM4B	12.0242	13.3035	13.308	12.4808	14.4816	13.4706	14.1931	11.672	13.7778	11.304	12.3979	13.6947	13.2444	12.4841	14.1415	13.601	12.0143	11.2553	10.6521	11.8194	13.3637	11.2325	12.8219	12.4469	13.581	13.2011	13.2684	11.7608	14.2232	14.029	13.2567	11.9263	14.1151	15.2405	14.2215	12.2678	11.4665	13.0668	13.2687	13.3487	11.4461	15.1092	11.5497	12.9095	13.112	13.4555	12.3436	14.1884	12.5143
APOBEC3A	6.20864	2.05477	7.66583	5.86121	5.76626	3.90686	3.94492	4.77192	4.81329	5.00076	3.08595	3.51709	6.70573	7.23244	7.24171	6.18218	7.07834	6.55666	4.77029	2.22368	5.53855	5.9998	4.416	2.86481	8.44786	2.47061	4.9057	4.08411	2.95643	2.45617	6.11104	1.42483	5.0048	5.96545	5.01777	2.96489	5.65458	6.84139	6.3668	1.34588	1.55626	3.64063	7.50978	7.65794	3.73107	0	3.12015	3.4983	8.51428
APOBEC3F	7.60544	9.3369	9.18281	9.40106	8.25879	7.99232	8.92632	7.96232	8.76864	7.34951	8.05163	9.02133	9.09423	8.27601	8.67555	8.50476	9.72952	9.19397	9.76248	7.74703	8.56331	6.77877	9.14807	6.66605	7.27695	8.22184	7.29225	7.81024	8.60414	8.09248	7.47511	4.88958	9.30484	7.39469	7.54102	8.59108	8.33876	8.81956	9.08658	7.32716	7.54941	7.88578	8.46043	7.92768	7.60459	9.35434	8.36331	9.23984	8.66937
FOXP2	5.53594	5.97828	6.78878	5.86121	6.50879	8.4553	5.43207	7.15455	7.12059	4.58571	5.87745	5.0155	6.4212	6.04994	7.11705	6.06146	3.55712	2.28707	4.95028	11.6398	6.95424	7.67736	4.93892	8.84192	5.41665	6.22535	6.77686	4.91191	9.12985	6.28885	7.53522	2.78595	7.02913	8.01006	3.67511	7.13501	4.87499	6.6867	4.72669	4.80644	5.31535	9.58041	5.5594	8.29875	4.56492	6.39167	6.26051	0	7.57611
PHF20L1	13.468	13.1517	11.5218	11.5147	12.1713	11.8728	12.0973	11.3195	11.7933	12.4242	12.0563	11.3594	11.9664	14.3129	11.8347	11.1712	11.5319	11.5082	11.8329	13.0917	11.8155	12.1605	13.517	13.5374	12.9942	11.615	10.7094	13.0141	11.8948	11.7752	11.8977	11.9242	10.9808	12.6813	12.7361	11.7294	12.4309	12.8368	13.2289	12.3156	11.552	11.9208	12.611	10.8938	11.6212	11.7092	11.0635	11.6588	11.4337
PARP2	10.2002	10.7037	10.264	10.4272	10.4057	10.0984	10.0658	9.73105	10.4938	11.5937	11.0686	10.6749	10.078	10.69	10.4135	10.0146	11.2335	10.8356	11.4116	11.2403	9.33768	10.2898	10.9149	11.046	11.3858	10.002	10.2842	10.7156	10.5378	10.5532	10.8134	11.1332	10.5846	10.6222	10.5335	10.1128	10.3983	10.785	10.2673	10.3511	10.7175	10.9212	11.2885	9.86532	11.1007	10.0114	9.84431	10.4489	10.6478
FOXA1	14.054	15.15	13.6026	13.8314	15.1084	14.3739	15.1495	14.6099	14.3521	13.9887	14.9366	14.5062	14.9047	14.6728	14.6035	14.6629	13.9339	7.26339	6.06991	12.5947	14.6087	15.0488	15.1578	14.2169	14.5279	14.4401	13.4693	6.23208	14.7342	14.2566	14.6683	7.66062	13.9043	14.3874	14.9929	14.2089	6.06244	14.2859	14.9921	15.1902	14.8827	14.6328	13.8123	14.602	14.5274	14.6109	14.3299	14.9392	13.183
ASH2L	11.4613	11.7898	12.4374	10.8512	12.3898	12.0168	12.04	11.1792	11.7833	10.2722	12.2618	11.9892	12.2229	10.9287	11.8543	11.8682	10.9864	11.882	11.2684	14.4537	12.7934	11.7058	13.2557	12.9223	11.2129	10.9673	11.2625	11.4291	15.4136	11.8077	12.1384	12.0994	10.4722	11.7359	12.2429	12.3302	13.1607	12.1842	12.0048	12.1131	10.7928	12.2905	13.6085	11.8474	11.1839	14.7143	11.7575	11.3263	11.8133
PHF10	11.6923	10.3956	11.2173	11.2159	11.3938	12.5363	12.505	11.1292	12.4804	10.7731	11.0886	12.0396	11.564	12.1626	12.084	12.477	12.6157	13.0045	11.817	13.5934	11.0547	12.0989	11.9483	12.1362	12.2506	11.8809	11.752	12.4831	11.8609	12.3967	12.2372	12.0958	12.2405	11.9402	11.8864	11.7609	12.3929	12.3068	13.4658	12.4901	12.0315	12.1201	10.6302	12.0286	11.7734	11.3206	11.4052	12.6551	10.9426
GADD45G	7.62927	6.04872	7.60058	7.63007	7.36049	9.87115	9.8688	8.39484	10.9018	9.49464	9.74155	10.112	8.54467	7.51263	8.91071	9.26573	11.5165	5.61061	7.87025	9.8055	10.4729	8.37641	9.57429	9.04927	9.06279	11.369	11.3867	5.95479	9.9087	10.7674	12.1302	10.5251	11.8867	8.09362	10.0613	9.94977	6.87182	7.76593	8.10489	8.78528	10.1229	9.77631	7.78481	11.9078	11.2769	8.56439	8.63867	9.74828	8.85412
TAF4	11.1183	11.1115	10.6247	11.4762	10.7248	10.4004	10.4596	10.8143	10.6247	10.9644	10.6115	10.9385	10.7024	11.1624	10.571	10.0513	10.9092	11.7753	11.2325	11.1276	11.0942	10.3687	12.1734	10.8139	11.138	10.1023	9.72882	11.4029	11.3848	10.0548	10.554	10.9857	9.90395	10.3194	10.6945	10.5544	11.3929	11.1246	10.4846	10.8331	10.6761	11.6735	11.6501	10.5467	10.7996	10.666	9.91117	10.5564	10.8127
PRDM12	3.52838	1.03674	2.67549	3.10724	2.82903	2.10234	1.0205	3.64562	4.43692	4.00073	2.07398	1.94471	2.24388	3.48807	0	3.66199	4.29306	5.31492	3.33134	2.22368	2.36024	3.63841	4.62871	2.67506	2.13923	2.13982	5.07027	0.955206	2.51939	3.44264	2.93032	1.81854	3.04583	4.44603	4.42006	3.4869	3.05564	4.28242	3.68812	2.49199	2.96221	3.38509	3.15064	1.41189	2.73709	1.42928	4.03471	4.99554	4.35219
TRIM28	14.0434	13.1053	14.2448	14.7	14.2393	14.0077	14.0128	13.9167	13.927	14.9317	14.4994	14.5546	14.0571	13.8142	13.9199	14.585	14.0914	14.5492	14.832	15.5677	14.4173	12.9427	14.0803	13.6121	14.92	15.2468	14.8919	14.0723	14.1806	14.0273	13.8131	13.6414	14.4956	14.5495	14.5622	14.0479	13.516	14.0544	14.3023	13.604	14.716	14.4896	15.0833	13.6657	14.7412	14.0016	15.7542	13.8966	14.7069
DNMT1	13.1912	12.9998	12.9028	12.4156	12.5353	12.7002	12.0215	12.166	12.0682	12.2332	12.7493	12.1838	12.9783	12.2919	12.6065	12.8427	12.6826	14.1566	13.9042	14.8872	11.8563	11.7938	12.8325	12.0956	12.7454	12.4715	11.5611	13.9396	12.8573	12.6556	12.9222	13.6371	11.6391	12.8463	13.0723	12.0337	13.698	12.3233	12.225	11.9946	12.6378	13.5959	13.1915	11.4722	13.7118	12.8882	11.67	11.6016	13.4808
GSE1	14.5539	13.4152	13.1289	13.336	13.2704	12.3342	12.7067	13.4934	13.0238	13.4943	13.1345	12.9699	14.207	14.3873	12.8115	12.5257	12.4517	12.4444	13.2976	13.4396	13.0243	13.3091	13.8477	13.5262	12.751	12.1355	13.0181	12.8142	12.9843	12.6447	13.5325	13.0817	12.3411	13.2501	13.9155	12.4194	11.6348	12.6045	12.1832	12.5108	12.7313	13.7481	12.9613	12.4395	12.8375	13.4005	13.055	12.8679	13.4687
TOP2A	13.86	14.9158	14.2221	12.6252	13.4637	10.2563	11.6737	14.867	13.5413	12.4896	16.071	12.7149	13.0271	12.968	12.7983	12.2632	13.9223	14.5147	14.3369	15.5869	12.8223	12.6374	14.5828	12.8779	14.9704	12.3311	11.7245	14.5178	13.6107	13.75	12.4343	14.7428	11.8454	13.4743	13.2452	10.4076	14.6351	15.0345	12.2377	13.5235	12.2262	14.1868	13.9583	9.06553	13.7799	13.522	12.8929	11.4923	12.2529
RARA	12.6437	13.3443	12.5378	12.1482	14.0994	11.9661	12.886	14.3643	13.2574	11.1613	15.9236	13.6881	13.5097	12.4493	12.6019	12.3451	12.7178	11.9655	11.3972	10.188	13.0694	11.2741	13.7866	11.8095	13.1409	12.8102	13.8796	10.5859	12.8868	12.4189	12.1059	10.6716	12.975	12.3229	14.1718	11.7584	10.0582	13.0021	11.2258	12.8547	12.8455	13.6913	12.9543	12.1538	13.6895	12.3519	14.5356	13.1525	11.9435
CHD1L	10.9387	11.7586	12.4372	12.4747	11.174	11.0175	11.4852	11.4355	10.8083	11.9028	11.1872	12.4418	13.1401	11.4446	11.3162	11.3676	10.8268	10.6047	11.7419	11.6193	11.1595	11.7462	12.3468	12.2652	12.1066	10.6264	11.1451	12.811	11.1327	11.4495	10.6154	12.2513	10.4627	10.7892	9.81711	11.7858	12.845	10.7746	12.1843	11.6237	10.5323	11.064	11.0986	10.5547	11.1278	10.7703	10.5693	12.3321	12.1992
PRKAB2	10.4639	11.946	10.4916	10.8893	10.0545	10.9221	9.97288	10.1561	10.5258	9.82096	11.03	11.0895	12.6019	9.67986	11.302	9.98289	9.94834	7.43497	11.2758	10.8391	10.5946	12.264	11.5908	12.2295	10.813	10.5779	9.45871	11.0771	10.2115	11.0109	11.1651	10.3198	9.59135	11.0721	9.85061	10.9087	12.1896	11.0372	10.4855	10.2378	9.71999	11.3516	10.3154	10.1967	10.8388	10.9686	9.46948	11.0314	12.1064
PRKAA1	11.5309	11.7525	11.4053	11.5015	11.1266	12.2786	11.0308	12.6383	12.159	12.0988	12.6879	9.52766	11.3314	11.2409	11.7456	11.2776	11.9763	12.5358	12.5048	11.7353	11.9535	13.3013	10.5845	13.5664	11.2309	12.1701	10.8771	11.3776	9.58079	11.5314	12.9451	11.3447	11.3184	12.0964	11.6027	11.1612	12.932	11.4392	11.3891	10.717	11.0548	11.0712	11.7459	12.525	10.9945	12.3107	11.5047	11.4954	11.243
MYBBP1A	11.7255	11.1292	12.3589	12.4403	11.8686	11.5733	11.7294	11.9071	11.0646	11.9028	11.0843	12.0819	11.3188	11.5842	11.6938	11.3521	12.5646	13.2744	12.957	12.2359	12.4558	9.89172	11.8317	11.9901	12.9413	11.5607	12.4927	12.4585	12.1041	11.6151	11.26	11.6816	11.1666	12.2139	11.1758	11.7279	12.0757	11.6726	12.1819	11.3767	11.2259	11.4331	12.2843	11.1578	12.2862	11.6775	11.2183	11.8076	11.8925
KDM6B	11.7265	10.9772	11.3841	10.5339	11.6455	11.9779	11.4976	11.7643	11.1975	11.6723	11.1449	12.1082	11.8349	11.2329	11.8047	10.8871	11.3641	10.9485	10.4961	11.9144	11.7438	11.0295	11.6725	11.3448	11.7992	10.5758	11.679	11.4365	12.3096	11.5319	12.039	11.6934	11.4098	11.7378	11.3939	11.6205	10.9623	11.0538	11.0806	11.239	11.0989	12.4203	11.3078	11.0912	10.558	11.7622	10.6054	12.1489	10.7378
PRMT7	11.1567	9.98688	11.3498	11.2557	10.3778	10.2348	10.6728	11.5016	10.4087	11.5428	10.5386	11.3677	10.8125	11.2618	10.0409	10.7674	10.4115	11.4039	10.6209	10.7958	10.8059	9.87799	11.855	10.5116	10.6733	10.2346	11.3828	10.7909	10.1866	9.70217	10.6641	10.8389	11.1317	10.5895	10.6101	10.4494	9.81049	10.6423	10.6524	9.69652	10.5834	10.5276	11.6632	10.4438	11.2049	11.04	11.4758	10.6784	12.3348
PCNA	13.2948	12.6582	12.7365	12.6975	12.9301	11.2223	12.268	12.0583	12.6959	13.6031	12.6457	13.1195	12.6776	13.079	12.5422	12.8721	12.1705	13.9092	14.0618	14.9999	13.0017	12.4486	14.0487	12.7558	13.9847	12.6913	12.1812	13.6126	12.7454	12.6528	12.6879	14.3834	12.3924	12.5818	12.1132	11.4147	13.7768	14.1502	12.1921	12.7765	12.855	13.4581	12.7877	11.8204	14.1893	12.7564	12.2766	11.8613	13.2545
NASP	12.0871	11.4196	12.513	12.2622	12.8458	11.7937	11.8109	13.2678	12.1076	13.6723	13.0879	12.264	12.3774	12.831	12.4156	12.4823	12.7144	14.674	13.0828	14.3842	11.8009	11.9766	12.365	10.8296	12.9125	11.6923	13.1492	13.5021	11.6174	12.4624	12.0319	14.9234	12.7922	11.9286	12.1769	11.8783	13.2051	12.3173	12.0604	11.32	12.5377	12.6401	12.7243	12.0211	14.3277	12.2757	11.7591	12.8078	11.7194
SUV420H2	9.72676	7.73756	9.63953	9.85565	9.55465	9.21814	8.56416	10.591	9.16565	10.6016	9.40373	10.2399	9.21102	10.5181	9.20422	9.23217	9.41051	9.58995	8.8811	10.3243	9.16919	7.29692	9.74222	8.18032	10.156	9.3903	10.8519	8.31013	9.78478	9.35005	9.83007	10.6154	9.97107	8.88842	9.01971	9.9222	7.63294	9.49372	9.03613	8.1727	9.93691	10.0624	10.3407	8.67796	10.7186	8.87649	11.079	10.9092	9.22363
ANKRD32	10.0283	10.2759	9.26513	9.55508	8.77841	9.54992	8.74451	8.67003	9.61849	9.21023	9.27756	8.61947	9.38505	8.64809	9.65148	8.8371	8.75757	8.28884	8.99826	9.7123	10.3503	10.3011	10.1904	9.69947	10.8718	9.1228	8.3207	9.48653	10.6434	9.99136	10.8981	10.2356	8.82033	9.71596	9.476	9.19588	8.53999	10.1642	8.84154	10.0269	9.35767	10.3893	8.69797	8.90985	10.0118	9.73865	9.01277	9.08974	9.64551
ACTR3B	8.70623	9.43878	9.03997	9.05353	8.89403	8.49206	8.79884	8.54217	8.80658	10.4755	8.27241	9.96753	7.06905	8.53338	9.26424	8.79445	8.55088	11.4121	10.3504	11.4798	9.40081	7.95452	9.11757	8.43731	8.47573	9.32026	11.4195	10.8559	9.62223	8.96325	8.85099	12.9581	9.12631	8.07922	9.04566	9.57479	9.88492	8.82266	9.58631	8.04797	9.27195	9.31749	9.40907	10.0071	10.5516	9.10216	9.57513	9.55834	8.85137
ARNTL	9.55082	10.0683	9.57134	9.50113	9.10069	10.2631	9.61808	8.34462	9.2353	9.30456	8.80495	9.52581	10.0647	9.03076	10.0822	9.53552	8.28711	8.17722	9.79671	10.7011	8.82571	10.357	9.7365	10.083	9.54284	8.93806	8.54711	7.97002	11.08	10.4356	9.11499	9.4927	8.95604	9.17913	9.37899	10.0757	10.2524	9.40759	9.55244	9.80618	9.43455	8.66975	8.75171	10.132	9.27096	10.0418	9.32695	8.58562	8.37926
MEN1	10.7708	10.7695	10.6564	12.1451	11.9421	11.1193	11.7329	11.8606	10.9018	12.4515	11.5225	12.4599	11.3617	11.5645	11.5472	11.321	11.0531	12.3236	10.8134	11.6298	11.2517	11.3973	11.4706	11.5927	12.2262	11.7496	12.8772	11.9582	10.8957	11.4229	10.7742	12.244	12.5682	11.6593	11.7787	11.3713	11.2903	12.2915	11.6865	11.4994	12.3733	11.5116	12.1723	11.5325	12.6815	11.0504	11.692	12.3778	11.436
ELP3	10.3331	10.3786	11.7421	10.9887	10.3239	11.7657	11.6944	10.7413	11.8032	9.76731	11.7331	12.0159	10.6123	10.203	11.1878	11.3021	11.4749	11.4149	10.5407	10.2631	10.8348	11.5333	9.65236	12.2775	10.3688	10.7806	11.2237	10.4921	10.8967	11.6279	11.5417	10.9869	10.9211	10.2493	12.1078	11.6306	11.3566	10.8365	11.3955	11.098	10.6563	11.5662	11.5079	11.3033	10.5813	10.6942	10.5947	10.6973	11.2435
CDK7	11.1309	11.1108	10.4542	11.3419	10.7984	11.2233	10.7762	10.7904	10.75	11.0995	10.6761	10.6899	10.5845	11.0778	10.7864	10.322	9.56396	10.4887	10.1646	9.78913	10.8814	10.3749	10.7089	10.3749	12.5053	10.5144	10.5958	10.8338	11.4406	11.7718	10.9902	10.2871	11.4717	11.2145	10.1165	10.3875	11.803	11.2599	11.0265	11.0939	11.207	11.4907	9.71568	10.9323	11.5808	10.7939	10.4956	11.3171	11.3983
CDC73	12.2313	13.1284	12.8687	11.2852	12.0098	12.3131	12.1407	11.5	12.3064	11.7789	12.7315	12.345	11.4904	11.9069	12.2157	12.0511	11.4655	11.4566	11.4538	12.0041	12.0687	13.1412	11.2131	13.1415	11.8616	12.1825	10.9155	12.9522	11.7517	12.0605	12.3335	12.0808	10.5797	12.2142	11.7104	12.5341	12.4085	12.1911	12.3301	12.0176	10.7601	12.2543	11.761	11.8257	11.8892	12.2317	11.4442	11.824	12.1563
DDB2	10.271	9.75196	10.6419	10.0509	10.8672	9.89005	10.7964	10.0459	10.7489	9.36272	10.8635	11.08	10.7964	10.9345	10.3441	10.9382	9.41466	10.6284	10.317	10.1301	9.71124	10.4511	9.63246	9.27093	10.3425	9.74368	10.9581	9.07405	10.6849	10.8392	9.91311	10.5512	10.2296	9.53438	10.5281	10.3523	9.77328	10.8891	10.8644	11.2977	10.7389	10.0255	10.7754	11.1765	11.4378	11.3091	10.6851	11.4361	11.8069
PIWIL4	5.40406	5.11482	7.05549	6.15907	4.48355	6.7446	5.84734	6.77574	6.06289	7.48459	7.09708	3.93055	6.773	6.87476	6.40132	6.18218	5.94737	4.25622	6.47467	6.19965	6.02427	7.05212	6.06888	6.54644	6.16308	5.53692	6.45821	8.85753	4.77462	5.84658	6.22491	6.41349	7.21177	6.48561	6.89163	6.88791	8.98736	5.57396	5.76825	5.21852	6.75154	5.55115	5.69098	7.15149	5.50441	5.95308	6.46283	6.29007	6.83305
ELP2	12.0242	15.9442	12.2311	12.4119	15.5006	12.5985	14.8686	12.0319	14.2715	12.7014	11.8069	15.9524	12.1559	14.1474	13.549	14.5807	13.5004	11.9215	11.8812	12.8142	14.121	12.1802	13.8232	12.9896	12.3742	12.8184	12.0883	13.5852	14.4819	15.9071	12.6756	12.4044	12.9383	11.8176	13.7748	14.0992	12.6652	12.6079	15.2082	16.3688	13.7307	15.0947	13.872	12.9244	12.1927	13.6531	15.3962	13.6945	15.6601
CLOCK	13.349	12.8696	11.8649	11.519	11.7799	12.1325	11.5938	11.3831	11.9833	11.2558	11.9519	10.8647	12.4804	11.5967	11.8614	11.6534	12.4288	11.3166	11.9336	11.5073	12.3509	12.8406	11.9961	12.1899	12.0466	11.578	10.7094	12.5739	12.6791	12.1349	11.5247	11.7342	10.7861	11.6625	11.4923	11.9403	11.7599	10.9925	12.2344	12.6118	11.8878	12.5078	12.5888	11.5039	11.6046	12.2508	11.4996	11.2709	12.0444
SYNCRIP	13.6956	14.3965	13.7541	14.0543	13.2741	13.1405	13.6576	13.4276	13.177	14.0403	13.529	13.4522	14.084	13.8306	13.5557	13.643	13.7065	14.5278	15.2367	14.9715	13.2287	14.3057	12.9698	14.1946	14.1735	13.6571	13.6176	14.4357	12.9023	13.5414	13.3678	14.2936	12.5127	13.4789	13.8598	13.1729	15.2128	13.247	13.7426	14.0411	13.8227	13.3849	13.0789	13.1953	13.9733	13.7456	13.3378	13.2943	13.0205
MAP3K7	11.5412	11.8883	11.4771	11.8396	11.4617	11.352	11.318	11.8297	12.0569	11.3834	11.2309	11.5858	12.2629	11.7117	11.4792	11.3125	11.4249	11.9571	12.5282	12.2658	11.1744	12.4073	10.8613	11.9507	11.8691	11.6854	11.1748	11.8148	11.2273	11.7464	11.6179	11.4579	10.9211	11.0446	11.4557	11.6264	12.5187	11.1031	11.3413	12.0256	11.648	11.2771	11.2193	11.068	11.4823	11.3749	11.1409	11.6417	10.9458
NAT10	12.4129	12.3905	12.2949	12.4999	12.5719	12.0709	12.0572	12.2007	12.0803	12.6053	12.1006	12.9921	12.0956	11.6311	12.13	11.8484	11.9885	12.9539	13.2986	12.3592	11.8909	12.16	12.2692	12.2094	13.2426	11.5796	12.1801	12.8925	13.7511	12.0292	12.0006	12.2796	12.3882	12.4914	12.4544	11.9733	13.5392	12.3217	12.3251	12.278	12.1298	12.4915	12.0819	11.4906	12.9158	11.8255	12.0812	12.0157	11.8528
TAF5L	11.1971	12.6669	12.0168	11.7677	10.7747	11.1352	11.1268	11.6028	11.0611	11.4551	10.9448	11.5428	11.6786	9.71942	11.0723	11.1481	10.8944	12.3546	11.1393	10.7059	10.6907	11.573	10.4555	11.5432	11.6698	11.0305	10.6937	12.4774	10.2798	10.963	11.5413	12.3588	10.0718	11.0452	10.8307	11.77	12.0824	11.2831	11.0767	10.3989	10.8186	10.9312	11.787	10.8175	11.8057	10.9796	10.5899	10.9022	11.4011
USP44	3.71806	4.06814	3.85513	3.63529	3.34468	5.21857	3.73805	3.44231	3.50203	3.17062	2.66693	2.93528	3.61	4.19348	1.91999	4.39131	2.78134	6.79378	6.73008	6.21755	3.21244	2.91543	2.13464	3.03249	3.37358	4.4224	5.88143	0.955206	3.2914	4.60499	5.41377	8.11975	5.33635	3.56686	3.58361	4.17146	3.87919	3.96102	3.94833	4.92101	4.04677	2.67776	2.95507	4.38751	3.92297	3.6839	4.73603	3.03743	3.73993
SETDB2	10.0876	10.3109	9.84368	9.54776	9.87385	10.1274	9.96696	8.77127	9.86812	9.8033	8.7086	8.64022	9.54755	9.97632	10.4599	10.5555	9.42907	8.35303	9.40747	10.8874	9.42053	9.91513	9.62938	11.1247	9.37727	9.93324	10.0675	9.49594	9.38459	10.1672	10.0788	5.48561	9.86278	9.53438	10.0324	9.9423	9.2197	9.41992	9.92561	10.7638	9.8007	9.16303	9.21775	9.90835	8.8066	10.4507	9.44048	10.5285	9.58377
KAT7	12.9209	12.7529	11.8301	11.5472	12.7652	12.1788	11.7246	12.1921	12.471	12.9345	11.335	11.652	14.4839	11.5349	11.8907	12.5976	12.2411	11.4053	11.2417	12.4041	12.7921	14.9936	14.7388	12.0844	13.5587	11.5945	11.2193	12.3163	12.3893	11.8901	11.6378	13.3928	11.8266	11.7609	11.486	11.8803	12.5617	13.4567	11.8277	12.3738	11.0554	12.7245	13.242	11.6609	12.0697	11.8964	11.94	11.5159	10.84
ACTL6A	12.4441	12.5699	11.907	12.2045	12.9627	11.4665	11.9971	11.3462	11.7316	12.3026	12.1906	11.8477	12.1018	11.7836	11.6344	12.6755	11.4203	13.6574	12.4075	13.1689	11.7122	12.0772	11.8876	12.2504	12.9099	12.0045	12.0665	13.1826	11.3206	11.7152	11.6641	13.6849	11.2408	12.3047	11.9084	11.28	12.7578	13.3926	11.5255	12.3368	12.0947	12.1106	12.3505	11.8699	13.3231	12.1453	11.874	11.5093	11.8918
DNAJC1	11.8126	10.7756	12.5856	12.1225	11.7774	12.1566	13.4138	12.5429	11.9657	11.8053	12.1541	13.9864	11.03	11.9198	12.3583	13.5823	11.0544	10.7752	11.6427	10.8296	11.6162	12.6908	11.8753	11.4843	11.4238	11.029	12.0967	10.8486	11.9317	12.2714	12.5223	13.3996	11.7256	11.7282	13.0755	11.2164	10.7807	12.9321	12.9234	12.7208	12.5765	12.62	11.4815	12.8354	11.5356	13.3798	11.3637	12.6154	11.8302
TEX10	10.5545	10.2462	10.628	10.2847	10.6514	10.8121	9.98171	10.2929	10.1115	10.8423	10.5694	10.3278	10.5272	10.0605	10.0748	10.2078	11.0263	11.9099	9.87818	12.3084	10.6402	11.1482	10.5499	10.8543	10.8862	10.3332	10.6159	12.0726	11.1869	10.2203	10.5961	10.5423	10.5259	10.6378	10.8338	10.2662	12.467	10.838	10.4752	11.1247	10.5133	11.1389	10.3594	10.3948	11.0845	10.3919	10.2351	10.1074	10.7311
ANP32B	12.7484	12.5292	13.2942	13.4862	13.3067	12.8002	12.9088	12.9259	13.1511	14.2474	12.9934	13.3937	12.8795	13.1007	12.9079	13.4894	13.5942	14.0942	13.6828	14.6128	12.9269	12.3573	13.1412	11.9289	13.835	13.2916	13.967	13.3831	13.1656	13.0799	12.9464	14.3617	13.5623	12.7674	13.2238	12.6816	14.3824	13.0577	13.3154	12.7511	13.3246	13.8614	12.8903	13.2257	14.1433	12.7486	13.285	12.9293	13.5281
FOXP4	12.5854	11.9066	12.2626	12.3251	12.9871	11.8939	12.3519	13.4161	12.3188	13.1309	12.955	13.5541	13.3124	11.9263	11.7017	12.8971	12.1551	14.0302	12.8262	13.6707	12.2082	12.9299	13.0573	11.7206	12.6501	13.0518	13.1072	13.6951	12.4618	12.7265	12.9487	13.9343	12.9493	11.7503	13.0824	12.3378	12.1059	12.319	11.9109	12.5534	13.0561	13.7229	12.5394	12.6372	13.2957	12.6943	12.9558	12.4283	11.3371
MDC1	12.2659	11.1928	12.2957	11.1369	11.8937	11.5643	11.2617	10.5848	11.6883	11.4318	11.9903	11.6861	12.3443	11.0216	11.2932	11.7711	12.5996	12.0361	12.1194	13.2944	11.0638	11.9669	12.4241	11.4946	11.8747	11.0592	11.0398	12.4975	12.3794	11.6164	11.7096	12.0065	10.9763	12.1445	11.2869	11.4436	12.5281	12.5012	11.0908	11.5698	11.7479	12.4647	12.8217	10.8633	11.2492	12.1805	10.6896	11.0328	10.5347
ARRB1	11.6962	12.0516	13.0938	10.0075	10.8941	10.4057	10.6609	9.85667	11.9829	11.0843	10.8163	11.9163	11.6073	10.5942	11.7167	12.3124	11.7644	11.3275	10.137	11.0411	11.4282	11.0569	12.5403	11.9579	10.4562	12.3396	10.7218	11.6094	11.4087	10.7851	11.867	9.70853	12.3685	11.6645	10.914	10.6151	9.65882	10.5978	12.2168	12.2726	11.4705	11.6667	11.9481	11.0613	10.764	11.6857	11.7158	9.93444	12.0635
BRDT	5.78956	1.03674	3.94199	1.5382	1.33713	6.62933	1.0205	0	0	0	0	4.32173	3.2808	3.76332	3.22536	7.37399	10.3576	1.19758	0	2.48247	3.50289	0.862404	4.16642	0	0	8.06549	2.20849	0.955206	7.22002	1.88462	4.09457	2.78595	7.70306	2.87369	3.38114	3.78286	0.936831	6.54379	0.886936	2.84145	4.4822	2.67776	6.21288	3.83661	0.959428	3.86244	3.12015	1.02151	1.46771
TET1	5.93046	6.81337	7.51816	6.28772	7.41312	8.10017	6.94726	7.55868	7.81807	7.3671	7.6442	7.81486	7.716	6.38458	7.41647	7.34473	6.49349	7.39117	9.17835	10.9226	6.53907	7.82519	8.76795	7.14009	8.5595	6.41009	6.62632	8.44061	8.13068	6.75227	8.28666	8.11098	6.94665	8.04506	7.30362	7.2684	9.13777	7.09824	6.67327	7.20433	7.9569	7.65409	7.82834	7.31089	7.37759	8.64593	6.37639	7.57385	7.87634
BARD1	10.3795	10.3264	10.733	9.52929	9.85733	10.3792	9.36031	9.4413	10.7413	11.0889	10.0878	10.8851	10.5248	10.0679	10.434	10.9504	9.86596	9.26242	10.5966	11.952	9.29083	9.69502	9.81735	10.0344	11.1586	9.52538	9.37463	10.8784	11.0113	10.4215	10.6599	10.8554	9.72462	10.08	9.0627	10.5046	11.2955	11.2223	9.74035	9.94917	9.91097	11.7004	10.2767	9.26565	11.1032	10.9478	8.76738	9.65367	9.7394
PRDM5	7.50601	7.60357	7.87346	7.02784	6.69035	8.76484	7.82188	7.92375	7.7418	6.02314	7.613	5.92698	7.14719	6.71119	7.89273	6.94732	4.92478	7.02629	8.22958	6.25271	7.46532	6.65541	6.60956	8.14872	7.24492	6.89618	7.15233	7.5533	8.36768	8.66136	7.77219	9.71577	8.59515	6.7867	6.46149	8.01116	7.66579	6.498	7.192	6.42293	6.81509	7.77902	6.75421	8.48415	7.36938	7.88474	6.95555	8.23731	8.24296
AEBP2	10.989	10.9936	10.6256	9.92935	10.4154	11.057	10.766	10.6963	11.1919	10.4725	10.9385	10.3448	10.4927	10.801	10.9728	10.3961	10.6821	11.4527	11.4212	12.713	11.2462	11.6415	10.6816	10.9942	11.1602	10.7011	10.3091	11.8072	10.7247	10.7983	11.4554	10.3984	10.5229	10.4228	10.7749	10.7431	11.3602	10.7881	10.8775	10.2387	10.6033	10.5316	9.67652	11.0945	11.3202	10.7249	10.2397	10.6304	10.6954
TDG	10.8439	11.5887	10.1212	10.5209	10.8743	10.4816	10.3805	10.9307	10.527	10.8727	10.5623	10.2159	11.1167	10.8417	10.3503	10.1571	9.98504	11.2096	11.4463	12.052	10.8389	11.4026	11.0782	11.0312	10.9029	10.7778	9.92433	11.5894	10.5019	10.6287	11.0384	11.6311	10.4283	9.86329	11.1496	10.2879	10.1069	11.1018	10.0148	10.6521	10.7041	11.1012	10.061	10.2068	10.599	10.8859	10.1803	10.4079	10.5218
SMARCC2	13.2266	13.2993	12.9531	12.2051	13.0838	12.7892	12.7331	11.4868	12.391	12.3459	13.052	12.7055	13.0196	12.1089	13.0708	12.5308	12.5235	12.2596	12.313	13.5943	12.7142	12.1072	12.9734	12.2718	12.9585	12.1986	11.627	13.4063	12.8563	12.8213	12.7987	13.1996	11.7797	12.6761	12.7049	12.5931	12.111	12.4585	12.831	12.8564	12.0799	13.2857	13.2689	12.3293	12.6701	12.9023	11.65	12.777	12.7647
BRCA2	10.0193	10.0976	10.4375	9.57863	7.42599	8.37168	8.38488	9.47504	8.78984	9.5895	11.916	7.59151	10.0697	9.51757	9.95445	8.48813	9.03305	10.249	11.1961	11.6452	8.79246	9.77263	9.42036	10.6011	9.7076	7.54007	8.54711	11.5814	10.0153	10.1284	10.0546	3.93745	7.07423	8.91028	8.7883	8.61945	10.9516	10.5537	9.02911	9.96372	9.27421	10.0948	10.7595	7.10003	9.75066	10.3382	7.45463	8.51019	8.88409
RB1	12.3773	12.7793	12.3685	11.6384	12.2002	12.4879	12.4614	11.5851	12.2524	11.8838	11.9303	10.4737	11.7101	12.1227	12.0279	12.2913	11.2533	11.3012	10.0121	8.30275	11.5956	12.5102	11.0906	13.2706	11.878	12.1065	11.2857	12.5796	11.2836	12.2079	12.1432	8.07538	10.706	11.8086	12.6159	11.839	12.4912	11.6202	12.6708	12.6793	11.8625	11.721	10.622	11.7623	9.33143	12.526	11.8461	11.6083	11.0642
CUL4A	12.4153	13.8061	12.6912	13.0808	13.5907	12.7409	13.1308	12.8203	12.3983	12.6997	12.9017	13.4454	13.3152	12.6565	13.0054	11.7862	12.0624	13.2258	13.0568	13.7591	12.4766	12.6878	13.0689	13.8684	12.5729	12.8681	13.0676	13.4116	12.319	12.9067	12.5883	14.2511	12.0484	12.4616	13.3451	12.6927	13.6411	12.0967	13.0949	13.4326	12.754	12.8461	11.2735	12.4862	12.151	13.2512	12.3358	12.5768	12.7744
JDP2	9.24257	8.18606	10.3637	10.6733	9.90864	10.7773	10.8383	11.4191	11.1058	10.537	11.0949	10.107	11.2303	10.0711	10.6961	11.0139	8.85536	10.3324	10.9022	8.49482	9.63264	9.17427	9.246	9.77681	9.99439	10.1834	9.9823	8.98061	8.67984	10.6587	10.411	8.15854	11.7941	9.38435	9.62828	10.1194	8.94248	9.28713	10.5653	9.34455	11.5687	9.54696	9.6525	11.1206	10.5742	10.0325	9.39449	10.8175	11.3826
BAHD1	11.6951	11.8283	11.6751	10.5514	12.1448	11.1048	11.4548	10.9656	11.069	12.5001	11.8627	11.4852	11.2385	11.0582	11.4436	11.2752	10.0937	11.0391	10.7404	10.8804	10.318	11.7019	11.1288	11.4444	10.9724	11.2169	10.1709	10.8031	12.3075	11.1739	11.3374	10.8282	10.4848	11.0309	11.0958	11.729	10.5851	11.0896	11.1053	11.5283	10.4446	11.5393	11.9592	11.2383	10.6007	11.31	11.7191	10.2703	10.3411
HMG20A	10.5899	11.0725	10.9979	10.2924	10.8021	11.3457	10.4179	9.94359	11.0793	10.2746	10.7551	10.0731	11.0394	9.80432	10.5443	10.405	9.98085	10.3878	11.2716	10.826	10.1298	11.234	10.3767	10.5648	10.4588	10.2373	9.59333	10.9209	11.2423	10.5998	10.2443	10.8768	9.68701	10.3959	10.904	11.274	10.6473	10.5396	10.8264	11.0955	9.84247	10.882	10.7511	10.3105	9.55622	11.2043	9.85234	10.0553	10.6993
NCOA2	12.8082	13.4696	12.1561	11.3222	12.4808	12.6012	12.1473	10.7062	12.465	12.1336	12.136	12.073	13.2923	12.0202	12.261	12.199	13.9482	10.7677	12.8425	12.1291	12.7226	12.6885	12.5174	14.2907	12.7264	12.3263	10.5266	11.747	13.6703	12.3268	12.6967	11.2694	11.459	13.7163	12.5686	12.584	12.3404	12.1568	11.6712	12.7461	11.8139	12.6761	12.9957	12.0125	12.1474	12.8477	11.3672	11.3339	12.1889
USP3	11.5166	12.1732	11.0181	11.3629	11.6093	11.2153	11.5847	11.3352	11.2777	11.3995	11.6691	10.6444	11.8727	11.3422	11.2964	11.4004	10.8253	11.3921	10.1112	11.9405	11.0378	13.4278	11.6487	11.5071	11.0999	10.8568	11.0886	11.3556	11.102	11.4852	11.2771	10.2861	10.117	11.0902	11.9315	11.6337	11.0313	11.0184	11.2099	11.9205	10.929	11.3793	12.0358	10.9627	10.1692	11.4113	10.7744	11.7054	11.4638
NCOR1	13.3161	12.8641	13.4062	12.0028	13.0708	13.5955	13.4562	12.0666	12.96	12.2275	12.6125	12.974	13.2274	12.1366	13.5342	12.6687	13.8228	12.3535	12.5124	13.4745	13.25	12.5872	13.7122	13.9007	12.8541	12.0251	11.8823	13.0121	14.6588	13.9306	13.0286	11.869	12.4944	13.6113	11.3276	13.3963	13.2062	12.9026	13.731	14.1393	12.9946	13.8977	13.2303	12.5987	12.1801	13.7954	11.9452	13.3463	12.5342
ASXL3	3.71806	4.65458	4.24502	2.26563	5.59458	6.65313	3.20616	2.56927	6.77428	2.58561	3.08595	3.63208	5.26179	3.92139	5.78899	6.72688	1.97726	0	2.68689	7.93729	2.84837	6.18962	3.68588	5.4328	2.96542	5.0356	6.12549	2.72969	4.36526	4.55077	6.38045	1.42483	4.37162	3.95114	4.9089	5.35737	2.69731	4.48378	8.89399	4.44724	3.13152	2.67776	4.24888	5.88581	2.25645	7.30797	12.4631	0	4.00085
PELP1	11.978	11.4334	12.7093	12.2274	12.776	11.9202	12.3258	11.4827	11.2527	12.6007	11.3987	12.9391	11.6808	11.8843	12.1776	11.9883	12.8346	13.3414	12.8006	12.8183	12.5453	10.7832	12.2092	11.3308	13.5616	11.5876	13.3989	12.0354	12.6731	12.1836	11.7435	12.726	12.0617	12.1525	11.6672	12.0601	12.2101	11.9513	12.7977	12.1223	11.464	12.0226	12.7982	11.7415	12.9193	12.1026	12.2043	12.5645	12.411
TP53	12.5812	11.453	12.788	12.6564	12.3637	12.1548	12.4225	12.2677	11.5297	13.0464	11.9196	12.6184	11.974	12.0965	12.1469	12.4545	12.0521	10.1191	11.8659	14.268	12.4857	11.9216	12.7375	12.7502	10.6544	12.9361	11.5367	13.9515	11.6551	12.5941	11.9191	12.6981	11.9486	10.8299	11.8608	12.6376	10.6579	10.7818	12.3109	12.6722	12.5532	12.304	11.6885	11.5558	12.5826	12.439	11.878	12.4358	12.0068
CBX8	10.3367	10.6309	8.73402	11.1369	9.33697	8.92251	9.11745	8.72715	9.16565	10.2781	8.77001	10.0983	10.7323	9.51447	9.0574	7.85589	9.38115	9.06402	9.60177	9.48914	11.1345	7.26658	11.0045	8.593	9.89985	9.33809	11.1612	9.01767	11.0926	9.17742	9.54041	10.4314	9.29058	9.73446	9.47441	10.1039	7.43373	10.3367	9.58949	7.45309	8.82101	9.03896	10.5184	8.79046	10.0105	9.28555	10.4112	9.18218	12.1616
CBX4	12.3038	12.7381	10.5032	12.4254	12.7391	11.0346	11.9363	11.2781	11.8843	12.3685	11.0527	12.7295	13.3586	11.0417	11.1964	10.5183	11.6945	10.2429	11.3184	10.446	13.1846	10.2262	14.0335	11.799	11.5277	11.5094	11.9967	10.4039	13.3669	12.2169	12.3923	11.3015	11.7357	12.3391	13.3068	11.5502	9.71327	11.9821	11.2716	10.6057	11.2035	11.7776	13.2527	12.0777	11.077	11.1168	11.7761	11.876	13.1173
CARM1	11.2364	11.0025	11.656	11.6448	11.9736	11.4325	11.3197	11.8695	11.2109	11.6351	11.1476	12.2665	11.6381	10.3528	11.0871	11.5153	11.2475	13.6263	11.759	12.0709	11.2717	11.6743	11.7345	11.9821	11.2319	11.2663	11.1589	12.9553	10.4748	11.302	11.0228	12.3854	11.4574	11.7108	12.0856	11.2531	13.5736	10.7913	11.3001	11.6855	12.2118	12.566	11.8903	10.7172	11.9387	11.3896	10.7261	11.1175	12.3177
PRDM16	5.22802	8.13839	6.60133	8.38892	5.59458	6.77747	6.56383	7.38499	5.16441	5.52433	8.59341	4.73587	6.11907	5.54224	5.99196	7.04152	4.67122	5.5719	5.3536	11.7457	7.20728	3.4352	6.13998	4.84955	2.61068	7.54007	7.07693	4.08411	4.04899	5.09627	6.7537	4.93001	6.51111	4.66751	4.6175	6.11012	2.88757	3.54686	5.12804	5.46505	5.95741	4.77179	5.72208	5.46539	4.77858	6.13787	7.25107	3.62415	6.0517
PADI3	12.3149	7.56403	7.25529	5.95277	7.57202	0	3.35861	9.72545	1.19611	9.5801	10.66	0.963375	3.08294	7.31312	3.42555	2.36838	1.56477	8.96294	7.27717	5.43345	7.14543	10.6884	6.3344	4.84955	6.47063	2.13982	6.51645	2.92067	0.745195	3.18232	1.94048	4.34877	3.04583	1.89243	0	1.43398	4.91925	7.25327	0	0	1.96767	0.744011	2.46025	1.41189	6.04817	3.6839	1.83387	4.50022	1.86739
PADI1	2.08495	2.05477	3.31917	2.93831	4.48355	0	0	2.92223	3.79827	3.58568	4.26248	0	1.16708	3.27025	3.42555	1.8066	0.984879	3.66014	2.87692	2.70183	3.21244	4.30856	2.79384	4.10097	3.11468	0	3.56873	0	0.745195	1.48286	0	0	0	0.929183	0	2.96489	0	1.9689	0.886936	0.824501	0.978526	1.59669	0	0	0.959428	1.42928	1.83387	3.36041	4.28844
MTF2	10.1822	10.2561	9.71084	9.78111	10.2642	10.5136	10.2501	10.6319	10.6515	11.2356	10.3361	9.70724	9.99417	11.0156	9.94633	10.4943	9.918	11.2818	10.0235	10.8712	9.95908	11.8087	10.1809	10.3991	10.5817	10.2669	10.1663	11.6318	11.0287	10.9115	10.6084	11.406	10.3898	10.4519	11.3377	10.5155	11.2388	10.3313	9.95553	11.1688	10.0627	11.0503	9.79277	10.4036	10.4838	10.9539	10.4995	11.1713	10.7303
USP21	11.2041	11.6627	11.8201	10.8755	11.1986	11.0209	11.1667	9.9484	10.1853	11.5327	11.1571	12.2679	11.8554	11.1835	11.022	10.3718	10.6278	11.7232	11.2259	10.9123	10.7281	10.8416	11.6175	10.8724	11.4665	10.8629	11.4422	11.6801	11.269	11.2186	11.4525	12.6245	11.2153	10.9679	10.4066	12.2138	11.4947	11.512	10.9835	11.1989	12.7524	10.9086	11.3027	11.1249	12.5908	11.3291	10.737	12.4648	11.2997
HDGF	15.1399	13.8676	15.7236	15.1901	15.0964	14.0312	14.2537	14.2599	13.6932	15.2413	14.1965	15.2983	14.0599	14.5087	14.0461	14.9233	14.5311	16.3121	15.273	15.2405	14.1542	14.2496	14.8124	13.7082	15.008	15.1956	14.6646	15.9158	14.2129	14.4607	13.9995	15.8039	14.232	14.1854	14.4757	14.6406	15.3351	14.5379	14.3446	13.8506	14.1366	13.9387	14.5864	14.0046	15.2899	14.1961	14.823	14.5402	14.8701
ZNF687	12.2378	12.3101	13.2613	12.6557	12.1737	12.0548	12.2653	11.5781	11.3777	11.1403	12.4638	12.9848	12.5958	11.652	12.4498	12.1768	11.4084	12.4221	11.8971	11.7887	11.9917	11.8862	12.6531	11.3413	12.2587	11.8879	11.177	12.5885	12.3552	12.0547	12.2938	12.2015	11.0508	11.4132	11.8543	12.6793	12.0247	12.014	12.0735	11.7244	10.9333	12.0586	11.8992	11.5794	12.5259	12.1318	11.6279	11.9929	13.008
ANP32E	12.0594	12.4649	13.5669	13.0544	12.2611	11.8087	11.4965	10.8183	11.8038	9.88648	12.0058	12.4484	11.8131	12.1946	11.5967	12.0587	10.3403	12.9999	13.5857	13.8417	11.7028	12.5428	12.578	9.52234	11.6893	11.9161	11.8487	14.2553	10.8911	11.8242	11.2182	14.309	11.348	10.9128	11.0596	12.0824	14.7727	13.1198	11.4005	11.6226	10.9729	12.5873	12.2467	11.388	12.8916	12.4173	11.7142	11.8496	12.5269
POGZ	12.7584	13.5599	13.7549	12.8587	13.1714	13.4247	12.937	12.094	12.5114	12.5735	13.2574	13.5165	13.0679	13.253	13.5507	12.5261	12.528	12.9947	13.2384	13.2493	12.5789	13.3221	13.5327	12.4481	12.826	12.6445	12.6185	14.0136	13.6866	13.1123	13.4209	13.8309	12.9771	12.5848	12.8772	14.0292	13.8886	12.8239	12.6542	13.4466	12.0998	13.486	12.5243	13.203	13.2927	13.4888	12.407	14.4055	13.85
SMYD2	11.0729	13.5132	11.9211	11.5564	12.3898	11.8694	10.7956	11.6508	9.24761	11.019	12.116	7.38566	11.6067	11.9184	10.6839	10.025	10.3832	12.7379	11.5813	11.3514	11.798	10.02	10.9944	11.1888	11.8396	10.5833	9.80088	12.706	9.05479	10.6222	11.4539	12.2857	10.348	10.3646	12.0019	11.219	12.5245	11.8525	10.8053	10.5659	11.691	10.6283	9.39224	10.9076	12.0124	11.3499	11.122	11.0912	12.1014
PARP1	14.6771	15.5924	15.3789	14.8217	13.8835	13.7392	14.4051	14.2077	13.2786	14.0968	14.3395	14.7327	14.0966	11.9462	14.4528	14.5105	14.4695	15.2354	14.4222	14.4271	14.153	14.4181	14.0318	14.3497	14.7391	14.5194	13.7144	15.5005	12.8617	14.4432	14.4342	14.7343	12.8632	14.47	13.3293	14.6549	14.3304	14.3384	14.7448	13.1363	15.6382	13.594	14.862	13.0543	14.078	14.0469	13.6535	13.8973	14.3079
LBR	11.5556	11.4323	11.1292	11.5048	10.2498	10.9337	10.3949	11.5219	10.3006	10.4323	10.7939	11.3893	9.82023	9.90358	10.8885	11.32	9.87502	13.0371	12.6258	12.3819	11.2807	11.8544	11.5013	12.5184	12.7809	10.0737	11.5629	13.4238	9.35063	10.6659	11.6331	12.0447	10.0801	11.1063	10.7209	10.3036	13.7901	12.0627	11.1583	10.5151	10.7777	10.3987	10.8129	10.8268	11.7315	10.8897	10.954	10.903	10.2499
ASXL2	12.5397	13.0118	11.6834	11.2382	11.1422	12.2055	11.6015	11.1833	12.4811	11.1268	12.2498	11.2584	12.2922	11.04	12.3005	10.994	11.7713	11.4784	11.9565	11.9563	11.6606	12.5778	11.4156	12.6079	11.4786	11.2556	10.0724	12.6751	12.209	11.7392	11.9116	10.4984	10.5777	11.6386	11.7471	11.7359	12.7511	11.6277	12.0036	12.2529	11.4954	11.8741	11.4666	11.4773	10.2764	12.4512	10.8445	11.102	11.9749
SETD7	13.3323	14.9508	12.9803	13.095	12.3749	13.317	12.9566	12.5063	13.6468	14.0109	12.8247	12.4244	13.9528	12.3653	13.2402	12.0803	13.6096	11.0568	12.7654	12.807	13.1957	13.7235	12.6684	13.7105	12.3433	12.8575	11.7938	12.6877	12.3173	13.6298	12.9325	11.8648	12.0743	14.1847	12.504	12.8452	13.1521	12.2296	13.8685	13.2279	12.0459	12.781	12.3254	12.7251	12.0256	13.1316	12.3943	12.2285	13.7022
PHIP	12.6923	13.6266	13.0029	11.903	11.5318	12.2559	12.1278	11.326	12.2402	11.8186	12.6093	11.9297	12.7383	12.5695	12.5974	12.7647	12.9009	12.1652	12.47	13.0292	11.6597	13.7127	11.5757	12.4804	12.8458	11.9788	11.989	12.3656	11.9648	12.4693	12.8064	12.5491	11.7073	12.795	12.7154	12.7489	13.0857	11.9503	12.1064	12.5337	12.3046	13.2132	11.1723	12.2095	12.2832	12.8908	11.5774	12.9381	11.9201
SCML4	5.51051	4.06814	6.22194	7.24262	3.10977	6.47761	3.49648	3.64562	2.285	5.61548	2.66693	3.83775	5.26179	6.50186	6.86473	6.13167	6.76429	5.31492	5.71899	1.90809	5.47291	3.8165	5.8741	5.84699	6.51159	4.98476	5.35195	4.9992	4.10675	2.19851	6.8515	3.10127	4.69406	7.01565	6.3269	6.11012	3.87919	4.48378	4.09893	3.46231	1.55626	3.28876	6.56132	6.14477	5.00763	3.48009	6.65867	0	4.22174
SHPRH	10.2539	12.1032	9.13981	9.714	8.92154	9.86861	9.69887	9.68277	10.1115	9.3384	9.79814	8.87723	9.99945	8.99564	10.1296	8.9604	10.2423	9.08823	10.7503	10.7733	8.76187	10.1114	9.4096	10.6365	9.32461	9.51646	7.88523	10.7172	9.88	9.92098	10.1752	9.59525	8.22201	10.7058	10.0292	9.7011	10.2578	9.97802	9.93815	9.6377	9.60244	10.2339	10.0761	8.80661	8.58323	9.65931	7.64228	9.57402	9.49829
TLK2	11.9182	11.9251	10.8639	11.3785	11.6888	10.8557	10.8846	10.6123	11.7991	11.1638	11.0062	10.6392	12.2445	11.6127	10.7484	11.2324	11.0821	11.4149	11.5014	11.7868	11.5416	11.4623	10.7132	11.0213	11.2395	10.6592	11.0886	11.628	11.3575	10.7888	10.4957	12.1776	10.6623	11.4189	11.3218	10.8613	11.9176	12.9853	11.1203	11.3334	11.21	11.6483	11.7426	10.7839	11.4413	11.0435	12.3014	10.7353	12.9326
KDM6A	12.1042	11.4573	11.2843	11.5718	11.2338	11.8014	11.4195	11.3778	12.1912	10.9888	12.1167	11.0363	11.9059	11.0935	11.6483	10.7845	11.6112	10.2749	11.0588	11.9449	10.9554	12.7277	11.4641	12.9456	12.011	11.3108	9.55216	10.7962	11.7677	11.8188	12.1754	10.6536	9.92103	11.7085	12.3394	11.4219	11.6253	12.3862	11.1995	12.175	11.5036	12.1865	11.2543	10.7468	10.2124	11.8133	9.5848	11.303	11.4282
TAF1	11.84	12.6523	11.8597	11.9342	11.2912	12.5216	11.7973	11.0829	12.15	11.3823	13.0213	11.6903	12.0438	11.36	12.3152	11.2684	11.3011	12.006	12.156	12.6163	11.759	11.4901	12.0263	12.1837	12.3305	11.8088	10.8291	12.2304	12.2788	11.9656	12.4959	11.113	11.2666	11.717	12.5274	11.8553	12.1576	11.6171	11.8073	11.3574	11.8633	12.7767	12.4006	11.2909	11.3975	12.4802	10.938	11.7173	11.7746
OGT	12.5986	13.1258	12.7468	12.4841	12.4824	13.4279	12.3513	12.239	12.7505	13.2453	13.3323	12.7873	13.2951	13.8246	13.3295	12.163	12.6076	12.752	13.6362	13.2909	12.5934	13.4814	13.5235	13.446	12.7163	11.4129	13.0749	13.4972	12.761	13.185	13.7184	12.8057	12.862	13.1793	13.3351	13.2559	13.6686	12.881	12.8029	13.2287	12.3423	13.3232	12.6118	13.0924	13.0481	13.3053	11.9675	14.643	12.7507
ZNF711	5.72469	8.40774	7.0652	8.59835	7.57202	7.82427	6.69852	6.19735	9.44226	9.40379	8.87896	5.0155	7.92267	9.4216	8.72859	7.33732	3.6724	7.5883	11.4169	11.237	9.35828	10.4536	8.07552	8.63921	9.1881	8.24902	7.97104	10.4751	6.62019	9.35599	9.12724	10.8249	9.38757	8.82368	8.38285	7.41227	10.6448	7.21605	5.69918	9.31168	7.34069	9.25194	5.48882	8.74092	9.11012	10.1447	7.16344	4.74152	8.5247
WHSC1L1	12.0365	12.4999	13.0587	11.7346	11.5865	12.8453	12.3744	11.6786	12.7658	10.8162	12.9941	12.8447	12.9872	11.4279	12.9274	12.3347	12.061	12.2163	11.9884	15.3129	13.135	13.2874	13.141	14.0492	11.5557	11.3396	12.0195	12.4083	16.0516	12.8361	13.2626	12.8403	11.5807	12.6422	13.3174	13.2477	14.3434	16.3487	12.7086	13.1611	11.8244	13.4068	13.8927	12.4257	11.749	15.2516	11.8208	12.9543	12.4307
UHRF2	11.1745	10.3933	11.2162	10.9201	10.9552	11.1107	10.6791	10.5345	10.9869	10.9009	11.7051	10.4698	11.2548	11.4804	11.1263	10.6362	10.4774	10.8719	11.4677	12.6659	10.8315	11.2207	10.6415	11.1619	11.0229	10.1792	10.1342	11.4148	10.9652	11.8816	12.1353	11.7604	10.2359	11.0489	11.9075	10.9151	12.3366	10.147	11.1885	11.8733	11.5346	10.6399	10.9055	10.6457	11.4718	11.0178	10.5705	11.0314	10.9664
CRB2	2.73867	3.65162	4.70855	4.32505	4.27187	3.33036	3.84519	5.15161	4.34824	3.32263	5.79644	3.51709	4.2046	4.06384	2.71554	5.76273	5.67063	3.92875	4.95028	4.34141	2.84837	3.4352	2.79384	4.10097	3.59301	4.63515	6.12549	5.43458	4.66353	3.44264	5.6765	3.57911	5.37291	2.46493	4.25195	5.35737	4.5764	3.54686	3.48426	4.92101	5.48124	2.82241	3.32283	5.56997	4.72806	4.0213	4.42757	5.12892	2.84406
TAF5	8.60474	9.55023	8.69703	8.37243	7.88313	8.28292	8.20547	8.10707	7.42156	9.69252	9.37146	7.90338	8.77542	8.41209	8.32098	8.35503	8.50496	9.78659	9.23371	9.70914	7.71993	9.10308	8.70486	8.65857	9.67942	7.7826	8.50458	9.5673	8.19201	8.18881	8.65499	10.1104	8.33287	8.81502	8.12745	8.2796	10.2492	8.76583	8.40514	8.68075	8.25607	8.17904	8.49235	8.38011	9.38337	7.57462	7.84096	8.60101	8.68493
SSRP1	14.3587	13.6599	12.9942	13.8157	13.4997	13.1307	13.281	13.1787	13.3623	13.83	13.523	14.1226	13.6346	13.0039	13.4067	13.7946	13.0225	14.6031	13.7117	15.1819	13.0749	12.7786	13.5151	13.1424	15.437	13.5263	13.0875	14.622	13.7222	13.586	12.5905	14.1813	12.3572	13.7032	13.5418	13.2073	14.5511	14.172	13.5414	13.0452	13.3607	12.7865	13.7597	12.9714	14.4695	13.2958	12.9275	12.5478	13.5484
ATM	11.4442	11.6627	11.1607	10.519	10.3679	12.389	11.4991	10.6732	12.4963	10.8138	12.391	9.77919	11.2205	11.6149	11.8516	10.5474	11.0317	11.0329	12.1583	12.0025	11.068	12.1916	11.2996	12.894	11.0039	10.8381	10.9046	12.5091	11.1077	12.1772	11.6433	11.1081	10.5933	12.4439	12.0104	11.8623	11.1995	12.1571	12.052	11.2537	10.6292	11.3949	11.1023	11.4756	9.72029	11.3611	10.7337	12.0702	11.3312
CSRP2BP	10.9705	11.302	10.5982	9.89802	10.4583	10.4411	10.8047	10.1931	9.95326	10.7789	11.0107	11.1261	10.5224	10.3674	10.6177	10.1873	11.3348	11.6462	9.96449	10.7011	11.5416	10.491	12.0476	11.0564	10.9221	10.6024	10.5231	10.5219	11.5517	10.6271	10.409	10.8839	10.6834	10.7359	10.7993	10.626	10.1905	11.1842	10.8762	11.0542	9.52474	10.4364	9.72338	10.4828	10.6431	10.7191	10.3838	9.95105	10.572
MTA2	12.4513	11.9227	12.0397	12.8611	13.0603	12.2547	12.583	12.9438	12.6601	13.5855	12.1816	12.8254	12.7341	13.1888	12.416	12.7431	11.7207	13.7235	12.6646	13.6238	11.9921	12.0173	12.898	12.3606	13.4249	12.4535	13.2894	14.1299	11.7949	12.5386	12.157	13.4796	12.0046	12.3781	13.3825	12.3522	12.6317	12.8956	12.4212	12.323	13.1489	13.2048	12.9459	12.3307	13.2888	12.6562	12.5931	12.2814	12.0939
CHEK1	9.83059	8.98231	9.76694	10.4391	9.06413	8.23641	8.8154	9.37493	10.2217	11.0601	10.3385	9.75719	9.6805	9.61191	8.90653	9.83157	9.51653	11.8444	12.3009	12.63	9.36959	10.6263	10.6176	9.76792	10.9403	8.57108	9.57974	12.4614	9.57952	10.079	10.1478	11.8986	9.21708	10.7428	10.6972	8.52596	11.3652	11.5941	9.28227	9.4596	9.03629	10.4131	10.3948	8.7796	10.6303	9.23375	9.36112	9.42418	10.5712
PPP4C	13.1815	12.6627	12.3624	14.1115	13.0526	11.7769	12.7344	13.1266	12.4337	14.0458	12.7437	13.3065	12.1441	13.161	12.3262	12.6852	12.4265	13.1829	12.2708	11.3973	12.4938	12.0546	13.3814	12.2684	12.9929	12.4136	13.848	13.2423	12.1111	11.8574	13.3758	13.2981	12.6059	11.6971	12.3743	12.8092	12.5171	12.9783	12.0741	12.989	12.9419	12.4635	12.4206	12.4975	13.4843	12.2066	12.9294	13.4637	12.3682
HIRIP3	10.5467	10.7782	11.0087	10.8806	10.341	10.41	10.6322	9.27886	10.67	10.8788	10.9131	11.1076	10.747	10.6948	10.8574	10.6369	11.9376	9.76316	10.1951	10.3202	10.6752	7.34126	12.21	8.83343	11.3803	10.5155	10.8631	9.81596	11.6199	10.2829	10.9453	11.4374	10.7308	9.87445	9.56241	11.2195	8.23312	10.6821	10.8729	9.6817	10.1987	10.8649	11.7197	10.7215	11.047	10.1767	10.3572	10.5838	10.3548
SAP18	13.2272	13.0941	12.9955	13.1462	13.1199	12.5732	13.1557	12.5253	12.0455	13.4635	12.3127	12.3863	14.214	13.6109	12.5556	12.199	12.5461	13.2123	12.8509	14.2556	12.5528	12.0004	12.3489	13.5045	12.7622	13.4929	14.2332	12.6566	12.1934	12.8313	12.6005	13.3175	12.9247	12.6489	13.1541	12.5325	11.8181	12.5448	13.2351	13.0772	12.802	12.1878	13.6908	13.6181	13.3958	12.6264	13.627	13.3118	12.0453
FOXO1	10.7714	10.3831	10.505	10.0955	10.4314	11.7143	10.1802	10.9075	10.3571	9.39524	9.97883	9.35636	10.8625	10.0552	11.0963	11.0295	9.60807	9.29249	8.80712	8.97701	10.7157	10.7839	10.3767	11.8595	10.5069	10.9054	10.2416	9.15468	9.67211	11.3198	11.0378	8.923	10.3932	10.7662	9.73312	11.1082	11.8195	10.3507	9.64257	10.7885	9.96939	10.6165	9.6785	11.1971	9.22843	10.7953	10.5336	8.39572	9.97025
MBIP	9.47232	10.0469	9.43386	9.78734	9.79424	9.89879	9.02362	9.51126	9.37371	10.0411	10.0878	9.52766	10.3664	9.85419	9.15575	9.6416	11.067	10.1208	10.1428	10.0132	10.6495	10.2034	9.96294	11.038	9.88174	9.02869	9.54518	9.29498	6.63007	9.83994	9.0801	9.58895	9.87716	9.63952	10.0335	9.69815	9.82655	9.89654	8.92205	10.0544	9.03362	9.18661	10.3912	10.0279	10.3628	8.60887	9.61815	9.0199	9.75127
SUV39H2	9.61338	9.19138	9.48357	10.1785	9.00105	9.02185	8.86717	9.79922	8.49684	10.1992	10.0001	9.80699	8.78767	8.73584	9.4248	8.32912	9.36839	10.7515	11.0508	10.8978	9.03917	10.268	9.74507	10.6389	11.1396	8.84848	9.30198	11.7119	8.5763	9.28719	8.73725	10.5617	8.30948	9.9995	8.51873	8.87614	11.2924	10.3475	9.09557	9.77859	9.21654	9.69407	9.43041	8.67796	10.1904	9.36179	8.92794	8.69005	9.02278
USP12	11.2869	11.5391	11.0617	10.9016	10.8119	11.5697	11.0215	11.0653	11.1815	10.6714	11.9338	10.0539	11.1661	10.7798	11.4565	10.4818	11.0657	10.6166	11.1088	13.02	10.6578	12.1636	10.5813	12.205	10.7185	10.7187	10.0578	11.1492	11.3587	11.115	10.9956	11.0914	10.2834	11.0551	11.5837	11.1193	10.8862	10.575	12.7986	12.0762	11.131	10.7002	11.6159	10.7186	10.8261	11.7092	10.6918	10.8724	10.7348
PRDM8	5.40406	5.68583	6.40126	6.03886	4.66811	7.35804	5.68376	5.78885	6.17026	5.24869	5.65039	4.09994	6.16987	5.99765	6.70065	6.13167	6.34501	4.04636	4.86309	4.0532	6.38701	6.80011	6.10487	6.09451	6.19696	6.13499	4.71992	4.77019	3.98881	5.70483	6.59332	3.35988	6.47793	6.71401	5.43914	6.44206	5.23161	6.08827	5.22949	4.49735	5.65801	5.81598	5.72208	6.42128	5.08996	6.20562	6.56407	3.84705	7.01147
CDYL	11.6514	11.4681	11.3651	10.7335	11.1958	11.1536	10.6387	11.1408	11.6147	11.4816	10.933	10.4317	10.9784	11.2951	10.6985	10.9072	11.4804	12.1402	10.6659	11.0678	10.8838	11.5048	10.7801	12.8206	11.2562	10.7797	10.013	12.8241	11.2362	10.3997	12.0135	11.4857	9.84011	10.3557	9.91537	11.0027	10.7037	10.2252	11.2716	10.8276	11.3491	12.0056	11.2483	10.4945	10.7687	11.679	10.8455	9.76204	11.5753
INO80C	8.95273	9.74844	8.55957	9.02745	9.52805	8.87522	9.54249	8.57988	8.72968	10.2199	8.56107	9.57335	9.66951	10.3666	9.16976	9.42101	9.84	10.1107	9.23805	10.6771	9.10022	8.55648	9.00066	8.47055	9.59141	9.46175	9.15391	10.532	8.53218	8.85556	8.78135	10.2285	10.0423	7.80952	8.65138	9.34303	9.14478	9.82262	8.69256	8.87566	9.90368	9.4708	9.09837	9.14809	8.97583	9.10216	9.81174	9.35778	9.56875
ING1	9.3629	9.85221	9.43386	10.4897	11.4857	10.5757	10.4929	10.6498	9.17857	10.1493	10.1339	12.4142	11.1312	10.7545	10.4895	10.1832	9.43928	10.6726	10.5805	12.3647	10.0714	9.31433	10.785	9.81613	10.3052	10.6212	11.3887	10.2688	11.3084	10.8026	10.2984	12.1626	11.8907	9.70037	10.6021	10.0236	10.3076	9.08258	9.44404	10.3964	11.5534	11.3657	10.3344	10.5986	10.1235	10.9038	10.4003	10.0553	11.0366
CHD1	13.4212	12.9112	11.4509	11.5274	12.6779	12.1538	11.6591	10.8775	12.8745	10.5467	11.5891	11.7772	12.3929	12.0576	12.4357	12.9026	12.3967	11.1393	11.1754	11.4303	12.3984	12.3982	12.8335	11.4702	12.2293	11.1856	10.8631	11.724	12.4776	12.7701	13.2283	11.7737	11.3657	11.6138	12.9929	11.855	12.0803	12.2368	11.6588	12.5523	11.6593	12.9797	11.6097	11.652	11.7965	13.0024	10.8911	12.3324	12.5462
PRKCA	7.7537	9.80211	8.24202	9.69258	7.63984	9.59363	7.72701	9.08273	9.34249	7.43541	8.49414	5.99302	8.37643	7.66571	8.87694	8.40551	7.51666	8.49427	10.2128	9.93016	8.63258	8.6996	7.8765	8.75765	7.51041	8.2757	8.30427	10.0677	7.71388	8.4294	9.10262	7.05809	8.19163	8.31867	7.52266	8.50246	9.6911	6.86563	8.19545	8.23309	8.62217	8.40264	8.44187	8.63642	6.27627	9.02455	8.78426	6.08646	8.70644
L3MBTL4	5.58549	4.39095	7.02597	6.38954	5.54827	7.81902	6.75457	5.74527	7.30859	6.61548	5.76839	2.74399	6.54182	7.05616	8.14059	7.1385	6.07857	7.77027	8.86996	10.9523	5.71924	5.92407	5.62426	8.50304	5.72602	6.57384	7.47957	10.4722	5.55403	5.37115	7.35519	8.72469	5.57471	6.81014	6.34094	7.52987	10.2085	5.60309	8.08698	6.78752	5.48124	7.59489	6.59532	7.74987	8.49533	5.6947	6.5835	3.7399	7.71596
CXXC1	10.1047	10.5371	10.4272	11.2858	10.8743	10.8128	10.7728	10.6002	10.7227	11.8455	10.4219	11.3133	11.1962	11.0646	10.9947	10.8524	10.635	11.0637	10.8816	12.1255	10.4645	8.93724	10.8678	10.0758	11.68	10.8336	11.7027	12.2544	11.5051	11.1097	10.6447	11.869	11.6353	11.2184	10.2683	11.3103	10.5919	10.3805	11.1833	10.1976	11.3291	10.8575	10.9806	10.788	11.1519	10.7843	10.939	11.687	10.5424
MOV10	12.9922	11.0612	11.4005	12.0977	12.0883	11.2327	11.9688	11.6894	11.9213	11.5801	12.809	11.974	11.7181	13.1041	11.8401	11.8373	12.3587	12.3182	11.9891	10.364	11.5209	11.6765	12.1694	11.2222	11.4434	11.2333	11.8781	11.5614	12.794	11.8581	11.5008	11.7618	12.331	12.2922	12.1838	11.5718	11.386	10.6519	11.8607	12.0821	12.0059	12.0328	11.5459	11.8165	11.6759	11.5242	10.8395	12.767	11.9831
KDM8	8.6462	8.58808	7.68485	8.55518	7.4639	7.94007	8.64423	8.24644	8.41188	8.3888	8.31667	8.06562	8.09687	8.56965	8.4813	8.32163	9.01405	7.49827	7.36706	7.22563	7.96043	6.76798	8.54049	7.64606	8.56923	8.01571	8.28764	7.58186	7.97266	7.63917	8.66511	7.73667	8.54397	7.20438	7.70195	9.18538	7.09084	7.54357	8.02248	7.52128	8.42038	8.53714	8.32011	8.02288	8.69923	8.48481	8.11901	8.1353	7.52169
PCGF6	9.16727	9.08645	8.94589	8.3807	8.07501	8.78114	8.70949	8.29258	8.48129	9.1782	8.93681	8.17397	8.04338	9.21953	8.44142	8.99141	8.98647	9.59237	9.73205	10.4144	8.8125	9.37424	8.95209	8.93484	10.3632	8.47765	8.36892	8.92318	9.35659	8.86392	8.42414	9.82298	9.25674	9.18138	8.38624	8.31858	10.4312	9.47414	8.85483	9.09897	8.71172	9.13213	8.13607	8.74651	9.22388	8.08692	8.31184	8.80747	8.78938
KAT6B	12.2446	15.2072	11.5192	10.8234	12.907	12.4574	12.1999	11.0741	11.742	11.3985	12.8633	10.8521	12.6776	11.8882	12.7162	11.4146	10.3662	10.7264	11.3928	11.8641	13.2537	12.3746	13.593	12.9692	14.0496	10.908	11.1497	10.8331	13.5532	11.6048	12.4759	11.3456	12.4903	11.7488	14.2723	12.0948	11.685	11.0177	12.7439	14.0644	12.5323	14.8795	12.0604	12.565	11.2675	12.6464	15.4624	11.979	11.9884
ATAD2	13.849	12.6971	12.6156	11.6725	11.4617	10.9512	10.9655	10.9441	11.811	13.532	12.3652	12.0721	13.0673	13.6667	12.1394	11.4412	12.6238	12.8358	13.7945	14.9535	12.2681	11.6444	13.8476	13.3691	14.0941	12.1672	11.3188	14.0151	13.0871	13.0797	12.6681	13.4484	11.2371	14.5956	12.1086	10.4875	13.9054	13.7831	12.3158	12.0243	11.3877	13.0366	14.0428	10.6576	12.7062	11.9468	10.767	11.2576	11.2138
PRR14	11.2095	11.0577	10.9574	11.5839	11.3789	10.7982	11.0343	11.3389	11.1783	11.9196	11.397	12.1588	10.9487	11.3899	10.898	11.2062	11.6394	11.1953	11.1537	10.2919	11.402	10.6121	12.9597	10.5222	11.4743	11.1406	12.1869	11.7805	11.1353	10.7696	11.4471	11.7726	11.897	10.4435	11.4098	12.1026	11.3602	11.2593	10.9236	11.4824	11.7229	11.3139	11.6055	11.164	12.1338	11.2581	10.9343	12.0734	10.8966
FBRS	13.3855	13.8499	12.1289	12.8985	12.7271	12.2919	12.3244	12.6413	12.4976	13.0701	12.3242	13.2532	12.26	13.0324	12.3266	12.2256	13.1339	12.4357	12.4017	11.2082	12.531	11.7812	13.5518	11.3121	12.4017	12.2118	13.0243	12.9232	12.8735	11.8788	12.7137	12.9815	12.6859	11.4547	12.5855	12.9344	12.0285	12.122	11.9495	12.3886	12.7477	12.9206	12.7276	12.6079	12.8339	12.4712	12.3826	13.0607	12.3554
PAXIP1	10.5592	10.871	10.662	9.64361	10.963	10.6232	10.7972	10.0369	10.9488	9.97806	9.94634	10.5295	11.4021	10.6037	10.4252	10.7033	11.1395	11.7667	10.6168	11.6943	10.2632	9.91391	10.7506	11.2015	11.2667	10.6264	10.1154	10.5429	12.4514	10.9701	11.1597	10.8697	10.4488	9.74057	11.0355	10.8985	11.533	10.2803	11.0176	11.4333	10.7299	12.2551	11.1994	9.89331	10.8784	11.2299	10.0433	11.377	11.0504
GATAD1	11.0062	11.8617	10.7269	10.6315	11.7021	11.3115	11.241	10.9549	11.8995	10.0506	10.5572	12.6994	10.2952	11.3233	10.8487	10.9259	10.8431	11.0365	10.2051	10.5653	11.3842	11.7925	12.2749	11.9907	10.532	10.6076	11.4775	10.5964	12.6743	11.4748	12.0109	10.5689	11.2924	11.1355	11.8212	12.2207	11.2162	11.3704	11.4434	12.2263	11.0783	11.8293	10.3778	11.4806	11.1314	11.6228	10.1803	13.0244	11.6584
EYA3	10.9682	10.4605	11.3085	10.6237	11.2999	11.3831	10.7566	10.8077	12.0686	10.8384	10.8626	10.4267	11.3096	10.3649	11.044	10.6018	12.0431	11.0014	11.3628	12.0303	10.6688	11.1198	10.7328	10.2613	10.4226	10.3608	10.803	11.5393	11.1894	11.1789	10.9956	12.3161	11.0035	11.7586	11.5463	11.1569	11.8434	11.2815	11.1169	11.2537	11.4935	10.7899	11.3162	10.8875	10.3802	11.1918	10.5559	10.939	12.0546
C11orf30	10.2701	11.0448	13.2696	9.91662	10.6664	10.6164	10.5205	10.1665	11.1293	10.5419	11.0016	10.9517	12.5395	10.3803	11.0797	11.0686	11.4595	10.7439	11.6025	11.5648	10.0811	11.6725	12.6608	11.4247	11.0875	11.6399	10.023	12.823	10.4238	10.9552	11.1216	10.9893	10.4806	10.8944	10.6487	10.5155	10.8228	11.7952	10.6728	11.5596	11.3121	10.48	11.7192	10.4676	10.2873	11.3574	9.99877	10.8224	10.9746
NPM2	3.05239	2.64569	8.64296	6.28772	3.34468	4.58846	3.35861	5.50513	1.84093	3.00068	3.54862	7.05562	2.24388	4.13012	1.25828	4.60385	3.14293	7.40225	6.56032	6.63219	3.21244	1.78835	2.96024	7.93778	4.53196	2.96609	6.7284	6.70424	2.68024	3.18232	5.13176	8.45716	1.62001	3.32797	3.67511	4.17146	5.39727	2.28873	3.11157	2.49199	3.42015	6.36901	0	6.03943	3.24806	3.24269	4.51108	2.03214	4.47182
CHAF1B	10.3412	10.409	10.8874	11.4297	10.042	9.37845	9.82366	9.57488	10.5755	10.1054	10.0373	10.4187	9.97823	10.2844	9.97055	11.0016	11.3582	11.121	11.3468	12.3972	9.52745	9.43859	11.1073	9.9674	11.2909	9.15477	10.013	10.7786	11.5462	10.3891	10.1333	11.7677	9.63339	9.81197	8.58215	9.9222	10.9315	10.734	9.46153	10.7509	10.0873	10.3018	11.0218	8.99684	10.4186	9.78645	8.70667	9.64256	9.79207
HLCS	11.1826	12.6746	11.786	11.5933	11.2135	11.7019	11.3649	11.172	11.8022	10.597	12.108	11.1138	11.6318	11.1869	11.2723	10.96	12.7866	10.5707	11.8039	11.634	10.7342	11.3177	11.4339	11.7336	10.5905	11.3572	10.018	12.156	12.5161	11.7539	11.3994	11.0283	10.9009	11.2915	11.5242	11.3865	11.2284	11.3741	11.9239	11.8081	11.565	11.571	11.2315	10.9101	10.6801	11.4624	11.2314	11.3106	11.737
TONSL	11.8809	9.84892	10.662	10.0892	10.4785	8.86507	8.97431	10.3339	9.04388	11.4765	10.4695	10.3646	11.2723	9.8785	9.67132	10.1349	10.2757	11.6721	10.5459	12.5668	10.311	8.8324	10.6515	9.31226	12.1972	10.5144	11.9591	12.2873	10.6628	10.0315	10.3621	11.6284	9.18145	11.2189	9.93863	9.55208	10.3034	10.3742	8.9296	9.01547	10.0215	11.0626	11.5903	7.87762	11.2933	10.2686	9.57998	9.4647	9.43896
MUM1	11.5416	11.7975	11.0193	11.179	11.3344	11.9141	11.3587	10.9727	11.3379	10.5312	11.2526	11.6267	11.8607	11.1634	11.8214	11.2689	11.1232	11.0939	10.2303	9.93151	10.7281	10.5754	11.2815	10.5519	10.7523	11.0994	11.4553	11.8405	11.4187	11.1295	11.4368	11.3034	10.9621	10.7594	10.3197	11.7105	9.90294	10.5777	10.6877	10.0946	11.1583	11.405	11.2029	10.9994	10.8087	11.8065	10.1118	11.5026	11.4305
LRWD1	9.84592	9.57828	9.91386	10.5459	10.7209	9.71734	9.62374	10.5184	9.79031	10.5687	9.78245	11.5836	9.87101	9.84065	9.16627	10.4014	9.52039	10.6622	9.20519	10.731	10.1549	8.59361	10.6385	9.23913	10.3435	9.91469	10.7402	10.7639	10.709	10.0352	9.91735	10.8788	9.91174	10.5352	9.86404	10.4952	9.49116	9.93857	9.95553	9.07648	11.012	9.74941	9.92228	9.54763	10.8668	9.81385	9.49535	10.4264	11.0065
IKZF3	8.34545	7.86667	9.67325	9.59648	7.51296	10.3809	6.62525	9.26736	6.36363	12.9398	8.31667	7.09625	12.5873	9.33643	9.62375	8.80523	10.0571	9.66313	10.1771	7.65806	9.04483	9.95254	10.2953	10.4848	10.5419	9.04429	8.07158	8.64729	9.91881	8.76321	10.1502	10.5577	8.47838	10.4851	9.96493	9.12069	7.55793	10.3127	8.04585	7.97027	6.04484	9.29752	10.2489	8.11218	8.0929	9.46217	10.2072	5.12892	7.79837
SENP3	10.2307	9.36937	10.3167	10.0457	10.3992	10.0611	10.0491	9.75046	9.48967	10.3417	9.35269	10.4484	9.83211	9.68263	9.68603	9.91233	10.7485	11.1269	9.85012	10.8275	10.5245	9.20858	10.0486	10.3818	10.1178	9.7814	9.52405	10.5154	10.8302	10.0228	9.78591	10.5077	9.7886	10.3255	9.97847	10.165	10.5696	10.2747	10.197	10.4266	9.70497	10.1795	10.5971	9.3671	10.1187	10.1893	9.99152	10.0567	9.59369
TAF6L	9.17538	8.42108	8.4747	9.54224	9.79919	9.16739	9.27665	9.0958	8.75145	9.49664	8.9618	9.77919	8.85131	9.5299	9.35598	9.2774	8.78345	9.3073	9.27652	9.7756	9.09204	7.58202	9.23994	8.90272	9.9823	9.66513	10.3336	9.47706	8.49751	8.96843	8.92868	9.95251	8.81037	9.24511	9.17078	9.10517	8.79586	9.42605	9.43522	7.96137	9.87414	9.77409	9.73296	8.83312	9.57956	8.95734	8.67986	9.16416	9.29025
RPS6KA4	10.3075	9.52368	10.5661	11.2182	10.6986	10.8735	10.9095	11.7277	11.0051	11.0113	10.8051	11.131	10.7781	10.5563	10.9011	11.4498	10.2152	11.8152	9.97622	10.361	10.7023	9.09015	10.6129	10.4528	10.9347	10.4997	11.1289	11.7308	9.64068	10.263	10.3092	10.7372	11.3084	10.9363	10.6416	10.4755	10.573	10.6255	10.9026	9.97592	11.7262	10.8203	10.9838	10.7454	11.2813	10.542	10.8823	10.5184	11.8535
PRKAA2	3.88568	10.8407	10.9685	10.8445	9.99102	10.8525	9.46481	9.80984	11.998	5.49262	11.0985	10.8683	9.63828	5.82833	10.9116	10.5729	0.984879	9.86072	9.9098	10.8832	10.3942	10.9174	9.80646	11.0349	8.70492	5.3487	9.67869	4.30576	10.8152	12.4108	11.2465	10.3083	10.1156	4.25429	11.4573	8.88914	9.06082	10.2576	12.2101	11.9291	8.9764	12.0682	9.36787	10.7799	9.46854	11.3471	9.48247	9.56816	11.3405
MYSM1	10.833	12.4238	10.5831	10.9342	10.9419	11.4385	11.1518	10.2152	11.9275	10.4499	11.8531	9.39554	8.96355	12.42	11.7131	10.3462	10.5593	10.6142	11.402	10.8282	10.5143	11.8853	11.0187	11.2885	10.3283	9.89245	9.63992	10.9568	10.7241	11.6765	12.0102	11.4278	10.5836	10.8868	11.967	11.1026	11.4268	10.1132	11.4185	11.0924	9.14415	12.0384	10.595	11.8078	11.9969	12.5572	10.2259	12.4071	9.97659
GFI1	5.19647	4.65458	6.53302	6.42194	4.57878	7.00724	5.08388	5.50513	4.25376	6.08823	4.1797	4.01773	6.5224	7.19423	6.71983	6.41117	7.00326	6.45397	6.88196	6.61878	6.06938	5.33153	6.03197	6.30572	6.45671	5.76494	5.21797	5.61122	3.79159	4.49444	7.20602	5.21816	5.47733	7.15946	6.46149	5.7711	6.00198	5.65964	5.09257	4.72467	4.20696	4.69869	6.59532	5.56997	5.34591	5.99198	7.29885	1.02151	8.59885
DPY30	11.2911	11.214	11.2309	11.9001	11.5583	10.4674	11.2934	10.8648	11.0258	12.4499	11.4004	11.6911	10.5775	11.6378	10.9209	11.3929	11.7842	12.3667	11.4449	12.1555	11.0715	11.1652	11.2742	10.8557	11.7433	11.8332	12.5738	11.5699	10.7972	10.9721	10.5275	12.0389	11.7643	11.052	11.1189	10.6764	11.5494	11.1896	11.3146	10.9928	11.1001	10.1481	10.1792	11.543	12.2517	10.7306	11.7745	11.6021	11.0462
SMARCAD1	11.9895	12.4592	11.2238	10.7646	11.4003	11.7329	11.3301	10.5986	11.5329	11.4396	11.3722	10.2228	11.4991	11.0545	11.41	11.0438	11.1588	10.7065	12.193	12.1086	11.5723	13.2478	11.4067	11.3812	11.3552	11.1068	10.3853	11.9905	12.0038	11.3152	11.3242	11.5345	10.5501	11.1303	11.0786	11.429	12.485	11.0231	11.2923	12.4953	10.6563	12.2963	10.9291	10.8875	10.785	11.9418	10.8714	11.0546	11.5915
VPS72	11.3608	11.4443	12.4942	12.5025	12.0587	11.1483	11.7528	11.5332	10.7662	12.0435	11.7189	12.5876	12.1433	11.1334	11.4342	11.5194	11.3365	12.6424	11.9565	12.6663	11.552	11.2013	12.3784	10.4454	12.0044	11.7927	11.9695	13.0603	11.4165	11.2761	11.5293	13.1319	11.624	11.4537	11.4226	11.928	12.6061	11.4372	11.6133	11.3548	10.4833	11.315	11.7568	11.5486	12.6266	11.5366	11.7714	12.2591	12.3938
FAM175A	9.8151	9.91798	9.18948	8.35156	9.01389	9.55625	9.42866	7.57122	9.51281	7.74225	8.8855	8.65729	8.59666	9.05015	9.47082	9.71919	8.70438	7.54898	7.60733	7.84241	9.46341	9.58407	8.85769	8.68083	8.60437	9.3607	8.30427	9.47895	9.82513	9.40838	8.87445	8.58925	9.23705	8.85219	8.81117	9.16627	10.2834	8.85632	9.74464	9.20453	8.42038	10.2587	8.24179	9.31539	8.74759	9.48621	8.68436	8.82068	9.97406
HDAC11	12.0785	11.6059	11.7812	11.8215	12.1439	10.4932	11.8913	11.6397	11.1375	10.9374	12.8865	12.1498	10.2678	12.1125	11.1227	11.1094	12.1206	11.1075	9.3585	8.98748	11.4534	9.74264	12.0522	9.90797	11.8793	10.9224	11.6726	9.0538	11.9988	12.2643	10.7997	9.79726	11.3002	12.1887	10.9704	10.3579	9.46153	10.9485	11.6682	10.5091	10.7737	11.8873	12.1748	10.8347	12.1618	10.6463	10.8764	11.6267	12.1661
RYBP	11.5404	11.8098	12.1524	11.0721	12.6923	13.0421	12.5974	12.1707	12.8812	12.5049	12.6863	12.4126	12.6463	11.8404	12.4894	11.3466	11.5875	11.6239	12.0221	12.4043	12.5525	13.9497	12.4677	13.0779	12.5824	11.5234	11.2582	12.1924	12.6706	12.8869	12.523	12.5505	12.4619	13.2062	13.1481	12.4902	11.5932	13.1675	12.0738	12.5836	11.5965	12.0082	12.1218	12.6867	11.8795	12.5339	12.165	12.355	11.2752
ATXN7	10.7795	10.6518	11.2448	10.3969	10.4122	11.5249	10.6691	10.6289	11.3444	10.2722	10.7702	10.4046	11.1993	11.2134	11.3809	10.397	11.3332	10.5372	10.5485	10.1708	10.9072	11.815	11.1233	11.583	11.7437	9.86986	10.233	11.0951	11.4987	10.7472	11.3625	10.0882	9.70145	11.7267	11.0644	11.2359	11.0954	11.7095	10.5909	11.2473	9.82096	10.6844	11.089	11.2423	10.6346	10.7843	10.174	11.4398	10.2394
DTX3L	13.1284	12.9206	13.3427	13.2786	12.6698	12.6447	12.8799	11.6603	12.6798	11.1888	13.0204	13.4398	13.9917	12.4379	12.827	13.1392	13.0691	13.6182	13.0307	11.3574	12.6303	13.8748	13.2817	12.5823	13.1078	11.8626	11.4479	13.1195	12.2247	12.5512	12.4708	11.6934	12.2411	12.7547	13.4733	12.4921	12.4114	13.2768	13.6309	13.6464	12.6298	12.2844	13.0493	12.4669	12.7052	12.7017	11.6384	12.6445	13.1734
YEATS2	11.3303	11.3649	11.3592	11.5555	10.9881	11.2153	10.648	11.0575	11.2867	11.2133	12.2357	10.9124	11.7705	10.5698	11.2007	10.7681	11.1894	13.1841	12.401	12.9616	10.9968	12.2747	11.1718	11.2941	11.8609	10.8585	10.6553	13.1477	10.9975	11.0669	10.7339	12.4244	10.4606	11.3193	11.4288	10.8239	12.7438	11.3523	11.2401	10.5622	11.8823	11.3162	11.2988	10.3143	11.9998	11.5092	10.5522	10.7036	11.6733
MEAF6	13.1079	13.7623	12.4153	12.3529	13.2172	12.5556	12.7414	11.9605	12.6112	12.445	12.9232	12.2072	11.8689	13.3528	12.3971	12.6524	12.857	13.1339	11.648	13.3255	12.6773	12.4097	12.685	11.6093	12.9231	12.0802	12.5522	12.2227	12.8193	12.7915	11.7789	13.5992	13.0335	12.2815	13.3444	12.4367	11.7253	12.5569	12.7219	12.3524	12.4771	12.2149	12.0987	12.4413	13.468	12.1502	12.6878	12.9065	12.8586
PRKCD	11.5894	12.2459	11.5797	11.9325	13.0539	11.9427	12.6041	13.3682	12.1372	11.4725	13.4261	12.9132	13.3175	12.0504	12.8935	11.8813	12.6798	12.5324	12.0495	11.0777	13.3605	12.369	13.0301	13.0103	12.5225	12.0696	11.6467	11.5089	13.3083	13.04	12.5288	11.144	12.3431	13.2895	12.4808	11.8813	12.5985	12.7818	11.9946	13.1746	12.5106	12.3017	12.7481	12.6599	13.1262	11.5602	12.9623	12.1493	12.2573
SFMBT1	9.94891	10.0062	10.4934	9.77328	9.97141	10.698	11.0817	9.54024	10.78	10.2966	10.1665	10.3384	9.44557	10.8681	11.1423	10.154	11.4559	10.517	10.0619	10.605	10.2705	10.8085	10.609	11.2936	11.0779	9.56918	8.7057	7.4869	11.4158	10.5094	10.2744	10.0486	8.5796	10.9672	9.67197	10.0574	11.2173	10.8817	10.8129	11.9517	9.20473	9.72086	10.6445	9.98364	9.88066	10.9759	9.29491	11.3499	9.6566
PBRM1	12.3579	12.5697	12.3974	11.2552	12.2494	12.5377	12.6308	11.9894	12.5139	11.3578	12.9052	11.6163	13.1239	11.9594	12.7778	11.627	11.9422	11.452	12.3425	13.4675	12.1866	12.858	12.4842	12.8084	12.6638	11.4614	10.3417	12.3085	13.0529	12.8563	12.7041	11.5946	10.8612	13.4883	12.0722	12.145	12.239	12.5625	11.9783	12.5988	11.6546	12.3726	12.6612	11.6385	11.562	12.954	11.7257	11.8195	11.4986
RNF168	11.6335	10.144	10.5481	11.1424	10.8374	10.5803	10.2827	10.0814	10.7083	10.8903	10.8676	10.3426	10.7014	10.1817	10.5048	11.1342	10.934	11.4934	11.5907	12.4723	10.4173	11.0039	10.9592	10.3243	11.2411	10.5099	10.589	11.1438	10.7137	10.4016	10.8634	11.9332	10.076	11.4681	10.4149	10.4969	11.0918	11.1544	10.32	10.4766	10.0535	11.0517	10.6954	10.4945	12.0463	10.8664	10.1333	10.142	10.5628
SAP30	9.44574	6.22132	9.24605	9.66238	8.85175	8.66885	9.21056	8.35914	10.6847	9.13521	8.9431	9.70067	8.79982	9.34518	9.50162	7.68545	9.59535	9.69049	11.4025	10.5299	9.11643	9.19657	9.28965	8.48508	9.49258	8.47765	9.12612	9.81296	9.04374	9.08983	9.44768	11.2595	8.47418	9.9542	7.26733	8.80106	8.86821	9.69484	9.8886	9.60522	8.63631	9.21964	8.15328	8.42263	10.4819	7.76632	8.80095	10.451	9.2
NIPBL	13.7293	14.2014	12.5952	12.0895	12.4315	13.0396	12.4233	12.2237	12.9086	13.1925	13.098	11.4187	13.2403	12.3281	13.3038	12.174	13.202	12.9097	13.5943	13.1373	12.4574	13.3342	12.5836	13.165	12.9463	12.2392	11.5402	11.97	13.2016	13.4071	12.3759	12.3537	11.8804	12.8948	13.2609	12.6066	12.9284	13.0694	12.5461	13.179	12.6105	13.3763	13.5717	12.2973	12.1959	13.0936	12.0627	12.3347	12.4651
SAP30L	12.2055	12.2089	11.7575	11.4548	11.5153	11.7595	11.2062	10.6078	11.6207	10.5914	11.0181	10.9103	12.3297	10.7313	11.652	10.9382	11.4529	10.918	10.6134	12.1142	11.8051	11.7486	11.7255	11.591	11.9966	11.6056	10.6682	11.1087	12.2917	11.4205	11.8367	11.2851	11.2635	11.5413	11.5873	11.5592	12.2642	11.4592	11.7696	12.4387	11.3044	12.6445	11.2268	11.5771	11.7648	12.0701	10.684	11.0837	11.7277
USP49	8.99001	9.29162	8.21175	8.20098	8.74287	8.82109	8.19031	7.86388	8.32742	8.79194	9.58552	8.65729	9.34139	9.00229	8.65078	8.53098	9.12194	8.79244	10.0582	11.9382	8.03624	9.13072	8.75668	8.5829	9.75244	8.33779	8.75491	9.6623	9.07844	9.46993	9.23989	10.9929	8.69238	9.23648	8.90628	9.22284	10.2653	9.64669	7.99392	9.11711	9.08093	9.50067	8.77414	8.6838	9.78351	9.38754	8.9165	9.28103	7.66666
CDK5	10.2404	10.3346	10.4698	10.1558	10.9519	9.39796	10.3145	10.3339	9.94005	10.0789	8.67877	11.1032	9.02693	9.94329	9.23121	10.5499	7.41272	10.864	9.87818	9.26001	10.1783	9.00082	10.1218	10.9543	9.62913	10.3037	10.9182	10.0383	11.8158	10.0352	10.0674	11.0142	10.3248	9.16329	10.4091	10.34	9.12602	9.93571	10.5268	9.98144	10.6123	9.99338	11.0822	9.86018	10.7162	9.493	12.1532	10.9675	9.91723
YWHAZ	17.3644	16.2877	16.1162	15.3756	16.7981	15.3781	15.3629	15.6854	15.6308	16.8976	15.9522	15.5097	16.132	18.0579	15.1434	15.4404	18.6108	16.2228	16.418	17.1762	16.9172	16.4585	17.1724	16.9695	17.1273	16.3697	15.7045	17.203	16.5872	15.1229	15.4567	17.3545	15.9277	16.8144	16.4178	15.604	17.1336	16.4409	15.2064	15.9787	15.5446	15.7908	15.8552	15.5149	16.3907	15.3178	16.1614	14.9662	15.8697
PDP1	12.2173	10.7209	11.1275	10.0287	9.99318	12.3166	11.9854	10.7904	11.0024	11.3176	12.2235	11.2916	11.4369	11.6224	11.0563	10.9792	11.3479	12.8212	10.5442	12.6002	11.7816	12.0252	9.23386	12.0423	12.6611	11.6693	9.92433	11.0215	10.003	11.6518	11.9936	10.8554	10.7587	12.2987	10.1871	11.2313	12.0689	11.5941	11.0217	11.306	11.1248	10.5342	9.66456	11.6931	11.7247	10.2844	10.5911	11.0164	10.0029
PSIP1	12.593	10.69	12.0663	11.2847	10.7608	11.9119	10.3364	11.2771	11.5017	10.4499	11.482	11.3219	11.647	12.2288	11.2493	12.0115	12.1285	14.1544	12.4942	15.007	11.583	10.2889	11.0199	10.1855	11.5093	11.3478	10.9996	12.4852	12.651	10.8476	11.1531	13.9884	11.4103	10.9834	11.8234	11.2262	13.2216	11.8387	10.4128	12.0547	12.4837	11.6543	11.9867	11.1472	12.2971	11.5827	11.6384	11.6111	10.4166
KDM1B	11.2179	11.6343	10.5394	11.4578	11.4027	10.6851	10.8791	9.7394	10.5409	11.4192	11.0344	10.188	11.7843	10.7499	11.5705	11.124	11.1948	11.3963	12.5639	11.7392	11.5285	11.7616	10.8084	12.401	11.7361	10.5288	9.80673	12.3837	9.85072	11.4158	10.6421	11.0236	9.3898	11.5784	11.058	10.8	10.6207	12.311	11.0099	11.0252	11.1441	10.3156	11.3282	10.3696	10.0751	11.5611	10.0485	10.2038	11.4236
ZHX1	13.0101	12.1363	12.1327	11.3493	11.3831	11.7698	11.5205	11.0031	11.9615	11.8269	11.5961	11.3095	12.1213	13.2251	11.5526	10.8055	12.2685	9.83439	13.1985	12.0923	11.0554	12.3395	12.2259	13.3554	11.7808	12.308	10.8909	11.9945	11.5393	11.3274	11.5357	11.7558	10.6889	12.7096	11.9525	11.4542	11.5507	12.0103	11.7323	11.9268	11.4606	11.3024	12.092	11.612	11.2598	11.4432	10.9056	10.824	11.2047
BRWD3	10.3475	12.3382	10.5015	10.1388	10.3629	10.688	10.1955	9.24406	11.0015	9.77227	11.9299	9.53876	11.0798	10.0605	10.7189	9.77511	10.2631	8.44157	11.0813	11.2908	10.2933	11.8208	10.5384	11.2212	11.4583	9.95816	9.12612	11.6672	11.8935	10.9269	11.7121	10.0102	9.85956	11.1098	10.56	10.746	11.108	11.4457	10.5894	10.6672	10.4842	11.3374	11.1673	10.2149	10.5893	11.1708	9.30664	10.3036	10.5484
NSD1	13.5629	13.9085	12.75	12.8828	12.4008	13.0755	12.331	12.0131	13.1277	12.2157	13.3642	12.0717	13.5519	12.4352	13.2218	12.5575	12.7967	12.7622	12.8615	12.7595	12.8279	13.7047	12.6957	13.3308	12.8885	12.4216	11.6645	13.6003	13.5009	12.7761	12.8848	12.8946	12.2334	12.9761	13.0734	12.5846	13.6115	12.8261	12.8686	12.708	13.3103	14.0011	13.4971	12.2009	12.8354	13.4854	12.2086	12.037	12.7865
GFI1B	1.77903	1.03674	3.03293	2.26563	2.01898	6.00922	1.61223	1.40329	2.89841	0	1.04974	0.963375	1.16708	3.14763	2.71554	2.36838	0	1.84281	0	11.1839	2.03595	0	3.10942	1.48313	1.43437	3.62725	0	0	3.38775	2.45617	2.73913	5.84403	3.85594	3.45235	1.7462	2.13876	0.936831	2.77176	0	2.02987	0.978526	0.744011	2.13006	3.21789	1.53061	3.48009	2.61586	2.62063	2.18003
DDX21	13.5254	14.1078	12.9771	13.3255	12.2869	12.8583	12.4258	12.1546	12.3545	13.0618	13.0929	11.4162	13.3391	12.6021	12.3628	12.429	12.6098	13.1102	12.9766	13.7148	12.9601	13.1636	12.9568	13.8701	12.5385	12.25	11.8656	14.1364	13.3013	12.8718	12.1936	12.2342	10.8105	13.5079	13.3484	12.347	14.3949	13.6642	13.2989	12.7995	12.6461	13.4085	13.2449	12.2777	11.5388	12.983	11.9287	11.2331	13.5874
BRD7	12.5706	11.3792	11.8904	11.7127	11.6915	11.2974	11.2385	12.0533	11.1678	12.8097	11.5392	11.7638	12.4579	11.898	11.246	12.0208	11.5994	12.7175	12.794	12.183	11.5005	12.3207	11.975	12.6554	12.041	11.3609	11.9379	12.935	11.6372	11.3374	11.5196	13.0821	11.4462	11.3506	11.2645	11.2526	12.1862	11.6396	11.2005	11.3433	11.6194	11.4129	12.2497	11.2726	11.6763	12.5519	11.8567	11.4041	12.1973
CUL5	11.5738	12.2079	10.7557	10.815	10.3762	11.6986	11.548	11.0686	12.2931	10.8384	11.2851	10.1132	11.0657	11.3544	11.0591	10.6519	10.9004	11.7149	12.2305	12.4594	11.1503	11.8409	11.4744	12.705	11.1999	10.8488	10.397	12.5988	11.313	11.6833	11.5307	11.0107	10.0281	11.836	11.893	11.6021	11.4411	12.0676	11.8431	11.37	10.6898	11.6167	10.7929	11.2629	10.3293	11.362	10.9881	10.994	10.8449
APBB1	8.62562	9.44533	11.1725	9.69092	8.60262	10.9111	10.2562	10.5297	11.0169	8.51648	9.87249	11.682	9.0338	8.26499	9.68359	10.3097	11.0037	9.22237	9.68992	12.226	9.29321	9.95134	8.52397	8.42228	9.79315	10.1535	10.1709	6.97577	11.1388	10.583	9.53122	10.4163	11.6766	9.39019	10.8169	10.3065	8.3141	9.50341	8.87846	8.85419	9.93976	8.76682	10.5338	10.2953	11.0807	9.99471	11.0089	10.1114	9.34416
TAF10	10.7834	11.1271	11.2222	11.5143	10.8217	11.0037	11.3938	12.6166	11.4927	11.5086	11.4242	12.7689	11.2107	11.7365	11.4543	11.093	10.6171	12.1685	10.6586	10.9328	10.7858	11.1861	10.918	11.6081	11.9242	11.0941	12.6675	11.2422	12.3623	11.1301	10.856	12.0177	12.9527	11.4936	10.6508	11.2267	10.5273	11.0695	11.7294	11.2879	11.8213	10.7548	10.9782	12.104	12.573	11.0189	12.1278	12.6272	11.0256
RAG1	4.83603	6.22132	6.28976	5.39036	5.34656	7.0793	6.83476	4.93596	6.7223	5.00076	6.52298	9.27464	6.16987	3.92139	6.32822	6.48008	3.55712	4.35072	6.92565	5.71127	5.8798	6.77877	4.62871	5.57544	4.30224	6.37103	4.71992	6.74269	6.11471	6.0941	6.20654	4.40722	6.13897	4.71795	6.06464	6.78034	5.82714	7.85943	6.66122	4.68198	6.24269	4.77179	5.33637	6.65322	5.80176	8.6026	4.73603	5.50117	5.31643
CDYL2	12.4608	11.6817	10.8722	10.4091	10.5726	11.6148	11.5124	10.8117	11.9879	9.35833	11.7005	11.3781	12.4951	11.1815	11.6236	11.117	10.3854	6.82703	10.6795	9.99257	11.8059	12.481	13.9791	10.2978	10.7622	10.7797	8.47552	8.86627	11.8953	11.6626	12.0825	9.24283	10.5875	11.3198	11.4394	10.1862	8.49316	11.4245	9.77573	11.6875	10.8576	12.6216	11.4324	10.2991	10.0637	12.4733	10.7305	10.2906	13.2262
LEO1	12.576	12.2568	11.3695	11.8403	11.8274	11.1182	11.9633	10.9332	11.4279	11.7858	11.0657	10.8887	12.2811	11.4954	11.5296	10.7522	11.4157	11.4797	10.3654	10.5308	10.8908	11.3841	11.4571	10.3364	11.7107	11.5389	11.0717	10.6631	11.7144	11.9493	11.3167	10.1801	11.3915	11.6865	11.423	11.577	11.9622	10.7778	12.2564	11.833	10.6159	12.0559	12.0782	11.2001	10.6974	11.6723	10.7553	11.3327	10.4625
PRKCB	8.3984	6.77233	8.99243	7.56627	6.43435	10.6596	6.71274	6.77574	7.2239	7.86496	5.09486	5.90428	8.67788	8.36126	10.2183	9.36381	9.57141	8.41994	8.1627	5.30538	7.79571	8.12486	8.20965	8.83627	9.57862	8.11951	7.794	7.49443	6.15633	6.35361	9.01827	4.66846	6.83315	9.95156	8.82871	8.26371	8.53288	7.36802	8.40875	8.06883	5.88818	6.81181	9.04095	8.18809	6.67335	7.41203	9.82608	5.32702	7.44336
MBD6	12.6255	11.5966	12.0514	11.7822	12.2053	11.8939	11.9934	11.867	11.6189	12.9148	12.4169	12.2444	12.1959	12.0582	11.799	11.798	12.1539	11.9841	11.9456	12.3509	12.1425	12.0671	12.0542	11.6324	12.2347	11.2231	12.6202	11.6697	11.7783	12.5038	12.4336	12.4947	12.7085	12.1145	13.0684	12.0387	10.9322	11.5368	11.797	12.7019	12.3239	12.382	12.0172	12.2221	12.4344	11.4589	11.3595	13.7475	12.2877
KMT2D	14.0929	13.8394	12.9713	12.256	12.5977	13.2932	12.2364	12.4812	13.0322	12.4717	13.4487	12.5547	13.6618	12.7017	13.0183	12.0599	12.5553	12.214	13.444	13.1599	12.9053	13.1747	12.7891	12.684	12.5459	12.1533	12.2113	13.6002	13.6795	12.5224	13.5356	13.3375	12.0162	12.6502	12.8569	12.5254	12.8308	12.3002	12.8257	12.2017	12.9137	14.2021	13.4707	12.5197	12.976	13.0705	11.8701	12.2485	13.4306
DAPK3	12.135	12.063	11.7447	12.3416	12.0751	11.7423	11.6859	12.5895	11.643	11.4385	11.1645	11.3667	12.2886	11.2765	11.4196	12.1651	11.8288	11.1352	10.32	10.5046	11.5585	10.2004	11.2962	9.17335	12.0208	11.4975	12.2036	11.3274	11.8072	11.4318	11.8062	11.5072	11.6287	12.0152	10.4566	11.3888	10.6497	12.2949	11.4905	10.1068	11.2369	11.5288	11.071	11.1206	11.4235	11.3527	11.7845	11.4013	11.9072
CHAF1A	10.3662	10.8767	11.1647	10.7391	10.5419	10.0666	10.2647	10.7316	10.2076	10.8384	10.6705	10.6757	10.6884	10.423	10.5945	10.541	11.5513	11.849	10.5105	11.6036	10.0894	9.12015	10.8077	9.55543	11.4376	9.57133	10.6553	11.9778	10.8678	10.5121	10.9909	12.4275	10.0815	10.6573	8.89443	9.51564	10.3024	12.2713	10.2513	9.87175	9.86065	12.1209	11.4809	9.33407	11.0334	10.2844	9.57756	9.84355	10.6846
PBK	10.1982	10.4168	11.213	10.108	8.91699	6.59287	8.80548	9.27886	9.93625	8.8773	9.79641	10.8981	8.82777	9.33116	8.70953	10.0215	10.0925	11.652	10.5398	9.83913	9.51324	9.33823	9.42036	10.9524	10.6305	8.63429	8.43079	10.9062	10.2016	10.572	10.5934	11.4933	8.36498	9.00473	9.33408	7.6751	11.5945	11.2501	9.465	10.4657	8.78655	11.095	11.1911	6.67683	9.93596	9.07524	9.38345	8.1923	10.3567
BMI1	11.525	11.9749	12.7526	11.1302	11.8085	12.4416	13.0493	11.4113	12.113	12.2434	10.8568	13.6186	10.9757	11.6065	12.1482	12.3013	11.5843	11.0114	11.6874	12.1586	11.9681	13.7258	11.6759	12.7046	11.8786	11.1209	10.9712	12.1869	11.565	11.9138	13.8109	12.834	11.0137	11.9107	12.5195	12.1123	11.9352	12.4724	12.4276	13.0934	11.9476	11.5015	10.7689	13.1169	11.2587	13.0438	11.5846	12.2954	11.344
ING5	9.89711	10.3763	10.0037	10.4782	9.29551	10.3031	10.3156	9.43102	9.95138	11.0127	10.3302	10.1414	9.9657	10.0326	10.7021	9.81166	10.1533	10.0148	10.4227	10.1708	9.34458	8.71373	9.55491	10.0195	9.75528	10.4086	10.1978	11.1136	10.1433	10.1238	9.8874	9.82432	10.534	9.74817	9.79306	10.5617	10.8323	9.49954	9.99689	8.61985	10.311	11.107	10.2845	10.7158	10.7427	10.1767	9.39449	10.7909	9.43713
HR	9.05302	11.5227	10.9948	11.9087	10.8589	7.08806	7.06276	10.4057	5.56935	8.78214	8.62504	9.18566	7.91525	8.76741	7.52948	8.28358	5.05796	12.8088	11.1282	8.99008	8.95453	9.33092	7.96727	10.9993	6.97892	8.37281	9.72264	11.4845	8.0072	5.99608	10.4515	12.4535	8.36044	6.73865	10.1377	9.29888	11.7848	7.60245	5.74559	6.21408	9.25371	9.82435	9.74626	8.88978	8.3977	9.39844	7.12419	5.82329	9.75275
ING2	9.93225	10.0383	9.10964	9.5237	11.6941	9.19197	9.57398	9.66826	9.54558	10.3715	9.22435	9.1256	9.93666	10.8759	9.99634	8.96281	9.41259	8.67863	9.44923	8.11494	10.5133	8.65052	9.79412	9.48125	11.4522	8.65476	9.3266	8.51284	10.3696	9.3678	9.62236	10.6783	9.73695	9.09814	8.70934	9.95472	8.26777	8.83499	8.91952	10.236	8.93123	10.6832	8.99075	9.50869	10.4206	9.7557	9.32695	10.2941	9.36556
TET2	11.1587	12.0673	10.9967	9.66915	11.1206	11.8782	10.5455	10.1582	12.0219	12.0872	10.8299	10.5733	11.7424	10.5824	11.1361	10.1166	10.132	10.0184	10.8571	11.4936	10.5355	13.2856	10.9944	11.8553	10.9546	10.4444	9.77726	11.5977	11.0263	11.4956	11.0539	11.8569	10.4109	10.995	10.3719	11.2092	12.4357	10.4127	9.90531	11.5665	10.3555	11.9533	10.9382	11.2344	10.2363	11.9243	10.0503	11.5425	11.3242
INO80E	10.7728	10.8759	10.9814	11.661	11.1788	10.8121	10.8846	10.3431	11.2038	11.6347	11.0292	11.6626	10.8606	11.033	11.2092	10.855	11.7709	10.9766	10.9697	10.3046	11.1104	9.50344	12.1947	10.3142	11.1369	10.7843	11.9419	10.9724	11.1121	11.0308	11.3923	11.5394	11.5948	10.5032	10.687	11.953	10.1212	10.9155	10.8026	10.6086	10.7282	10.8763	11.3117	11.143	12.1582	11.2641	11.0892	12.758	10.6823
BUB1	11.3138	11.4421	11.3167	11.108	10.953	8.42104	9.15438	10.8261	9.91711	11.3108	10.4354	10.8683	11.3011	10.2059	10.0447	10.8295	10.9724	14.6049	12.0903	12.4223	10.3238	10.5178	11.5017	10.6924	11.652	9.85932	8.95769	12.7519	10.8834	11.0345	10.1716	12.0658	9.06339	10.5263	9.79689	8.34902	13.403	11.8074	9.82384	11.2646	10.6371	11.3985	11.141	6.67683	10.9771	10.4818	9.87221	8.97335	10.8899
BRD3	11.8035	11.8136	11.4798	9.92229	11.6551	12.0444	11.6425	11.6478	11.6342	11.257	12.7426	11.7733	11.9798	11.1176	11.5452	11.6829	11.2038	11.6048	10.4897	12.9324	11.4282	11.8974	11.5833	10.7287	11.4557	11.029	11.3431	12.0926	12.5694	11.6446	12.6794	10.7135	10.6816	11.4002	12.4506	11.8191	11.0218	11.5982	11.1529	11.7421	12.0452	13.0916	10.7828	11.2363	11.96	11.9585	10.5705	10.9548	10.9555
CHD3	13.7725	13.8554	13.6058	12.4877	14.2205	14.0582	13.2521	12.9804	13.3194	13.0171	13.2474	13.9553	13.7235	12.4033	13.9732	12.8262	15.0799	12.728	12.8366	14.1351	13.873	12.2412	13.7014	14.1542	13.3911	13.6694	12.5832	13.3466	15.2235	14.1094	13.5172	12.8084	13.5741	14.8172	13.6182	13.5097	12.5797	12.5768	14.0769	13.2371	13.2384	14.1954	14.2937	12.8472	13.0521	14.5461	13.0995	13.5785	13.3595
CDK1	11.9858	12.81	12.081	11.6444	11.4181	9.07788	10.4448	11.0385	10.3298	12.0719	11.4706	11.7178	11.5274	12.3219	10.7402	11.4429	12.0317	12.6284	11.7635	13.2806	11.1444	11.1325	12.1472	11.4924	12.8072	11.0321	11.271	12.3522	11.8981	11.8313	10.6301	12.8533	10.5421	11.9485	10.6108	9.48342	12.3531	12.5002	11.1318	11.9938	11.3126	11.9582	11.6935	8.52375	11.5919	10.7829	10.938	10.7257	11.0152
NFRKB	12.5104	10.6443	10.3075	10.5804	10.0545	11.5961	11.0568	10.7715	11.464	10.8611	11.6081	10.3052	10.7699	11.1495	10.7331	10.2557	10.869	11.5216	11.5238	12.1975	10.9387	11.4728	10.7822	11.9569	10.9309	9.9416	10.7	13.1918	9.95465	11.3637	10.878	11.7971	11.34	11.3147	11.5199	11.0352	11.1757	11.5466	11.1674	10.582	10.665	11.0494	10.576	10.6201	10.5204	11.2641	10.4567	11.4965	10.9991
SETMAR	10.3176	11.138	10.3208	10.6088	10.8253	10.0193	11.0094	10.6659	10.067	11.2041	11.6991	10.2444	10.7502	9.96615	10.415	10.7403	10.2745	9.38192	11.4284	10.2696	10.0449	10.0325	10.6986	10.7804	10.41	11.0407	11.2731	12.5621	10.1528	11.5981	10.6266	10.1968	10.602	10.964	10.5577	10.5088	9.55217	10.866	9.91422	10.8887	9.60963	10.4739	10.222	10.751	10.3985	10.8519	10.2197	10.9443	11.6338
C14orf169	10.5263	10.3037	10.1408	10.5105	12.04	9.76728	10.5305	9.52098	10.3298	10.988	9.64651	10.9899	10.2098	10.9281	10.1996	10.23	9.29383	10.4398	10.2796	10.0399	9.48438	9.64283	10.9104	10.4757	8.96787	10.2223	11.0644	10.6121	10.2041	10.0487	10.0686	9.84957	9.86438	9.58111	10.5592	9.90821	9.62414	9.38681	10.1844	10.8482	10.1638	10.4916	9.69623	10.5908	10.9959	10.4331	10.0363	10.5934	10.3969
NPAS2	7.82248	10.8823	11.4172	9.87918	8.13107	11.7196	11.2797	11.8231	11.2709	10.1531	10.414	9.67575	10.0913	9.22144	10.5497	9.07621	7.0991	13.472	9.38221	8.54885	8.27158	12.4853	9.19474	10.4153	8.5595	8.8306	9.23419	6.01886	9.53155	11.1155	9.4613	9.74298	9.55602	7.65629	7.68554	10.7237	11.3496	7.83508	11.4203	11.5421	11.1198	8.96101	8.63808	12.0223	7.97328	9.87235	8.47152	11.2685	8.93442
MINA	11.4749	10.7987	10.73	11.3733	7.81631	10.5346	10.1175	10.813	10.2828	10.9802	11.7014	9.62459	11.132	10.9403	9.99831	10.0262	11.4244	11.4108	10.5572	10.0145	10.5535	11.157	10.004	11.6127	10.7594	11.2114	9.94037	10.9244	10.8978	9.61073	9.6447	10.5234	10.0352	11.2129	10.2302	10.4021	11.829	11.0663	10.8478	8.41026	10.4476	9.43748	10.4492	10.6986	10.4086	10.325	10.2473	9.0398	10.8538
CHD7	11.4646	12.3296	10.7698	10.7701	12.1889	11.0037	11.0686	10.3595	9.26589	12.0022	11.6695	11.6998	11.3549	11.4725	10.7213	8.99848	9.55272	12.7737	11.4131	12.9367	11.7316	11.8051	11.6031	12.6231	11.7426	11.0352	10.8799	11.6887	11.2479	11.1312	10.27	12.4492	9.59909	11.5004	11.8583	11.3304	12.6971	11.7245	9.51106	11.1861	11.1527	11.2178	11.9685	10.5499	11.6579	10.0784	10.3128	8.17698	11.0492
BPTF	13.6182	14.4858	12.5523	13.1557	13.0585	12.9739	12.4657	11.9163	12.9201	12.6857	12.6006	12.0016	13.2818	12.7167	12.9425	11.3266	12.5772	11.6233	13.1817	12.7922	13.2052	13.839	14.4982	12.6072	13.039	11.8047	11.6369	13.0433	13.4286	12.5634	12.3971	12.9068	11.3214	13.855	13.6508	12.6271	13.4887	12.7338	12.5039	13.1735	12.8548	13.6555	13.725	12.0637	12.2511	13.1297	11.91	11.9994	13.3758
ZNF217	14.9975	15.1301	12.8607	11.9805	14.6213	12.9976	13.1566	12.3034	12.2619	13.4789	12.5859	12.9328	13.1871	15.7947	12.7478	12.5271	12.8029	13.3017	12.1753	10.5236	13.1453	13.6387	13.0076	13.9544	13.6106	11.8805	11.3828	12.5438	12.7367	13.0526	13.405	13.0858	11.9153	12.3553	13.4582	12.8608	13.181	12.7933	12.2694	13.4954	12.4692	14.9005	13.1543	12.5827	12.7512	13.2567	12.4778	12.5826	13.0528
JMJD1C	12.319	12.4772	12.2533	11.481	11.5692	12.6213	11.8593	11.3911	12.1327	11.8765	12.4793	11.2916	12.5247	11.6509	12.0955	11.6052	11.8284	10.8569	11.74	12.1816	11.1457	13.0764	11.7233	12.9167	11.5606	11.0313	11.0423	11.5703	11.8461	12.5292	12.2721	11.8527	11.1937	11.9853	11.985	12.1853	11.8023	12.1968	12.0012	12.8001	12.0502	12.7233	11.7144	11.7267	10.6507	12.2413	11.1228	12.0157	12.427
PHF8	11.9924	12.0803	11.6082	11.3054	11.5199	11.9415	11.8085	11.2876	11.4006	12.5138	11.9877	12.131	12.04	11.6998	11.6407	11.3884	11.8545	11.7457	11.5023	12.0115	12.1115	12.4291	12.7486	12.7179	11.6774	12.1268	11.3552	13.1794	12.2961	11.7423	13.2446	11.3297	11.4289	13.0731	11.598	11.6598	11.8093	11.4024	11.8987	11.8959	11.8007	11.5607	12.5726	11.1609	11.7869	11.6134	11.2536	11.9352	11.4161
TADA2B	12.0984	11.3193	11.5472	11.0168	12.0483	12.0317	12.0858	11.827	12.1968	10.4876	10.7216	11.5382	11.755	11.5414	11.5228	11.8694	11.067	11.0724	10.2183	10.4872	11.827	10.8449	12.423	11.4453	11.2597	11.6754	11.3208	10.5375	12.3978	11.9893	11.6519	10.5135	12.1251	11.3621	11.5789	11.6414	10.5547	10.5968	12.0311	11.952	11.4616	12.2675	10.6836	12.2355	11.0763	11.8072	11.6626	11.8803	12.3994
KDM2A	12.9814	13.0513	14.4187	13.1262	13.3396	13.5227	12.9348	13.3323	13.418	13.636	13.4814	13.2012	14.003	13.5633	13.4618	13.1155	13.8968	13.1318	12.8955	13.2672	14.0472	14.0959	12.9526	13.4765	13.5107	13.395	13.412	14.6911	14.7797	13.1171	12.9426	13.9529	13.8646	12.9845	13.6423	13.1669	13.611	13.6545	12.9693	13.7249	13.6633	14.57	13.7744	13.1423	12.918	13.3759	12.5478	13.2439	13.8814
SMARCC1	13.1386	13.3763	13.7971	13.1842	13.8201	13.4791	13.5646	13.3196	13.7126	13.5092	14.0746	13.1497	13.8935	13.0737	13.1813	12.8443	13.5501	13.7368	10.7281	14.664	13.3511	14.3437	13.8015	13.8696	14.1119	12.7132	12.2461	14.8697	13.9957	13.6281	13.6752	13.3934	11.8592	14.8343	13.2675	13.3335	13.8709	14.3621	13.2958	14.0309	12.7629	13.423	13.948	12.8022	13.1118	14.005	13.2637	12.9932	12.5538
MST1	6.60685	6.04872	7.14975	7.23352	8.57978	7.77088	7.19017	5.95108	8.32742	6.68727	8.05744	7.82698	6.4212	9.55575	7.6643	5.76273	8.19852	6.49593	8.25121	5.60647	7.83543	6.25289	9.03371	6.99533	6.68871	5.60582	8.8025	6.43356	9.00249	9.13429	7.62092	6.95411	8.09646	7.6433	7.32497	9.24122	4.9622	8.66585	7.44498	6.94926	6.64365	7.75669	8.2256	8.26799	8.11764	7.19582	8.25846	10.6565	6.42222
PHC3	12.7318	12.9429	11.9868	11.0293	12.0347	12.4011	11.6669	10.83	12.265	10.7968	12.5524	10.8342	12.0729	11.5044	12.1353	11.8	11.8791	10.7889	11.6614	10.7442	11.6332	12.9302	11.4796	11.8977	11.7458	10.8318	10.6682	11.5246	12.3431	12.0801	12.4224	11.0271	10.7987	12.5172	12.1068	11.5997	12.0516	12.1011	12.1089	12.6891	11.3198	12.7832	12.2299	11.5849	11.6659	12.1214	10.367	11.7659	11.5944
CBX2	12.0421	11.2783	9.02761	12.2647	9.86443	7.46277	7.78198	10.5832	9.18498	12.553	8.89526	11.4237	11.825	9.47038	7.72251	8.33657	7.29172	10.8559	12.8277	12.3068	10.7263	10.404	12.8178	11.1101	11.35	8.67495	12.4588	12.7564	12.4141	8.55521	10.6833	13.2294	8.18136	8.1861	7.38039	9.80631	11.3389	11.286	7.09676	6.02207	10.5788	9.44867	10.8011	7.78288	9.24873	8.30341	10.0024	7.70783	13.9207
MGA	12.3983	12.2621	11.6495	11.2433	11.4269	12.1399	11.6228	11.3831	11.8809	11.8684	12.5248	10.844	12.2976	11.8453	11.7462	11.4626	11.7452	11.9205	12.2022	11.5844	11.2675	12.7089	11.84	12.2461	11.7703	11.1464	11.3023	12.4111	11.6797	11.5639	11.8202	11.2167	10.841	12.1024	12.0991	11.3993	12.5498	11.0386	11.5317	12.105	11.7924	12.4214	12.5024	11.5203	11.2413	12.5515	9.78262	11.3646	11.2393
BRMS1	10.6573	10.9847	12.044	12.2644	11.5944	10.7733	11.5052	11.8007	10.8881	12.321	11.1951	12.3982	11.5581	11.4868	11.2319	11.7448	12.0683	12.5229	10.2869	11.5005	11.896	9.58254	11.7915	10.7522	12.2203	12.8632	13.379	12.2281	12.837	10.8434	10.8472	11.8976	11.1614	11.3198	11.779	11.0199	11.0269	12.0359	11.3964	10.7399	11.8455	12.1316	11.7511	11.5494	12.4619	10.7321	12.0944	11.3842	11.5753
CTBP2	12.8673	12.2759	12.9072	12.7844	12.8646	12.7252	12.441	12.9918	11.9073	12.8715	13.4888	14.2944	11.9619	12.8236	12.6276	12.4776	12.3846	12.5922	12.3383	12.3622	13.1013	12.4211	13.0367	10.6575	13.496	12.9072	12.4382	12.0824	11.6693	12.374	12.5142	12.3523	12.4125	12.4861	13.3656	13.4525	12.9082	12.201	12.4736	12.8707	14.2751	13.2422	11.5877	12.8249	13.0928	12.7926	12.1674	12.7173	13.3078
ATR	11.7272	12.2658	11.4652	11.0955	11.4995	11.4247	11.0624	11.1003	11.3191	10.727	11.8726	10.7162	11.7838	11.0662	11.4728	10.6026	11.2282	11.9113	11.8006	11.0666	11.2486	12.1075	11.3632	11.6931	11.4795	11.3942	10.4798	12.706	11.6542	11.3489	11.48	11.9809	10.4142	12.1277	11.0707	11.3385	12.8144	11.8019	11.7294	11.6547	11.3437	10.5978	11.7952	10.8516	11.1119	11.6009	9.92265	11.0469	11.4937
RUVBL1	11.8637	12.0311	12.0976	12.4391	12.7352	11.2518	11.5083	11.3167	11.4494	12.1381	12.5518	12.3513	12.0198	11.2062	11.3131	11.7257	12.3351	13.464	12.3304	12.3745	12.5388	10.6128	12.3324	11.1625	12.9889	12.4727	11.4309	12.9855	11.9825	11.9225	10.699	12.1708	11.6484	12.9505	11.9754	11.7868	12.3941	12.6982	12.1328	11.572	11.3919	10.6617	12.2752	11.1195	12.3089	11.3527	11.37	11.4409	11.874
EID2	9.3522	7.91775	9.18281	9.96002	9.61487	9.55309	9.7324	9.65948	10.0265	11.4255	9.53231	9.8492	8.85907	9.71132	9.28371	9.73196	10.2711	10.104	10.6635	10.2577	9.79252	9.93817	10.076	9.81181	9.80693	10.2223	9.71645	8.87495	9.68639	9.41218	9.80587	10.6223	9.79535	9.42287	9.44059	9.08496	9.38862	9.75122	9.7475	9.41793	9.53043	9.1698	8.12447	10.172	10.0852	9.30113	10.2745	9.34869	9.92773
EID2B	6.52031	4.71359	6.3225	5.63112	5.63946	7.18105	6.57943	6.29125	7.29679	5.28616	6.60457	7.26611	5.16494	6.45091	6.19749	6.99519	7.947	6.99737	6.92565	7.20783	6.78877	6.54599	6.43679	5.80127	6.57737	7.60884	6.33417	5.81743	7.52022	6.55982	6.46013	6.78809	6.87199	5.53013	7.19189	6.33967	5.65458	7.3849	5.99648	6.54706	6.64365	6.59731	5.16588	6.91386	7.07814	6.02986	7.78334	6.55003	7.01147
CCDC101	10.0294	9.75723	9.76843	10.714	9.8237	9.26137	9.89241	9.31285	9.77338	10.1301	9.91949	10.3688	9.31906	10.3388	9.78723	9.85381	10.0755	10.8233	9.18286	9.17781	9.66973	8.71091	10.9671	9.40879	10.0717	9.79806	11.3848	9.6888	9.41777	9.1662	10.3189	10.5633	10.7639	8.81502	10.0687	10.5155	9.58689	10.4888	10.0773	9.5995	9.38515	9.33569	10.5813	10.1255	10.7757	9.59759	10.3244	10.6333	10.6846
WSB2	12.1574	12.9873	12.3579	12.7284	12.3405	11.9571	12.1648	12.8167	12.1426	11.9619	12.8546	11.9589	13.3773	11.8208	12.5563	12.0033	12.7575	12.6601	11.8756	13.8447	12.3186	13.8786	12.5628	14.3699	11.8153	12.7748	11.0571	12.8091	12.2329	12.3808	12.6116	12.85	11.5758	12.0203	12.1607	11.8286	13.1536	11.8062	12.8489	12.1399	12.9166	11.228	12.7805	11.9072	12.9624	12.284	12.9736	11.4893	12.3759
RPS6KA3	10.7854	10.1196	11.1793	10.444	10.168	11.9165	10.5866	11.476	11.4123	10.0465	10.0151	9.55707	10.745	10.6383	11.1468	10.9744	10.1839	11.3283	11.9226	11.4336	10.6261	12.3156	10.0428	11.9936	10.7487	11.15	10.5651	12.2772	9.62099	10.341	11.1805	9.996	11.087	11.5587	10.5464	10.7736	12.4518	10.6317	10.7438	10.8116	10.5659	11.2043	10.6766	10.9225	9.40965	11.3282	11.0951	9.17191	12.0901
CHD9	12.0941	11.619	12.0572	11.0854	10.536	11.911	11.2695	10.9915	11.9545	10.3272	11.7533	10.2353	11.9493	11.4552	11.5993	12.2482	11.1906	9.55316	11.9961	11.1546	11.1392	13.308	11.5021	12.7198	10.7756	10.6357	10.5547	10.7188	11.4893	10.9068	11.8379	10.5026	9.61444	11.6963	11.7178	11.304	11.525	11.0445	11.3568	11.572	10.8838	11.8234	11.4866	11.3156	11.3879	12.5236	10.8273	10.8771	12.58
ZBTB33	11.3728	11.9043	11.3034	11.0115	12.0109	11.6599	11.6618	11.4372	11.2077	11.4479	12.1374	11.9845	11.5563	10.6602	11.9299	11.9436	11.3134	11.2104	12.2572	13.0581	11.6537	12.231	11.6292	12.7113	11.841	11.5284	10.6873	12.4681	11.6125	11.8033	11.9247	11.4366	10.3809	11.6629	11.9346	11.241	11.3096	11.4387	11.7703	12.0141	11.6658	12.0028	10.7302	11.6004	10.5525	11.6953	10.8385	11.0802	11.4035
TBL1XR1	13.6501	15.2025	14.2393	13.303	13.6413	13.7896	13.668	13.2741	13.2724	13.603	14.8225	13.5582	13.3601	13.8005	13.5828	13.9422	13.6681	13.6287	13.9909	13.2559	13.4128	14.5463	13.0317	13.4269	14.354	13.9527	13.2952	14.3182	12.9717	13.9495	13.301	13.6566	13.7697	14.1623	14.6156	13.0252	14.0601	15.6637	13.5504	13.4455	14.1853	13.2236	12.6954	13.611	13.4542	13.5684	12.9816	13.3629	12.829
GSG2	8.01562	7.09439	8.05494	7.79378	6.83239	5.83286	6.04008	7.73613	6.34083	7.21023	6.91716	7.44191	7.50468	6.06696	6.94842	6.92772	8.01411	9.15849	9.65141	8.97963	7.35122	6.86229	8.22608	7.65893	10.1826	5.57178	6.51645	9.40696	8.33784	7.61955	7.30428	8.28081	5.37291	7.52788	6.46149	5.72542	9.39843	8.4742	7.0605	8.02253	6.3835	7.88578	9.35056	4.1382	8.20797	7.90526	6.26051	5.53362	7.76948
DMAP1	10.4497	11.5201	10.4762	10.5413	11.1606	10.571	10.7956	10.2448	10.3866	10.7714	11.8202	10.9565	10.5248	11.1033	10.809	10.8756	11.0538	11.5442	10.8906	11.0106	10.5917	9.79273	10.5499	9.6128	10.427	10.7236	11.6353	10.7292	10.2712	10.6786	10.3114	12.5782	11.5178	10.2461	10.6592	10.7047	10.037	9.81641	10.579	9.6363	11.1254	10.0751	10.8617	10.947	12.3922	10.8585	11.0347	11.4815	10.6533
TSSK6	6.22437	6.41154	4.89428	5.83738	5.68297	6.33772	5.84734	5.39664	5.71832	5.17069	7.48957	6.55592	5.70233	4.91118	5.21702	5.02872	6.09932	5.85589	5.38524	6.49214	6.02427	5.59836	6.91339	6.97488	5.7717	5.88069	6.67826	6.23208	7.56727	6.30531	7.11048	6.74341	6.18081	5.81137	6.99289	6.87751	6.1579	7.28058	5.85548	6.28711	8.25149	6.96772	7.66988	5.71387	8.06773	6.92138	4.93058	7.08677	7.37594
ERBB4	12.3206	12.416	10.6819	10.1449	10.1468	12.5709	11.6958	10.0858	11.6094	6.82095	11.7023	12.1159	9.77583	11.6531	12.3089	8.71948	12.3859	3.13114	3.95463	3.47181	12.3326	9.12439	12.4744	9.6374	9.62291	12.9907	10.3497	4.77019	12.3177	11.3384	11.3033	7.76488	11.6035	10.4778	8.87768	13.7528	6.13931	10.658	12.2119	11.5477	10.3253	13.5272	9.99889	12.783	10.6859	12.702	9.46687	12.0976	9.55865
SUZ12	11.9161	13.8938	11.6144	11.0682	11.6841	11.8071	11.6313	10.4673	12.3924	11.0376	11.5644	11.033	11.2947	11.4693	11.7951	10.9085	11.7766	11.6693	12.6772	12.5236	11.4108	12.7045	11.4085	11.9904	12.9956	11.7642	9.95097	13.2645	12.1725	11.981	11.5965	11.8592	11.0093	11.6765	11.2525	11.5977	12.6061	14.7576	11.8128	12.0795	10.9037	12.4316	11.2396	11.2472	12.0624	11.9356	11.1733	11.415	11.6655
EXOSC4	11.7286	10.0781	9.83803	11.4939	10.6154	9.3838	10.3249	10.5536	9.42881	10.3539	9.73069	11.1039	9.58547	9.88211	9.55599	10.1842	9.84307	10.9419	9.84444	11.0392	10.6147	8.01964	10.4958	10.1608	11.1994	11.2388	12.4058	11.4054	10.0807	9.32806	9.86415	11.6107	10.4983	11.3441	9.7424	9.61762	10.0767	10.2927	9.82654	8.85419	10.0161	9.86668	10.8371	9.81301	11.2642	9.15881	11.0901	9.8042	10.1725
TAF7	12.2398	12.911	12.5635	13.6752	13.2193	12.8279	11.7346	12.5852	11.969	12.6176	12.8489	12.5401	13.2598	12.5789	12.4462	13.0464	12.0518	12.4954	12.5149	12.2498	12.9912	12.8642	12.9687	12.3151	11.3505	12.9686	12.2833	12.8292	11.9733	11.1716	13.3104	12.6722	12.7284	12.8679	13.4283	12.3966	13.2675	11.6458	11.8274	13.4633	13.296	14.1597	10.9081	13.003	12.9454	11.4744	13.0255	12.0598	13.1258
RMI1	10.5761	10.8055	10.4092	9.65899	10.6168	9.78489	10.2815	9.41024	10.8176	10.0628	10.8068	10.7666	10.1141	9.0777	10.3456	11.3196	11.0106	9.83439	10.5839	12.0595	10.6289	10.8131	10.5466	10.0145	11.2617	10.0676	9.68505	10.552	11.2968	10.9129	11.0188	10.7992	8.8882	10.1688	12.0252	10.1672	10.9774	11.0973	10.7178	11.1683	10.7389	11.2849	9.81638	9.79963	11.3149	11.033	9.62285	9.92988	9.68936
AURKB	9.89956	8.37155	10.2168	10.098	9.66185	6.47761	7.84143	9.17183	7.7418	10.5697	9.18775	10.1045	9.18038	9.14536	8.01423	8.60381	10.4645	12.687	11.1799	11.2956	9.56731	7.46666	10.0715	8.58627	11.1719	7.39186	10.2673	11.266	9.49416	9.06829	8.6516	11.1103	8.93785	9.84354	7.74481	6.85648	11.1288	10.2542	8.08698	9.70053	9.0522	9.20817	10.9448	5.16502	10.6609	9.01985	8.80095	8.81739	9.01788
APOBEC3B	10.3367	8.61541	9.60001	10.1192	9.59792	6.02755	8.3306	9.465	8.2128	8.69775	8.34068	9.59122	8.85519	8.3474	8.43563	9.92845	10.5376	7.42415	10.5941	9.3601	9.43999	8.00593	9.81055	8.46323	10.0242	9.43832	5.69228	11.4108	9.01386	9.27679	8.65837	9.72442	8.81369	7.84966	6.93854	7.22802	10.0282	11.3203	7.46592	7.75031	0	8.72141	9.59696	6.67683	9.63203	8.07791	8.82154	7.8754	8.30871
RCC1	12.6399	11.2935	11.7257	12.3189	11.9465	11.164	10.8704	11.7402	11.6342	12.9748	10.55	11.2685	12.2987	12.4387	10.3176	11.6182	12.5034	13.019	11.4755	12.2416	11.8105	11.4556	12.0009	11.0405	12.0685	11.4827	12.7365	12.3915	10.3806	11.372	11.506	13.2479	11.0064	13.0054	11.8433	11.2641	12.7878	12.2084	11.7643	11.0331	11.8256	11.2219	11.8552	10.8658	12.021	11.31	11.513	11.2625	12.854
PCGF5	12.1132	11.5848	11.6664	11.6598	11.5176	11.7146	11.8109	11.3804	11.0321	10.6118	10.9812	10.4727	11.4728	11.8139	11.9396	12.1643	11.5102	11.6704	11.7396	10.9964	11.892	10.9494	11.0105	10.8696	11.1862	10.83	11.1838	10.2287	11.369	10.9513	11.2832	11.1042	11.3759	11.7925	11.7352	11.4964	12.3392	11.4372	12.2793	12.3742	11.5185	12.1965	11.2015	12.1855	11.616	10.6839	11.3035	11.6874	11.5997
NPM1	15.1635	15.5194	14.9971	16.1127	14.789	15.0157	14.7747	14.7061	14.9944	15.2779	15.6699	14.0594	14.8164	15.7883	14.6143	15.0491	15.7475	16.3469	14.8833	15.4937	15.26	14.6057	15.0979	14.6052	16.0321	15.2777	14.9668	15.4464	15.0136	14.9888	14.3591	15.5259	15.63	15.6145	15.3583	14.3778	15.9694	15.824	15.744	14.7875	14.9416	15.585	15.2689	15.2522	15.7782	14.6245	15.1687	14.6761	15.7573
TDRKH	10.7085	11.0296	11.4243	10.7834	10.5581	11.1235	10.6275	10.0459	9.72358	10.6509	11.085	11.9801	11.5846	9.67432	11.3466	10.2577	9.55835	11.4953	11.6213	10.3939	10.5194	12.12	11.4179	10.7529	10.9271	11.1863	8.85986	11.5973	11.3946	10.0669	10.7593	12.1562	9.81707	9.77968	10.618	10.8171	12.1891	11.9035	9.94189	9.87412	11.4695	10.1186	10.62	10.4676	11.3079	10.6824	10.1611	10.6583	11.0293
SATB1	8.40532	8.32026	9.37067	8.90384	8.54482	10.8041	9.16475	9.9045	10.5409	7.87114	9.37843	7.48079	10.0663	9.67571	9.53719	9.62648	8.28711	6.68916	9.38025	10.8187	9.40302	10.0063	9.57429	12.2108	10.1635	8.8836	9.57289	11.4188	8.42557	9.82717	10.1799	10.6566	10.3921	9.37259	9.46001	12.8565	10.6685	11.1075	9.05698	10.3997	10.9539	9.50604	9.3025	10.1277	8.28426	10.4349	10.9808	7.23224	10.0529
HMGN4	11.9631	11.7621	11.7481	11.1253	11.4911	11.5674	11.6331	10.8584	11.11	9.14799	11.9076	11.2216	11.5835	10.5631	11.5652	11.8835	12.6367	12.3046	12.5395	10.9722	11.2351	11.1523	11.2613	10.1311	10.9465	12.0219	9.86392	12.5061	11.346	11.6558	11.348	10.3966	11.2247	12.2497	11.9216	11.5616	11.8803	11.8754	11.3304	11.8977	11.7757	12.2289	11.2741	11.3718	10.9587	11.6931	11.8095	11.0157	11.4138
MTA1	10.9505	11.5407	11.3121	12.0847	11.4468	11.4935	11.8513	11.9509	11.5094	11.6113	11.5811	12.4883	11.0657	11.6275	11.6166	10.9184	10.826	13.3315	12.2006	12.3092	10.8711	10.3058	12.0597	10.9465	11.2796	11.2449	13.535	11.6805	11.6009	11.4172	11.6378	11.5899	12.3423	10.9462	11.9341	11.6737	11.4397	10.6562	11.7555	11.1498	11.4729	11.6762	10.6727	12.1138	11.8205	11.6305	10.7195	12.5123	11.9793
RUVBL2	12.3149	11.0253	12.4255	13.7884	12.6849	12.075	12.4392	12.5465	11.8966	13.4484	12.3696	12.827	11.794	12.2543	12.3425	12.8557	12.8252	13.6194	12.4286	12.9039	12.4894	10.5274	12.1491	11.2309	13.2308	13.9738	14.5629	11.9517	11.9883	12.0486	11.9607	12.5756	13.1806	12.9917	12.3554	11.9533	12.3475	12.8364	12.7915	11.5529	12.149	12.3495	12.7803	12.1208	13.1896	11.7367	13.0526	12.322	11.4808
BCOR	12.6213	12.3863	11.9384	10.8012	11.8164	11.8624	12.5847	11.3297	12.5209	11.7223	12.77	12.6064	12.3976	11.5169	11.8325	12.2415	11.7969	11.4413	11.6654	12.6714	11.4896	12.1358	11.9255	12.514	12.4092	11.359	10.8377	11.4712	12.4508	12.2779	12.2686	11.4091	10.7776	11.8691	12.6388	12.1927	11.241	11.979	12.6555	12.3533	12.1176	12.8986	12.124	11.8859	11.0989	11.7664	10.8872	11.5692	11.6382
CBX6	12.6961	12.1156	12.2036	12.27	10.5697	11.9376	11.8585	12.9217	13.5894	10.5341	11.8278	12.7648	11.3039	11.0178	12.2663	11.2766	13.1176	11.7985	11.3928	11.9656	12.6343	11.9853	11.6403	11.6774	10.3061	12.6184	10.6521	8.28864	13.7842	12.6407	11.8214	10.6894	13.5746	12.3178	10.7149	12.1777	11.1062	11.9235	12.9478	9.26182	11.3077	12.8804	12.0358	12.3747	10.1137	12.7493	12.5275	10.9307	12.6533
SETD8	11.1014	11.5238	10.7154	13.3626	10.9238	10.5537	10.8633	11.7533	10.8341	11.2404	10.5551	11.4923	10.8903	11.1609	10.6468	10.4843	10.5677	13.0002	10.7219	12.2778	10.991	11.0575	11.7724	10.5707	10.0717	10.553	10.6192	11.5538	11.2847	11.0944	10.9584	11.7988	10.8891	10.0909	11.7497	10.4397	12.8349	10.6804	10.7587	10.9741	11.0039	11.6501	11.2543	10.454	11.0295	10.9228	10.5681	10.8232	10.7296
SS18L1	11.4741	11.601	9.65086	10.7008	10.346	9.81422	9.81545	9.86178	10.1981	11.2029	9.69946	10.4147	10.3637	11.4895	10.2745	9.48444	10.6126	11.2096	11.0165	12.0709	10.9836	10.1628	12.0776	10.7294	11.1325	10.4918	9.83561	11.2208	11.4208	10.2471	10.27	11.9122	10.0266	10.1552	10.8939	10.1639	10.8946	10.8426	10.0348	9.88593	10.1128	11.6401	10.8326	10.0552	11.1266	10.5903	10.1184	10.4835	9.71989
ZBTB7C	6.50751	6.68656	10.1579	8.42134	10.8719	10.3872	12.2031	12.1022	6.66838	12.6514	11.0512	10.8669	6.94328	7.82425	11.3115	10.5223	6.62811	8.91348	10.3919	10.0081	8.86781	10.2429	10.7292	11.5617	6.90911	7.77514	11.976	5.04094	11.2595	11.4829	11.9435	6.97359	8.56387	9.12875	10.1852	11.092	8.84258	11.6233	6.9158	12.8883	10.638	8.00047	10.2962	11.2383	8.4991	11.5715	11.1845	12.27	7.70379
SMYD3	8.70343	10.1045	9.792	8.35156	10.2944	10.2823	9.35125	9.91683	10.3894	6.61548	9.4464	10.1144	10.9487	9.46558	9.61865	9.93828	9.71447	9.90227	8.76264	8.94513	9.84372	12.2246	9.72064	10.734	10.7651	11.9191	9.86392	9.38281	6.78848	9.22796	8.809	9.64316	10.2507	9.13341	9.37388	11.2236	7.92113	9.4523	10.2452	8.48667	9.92256	9.66678	8.60509	9.36347	10.5489	10.4296	9.26815	10.2727	9.36169
L3MBTL1	7.70968	7.41198	8.00032	6.42194	8.53892	6.08118	4.99361	6.51534	7.43238	7.77557	8.11426	8.58776	7.88516	8.75696	8.77975	7.22134	8.44946	9.0323	8.40188	8.22965	8.57117	4.8891	8.8257	7.88397	5.35797	6.73633	8.5189	7.17637	8.15484	8.10194	8.4672	6.98322	8.7595	7.92674	9.21146	8.32242	8.08554	8.71671	7.3876	8.04797	7.90527	9.45007	8.57984	8.17156	8.83374	8.12242	7.46514	9.81249	6.85522
BRWD1	12.7023	14.0307	12.3693	11.7164	12.4889	13.082	12.355	11.4983	13.0773	11.8994	13.1975	11.499	13.0265	13.3591	12.6602	12.2814	12.1836	11.5666	12.4109	12.5904	11.9459	13.5459	12.4405	12.3263	12.4786	11.9608	11.8515	12.4306	12.9411	12.7458	12.9604	12.2113	12.6078	12.6256	13.1489	12.4517	12.3835	13.0347	12.5219	13.0495	12.1496	12.2128	12.1083	12.8377	11.5223	12.9093	11.8461	13.1443	12.4307
IKZF1	9.26935	8.02065	10.1224	9.48397	7.70461	11.1987	9.43939	8.17433	10.308	8.98947	8.4013	6.94875	10.0204	10.2971	10.9798	10.4243	10.2825	9.47664	9.32422	7.2692	9.1974	9.24405	9.31292	10.0552	10.4553	9.41691	8.99912	10.3142	7.69517	7.97388	10.155	9.93771	8.974	10.9283	10.1477	9.35807	9.63414	9.12337	9.9369	9.98693	8.51526	8.98234	10.2342	9.45508	8.09788	9.41643	10.9066	6.84968	9.84566
KDM4D	4.51649	5.31863	8.09813	5.01888	4.48355	6.78826	6.2881	5.95108	6.7912	6.08823	7.326	6.38609	6.11907	5.68135	6.42489	6.2149	5.97008	7.82067	7.62068	6.95388	6.11313	7.45325	6.3344	5.49156	5.79401	6.37103	5.88143	8.2712	6.66894	6.11293	5.9874	5.98502	6.24138	5.02887	6.40915	6.41354	7.23791	7.42623	5.85548	5.78043	5.08726	5.70837	5.94935	6.89385	4.82739	6.20562	5.51999	6.06442	5.65658
NAP1L2	5.16422	8.58808	5.13453	7.38913	7.48864	8.28673	6.38006	4.5868	4.43692	7.49263	9.56529	8.23892	8.31004	6.1331	8.16878	6.16554	6.25539	2.90067	8.39801	2.22368	7.57104	7.88632	5.76586	5.05831	7.51713	7.66643	7.86296	7.04919	4.54316	5.4021	7.37999	9.31139	7.56768	8.33895	5.08604	7.25238	4.78216	4.60393	7.0327	4.39534	3.95947	2.95387	9.26339	8.52375	8.32307	5.25733	8.92414	5.68571	8.10172
UBE2H	14.1041	13.9146	13.501	12.9846	14.6364	13.6277	13.032	14.2021	13.9319	13.5247	12.9575	13.8959	13.3707	13.2667	13.0843	14.143	13.5915	13.8688	13.9646	13.6146	13.6967	13.4234	13.2999	13.9432	12.9953	13.4607	13.29	14.0241	14.6283	13.7951	13.5996	13.0322	13.9999	14.0784	14.6537	14.1426	14.9414	13.3355	13.075	14.5289	13.7531	14.8456	13.5876	13.2922	13.628	13.7158	14.288	14.1646	14.2998
NAP1L1	15.0579	14.892	14.7588	13.8291	13.8921	14.6187	14.3018	14.0343	14.5393	14.3311	14.5648	14.0004	13.6881	14.5821	14.5134	14.6866	14.6149	15.2474	13.4055	15.8953	14.5833	14.188	14.5086	13.8101	15.307	14.4721	14.9082	15.0402	14.8377	14.2978	13.8147	15.1133	14.861	15.6685	14.4072	14.4825	15.4088	15.1037	14.8217	14.3731	14.5358	14.5746	13.626	14.6771	14.7298	13.7559	14.4335	13.9746	14.7749
TAF9B	12.1734	12.2553	11.3769	10.9717	10.8058	11.923	11.9006	10.3413	12.3509	10.9345	11.3826	12.0717	11.4008	11.1529	11.3528	11.78	11.6644	9.61158	12.4785	12.1255	11.4803	12.5708	11.6388	10.3142	11.3719	11.1615	10.6025	10.0664	12.0517	11.667	11.836	11.7159	11.3114	12.3508	11.8708	11.5778	10.695	12.6464	11.7668	11.55	11.3772	11.578	11.7911	11.6196	11.6892	11.5763	11.9301	11.3373	11.4525
SIRT7	10.2625	10.5803	9.56109	11.3238	10.8205	9.65534	9.85764	10.0923	8.91088	11.2523	9.10326	10.1365	9.24991	11.3448	9.7963	9.07175	9.98225	10.0557	10.6594	9.45748	10.6214	7.73942	11.2756	9.49029	10.5984	9.83261	12.1597	10.8559	9.5223	9.5272	10.1235	10.8188	10.1304	9.41715	8.8312	10.1841	10.5183	9.8133	9.92687	9.06614	10.6736	9.99338	11.1126	10.1126	11.4176	9.69216	10.7975	10.7578	10.2436
TET3	11.8678	11.934	10.8323	11.0161	10.986	11.2774	10.6953	10.8775	11.5132	12.4014	12.8541	11.1838	12.4735	10.8783	11.4385	11.0341	10.6358	11.5672	12.4104	12.9846	11.061	12.0401	11.6937	11.213	12.4303	11.0919	10.6192	13.2133	11.631	10.9428	10.6266	12.6393	11.087	11.158	11.2682	11.1434	12.787	11.5676	10.411	10.9879	11.6163	11.2369	11.8477	10.7186	11.1489	11.8289	10.4274	10.8428	11.4129
MSL1	12.9278	14.345	12.6212	11.8549	13.7958	12.715	12.1341	15.1725	13.156	12.4336	15.7075	12.6578	12.3252	12.7093	12.2841	11.8007	13.0025	12.3127	12.3314	13.2144	12.0863	13.2432	13.7334	12.9827	13.0366	11.6987	11.3512	13.3318	13.3253	12.6755	12.3464	13.2492	12.6047	12.9299	13.7081	12.7121	12.7728	12.604	12.1295	12.87	12.0422	14.0615	13.0228	12.2336	12.8038	12.9295	12.6382	13.7653	12.3542
NOC2L	13.2731	13.4958	12.3149	13.8174	12.4327	12.0191	12.4007	12.719	12.2804	13.1144	11.7212	11.7299	12.8968	13.4184	12.1901	12.3391	12.8442	14.1408	11.7211	13.674	13.0307	10.6412	12.7792	11.0399	12.7234	12.3687	13.81	13.0093	13.39	12.3627	12.1247	12.0156	11.9804	12.9132	12.665	12.195	11.9121	12.3799	12.5845	10.8325	11.9354	11.9765	13.1296	12.1294	12.4776	12.0575	12.9606	11.4123	12.5101
ARID2	13.4256	13.1827	11.7364	10.8965	11.8201	12.0444	11.7699	10.8143	12.3701	11.6473	12.2789	11.541	12.1622	11.4046	12.351	11.7538	11.7866	11.0939	11.7141	12.2506	11.6734	12.8666	11.8655	12.1915	12.2894	11.1275	11.2667	11.5066	12.2638	11.9708	12.2744	11.3278	11.1397	11.7899	12.3881	11.673	12.1017	11.6666	11.7054	12.3165	11.7389	12.7701	12.0665	11.2093	11.2993	12.2638	10.7521	11.777	12.1179
SF3B3	14.1897	12.869	13.7228	13.9768	13.1906	12.9446	12.8165	13.7409	12.7325	14.1254	13.1925	13.2106	13.7303	12.9797	12.925	13.043	13.1956	14.1783	14.6912	14.055	13.4708	14.3424	14.8377	13.6843	13.4551	12.501	12.7173	14.1322	12.6122	12.7862	13.216	14.1709	12.3915	13.1975	13.2895	12.6026	14.4812	13.1513	12.78	12.9608	13.2659	13.297	14.2026	12.5086	12.995	13.4269	13.6725	11.8334	14.2862
HMGB1	13.4311	14.1404	13.827	13.7541	13.7667	13.8882	13.7107	13.6238	13.2654	14.7215	15.1099	12.7789	14.0052	13.9052	13.2639	13.6664	13.0673	14.817	14.3567	16.0193	13.1559	12.9134	13.454	14.2244	14.2932	14.1254	14.4193	14.5614	13.0698	13.8582	13.5409	15.213	13.9947	13.3664	13.5634	13.5753	14.1351	13.5102	13.2603	14.1621	13.6183	13.1485	13.7461	14.0292	14.3232	13.7726	13.9366	13.6481	13.3508
TDRD7	11.3293	11.1427	10.9318	9.82114	11.0455	10.605	10.6275	9.3277	10.6971	9.65363	9.63102	9.66566	11.755	10.0879	10.6593	10.388	11.211	10.2383	9.86141	10.2049	10.7455	11.434	10.8441	9.83043	10.0955	10.2441	9.18117	10.4559	11.0047	10.444	10.2021	9.05224	9.71041	10.0716	11.854	10.4651	11.1894	10.796	11.2391	11.2317	10.671	11.2653	9.92061	10.3161	10.6575	10.2746	10.2982	10.5554	10.4911
SUPT3H	8.82704	8.7624	8.63646	7.76249	9.90864	8.29432	8.8088	8.13266	7.66127	7.7287	8.08044	9.58767	7.76638	8.37499	8.14769	8.72232	9.16932	9.50003	8.69166	8.32769	8.74459	8.25031	8.13764	7.46731	8.9306	8.66287	9.22548	8.51284	8.19867	8.97873	8.0903	9.19386	9.07453	7.64981	8.7388	8.42599	9.33244	7.8893	8.69847	9.09694	8.79287	8.27016	7.3695	9.10087	8.56894	8.47798	9.81585	9.66835	8.97549
TRRAP	12.6759	13.1808	12.8858	12.1451	12.482	12.8247	12.3533	12.5313	12.2532	12.1597	12.5616	13.3367	12.1496	12.0456	11.9513	12.0697	11.555	12.7753	12.7405	13.5743	12.2051	13.0909	12.8154	13.5922	12.0503	12.2324	11.6806	13.9691	13.715	12.2711	12.7331	12.933	11.8434	12.9655	12.5278	12.8649	13.4881	12.3351	12.4649	12.2134	13.0553	13.2051	12.492	11.7998	11.6826	12.6773	11.1019	12.285	12.4647
NCOR2	13.5227	13.1397	12.9683	14.0745	14.2836	13.6332	13.5637	13.8004	14.3546	11.6187	13.2109	13.8489	13.8418	12.3552	13.9265	14.3978	14.2381	14.0794	13.336	14.2902	13.7192	13.2595	14.2036	12.0826	12.5483	13.4015	13.7004	13.7029	14.0192	13.3482	13.3473	13.1502	13.3105	12.8826	14.3621	13.1062	13.3581	12.0512	13.3272	13.2252	13.8266	14.8656	14.0627	13.1851	13.1458	13.7524	12.7153	13.119	14.7574
HDAC2	12.672	13.4456	12.2184	12.4573	13.1415	11.6068	12.8525	12.6992	12.1269	14.2448	13.3192	12.721	12.7422	12.8947	12.4145	12.9037	12.8192	13.2737	14.2423	15.441	11.7188	13.4208	12.4606	12.762	13.3239	14.0975	12.5609	13.7612	12.1186	12.8243	12.0806	14.7934	11.7891	12.2818	12.9105	12.194	13.0824	13.0241	12.5093	13.0466	13.401	12.3271	12.724	11.8058	13.2061	12.9017	12.5487	11.9749	12.0633
TLE1	10.9798	11.3217	10.8065	11.4563	10.317	10.9638	10.9134	12.4425	9.80496	12.9886	11.6733	11.9092	10.5574	10.6139	11.3131	10.8692	7.20821	10.7053	11.2395	12.758	10.5071	11.6565	10.4094	11.7581	10.9773	11.8986	11.4479	11.7732	9.96737	11.8327	13.2334	12.1752	9.31662	8.43631	11.5766	10.6772	12.7381	10.3625	8.21619	11.0485	12.1166	8.66256	9.46988	11.1961	10.8763	9.86452	10.1118	11.8121	10.0884
ZGPAT	8.49557	7.57997	8.30073	8.7998	8.44725	8.24818	8.47104	8.15781	7.7591	8.33617	8.12536	8.95936	8.03655	9.2608	8.83357	8.366	8.60267	8.67407	7.93581	8.3318	8.74806	4.76437	9.39877	6.22144	9.06049	8.22731	8.64173	8.11875	8.84381	7.63917	8.70491	8.66904	7.95894	7.78607	7.45972	7.81251	6.51598	7.06722	7.99392	6.1838	8.16633	8.62853	9.31019	7.97607	8.39365	7.61256	8.17129	7.73598	7.69767
RAD54B	9.55705	7.7517	7.92768	7.5807	7.81631	7.41484	6.49968	7.17111	7.78467	8.7287	7.98616	7.98136	8.24637	8.56367	7.15981	7.50542	9.8041	8.71905	8.57648	10.3929	8.6022	8.01508	9.3225	8.23723	9.92534	7.9837	7.53696	9.35826	9.33409	7.36847	8.37565	9.01514	7.68863	8.50614	7.84178	7.35343	9.03842	8.24854	6.24286	7.61503	7.20494	8.64565	8.74415	6.5547	9.16575	8.38605	7.51657	6.96121	7.45066
MYO1C	14.2088	13.119	15.0703	14.6002	14.0422	14.4245	14.8451	14.1435	13.6629	13.5279	13.756	14.6482	13.7154	13.4039	14.0901	13.6859	13.9216	13.9009	13.3633	11.7457	14.2203	13.2994	13.4428	14.1163	12.535	13.5594	13.8823	13.5495	14.0594	14.4464	13.7815	12.797	13.7433	13.9834	13.948	14.5485	13.0388	13.069	14.6961	13.9522	13.7036	13.5508	14.109	13.5655	13.7297	14.3085	13.9888	14.5215	14.0309
HMGN5	7.18285	10.9567	8.44527	9.86747	8.84697	8.28292	9.19798	7.70234	9.98669	9.70122	9.9727	9.4475	9.20798	8.36814	9.78268	8.9748	9.83227	6.14672	9.22281	9.67229	7.71993	7.13842	6.24046	8.31656	10.5043	9.17192	8.65475	9.67561	5.44628	10.079	9.02876	9.84297	10.0238	9.86469	8.17132	8.54909	8.23312	10.6623	8.58818	7.83068	9.14415	9.98476	10.9798	9.83416	10.1125	8.51183	10.403	8.26173	6.21493
TFDP1	11.7064	12.8999	12.6904	12.9692	12.9455	12.0399	12.3345	12.6188	11.4013	12.4273	12.1909	12.4931	12.6896	12.7166	11.9804	11.9851	11.6062	14.0432	14.0205	15.0636	11.7862	11.5015	12.5379	12.6612	12.2963	12.1002	13.1255	12.8764	11.5195	12.4633	11.6514	14.8026	11.8434	11.9518	12.64	12.0086	13.5955	11.7233	12.4589	12.1884	12.2241	12.2054	11.1352	11.7526	12.3405	12.4266	12.0679	11.885	12.6017
BAZ1A	11.8981	13.0651	12.0155	12.1554	12.1004	11.8511	11.7876	11.6633	11.658	12.1863	11.9998	11.9808	12.6463	12.3277	12.0308	11.2304	12.4878	12.2894	12.23	12.5225	13.0391	12.5842	12.21	13.1855	12.2339	11.1464	12.4772	12.8386	11.4133	11.9701	12.658	12.4444	10.534	12.2802	11.7902	11.6913	12.648	11.7968	11.8451	12.4598	11.9157	12.2557	12.1061	11.5794	12.0386	12.1021	10.8988	12.395	12.574
CTR9	12.0701	13.2987	12.4203	12.0692	11.991	12.5113	12.7952	12.0102	12.6427	11.7469	12.7731	12.4346	12.3199	11.6903	12.6512	11.7535	11.9519	11.3824	11.8069	12.1291	11.8474	12.8707	12.2256	12.5808	12.9596	11.8551	10.929	11.9241	13.2887	12.6025	12.0293	12.5258	11.872	12.6939	12.6542	12.1368	11.7049	11.9506	12.926	12.948	12.335	13.5283	12.1649	12.1379	12.2198	13.086	12.0282	11.774	12.0332
HMGN2	13.8201	12.9212	14.2434	13.5486	14.0032	13.1818	14.049	12.9564	13.9361	13.7817	13.0997	13.9937	13.784	13.7847	13.832	14.4578	14.4087	13.5697	13.5317	15.3865	13.5566	12.9822	14.0126	12.8691	14.507	13.533	12.8751	12.6483	13.2428	14.1071	13.5087	13.8772	13.1153	13.8841	14.1229	13.0545	13.4889	14.0443	13.4401	13.0904	13.7235	13.4468	13.7954	13.7387	13.6994	13.3665	13.5788	13.3313	13.5948
SFMBT2	9.34143	9.49032	9.71084	10.3098	8.77339	11.5457	9.43511	9.58419	10.4559	10.3704	8.57328	7.19308	9.83605	10.4064	11.0248	9.71491	9.06769	7.88524	10.3484	11.5173	10.3481	12.5928	10.6035	11.2336	8.95802	10.3332	9.69139	10.2666	9.14543	10.1445	10.2113	10.5201	9.92411	10.1734	11.3315	10.7993	8.84545	9.89801	10.4855	10.0638	9.14168	9.10763	10.6313	10.668	9.13941	9.58174	9.99333	9.11408	9.51579
PRMT6	10.4082	10.2223	9.53687	9.7889	10.4816	10.3854	10.6764	9.96749	10.153	11.5056	9.55301	10.4297	9.71512	9.35906	9.14159	9.65805	9.98365	10.6367	10.041	10.5046	10.8068	10.5314	10.9356	9.9661	9.48403	11.2169	9.67869	10.9486	11.5058	10.9714	10.2296	10.0927	10.4043	10.2146	10.2169	10.1746	10.2535	10.6405	9.56382	9.95814	9.33834	11.5069	10.1637	11.0791	10.0105	10.1403	10.8566	9.9881	11.0954
DZIP3	11.1966	11.2716	10.0075	9.75591	10.1134	10.2129	9.98464	8.81935	10.3599	9.0148	11.9573	10.4843	10.2866	9.80306	10.7472	10.0227	11.2152	9.73934	10.1474	9.78012	14.0782	11.3352	12.9171	10.5336	11.4618	9.89417	9.0394	10.887	12.5204	10.7674	11.1112	10.2705	10.3422	10.7988	11.1777	11.275	10.2251	10.8094	10.0671	12.7087	9.99157	11.5777	10.2858	10.1699	9.54532	11.1928	9.55314	10.2263	10.4361
L3MBTL3	8.09476	8.9763	9.0955	8.14869	9.22734	9.52434	9.0768	10.0324	9.2135	7.94915	8.60931	6.78443	9.32187	8.82607	8.56853	8.5631	8.30954	9.08135	10.5779	8.8565	8.62504	8.88327	8.66323	8.00487	9.40652	8.39731	8.3207	11.3613	8.60414	9.08507	8.76889	8.97465	8.88187	8.92108	8.31692	9.23512	9.67827	8.38896	8.98143	9.09287	8.70166	9.84778	8.55846	8.75208	7.80068	9.39119	8.94306	7.74986	9.82052
HSPA1B	13.17	14.0745	12.6228	13.2651	13.411	11.3365	12.8595	12.0228	10.0176	12.9779	11.1146	13.8507	12.5644	11.2806	11.5438	11.6778	13.4451	12.0029	12.7163	12.5794	12.3978	12.1442	12.2264	12.0942	13.8576	12.8632	13.1647	12.9778	13.3742	11.157	12.2521	12.8771	12.1377	13.4764	12.1978	12.7005	11.8574	13.3961	12.0331	13.0764	12.3664	12.8213	12.629	13.3853	13.574	12.3317	13.5093	12.497	11.6298
HSPA1A	13.7142	14.11	13.0763	13.3887	14.714	11.8163	12.8175	11.9401	8.98628	12.7034	11.8614	14.0461	13.348	11.1187	11.9401	11.4967	13.5876	12.1982	12.5147	12.2498	12.405	11.8461	12.3869	12.1568	10.2628	13.8616	13.7592	12.7977	10.633	11.157	12.5362	12.7905	12.6164	13.3355	12.3319	12.8614	11.4605	13.4912	12.0778	12.7035	12.3296	12.2097	13.1215	13.25	13.5734	12.7213	14.147	12.4321	11.6674
MBD5	10.8622	11.2468	10.3379	9.22402	11.2089	10.8557	10.0973	9.7394	10.7832	9.81936	10.1785	10.1785	10.8135	10.07	10.4783	10.1057	10.502	9.0779	10.2942	10.2856	9.91187	11.5903	10.2787	9.76346	9.09459	10.4026	9.59333	10.4365	10.6428	10.4244	9.81651	10.5959	9.96958	9.89925	10.6259	10.1128	9.95968	10.1005	10.2683	10.5242	10.3383	11.2308	10.1351	9.83679	9.40564	10.8346	9.93971	9.9314	10.3083
ZFP57	5.65677	1.63375	6.44653	7.00664	0	0	2.03064	2.101	0	3.17062	0	0	7.09557	5.27566	2.37192	0.87399	2.55967	4.74797	4.61883	0	1.02407	3.975	3.77792	0.924308	2.13923	1.0947	10.043	3.24027	1.8894	3.55707	1.53218	4.80516	4.29748	0	0	4.86203	6.06244	0	9.79378	6.49868	0	1.59669	0	2.93421	10.3025	2.13298	0	9.50002	5.73041
SAP25	0.856508	1.63375	2.19924	2.52627	1.33713	1.40437	1.0205	2.92223	2.285	2.58561	2.4007	2.74399	3.45477	4.19348	1.25828	1.8066	1.97726	3.50441	2.68689	0.939383	2.03595	1.78835	2.79384	0.924308	2.13923	0	4.71992	3.37692	2.51939	1.88462	2.51868	2.95221	4.1367	2.46493	2.6992	4.58351	1.50011	2.28873	1.43215	0	2.28741	2.129	1.70113	2.58076	3.92297	0	1.83387	5.08582	1.86739
DPF3	4.99117	3.65162	5.30808	4.39201	3.72377	5.31125	4.2084	7.55868	3.92631	5.08822	6.58862	2.26287	4.82794	4.83375	5.50929	4.3329	3.87854	6.84338	6.91485	4.27457	3.21244	9.27677	5.16029	4.65763	5.47305	8.32762	5.35195	4.30576	3.98881	3.66308	6.95414	6.42768	3.63294	5.25066	2.8638	5.96044	6.41138	4.20853	4.41832	4.28556	5.76487	3.71665	5.21043	5.75881	4.38096	4.52422	6.0251	3.7399	3.64129
TRIM16	10.4982	8.84719	9.63139	9.85862	10.1153	9.30898	8.73061	10.1519	9.08563	10.4836	9.30954	9.37092	9.38773	8.71709	9.14515	9.55322	9.35335	8.72347	10.3251	8.68697	10.0192	9.13702	11.2472	11.0405	9.80418	9.07195	8.87106	11.0038	9.43338	10.1984	8.62073	8.9255	8.91943	9.12408	7.91399	9.64394	10.0925	9.64843	9.33634	9.31343	9.12673	9.85306	9.44912	8.78504	9.36489	9.92104	9.34129	9.25208	9.23424
EXOSC6	11.3055	10.266	10.9846	10.8886	10.7646	10.5772	10.6737	11.4363	10.0319	11.7817	9.74516	10.81	10.3264	11.4764	10.2696	10.4926	10.2211	11.2885	11.4663	10.7687	10.8924	11.416	12.44	10.9634	10.6336	10.417	11.3867	10.4009	10.6422	10.1661	10.6429	11.552	11.0697	10.3735	11.1224	9.91585	10.6465	10.0993	10.0242	10.4419	10.6132	11.0726	11.2443	10.8529	10.6876	10.8266	11.6262	9.7858	11.614
ERCC6	10.415	11.1587	9.98207	9.64018	9.83097	10.2059	9.75662	8.95943	9.67882	10.4714	10.678	10.3395	10.2837	10.1249	9.69575	9.22415	9.34685	9.19078	9.63998	9.92199	9.86467	10.6661	10.1511	10.7264	10.6582	10.1082	9.16305	12.1038	10.7131	9.89265	9.99965	10.3858	9.56986	10.2684	10.4322	9.96336	9.42745	9.64318	10.2643	10.7923	10.1367	10.8596	9.78543	9.88826	8.71553	10.2726	9.6415	10.1208	10.1614
APOBEC3G	8.54024	8.7763	10.2298	9.16542	8.86598	9.43619	9.38049	7.91394	9.73017	8.55153	6.96737	6.51155	9.34968	10.0031	9.60065	9.97813	10.2411	11.159	10.6267	9.20274	9.85182	8.25804	10.1008	8.98682	9.80555	8.827	9.56601	8.40908	6.57997	7.44477	8.87445	6.42768	9.65953	9.54315	9.38578	9.09173	8.29743	8.96409	9.63026	8.49594	7.9111	8.00427	10.0985	9.20198	8.31454	10.0137	9.70716	8.21748	9.71687
APOBEC3D	7.14203	8.2915	8.32517	8.69432	6.79321	8.01087	8.64793	6.22933	6.47252	7.08824	5.45306	6.9598	7.2687	8.24644	8.25019	7.8138	8.71786	8.24645	8.51703	6.44732	7.65483	6.14028	7.20625	7.70931	7.80764	7.02756	7.64533	7.44864	4.58441	6.86764	7.42039	4.34877	7.46135	7.9948	7.55313	7.85024	6.80261	6.77894	8.07794	6.53512	5.38401	6.97548	7.46452	7.96652	6.63273	8.55143	7.6698	7.28083	6.23198
APOBEC3C	9.55549	8.83063	10.6819	10.2692	9.28496	10.7935	10.813	9.77776	9.96822	9.3931	9.26004	8.10098	10.3137	10.656	10.8959	10.9078	10.6162	12.3012	11.5589	9.86208	9.83068	9.94298	9.89262	10.4766	10.7366	10.2414	10.681	10.6589	8.4284	9.28719	10.0762	7.78155	10.3987	10.5708	10.3046	9.8022	9.84101	9.83801	11.3905	10.2769	9.64678	9.21964	10.7225	10.2488	8.92907	11.1343	11.466	11.3077	10.7977
CDK3	3.05239	4.06814	3.55791	5.14069	2.48013	4.72949	2.03064	3.44231	3.32747	5.32269	3.8984	4.01773	5.6316	5.38827	4.45164	2.77169	4.97056	4.15511	5.4465	4.0532	2.36024	3.06395	4.97826	4.65763	4.36319	2.96609	5.21797	4.8662	3.71936	3.18232	4.44722	6.16517	4.04905	3.32797	4.1279	4.36261	5.30017	4.54511	2.79591	2.84145	4.86508	5.27762	5.16588	5.41011	5.53412	4.29457	3.91716	4.84855	4.28844
PRKDC	15.1344	15.7305	14.7111	14.0984	13.9269	14.4002	13.7598	13.3693	14.1892	14.6662	15.0814	13.7908	14.8189	13.3518	14.248	13.9893	13.8521	15.1878	15.3539	16.8958	14.4096	14.8391	14.3323	15.7602	15.0621	14.4296	12.6326	14.9286	15.7475	14.3053	13.9311	13.9077	12.8576	15.6021	13.9701	13.9394	15.344	14.7103	13.9687	13.8785	14.1392	14.7917	14.9528	12.686	14.3611	14.373	11.8853	12.1826	13.9679
EID1	13.4294	13.1637	12.9689	12.6568	13.8378	13.2341	13.6485	12.9947	13.5191	12.4679	12.9712	12.2673	12.4454	13.7757	13.1828	14.0494	13.6634	12.436	12.7445	11.8905	13.6793	13.7891	13.2807	12.3212	12.9739	13.9232	13.0168	12.388	13.1451	12.9574	12.4987	12.2894	13.2283	13.3265	13.954	13.1878	12.0448	12.771	14.353	13.8069	12.394	13.7665	12.61	14.1502	12.2916	12.9323	14.1476	12.5463	12.9451
C17orf49	6.17667	6.15899	6.86856	6.33953	7.1595	6.7666	7.2596	6.73176	5.60806	6.53993	6.07359	7.46536	5.6674	6.10041	6.84739	6.48008	6.93563	7.56877	6.16411	6.08731	6.70548	3.89793	6.57149	6.53252	7.2368	6.20329	7.69661	7.00769	5.95089	7.0835	6.22491	6.31006	7.09627	6.54269	5.56407	6.93883	5.08387	6.14879	5.99648	6.07252	5.44956	5.61214	6.07513	6.72292	6.605	6.83843	6.5835	7.91904	7.00156
GTF2I	12.5243	12.3919	12.117	10.9173	12.29	12.3194	12.0446	11.255	12.0953	10.8979	11.5633	12.1057	11.3801	10.5158	12.6183	11.4334	10.8622	11.446	11.7582	12.2101	11.3976	12.2524	11.855	12.2765	11.5004	11.2543	9.34279	13.0032	13.3506	11.9708	11.9734	11.4518	9.43805	12.5552	12.3127	12.6803	13.0717	11.0864	12.1287	12.0154	11.7709	12.9411	11.9312	10.9113	11.1223	12.5022	10.2625	11.1447	11.3484
TAF9	11.4696	10.8291	11.1211	11.9927	11.5937	11.2013	11.7368	11.0553	12.0003	11.1397	10.8816	11.1389	10.875	11.1222	11.8197	11.7987	10.0729	10.4465	10.7639	10.6534	11.4086	10.7034	11.2493	10.8125	12.3747	11.7429	10.6059	10.8427	11.6347	12.1023	11.7002	10.548	11.3932	11.2013	10.8892	10.6749	11.1026	12.0989	11.2962	11.5105	11.2017	11.6854	10.4585	11.5558	12.2413	11.055	11.1019	11.5847	11.2618
MLLT6	13.0057	14.3721	13.2639	11.9842	12.7819	13.5191	12.5784	11.0609	12.1856	12.2593	16.358	12.6342	14.9734	12.7347	13.1456	11.9567	12.9909	13.0669	12.64	13.0344	12.769	10.6353	13.2402	12.8975	12.6885	12.9183	12.9311	14.1084	13.6315	13.0524	12.7573	13.6013	13.2339	13.4622	13.5147	13.149	12.7309	12.8913	12.9024	11.9509	11.7801	14.1511	12.9815	13.0404	13.7282	13.4194	12.0484	13.123	12.2785
UHRF1	10.5623	10.9704	11.4789	10.7431	10.3376	8.51822	9.30273	10.3558	10.5296	11.474	10.5103	10.3709	11.4734	10.6859	9.93201	10.8653	11.1117	11.7533	10.6731	12.2985	9.83232	9.30875	11.2633	8.67133	11.8153	9.02555	11.0982	11.7115	11.0268	10.1433	10.4319	13.053	9.21708	11.1482	8.00055	8.38618	10.9268	12.6497	9.5557	9.47687	9.76252	12.5679	11.7975	6.72292	11.4121	10.1338	9.73131	9.31876	10.3645
TADA2A	9.76086	10.7037	9.73689	8.86017	9.77426	9.79295	9.65536	8.49032	9.34536	9.7321	9.50919	9.58588	11.4671	10.6059	9.75505	8.4301	10.5078	10.1572	10.3713	11.0157	9.59842	8.89571	9.89776	9.84599	10.3632	8.72227	9.5026	10.7482	10.1562	9.55673	9.74514	10.9857	10.1423	9.96076	9.61534	10.0058	10.0015	10.4642	9.72451	10.3773	9.13671	10.177	10.1987	9.90335	10.9014	10.2765	9.31248	10.1835	9.17598
PCGF2	11.7444	11.844	11.5978	10.5964	11.9132	12.0117	11.829	11.0653	10.832	11.8742	15.1749	12.6599	13.9692	12.1856	11.3711	11.1965	11.5564	10.9523	10.9493	11.8263	11.0729	10.6456	12.1056	11.0306	11.6803	11.7945	12.6094	8.53127	11.5028	11.7913	10.8127	11.2223	13.4051	11.6601	11.9131	11.6283	9.60902	11.5643	11.6858	11.1326	11.4136	12.3601	11.4632	12.3579	12.3049	11.063	12.2288	12.6199	10.6502
PAGR1	9.15501	9.43441	8.3292	10.2228	9.69145	8.77301	9.8464	8.88608	8.76864	9.24871	9.64072	10.2746	8.95994	8.47082	9.46514	9.8821	10.4922	8.15775	8.82453	8.55238	9.60801	6.59565	10.7023	7.5247	9.72076	9.16908	9.9823	9.08157	9.49552	8.76619	9.63615	9.60152	9.24447	8.75288	9.12081	9.86673	7.36337	8.91557	8.43377	8.57389	9.51137	9.7392	10.0866	9.04753	9.65756	8.6026	9.05512	9.42201	9.9093
[truncated: 454 more columns]

## Sheet: Fig. 1e-f
Fig. 1e
	GBM	LUSC	CRC	ACC	BRCA	LIHC	LUAD	STAD	LGG	UCEC	SARC	BLCA	HNSC	CESC	ESCA	OV	TGCT	PCPG	PRAD	THCA	KIRC	KIRP	PAAD	SKCM
GBM	100	45	0	8	5	13	6	4	9	8	7	5	18	8	12	18	4	22	13	15	10	6	6	12
LUSC	38	100	11	11	7	8	11	9	5	5	1	2	3	4	4	10	7	7	5	7	10	6	6	0
CRC	0	2	100	4	1	4	6	6	2	3	5	5	3	2	0	2	2	3	2	0	3	3	6	0
ACC	9	13	22	100	34	31	40	34	28	28	25	8	15	12	12	14	14	18	21	15	10	6	10	6
BRCA	6	10	11	40	100	35	57	44	31	33	22	21	28	10	14	14	19	11	21	7	3	6	10	12
LIHC	20	16	33	46	46	100	71	60	30	36	24	21	25	14	21	26	21	25	26	26	17	9	16	12
LUAD	6	13	33	40	50	47	100	60	26	29	22	10	18	10	8	14	9	14	15	15	3	3	8	12
STAD	4	10	33	33	36	38	57	100	27	26	24	13	34	10	8	14	19	11	34	11	6	6	6	22
LGG	15	10	22	48	46	34	44	48	100	38	33	10	15	17	19	16	14	37	36	23	6	9	8	25
UCEC	11	8	22	35	36	31	37	34	28	100	16	18	18	19	12	20	17	22	18	23	6	18	12	22
SARC	9	2	33	31	23	19	26	30	23	15	100	18	34	23	19	14	19	22	28	23	10	6	12	19
BLCA	4	2	22	6	15	11	8	11	5	12	12	100	28	23	19	16	12	14	13	15	13	21	10	6
HNSC	13	2	11	11	17	11	13	25	6	10	20	24	100	23	17	20	21	7	21	3	6	3	8	16
CESC	9	5	11	13	9	10	11	11	10	15	20	29	34	100	36	30	19	18	23	15	10	6	10	9
ESCA	13	5	0	13	13	14	8	9	11	10	16	24	25	36	100	24	19	14	21	19	13	3	8	12
OV	20	13	11	15	13	19	15	16	10	17	12	21	31	31	25	100	14	25	23	23	13	9	6	9
TGCT	4	8	11	13	15	13	8	18	7	12	14	13	28	17	17	12	100	18	15	7	10	3	8	9
PCPG	13	5	11	11	5	10	8	6	13	10	11	10	6	10	8	14	12	100	21	15	6	6	10	16
PRAD	11	5	11	17	15	14	13	30	18	12	20	13	25	19	17	18	14	29	100	19	13	9	12	16
THCA	9	5	0	8	3	10	8	6	7	10	11	10	3	8	10	12	4	14	13	100	10	3	4	0
KIRC	6	8	11	6	1	7	2	4	2	3	5	10	6	6	8	8	7	7	10	11	100	43	31	6
KIRP	4	5	11	4	3	4	2	4	3	10	3	18	3	4	2	6	2	7	7	3	48	100	37	25
PAAD	6	8	33	11	9	11	8	6	5	10	11	13	12	10	8	6	9	18	15	7	51	56	100	25
SKCM	9	0	0	4	7	5	8	16	10	12	11	5	15	6	8	6	7	18	13	0	6	25	16	100
Fig. 1f
	LIHC	LUAD	ACC	STAD	LGG	BRCA	UCEC	SARC	PRAD	CESC	ESCA	TGCT	HNSC	BLCA	PCPG	PAAD	GBM	SKCM	OV	KIRC	THCA	LUSC	KIRP	CRC
SATB1	1	1	1	1	1	0	0	1	1	0	1	1	1	0	0	0	1	1	0	0	0	0	0	0
HR	0	0	0	0	1	1	0	1	1	1	1	0	1	0	0	1	1	1	0	0	0	0	0	0
CBX7	1	1	1	1	1	1	0	1	1	0	0	0	1	0	0	0	0	0	1	0	0	0	0	0
SNAI2	1	0	0	0	0	0	0	1	1	1	1	1	1	1	1	1	0	0	0	0	0	0	0	0
ATAD2	1	1	1	1	1	0	1	0	1	1	0	0	0	0	0	0	0	0	1	0	0	0	0	0
TOP2A	1	1	1	1	1	1	1	0	1	0	0	0	0	0	0	0	0	0	0	0	0	0	1	0
TLE2	0	0	0	1	0	0	1	1	1	1	0	1	1	1	0	0	0	0	0	0	0	0	0	1
PPARGC1A	1	0	1	0	1	0	0	1	1	0	1	0	0	0	0	0	0	0	0	1	1	0	0	0
PRKCA	0	0	1	0	1	0	0	1	1	1	1	1	0	0	1	0	0	0	0	0	0	0	0	0
AURKB	1	1	0	1	1	1	1	1	0	0	0	0	0	0	0	0	0	1	0	0	0	0	0	0
AURKA	1	1	1	1	0	1	1	0	0	0	0	0	1	1	0	0	0	0	0	0	0	0	0	0
TONSL	1	1	1	1	0	1	1	0	0	0	0	0	0	0	0	1	1	0	0	0	0	0	0	0
ASF1B	1	1	1	1	1	1	1	0	0	0	0	0	0	0	0	0	0	1	0	0	0	0	0	0
GADD45G	1	1	1	0	0	0	1	1	0	0	0	0	0	0	1	1	0	0	0	0	0	0	0	1
UBE2T	1	1	1	1	0	1	0	0	0	0	0	1	0	0	0	1	0	0	0	0	0	1	0	0
CDK1	1	1	1	1	1	1	0	1	0	0	0	0	0	0	0	0	0	0	0	0	0	1	0	0
PBK	1	1	1	1	1	1	0	0	0	0	0	0	0	0	0	0	0	0	0	0	0	1	0	1
GADD45A	1	0	0	0	0	0	1	1	0	1	0	0	0	0	1	0	1	0	1	0	1	0	0	0
CBX6	1	0	0	1	1	0	1	0	0	0	1	1	1	0	0	0	0	0	0	0	0	0	0	0
HDAC11	0	0	0	0	1	1	0	1	0	0	0	0	0	1	1	0	0	1	0	0	0	0	1	0
APBB1	0	0	0	1	1	1	0	1	1	0	0	0	1	1	0	0	0	0	0	0	0	0	0	0
ZBTB7C	0	1	0	0	0	1	0	0	0	1	1	0	1	1	0	0	0	0	1	0	0	0	0	0
BUB1	1	1	1	1	1	1	1	0	0	0	0	0	0	0	0	0	0	0	0	0	0	0	0	0
HJURP	1	1	1	1	1	1	1	0	0	0	0	0	0	0	0	0	0	0	0	0	0	0	0	0
CIT	1	1	1	0	1	1	1	0	0	0	0	0	0	0	1	0	0	0	0	0	0	0	0	0
SMARCD3	0	0	0	1	0	0	0	0	1	0	0	1	0	0	0	0	0	0	1	1	0	1	1	0
ZNHIT1	1	0	0	0	0	0	1	0	0	0	0	0	0	0	0	1	1	0	0	1	0	1	1	0

## Sheet: Fig. 2a
	OS	DSS	PFI
PAAD	0.958852	0.966912	0.962248
ESCA	0.605024	0.20395	0.201553
OV	0.357472	0.372293	0.726902
LUSC	0.8933	0.710694	0.160867
GBM	0.787966	0.996274	0.161824
CESC	0.627152	0.635011	0.142103
STAD	0.96876	0.673917	0.0419934
BRCA	0.185899	0.261616	0.356613
PRAD	0.38251	0.731196	0.0135734
SARC	0.124647	0.43758	0.779012
PCPG	0.998761	0.999125	0.804916
BLCA	0.650471	0.228805	0.640277
TGCT	0.999493	0.999408	0.286897
CRC	0.240591	0.364029	0.0496835
SKCM	0.405821	0.282652	0.254704
HNSC	0.244735	0.115041	0.130278
THCA	0.467823	0.135492	0.129711
KIRP	0.100646	0.0673937	0.0392554
LIHC	0.00946568	0.00579744	0.0030966
LUAD	0.0100316	0.0184093	0.0147776
UCEC	0.0633015	0.0140104	0.0104975
LGG	0.00168229	0.000641632	0.000585212
KIRC	0.000350052	0.0016671	0.00110952
ACC	0.000166568	0.000281836	1.05864e-05

## Sheet: Fig. 2b-f
patient_id	PFI	PFI.time	cluster	cancer_type
TCGA-OR-A5J1	1	754	1	ACC
TCGA-OR-A5J2	1	289	1	ACC
TCGA-OR-A5J3	1	53	1	ACC	For ACC, KIRC, LGG, and LUAD:
TCGA-OR-A5J5	1	50	1	ACC	cluster 1 = poor outcome group
TCGA-OR-A5J6	0	2703	2	ACC	cluster 2 = better outcome group
TCGA-OR-A5J7	1	162	1	ACC
TCGA-OR-A5J9	1	414	1	ACC	For LIHC:
TCGA-OR-A5JA	1	922	1	ACC	cluster 1 = better outcome group
TCGA-OR-A5JB	0	551	1	ACC	cluster 2 = poor outcome group
TCGA-OR-A5JC	0	1750	1	ACC
TCGA-OR-A5JD	0	3038	2	ACC
TCGA-OR-A5JE	1	477	1	ACC
TCGA-OR-A5JF	0	2015	2	ACC
TCGA-OR-A5JG	1	541	1	ACC
TCGA-OR-A5JI	0	2331	2	ACC
TCGA-OR-A5JJ	1	490	1	ACC
TCGA-OR-A5JK	0	1497	2	ACC
TCGA-OR-A5JL	0	2056	2	ACC
TCGA-OR-A5JM	1	72	1	ACC
TCGA-OR-A5JO	0	1194	2	ACC
TCGA-OR-A5JP	0	464	1	ACC
TCGA-OR-A5JQ	0	1103	2	ACC
TCGA-OR-A5JR	0	3688	2	ACC
TCGA-OR-A5JS	1	166	1	ACC
TCGA-OR-A5JT	0	907	2	ACC
TCGA-OR-A5JW	0	2202	2	ACC
TCGA-OR-A5JX	0	950	2	ACC
TCGA-OR-A5JY	1	75	1	ACC
TCGA-OR-A5JZ	1	247	2	ACC
TCGA-OR-A5K0	1	659	1	ACC
TCGA-OR-A5K1	1	826	2	ACC
TCGA-OR-A5K2	1	97	1	ACC
TCGA-OR-A5K3	0	3465	2	ACC
TCGA-OR-A5K4	0	1082	2	ACC
TCGA-OR-A5K5	1	108	1	ACC
TCGA-OR-A5K6	1	391	1	ACC
TCGA-OR-A5K8	0	749	1	ACC
TCGA-OR-A5K9	1	236	1	ACC
TCGA-OR-A5KO	1	541	1	ACC
TCGA-OR-A5KT	1	2099	1	ACC
TCGA-OR-A5KU	0	4673	1	ACC
TCGA-OR-A5KV	1	1116	1	ACC
TCGA-OR-A5KW	0	2076	1	ACC
TCGA-OR-A5KX	1	62	1	ACC
TCGA-OR-A5KY	1	178	1	ACC
TCGA-OR-A5KZ	1	36	1	ACC
TCGA-OR-A5L3	0	4628	2	ACC
TCGA-OR-A5L4	0	967	1	ACC
TCGA-OR-A5L5	0	1317	2	ACC
TCGA-OR-A5L8	0	885	1	ACC
TCGA-OR-A5L9	0	871	2	ACC
TCGA-OR-A5LA	0	719	2	ACC
TCGA-OR-A5LB	1	611	2	ACC
TCGA-OR-A5LC	1	50	1	ACC
TCGA-OR-A5LD	1	444	1	ACC
TCGA-OR-A5LE	1	265	1	ACC
TCGA-OR-A5LG	1	1393	1	ACC
TCGA-OR-A5LJ	1	98	1	ACC
TCGA-OR-A5LK	0	2740	2	ACC
TCGA-OR-A5LL	1	213	2	ACC
TCGA-OR-A5LM	0	1858	2	ACC
TCGA-OR-A5LN	0	2342	2	ACC
TCGA-OR-A5LP	0	1857	2	ACC
TCGA-OR-A5LR	0	853	2	ACC
TCGA-OR-A5LS	0	1096	1	ACC
TCGA-OR-A5LT	0	549	1	ACC
TCGA-OU-A5PI	1	351	2	ACC
TCGA-PA-A5YG	0	756	2	ACC
TCGA-PK-A5H9	0	616	2	ACC
TCGA-PK-A5HA	0	1201	2	ACC
TCGA-PK-A5HB	1	213	1	ACC
TCGA-A3-3320	0	1508	2	KIRC
TCGA-A3-3322	0	1478	2	KIRC
TCGA-A3-3326	0	1137	2	KIRC
TCGA-A3-3331	0	1485	2	KIRC
TCGA-A3-3343	0	945	2	KIRC
TCGA-A3-3351	0	910	2	KIRC
TCGA-A3-3357	0	2688	2	KIRC
TCGA-A3-3359	0	2504	2	KIRC
TCGA-A3-3363	0	319	1	KIRC
TCGA-A3-3367	0	2270	2	KIRC
TCGA-A3-3382	1	514	2	KIRC
TCGA-A3-3385	0	1993	2	KIRC
TCGA-AK-3436	1	1189	1	KIRC
TCGA-AK-3456	0	1143	2	KIRC
TCGA-B0-4706	0	65	1	KIRC
TCGA-B0-4710	0	1755	1	KIRC
TCGA-B0-4823	0	454	2	KIRC
TCGA-B0-4827	1	668	1	KIRC
TCGA-B0-4837	1	1208	1	KIRC
TCGA-B0-4839	0	1639	1	KIRC
TCGA-B0-4842	1	250	1	KIRC
TCGA-B0-4852	1	860	2	KIRC
TCGA-B0-5075	0	637	1	KIRC
TCGA-B0-5085	0	770	1	KIRC
TCGA-B0-5088	0	563	1	KIRC
TCGA-B0-5094	1	75	1	KIRC
TCGA-B0-5099	0	485	2	KIRC
TCGA-B0-5100	1	1426	1	KIRC
TCGA-B0-5102	1	2734	1	KIRC
TCGA-B0-5104	0	2752	2	KIRC
TCGA-B0-5107	1	549	1	KIRC
TCGA-B0-5108	0	1782	2	KIRC
TCGA-B0-5110	0	2009	2	KIRC
TCGA-B0-5115	1	75	2	KIRC
TCGA-B0-5116	1	1129	2	KIRC
TCGA-B0-5119	0	1552	2	KIRC
TCGA-B0-5121	0	1485	1	KIRC
TCGA-B0-5399	0	1411	1	KIRC
TCGA-B0-5402	1	444	2	KIRC
TCGA-B0-5691	1	3250	2	KIRC
TCGA-B0-5693	0	4074	2	KIRC
TCGA-B0-5694	1	288	1	KIRC
TCGA-B0-5695	0	2150	2	KIRC
TCGA-B0-5696	1	1717	1	KIRC
TCGA-B0-5698	0	3631	2	KIRC
TCGA-B0-5699	1	94	2	KIRC
TCGA-B0-5703	0	2246	2	KIRC
TCGA-B0-5710	1	1441	2	KIRC
TCGA-B0-5711	1	3766	2	KIRC
TCGA-B0-5713	0	2782	2	KIRC
TCGA-B2-4098	0	51	1	KIRC
TCGA-B2-5633	0	963	2	KIRC
TCGA-B2-5635	0	755	2	KIRC
TCGA-B4-5377	0	365	2	KIRC
TCGA-B8-4151	0	1299	2	KIRC
TCGA-B8-4620	1	604	1	KIRC
TCGA-B8-4621	0	788	2	KIRC
TCGA-B8-5158	0	1218	1	KIRC
TCGA-B8-5159	0	722	2	KIRC
TCGA-B8-5164	0	26	2	KIRC
TCGA-B8-5546	0	505	2	KIRC
TCGA-BP-4158	0	3377	2	KIRC
TCGA-BP-4164	0	992	2	KIRC
TCGA-BP-4165	1	1049	1	KIRC
TCGA-BP-4169	1	78	2	KIRC
TCGA-BP-4170	0	2343	2	KIRC
TCGA-BP-4325	0	2964	2	KIRC
TCGA-BP-4326	1	958	1	KIRC
TCGA-BP-4327	0	109	1	KIRC
TCGA-BP-4330	0	1888	2	KIRC
TCGA-BP-4332	0	1133	2	KIRC
TCGA-BP-4338	1	1757	1	KIRC
TCGA-BP-4340	0	562	2	KIRC
TCGA-BP-4341	1	1589	1	KIRC
TCGA-BP-4342	1	240	1	KIRC
TCGA-BP-4352	1	13	1	KIRC
TCGA-BP-4756	0	374	2	KIRC
TCGA-BP-4759	0	2372	1	KIRC
TCGA-BP-4761	0	182	1	KIRC
TCGA-BP-4766	0	1462	2	KIRC
TCGA-BP-4768	0	400	1	KIRC
TCGA-BP-4781	0	2080	2	KIRC
TCGA-BP-4803	0	204	2	KIRC
TCGA-BP-4804	1	295	1	KIRC
TCGA-BP-4807	0	211	2	KIRC
TCGA-BP-4963	0	1834	2	KIRC
TCGA-BP-4964	0	1862	2	KIRC
TCGA-BP-4967	0	205	2	KIRC
TCGA-BP-4969	0	1794	1	KIRC
TCGA-BP-4973	0	1384	2	KIRC
TCGA-BP-4975	0	1433	2	KIRC
TCGA-BP-4976	0	1632	2	KIRC
TCGA-BP-4977	0	454	1	KIRC
TCGA-BP-4981	0	1097	1	KIRC
TCGA-BP-4982	0	1014	2	KIRC
TCGA-BP-4986	0	785	2	KIRC
TCGA-BP-4991	0	1413	2	KIRC
TCGA-BP-4992	0	501	1	KIRC
TCGA-BP-4993	0	177	2	KIRC
TCGA-BP-4999	0	1266	2	KIRC
TCGA-BP-5001	0	1177	1	KIRC
TCGA-BP-5004	0	1126	2	KIRC
TCGA-BP-5007	0	1140	2	KIRC
TCGA-BP-5168	0	1463	2	KIRC
TCGA-BP-5174	0	2257	1	KIRC
TCGA-BP-5175	0	932	1	KIRC
TCGA-BP-5180	0	2263	1	KIRC
TCGA-BP-5183	1	485	1	KIRC
TCGA-BP-5184	0	1133	2	KIRC
TCGA-BP-5185	1	736	1	KIRC
TCGA-BP-5186	0	693	2	KIRC
TCGA-BP-5190	0	1011	1	KIRC
TCGA-BP-5192	0	714	2	KIRC
TCGA-BP-5194	0	408	2	KIRC
TCGA-BP-5202	0	29	2	KIRC
TCGA-CJ-4634	0	3498	2	KIRC
TCGA-CJ-4636	0	1924	1	KIRC
TCGA-CJ-4638	1	70	1	KIRC
TCGA-CJ-4639	0	3229	2	KIRC
TCGA-CJ-4868	1	37	1	KIRC
TCGA-CJ-4871	1	169	2	KIRC
TCGA-CJ-4873	0	2259	1	KIRC
TCGA-CJ-4875	1	531	1	KIRC
TCGA-CJ-4876	0	1955	1	KIRC
TCGA-CJ-4878	0	2186	1	KIRC
TCGA-CJ-4885	1	2041	2	KIRC
TCGA-CJ-4887	1	322	1	KIRC
TCGA-CJ-4897	1	1423	2	KIRC
TCGA-CJ-4899	0	1528	2	KIRC
TCGA-CJ-4903	0	1560	2	KIRC
TCGA-CJ-4905	0	1496	2	KIRC
TCGA-CJ-4907	0	1499	2	KIRC
TCGA-CJ-4912	0	1657	1	KIRC
TCGA-CJ-4920	0	139	1	KIRC
TCGA-CJ-5679	1	595	1	KIRC
TCGA-CJ-5680	1	153	2	KIRC
TCGA-CJ-5681	1	17	2	KIRC
TCGA-CJ-5682	1	55	2	KIRC
TCGA-CJ-5683	0	1889	1	KIRC
TCGA-CJ-6031	0	1906	1	KIRC
TCGA-CW-5580	0	1964	2	KIRC
TCGA-CW-5584	1	102	2	KIRC
TCGA-CW-5585	0	2609	2	KIRC
TCGA-CW-5589	0	2378	2	KIRC
TCGA-CW-5591	0	2271	2	KIRC
TCGA-CW-6088	0	3222	2	KIRC
TCGA-CW-6090	1	2780	2	KIRC
TCGA-CW-6093	0	3146	2	KIRC
TCGA-CZ-4853	0	774	2	KIRC
TCGA-CZ-4854	0	1404	1	KIRC
TCGA-CZ-4861	1	446	2	KIRC
TCGA-CZ-4866	0	3267	2	KIRC
TCGA-CZ-5453	0	2419	2	KIRC
TCGA-CZ-5454	1	423	2	KIRC
TCGA-CZ-5460	0	2873	1	KIRC
TCGA-CZ-5461	1	48	2	KIRC
TCGA-CZ-5463	0	662	2	KIRC
TCGA-CZ-5465	0	2564	2	KIRC
TCGA-CZ-5467	1	62	2	KIRC
TCGA-CZ-5469	1	110	1	KIRC
TCGA-CZ-5982	0	2439	2	KIRC
TCGA-CZ-5986	0	373	2	KIRC
TCGA-DV-5565	0	1329	2	KIRC
TCGA-DV-5566	0	1398	1	KIRC
TCGA-DV-5569	0	355	2	KIRC
TCGA-DV-5575	0	1729	2	KIRC
TCGA-DV-5576	1	727	2	KIRC
TCGA-EU-5904	0	551	2	KIRC
TCGA-EU-5907	0	127	2	KIRC
TCGA-CS-4941	1	9	1	LGG
TCGA-CS-4942	1	1184	1	LGG
TCGA-CS-4943	1	1106	1	LGG
TCGA-CS-4944	0	1828	2	LGG
TCGA-CS-5390	0	NA	1	LGG
TCGA-CS-5393	0	1222	2	LGG
TCGA-CS-5394	0	8	2	LGG
TCGA-CS-5395	1	287	1	LGG
TCGA-CS-5396	0	1631	2	LGG
TCGA-CS-5397	1	194	1	LGG
TCGA-CS-6186	1	188	1	LGG
TCGA-CS-6188	1	647	1	LGG
TCGA-CS-6290	0	1137	2	LGG
TCGA-CS-6666	0	1428	1	LGG
TCGA-CS-6667	0	1469	2	LGG
TCGA-CS-6668	0	1519	2	LGG
TCGA-CS-6669	0	1494	2	LGG
TCGA-DB-5273	0	2493	1	LGG
TCGA-DB-5274	0	2289	1	LGG
TCGA-DB-5277	1	1156	1	LGG
TCGA-DB-5278	1	507	2	LGG
TCGA-DB-5279	1	695	2	LGG
TCGA-DB-5280	0	1112	2	LGG
TCGA-DB-5281	0	2381	1	LGG
TCGA-DB-A4X9	1	501	2	LGG
TCGA-DB-A4XA	0	573	2	LGG
TCGA-DB-A4XB	0	919	1	LGG
TCGA-DB-A4XC	0	1421	1	LGG
TCGA-DB-A4XD	0	1210	1	LGG
TCGA-DB-A4XE	0	1139	1	LGG
TCGA-DB-A4XF	1	468	1	LGG
TCGA-DB-A4XG	0	2219	1	LGG
TCGA-DB-A4XH	0	962	2	LGG
TCGA-DB-A64L	1	724	2	LGG
TCGA-DB-A64O	1	430	2	LGG
TCGA-DB-A64P	0	916	1	LGG
TCGA-DB-A64Q	0	182	2	LGG
TCGA-DB-A64R	0	955	2	LGG
TCGA-DB-A64S	0	835	1	LGG
TCGA-DB-A64U	0	846	2	LGG
TCGA-DB-A64V	0	889	2	LGG
TCGA-DB-A64W	0	438	1	LGG
TCGA-DB-A64X	0	563	2	LGG
TCGA-DH-5140	1	607	1	LGG
TCGA-DH-5141	0	968	2	LGG
TCGA-DH-5142	1	1627	1	LGG
TCGA-DH-5143	0	1401	2	LGG
TCGA-DH-5144	0	748	2	LGG
TCGA-DH-A66B	0	1279	1	LGG
TCGA-DH-A66F	0	523	2	LGG
TCGA-DU-5847	0	548	1	LGG
TCGA-DU-5849	0	443	2	LGG
TCGA-DU-5852	1	24	1	LGG
TCGA-DU-5853	0	407	2	LGG
TCGA-DU-5854	1	202	1	LGG
TCGA-DU-5855	0	207	2	LGG
TCGA-DU-5870	1	4347	2	LGG
TCGA-DU-5871	0	576	2	LGG
TCGA-DU-5872	1	265	2	LGG
TCGA-DU-5874	0	461	1	LGG
TCGA-DU-6392	1	950	1	LGG
TCGA-DU-6393	0	1585	1	LGG
TCGA-DU-6394	1	353	2	LGG
TCGA-DU-6395	1	1197	1	LGG
TCGA-DU-6396	1	106	1	LGG
TCGA-DU-6397	1	837	2	LGG
TCGA-DU-6399	1	1629	1	LGG
TCGA-DU-6400	1	37	2	LGG
TCGA-DU-6401	1	1886	2	LGG
TCGA-DU-6402	1	103	1	LGG
TCGA-DU-6403	1	354	1	LGG
TCGA-DU-6405	1	486	1	LGG
TCGA-DU-6407	1	2397	1	LGG
TCGA-DU-6408	1	2097	1	LGG
TCGA-DU-6410	0	242	1	LGG
TCGA-DU-6542	0	73	1	LGG
TCGA-DU-7006	1	349	1	LGG
TCGA-DU-7007	0	1915	1	LGG
TCGA-DU-7008	1	330	1	LGG
TCGA-DU-7009	1	2960	2	LGG
TCGA-DU-7010	1	193	1	LGG
TCGA-DU-7013	1	187	1	LGG
TCGA-DU-7014	1	3437	1	LGG
TCGA-DU-7015	1	591	1	LGG
TCGA-DU-7018	1	338	1	LGG
TCGA-DU-7019	0	800	2	LGG
TCGA-DU-7292	1	91	2	LGG
TCGA-DU-7294	0	2869	2	LGG
TCGA-DU-7298	1	200	1	LGG
TCGA-DU-7299	1	675	2	LGG
TCGA-DU-7301	1	366	1	LGG
TCGA-DU-7302	1	1374	2	LGG
TCGA-DU-7304	1	309	2	LGG
TCGA-DU-7306	1	1250	2	LGG
TCGA-DU-7309	0	84	2	LGG
TCGA-DU-8158	1	155	1	LGG
TCGA-DU-8161	1	111	1	LGG
TCGA-DU-8162	1	402	2	LGG
TCGA-DU-8163	1	509	1	LGG
TCGA-DU-8164	0	651	2	LGG
TCGA-DU-8165	0	582	1	LGG
TCGA-DU-8166	1	193	2	LGG
TCGA-DU-8167	0	471	1	LGG
TCGA-DU-8168	0	431	1	LGG
TCGA-DU-A5TP	1	203	1	LGG
TCGA-DU-A5TR	1	848	2	LGG
TCGA-DU-A5TS	1	551	1	LGG
TCGA-DU-A5TT	1	584	1	LGG
TCGA-DU-A5TU	1	186	1	LGG
TCGA-DU-A5TW	0	760	1	LGG
TCGA-DU-A5TY	1	526	1	LGG
TCGA-E1-5302	1	1242	1	LGG
TCGA-E1-5303	1	156	1	LGG
TCGA-E1-5304	1	903	1	LGG
TCGA-E1-5305	1	1604	1	LGG
TCGA-E1-5307	1	1452	2	LGG
TCGA-E1-5311	1	2602	2	LGG
TCGA-E1-5318	1	362	2	LGG
TCGA-E1-5319	1	923	2	LGG
TCGA-E1-5322	1	1085	1	LGG
TCGA-EZ-7264	0	1201	2	LGG
TCGA-FG-5964	0	1588	2	LGG
TCGA-FG-6688	1	405	1	LGG
TCGA-FG-6689	1	119	2	LGG
TCGA-FG-6690	0	1294	2	LGG
TCGA-FG-6691	1	913	1	LGG
TCGA-FG-6692	1	561	1	LGG
TCGA-FG-7634	0	467	1	LGG
TCGA-FG-7636	0	544	2	LGG
TCGA-FG-7643	1	254	2	LGG
TCGA-FG-8181	0	862	2	LGG
TCGA-FG-8182	0	416	1	LGG
TCGA-FG-8185	0	433	1	LGG
TCGA-FG-8186	0	487	2	LGG
TCGA-FG-8187	0	611	2	LGG
TCGA-FG-8188	1	384	1	LGG
TCGA-FG-8191	0	992	2	LGG
TCGA-FG-A4MT	1	499	1	LGG
TCGA-FG-A4MW	1	226	1	LGG
TCGA-FG-A4MX	0	569	1	LGG
TCGA-FG-A4MY	0	721	2	LGG
TCGA-FG-A60J	0	449	2	LGG
TCGA-FG-A60K	0	542	2	LGG
TCGA-FN-7833	0	837	1	LGG
TCGA-HT-7467	0	3	2	LGG
TCGA-HT-7468	0	203	1	LGG
TCGA-HT-7469	1	92	1	LGG
TCGA-HT-7470	0	1220	2	LGG
TCGA-HT-7471	0	4	1	LGG
TCGA-HT-7472	0	1	1	LGG
TCGA-HT-7473	0	503	2	LGG
TCGA-HT-7474	0	114	2	LGG
TCGA-HT-7475	0	530	2	LGG
TCGA-HT-7476	0	199	2	LGG
TCGA-HT-7478	0	194	1	LGG
TCGA-HT-7479	1	705	2	LGG
TCGA-HT-7480	1	1943	2	LGG
TCGA-HT-7481	1	880	2	LGG
TCGA-HT-7482	1	374	2	LGG
TCGA-HT-7483	0	5255	1	LGG
TCGA-HT-7485	0	122	2	LGG
TCGA-HT-7602	0	908	2	LGG
TCGA-HT-7603	0	705	2	LGG
TCGA-HT-7604	0	3725	1	LGG
TCGA-HT-7605	0	139	2	LGG
TCGA-HT-7606	0	526	1	LGG
TCGA-HT-7607	1	96	2	LGG
TCGA-HT-7608	0	671	2	LGG
TCGA-HT-7609	0	1399	2	LGG
TCGA-HT-7610	1	1205	2	LGG
TCGA-HT-7611	0	1752	2	LGG
TCGA-HT-7616	1	7	2	LGG
TCGA-HT-7620	1	280	2	LGG
TCGA-HT-7676	0	5	1	LGG
TCGA-HT-7677	0	494	2	LGG
TCGA-HT-7680	0	23	2	LGG
TCGA-HT-7684	0	184	2	LGG
TCGA-HT-7686	0	1300	2	LGG
TCGA-HT-7687	0	3	2	LGG
TCGA-HT-7688	0	964	2	LGG
TCGA-HT-7689	0	455	2	LGG
TCGA-HT-7690	0	3	1	LGG
TCGA-HT-7692	0	90	1	LGG
TCGA-HT-7693	0	533	2	LGG
TCGA-HT-7694	0	210	2	LGG
TCGA-HT-7695	0	442	2	LGG
TCGA-HT-7854	1	1147	2	LGG
TCGA-HT-7855	0	585	2	LGG
TCGA-HT-7856	0	1189	2	LGG
TCGA-HT-7858	0	1540	1	LGG
TCGA-HT-7860	0	15	1	LGG
TCGA-HT-7874	0	1130	2	LGG
TCGA-HT-7875	0	10	2	LGG
TCGA-HT-7877	0	4	2	LGG
TCGA-HT-7879	0	112	2	LGG
TCGA-HT-7880	0	162	2	LGG
TCGA-HT-7881	0	1079	2	LGG
TCGA-HT-7902	0	956	2	LGG
TCGA-HT-8011	1	278	1	LGG
TCGA-HT-8012	1	133	2	LGG
TCGA-HT-8013	1	1306	1	LGG
TCGA-HT-8018	0	1152	2	LGG
TCGA-HT-8019	0	1004	2	LGG
TCGA-HT-8104	0	372	1	LGG
TCGA-HT-8105	0	190	2	LGG
TCGA-HT-8107	0	14	2	LGG
TCGA-HT-8108	0	76	1	LGG
TCGA-HT-8109	0	169	2	LGG
TCGA-HT-8111	0	7	1	LGG
TCGA-HT-8114	0	1040	2	LGG
TCGA-HT-8564	1	120	2	LGG
TCGA-HT-A4DS	0	7	1	LGG
TCGA-HT-A4DV	0	792	2	LGG
TCGA-HT-A5R5	0	4	2	LGG
TCGA-HT-A5R9	0	2	1	LGG
TCGA-HT-A5RA	0	832	1	LGG
TCGA-HT-A5RB	0	3	2	LGG
TCGA-HT-A5RC	1	162	1	LGG
TCGA-HT-A614	0	82	2	LGG
TCGA-HT-A615	0	515	2	LGG
TCGA-HT-A616	0	55	2	LGG
TCGA-HT-A617	1	395	2	LGG
TCGA-HT-A618	0	512	2	LGG
TCGA-HW-7486	0	1721	2	LGG
TCGA-HW-7487	1	840	2	LGG
TCGA-HW-7489	1	1262	2	LGG
TCGA-HW-7490	0	1387	2	LGG
TCGA-HW-7491	1	2197	2	LGG
TCGA-HW-7493	0	2107	2	LGG
TCGA-HW-7495	0	1078	2	LGG
TCGA-HW-8319	1	997	2	LGG
TCGA-HW-8320	0	1217	2	LGG
TCGA-HW-8321	0	1294	2	LGG
TCGA-HW-8322	0	758	1	LGG
TCGA-HW-A5KJ	1	615	1	LGG
TCGA-HW-A5KK	1	388	1	LGG
TCGA-HW-A5KL	0	878	2	LGG
TCGA-HW-A5KM	0	630	2	LGG
TCGA-IK-7675	1	123	1	LGG
TCGA-IK-8125	0	1301	2	LGG
TCGA-P5-A5ET	0	0	2	LGG
TCGA-P5-A5EU	0	0	1	LGG
TCGA-P5-A5EV	0	7	2	LGG
TCGA-P5-A5EW	0	204	2	LGG
TCGA-P5-A5EX	0	243	2	LGG
TCGA-P5-A5EY	0	72	2	LGG
TCGA-P5-A5EZ	0	70	1	LGG
TCGA-P5-A5F1	0	179	2	LGG
TCGA-P5-A5F2	0	242	2	LGG
TCGA-P5-A5F4	0	231	2	LGG
TCGA-P5-A5F6	0	39	1	LGG
TCGA-QH-A65S	0	77	2	LGG
TCGA-QH-A65V	0	384	2	LGG
TCGA-QH-A65Z	0	427	2	LGG
TCGA-BC-A10R	1	199	1	LIHC
TCGA-BC-A10S	1	1130	1	LIHC
TCGA-BC-A10T	1	598	1	LIHC
TCGA-BC-A10U	1	586	1	LIHC
TCGA-BC-A10W	1	91	2	LIHC
TCGA-BC-A10X	0	770	1	LIHC
TCGA-BC-A10Y	1	400	2	LIHC
TCGA-BC-A10Z	0	34	1	LIHC
TCGA-BC-A112	0	153	2	LIHC
TCGA-BC-A216	0	1351	2	LIHC
TCGA-BC-A217	0	1397	2	LIHC
TCGA-BC-A3KF	0	8	1	LIHC
TCGA-BC-A3KG	1	209	2	LIHC
TCGA-BC-A5W4	1	384	1	LIHC
TCGA-BC-A69H	0	444	2	LIHC
TCGA-BC-A69I	0	387	1	LIHC
TCGA-BD-A2L6	1	415	2	LIHC
TCGA-BW-A5NO	0	20	1	LIHC
TCGA-BW-A5NP	1	102	2	LIHC
TCGA-CC-5258	0	129	2	LIHC
TCGA-CC-5260	0	87	2	LIHC
TCGA-CC-5261	0	97	2	LIHC
TCGA-CC-5263	0	129	2	LIHC
TCGA-CC-5264	0	102	2	LIHC
TCGA-CC-A3MA	1	261	2	LIHC
TCGA-CC-A3MB	1	260	2	LIHC
TCGA-CC-A3MC	1	297	2	LIHC
TCGA-CC-A5UC	1	312	2	LIHC
TCGA-CC-A5UE	1	175	2	LIHC
TCGA-CC-A7IF	1	254	2	LIHC
TCGA-CC-A7IG	1	195	2	LIHC
TCGA-CC-A7IH	0	365	1	LIHC
TCGA-CC-A7II	1	278	2	LIHC
TCGA-CC-A7IK	1	150	2	LIHC
TCGA-CC-A7IL	1	179	1	LIHC
TCGA-DD-A113	1	1676	2	LIHC
TCGA-DD-A115	1	469	1	LIHC
TCGA-DD-A116	1	828	2	LIHC
TCGA-DD-A118	1	658	1	LIHC
TCGA-DD-A119	0	223	1	LIHC
TCGA-DD-A11A	0	79	1	LIHC
TCGA-DD-A11B	0	14	1	LIHC
TCGA-DD-A11C	0	662	1	LIHC
TCGA-DD-A11D	1	498	1	LIHC
TCGA-DD-A1EA	1	754	1	LIHC
TCGA-DD-A1EB	1	505	1	LIHC
TCGA-DD-A1EE	1	44	1	LIHC
TCGA-DD-A1EF	1	394	2	LIHC
TCGA-DD-A1EH	1	120	2	LIHC
TCGA-DD-A1EJ	1	263	2	LIHC
TCGA-DD-A1EK	1	167	1	LIHC
TCGA-DD-A1EL	1	415	2	LIHC
TCGA-DD-A39V	1	455	2	LIHC
TCGA-DD-A39W	0	827	1	LIHC
TCGA-DD-A39X	1	1032	2	LIHC
TCGA-DD-A39Y	0	171	2	LIHC
TCGA-DD-A39Z	0	601	2	LIHC
TCGA-DD-A3A1	0	233	1	LIHC
TCGA-DD-A3A2	0	2131	1	LIHC
TCGA-DD-A3A3	0	535	2	LIHC
TCGA-DD-A3A4	1	87	1	LIHC
TCGA-DD-A3A5	1	84	1	LIHC
TCGA-DD-A3A7	1	144	2	LIHC
TCGA-DD-A3A8	0	11	1	LIHC
TCGA-DD-A3A9	1	289	2	LIHC
TCGA-DD-A4NA	0	1008	2	LIHC
TCGA-DD-A4NE	1	190	2	LIHC
TCGA-DD-A4NI	0	816	1	LIHC
TCGA-DD-A4NJ	1	549	2	LIHC
TCGA-DD-A4NK	1	89	1	LIHC
TCGA-DD-A4NL	0	1711	1	LIHC
TCGA-DD-A4NN	1	166	2	LIHC
TCGA-DD-A4NO	1	990	1	LIHC
TCGA-DD-A4NP	1	1286	1	LIHC
TCGA-DD-A4NQ	1	126	2	LIHC
TCGA-DD-A4NR	0	9	2	LIHC
TCGA-DD-A4NS	1	893	1	LIHC
TCGA-DD-A73A	0	728	1	LIHC
TCGA-DD-A73B	1	240	1	LIHC
TCGA-DD-A73C	1	566	1	LIHC
TCGA-DD-A73D	1	592	1	LIHC
TCGA-DD-A73E	0	44	1	LIHC
TCGA-DD-A73G	0	3478	2	LIHC
TCGA-ED-A4XI	0	819	1	LIHC
TCGA-ED-A7PX	0	6	2	LIHC
TCGA-ED-A7PY	0	390	2	LIHC
TCGA-ED-A7PZ	0	6	2	LIHC
TCGA-ED-A7XO	1	262	2	LIHC
TCGA-ED-A7XP	1	187	2	LIHC
TCGA-ED-A82E	0	408	2	LIHC
TCGA-EP-A12J	0	570	1	LIHC
TCGA-EP-A26S	0	608	1	LIHC
TCGA-EP-A2KB	1	161	2	LIHC
TCGA-EP-A2KC	0	19	1	LIHC
TCGA-ES-A2HS	0	688	1	LIHC
TCGA-ES-A2HT	0	438	1	LIHC
TCGA-FV-A23B	1	1453	2	LIHC
TCGA-FV-A2QQ	0	729	1	LIHC
TCGA-FV-A2QR	1	561	1	LIHC
TCGA-FV-A3R2	0	194	1	LIHC
TCGA-FV-A496	0	10	1	LIHC
TCGA-FV-A4ZP	0	2486	2	LIHC
TCGA-FV-A4ZQ	0	12	2	LIHC
TCGA-G3-A25S	1	37	2	LIHC
TCGA-G3-A25T	1	452	2	LIHC
TCGA-G3-A25U	0	1636	1	LIHC
TCGA-G3-A25Y	1	355	2	LIHC
TCGA-G3-A25Z	0	655	1	LIHC
TCGA-G3-A3CH	1	116	1	LIHC
TCGA-G3-A3CI	0	180	1	LIHC
TCGA-G3-A3CJ	1	296	1	LIHC
TCGA-G3-A3CK	0	585	1	LIHC
TCGA-G3-A5SI	1	348	2	LIHC
TCGA-G3-A7M5	0	447	1	LIHC
TCGA-G3-A7M6	1	293	2	LIHC
TCGA-G3-A7M7	0	361	1	LIHC
TCGA-G3-A7M8	0	430	1	LIHC
TCGA-G3-A7M9	0	56	2	LIHC
TCGA-K7-A6G5	0	512	1	LIHC
TCGA-KR-A7K0	0	65	1	LIHC
TCGA-KR-A7K7	1	239	2	LIHC
TCGA-LG-A6GG	0	387	1	LIHC
TCGA-MI-A75C	0	291	2	LIHC
TCGA-MI-A75E	0	507	1	LIHC
TCGA-MI-A75G	0	698	1	LIHC
TCGA-MI-A75H	1	301	1	LIHC
TCGA-MI-A75I	1	265	2	LIHC
TCGA-MR-A520	0	229	1	LIHC
TCGA-NI-A4U2	1	106	1	LIHC
TCGA-PD-A5DF	1	639	2	LIHC
TCGA-QA-A7B7	1	88	2	LIHC
TCGA-RC-A6M4	0	22	1	LIHC
TCGA-RC-A6M6	0	9	2	LIHC
TCGA-RC-A7S9	0	640	2	LIHC
TCGA-RC-A7SB	0	588	1	LIHC
TCGA-RC-A7SF	1	502	1	LIHC
TCGA-RC-A7SK	1	312	1	LIHC
TCGA-UB-A7MB	1	48	2	LIHC
TCGA-UB-A7MC	1	359	2	LIHC
TCGA-UB-A7MD	0	52	1	LIHC
TCGA-UB-A7ME	0	486	2	LIHC
TCGA-UB-A7MF	1	133	2	LIHC
TCGA-05-4390	1	395	1	LUAD
TCGA-05-4395	0	0	1	LUAD
TCGA-05-4396	0	303	2	LUAD
TCGA-05-4415	1	60	1	LUAD
TCGA-05-4420	0	912	1	LUAD
TCGA-05-4422	0	365	2	LUAD
TCGA-05-4426	1	457	2	LUAD
TCGA-05-5428	0	670	1	LUAD
TCGA-05-5429	0	275	1	LUAD
TCGA-05-5715	0	62	1	LUAD
TCGA-35-3615	0	14	2	LUAD
TCGA-38-4626	1	2518	2	LUAD
TCGA-38-4627	0	1147	1	LUAD
TCGA-38-4628	1	1083	1	LUAD
TCGA-38-4631	1	354	1	LUAD
TCGA-38-4632	1	680	1	LUAD
TCGA-44-2662	1	245	1	LUAD
TCGA-44-2666	1	97	2	LUAD
TCGA-44-5645	0	852	2	LUAD
TCGA-44-6146	1	631	2	LUAD
TCGA-44-6147	0	845	2	LUAD
TCGA-44-6775	1	684	2	LUAD
TCGA-44-6776	0	2616	2	LUAD
TCGA-44-7659	0	691	2	LUAD
TCGA-44-7670	0	882	1	LUAD
TCGA-44-7671	1	883	2	LUAD
TCGA-49-4486	1	2045	2	LUAD
TCGA-49-4488	1	634	1	LUAD
TCGA-49-4494	1	1081	1	LUAD
TCGA-49-4510	1	502	2	LUAD
TCGA-49-6742	1	214	1	LUAD
TCGA-49-6745	0	522	1	LUAD
TCGA-50-5051	1	184	2	LUAD
TCGA-50-5931	1	425	1	LUAD
TCGA-50-5932	1	1090	2	LUAD
TCGA-50-5935	0	653	2	LUAD
TCGA-50-5942	1	1378	2	LUAD
TCGA-50-5944	0	1750	2	LUAD
TCGA-55-1596	0	2065	1	LUAD
TCGA-55-6543	0	435	2	LUAD
TCGA-55-6972	0	1632	2	LUAD
TCGA-55-7283	0	609	2	LUAD
TCGA-55-7903	0	567	1	LUAD
TCGA-64-1677	1	360	1	LUAD
TCGA-64-1678	0	1189	1	LUAD
TCGA-64-1680	0	1126	2	LUAD
TCGA-64-5774	1	246	1	LUAD
TCGA-64-5775	1	62	1	LUAD
TCGA-67-3773	0	427	2	LUAD
TCGA-67-6215	0	174	2	LUAD
TCGA-67-6216	0	141	2	LUAD
TCGA-69-7760	0	202	1	LUAD
TCGA-69-7764	0	414	2	LUAD
TCGA-69-7980	0	411	2	LUAD
TCGA-71-6725	1	164	2	LUAD
TCGA-73-4675	1	361	2	LUAD
TCGA-73-4676	1	281	1	LUAD
TCGA-73-7498	0	1189	2	LUAD
TCGA-78-7143	1	1500	1	LUAD
TCGA-78-7145	1	422	1	LUAD
TCGA-78-7147	1	578	1	LUAD
TCGA-78-7148	1	182	2	LUAD
TCGA-78-7149	0	3940	2	LUAD
TCGA-78-7150	1	139	1	LUAD
TCGA-78-7153	0	3635	2	LUAD
TCGA-78-7154	0	593	1	LUAD
TCGA-78-7155	1	209	1	LUAD
TCGA-78-7156	0	976	2	LUAD
TCGA-78-7158	1	132	2	LUAD
TCGA-78-7160	0	697	2	LUAD
TCGA-78-7161	1	162	2	LUAD
TCGA-78-7163	0	7248	2	LUAD
TCGA-78-7166	0	258	1	LUAD
TCGA-78-7167	1	726	2	LUAD
TCGA-78-7535	1	809	1	LUAD
TCGA-78-7536	1	231	1	LUAD
TCGA-78-7537	0	1622	2	LUAD
TCGA-78-7540	0	1197	2	LUAD
TCGA-78-7633	1	1450	2	LUAD
TCGA-86-7713	0	1157	2	LUAD
TCGA-86-7714	1	625	2	LUAD
TCGA-91-6840	0	372	1	LUAD
TCGA-91-6847	1	772	1	LUAD
TCGA-95-7039	1	1258	1	LUAD
TCGA-95-7043	1	503	1	LUAD
TCGA-95-7947	0	477	1	LUAD
TCGA-95-7948	0	476	2	LUAD
TCGA-97-7552	1	798	2	LUAD
TCGA-97-7938	0	18	2	LUAD

## Sheet: Fig. 2g-o
Fig. 2g
	ACC	KIRC	LGG	LIHC	LUAD
stage	0.000213268	0.0660853	NA	0.101796	0.471818
grade	NA	0.108891	2.25111e-06	0.000129236	NA
pathologic_t	0.00176562	0.0613889	NA	0.293921	1
pathologic_n	0.0352722	0.294934	NA	0.226493	0.272067
pathologic_m	0.0707677	0.479212	NA	1	0.676725
Fig. 2h				Fig. 2i
	Stage (1+2)	Stage (3+4)			T(1+2)	T(3+4)
ACC-poor	0.394737	0.605263		ACC-poor	0.5	0.5
ACC-better	0.83871	0.16129		ACC-better	0.870968	0.129032
Fig. 2j				Fig. 2k
	N0	N1			grade 2	grade 3
ACC-poor	0.789474	0.210526		LGG-poor	0.333333	0.666667
ACC-better	0.967742	0.0322581		LGG-better	0.636986	0.363014
Fig. 2l				Fig. 2m					Fig, 2n
	grade 1+2	grade 3			TCGA-CIMP-high	TCGA-CIMP-intermediate	TCGA-CIMP-low			TCGA_GBM_LGG.Classic-like	TCGA_GBM_LGG.Codel	TCGA_GBM_LGG.G-CIMP-high	TCGA_GBM_LGG.G-CIMP-low	TCGA_GBM_LGG.Mesenchymal-like	TCGA_GBM_LGG.PA-like
LIHC-poor	0.521739	0.478261		ACC-poor	0.425	0.375	0.2		LGG-poor	0.0934579	0.158879	0.514019	0.0280374	0.168224	0.0373832
LIHC-better	0.828571	0.171429		ACC-better	0.0322581	0.258065	0.709677		LGG-better	0.0137931	0.434483	0.475862	0	0.0206897	0.0551724
Fig. 2o
	ACC-poor	ACC-better	KIRC-poor	KIRC-better	LGG-poor	LGG-better	LIHC-poor	LIHC-better	LUAD-poor	LUAD-better
C1	0.025	0	0.0333333	0	0	0	0.142857	0.0138889	0.35	0.0833333
C2	0.025	0	0.0333333	0	0	0	0.114286	0	0.475	0.104167
C3	0.15	0.516129	0.85	0.962264	0.00925926	0.0136986	0.271429	0.444444	0	0.708333
C4	0.8	0.419355	0.0333333	0.0377358	0.490741	0.136986	0.471429	0.541667	0.15	0.0625
C5	0	0.0645161	0	0	0.5	0.849315	0	0	0	0
C6	0	0	0.05	0	0	0	0	0	0.025	0.0416667

## Sheet: Fig. 3
Fig. 3a				Fig. 3c
ACC_module_color	go_terms	-LOG10(padj)		darkorange	yellow	blue
darkorange	cell cycle	118.729		APOBEC3B	EZH1	ATRX
	chromosome organization	71.7116		ASF1B	HDAC5	CBX7
	DNA replication	56.0674		ATAD2	JADE3	HMGN5
	DNA repair	43.1919		AURKA	MAPKAPK3	JADE2
				BUB1	PPARGC1A	NAP1L2
yellow	cell communication	6.49896		CDK1	PRKCA	PDP1
	antigen presentation and processing	6.41834		CHAF1A	RARA	SATB1
	regulation of cell motility	6.02161		DNMT1	ZNF217	ZBTB16
	secretion	5.8474		HELLS
				HJURP
blue	autophagy of mitochondrion	3.76273		PBK
	cellular protein catabolic process	2.99786		TONSL
	proton transmembrane transport	2.94971		TOP2A
	cilium organization	2.72971		UBE2T
Fig. 3b				Fig. 3d
LIHC_module_color	go_terms	-LOG10(padj)		grey60	turquoise	magenta	green
grey60	cell cycle	114.734		ASF1B	CBX2	ARNTL	A1CF
	chromosome organization	80.6676		ATAD2	CBX6	CBX7	CECR2
	DNA metabolic process	64.7406		AURKA	CHD3	CHD9	GADD45A
	chromosome segregation	62.8892		AURKB	DNMT3A	FOXO1	HDAC6
				BRCA1	PKM	HCFC2	MST1
turquoise	nervous system development	22.3679		BUB1		KAT2B	PPARGC1A
	anatomical structure development	18.2549		CDC6		MBIP	SP100
	multicellular organism development	16.1323		CDK1		PHF8	ZBTB16
	generation of neurons	16.0816		CHAF1A		PRKAG2
				CHAF1B		RAD54L2
magenta	catabolic process	12.6905		CHEK1		SATB1
	macromolecule localization	11.1547		CIT		SETD7
	intracellular transport	10.2562		DNMT1		SMARCA2
	cellular protein modification process	9.04299		EZH2		SS18L1
				HELLS
green	small molecule metabolic process	99.8101		HJURP
	organic acid metabolic process	88.3022		PBK
	lipid metabolic process	52.1415		PHF19
	oxidation-reduction process	42.3577		PRKCD
				RAD51
				RAD54L
				TOP2A
				TTK
				UBE2T
				UHRF1

## Sheet: Fig. 4
Fig. 4a				Fig. 4c											Fig. 4h					Fig. 4h
	fraction			Study	Gene	HR	CI_lower	CI_upper	pvalue	beta	se	Study_Gene			ACC_darkorange	before	after			ACC_blue	before	after
TGCT	0.00414079			BRCA	ING5	0.267896	0.153917	0.46628	0.00030786	-1.31716	0.282748	BRCA (ING5)			APOBEC3B	8	3			ZBTB16	3	2
HNSC	0.010661			THCA	BUB1	0.190641	0.102148	0.355796	5.03e-06	-1.65736	0.31835	THCA (BUB1)			CHAF1A	9	2			ATRX	4	2
CESC	0.0119048			OV	AURKC	0.466186	0.322879	0.673097	0.0106843	-0.763171	0.187401	OV (AURKC)			TONSL	9	3			HMGN5	4	4
SKCM	0.0200334			LGG	WAC	5.76918	3.29651	10.0966	1.94e-16	1.75253	0.285543	LGG (WAC)			HELLS	9	3			JADE2	5	4
ESCA	0.025			PRAD	HDAC7	0.258858	0.118057	0.567588	1.2e-06	-1.35147	0.400568	PRAD (HDAC7)			DNMT1	9	4			PDP1	6	5
BLCA	0.0259481			SKCM	YAF2	0.197982	0.0681385	0.575252	9.19e-05	-1.61958	0.544201	SKCM (YAF2)			ASF1B	10	3			SATB1	7	6
GBM	0.0368324			UCEC	ATAD2	0.207539	0.105584	0.407943	0.00035666	-1.57244	0.344801	UCEC (ATAD2)			HJURP	11	4			NAP1L2	9	5
BRCA	0.0728347			KIRC	AURKB	0.169795	0.0893103	0.322809	2.37e-07	-1.77317	0.327792	KIRC (AURKB)			UBE2T	11	5			CBX7	10	7
OV	0.110333			CRC	ARID1A	0.215083	0.109039	0.424257	0.00027735	-1.53673	0.346589	CRC (ARID1A)			ATAD2	11	6
PAAD	0.114855			CESC	APOBEC3A	6.04585	2.66219	13.7302	0.00132852	1.79937	0.418481	CESC (APOBEC3A)			CDK1	12	3			Fig. 4h
LUSC	0.128801			LIHC	PCNA	0.243513	0.135267	0.438384	1.9e-05	-1.41258	0.29996	LIHC (PCNA)			BUB1	12	4			LIHC_turquoise	before	after
THCA	0.190566			SARC	WHSC1	0.260109	0.155601	0.43481	9.3e-05	-1.34665	0.262147	SARC (WHSC1)			AURKA	12	7			CBX6	5	3
PCPG	0.229839			HNSC	FOXP3	4.78139	2.32274	9.84256	0.00470165	1.56473	0.36836	HNSC (FOXP3)			TOP2A	13	3			CBX2	6	2
CRC	0.238835			KIRP	BUB1	0.0330818	0.0104704	0.104523	1.12e-18	-3.40877	0.586952	KIRP (BUB1)			PBK	13	4			PKM	6	3
STAD	0.255361			GBM	ZBTB33	4.50172	2.23998	9.04716	0.0006754	1.50446	0.356118	GBM (ZBTB33)								DNMT3A	7	4
PRAD	0.348673			PCPG	DTX3L	18.2477	5.15011	64.655	2.75e-07	2.90404	0.64542	PCPG (DTX3L)								CHD3	8	7
LUAD	0.359347			LUAD	TRIM28	0.0920438	0.041473	0.204279	3.28e-08	-2.38549	0.406745	LUAD (TRIM28)
UCEC	0.377389			STAD	EYA3	15.6093	5.5336	44.0312	4.1e-09	2.74787	0.529097	STAD (EYA3)
LIHC	0.396057			LUSC	MSH6	0.0673249	0.021407	0.211736	4.31e-07	-2.69822	0.584598	LUSC (MSH6)
KIRP	0.450777			ESCA	SMARCD2	4.49904	1.8569	10.9007	0.00288619	1.50387	0.451509	ESCA (SMARCD2)
SARC	0.461538			TGCT	MSL2	8.40169	3.20926	21.9952	9.95e-05	2.12843	0.491017	TGCT (MSL2)
LGG	0.667752			ACC	NEK9	17.5049	5.7922	52.9025	4.36e-08	2.86248	0.56427	ACC (NEK9)
ACC	0.742248			BLCA	TRIM16	0.135621	0.0571728	0.321709	5.04e-05	-1.99789	0.440706	BLCA (TRIM16)
KIRC	0.770291			PAAD	PBK	0.135474	0.0606454	0.302629	3.3e-05	-1.99898	0.410068	PAAD (PBK)
Fig. 4b				Fig. 4d
cancer	gene	value			HMT	PcG	HDAC	ISWI	DUB	SWI/SNF	HAT
BRCA	AURKA	1		HNSC	1	1	1	0.1031	1	1	1
BRCA	CHEK1	1		TGCT	1	1	1	1	1	1	0.0986
BRCA	TOP2A	1		BLCA	1	1	1	1	0.1961	1	0.4996
BRCA	CDK1	1		SKCM	1	1	1	1	1	0.3308	1
BRCA	DPF1	1		CESC	1	1	1	1	1	1	1
BRCA	MSH6	1		ESCA	1	1	1	1	1	0.3277	1
BRCA	USP49	1		GBM	1	1	0.3665	1	1	1	1
THCA	AURKA	1		BRCA	1	1	0.2216	1	1	0.2762	0.0023
THCA	CHEK1	1		LUSC	0.2673	1	0.4181	0.4267	0.3726	0.6042	0.0066
THCA	BUB1	1		PAAD	0.3249	0.3694	1	1	0.1231	0.0137	0.0031
THCA	TOP2A	1		THCA	0.3949	0.4684	1	0.0038	0.078	0.0863	0
THCA	CDK1	1		PCPG	0.0199	0.2059	0.3406	0.5389	0.085	0.0144	0
THCA	DPF1	1		OV	1	0.1115	0.0464	0.4247	0.301	0.1241	0.0403
THCA	GSG2	1		CRC	0.5232	0.0564	0.0038	0.0103	0.3733	0.0011	0
THCA	MSH6	1		STAD	0.5699	0.4942	0.0568	0.0302	0.0394	0.0019	0
OV	GSG2	1		LUAD	0.1143	0.0135	0.139	0.0892	0.0109	0	0
OV	MSH6	1		PRAD	0.0222	0.0227	0.0097	0.0098	0.0249	0.0732	0
LGG	AURKA	1		KIRP	0.2622	0.0043	0.0004	0.0071	0.0049	0.0031	0
LGG	CHEK1	1		LIHC	0.165	0.0962	0.0901	0.0011	0.0102	0.0004	0
LGG	BUB1	1		UCEC	0.0374	0.0088	0.0004	0.0005	0.0091	0.0551	0
LGG	TOP2A	1		ACC	0.1201	0.0676	0.0691	0.0342	0.0671	0.013	0.0002
LGG	CDK1	1		KIRC	0.0944	0.0586	0.0182	0.0246	0.0452	0.0119	0
LGG	DPF1	1		LGG	0.0143	0.01	0.0011	0.0071	0.0106	0.0002	0
LGG	GSG2	1		SARC	0.01	0.0054	0.0412	0.0005	0.0102	0.0005	0
LGG	MSH6	1
LGG	SMYD2	1		Fig. 4e			Fig. 4g					Fig. 4g					Fig. 4g
LGG	USP49	1			fraction		patient_id	PFI.time	PFI	SMARCD1		patient_id	PFI.time	PFI	ARID1A		patient_id	PFI.time	PFI	CHAF1B
PRAD	AURKA	1		TGCT	0		TCGA-OR-A5J1	754	1	high		TCGA-BC-A10R	199	1	low		TCGA-BC-A10R	199	1	low
PRAD	CHEK1	1		SKCM	0		TCGA-OR-A5J2	289	1	high		TCGA-BC-A10S	1130	1	low		TCGA-BC-A10S	1130	1	low
PRAD	BUB1	1		BLCA	0.027027		TCGA-OR-A5J3	53	1	high		TCGA-BC-A10T	598	1	low		TCGA-BC-A10T	598	1	low
PRAD	TOP2A	1		CESC	0.0425532		TCGA-OR-A5J5	50	1	low		TCGA-BC-A10U	586	1	high		TCGA-BC-A10U	586	1	low
PRAD	CDK1	1		GBM	0.0454546		TCGA-OR-A5J6	2703	0	low		TCGA-BC-A10W	91	1	low		TCGA-BC-A10W	91	1	high
PRAD	DPF1	1		PAAD	0.0625		TCGA-OR-A5J7	162	1	low		TCGA-BC-A10X	770	0	low		TCGA-BC-A10X	770	0	low
PRAD	GSG2	1		HNSC	0.0625		TCGA-OR-A5J9	414	1	high		TCGA-BC-A10Y	400	1	low		TCGA-BC-A10Y	400	1	high
PRAD	MSH6	1		ESCA	0.0638298		TCGA-OR-A5JA	922	1	low		TCGA-BC-A10Z	34	0	low		TCGA-BC-A10Z	34	0	high
PRAD	SMYD2	1		BRCA	0.0769231		TCGA-OR-A5JB	551	0	low		TCGA-BC-A112	153	0	low		TCGA-BC-A112	153	0	high
PRAD	USP49	1		OV	0.12		TCGA-OR-A5JC	1750	0	low		TCGA-BC-A216	1351	0	low		TCGA-BC-A216	1351	0	high
SKCM	CHEK1	1		LUSC	0.216216		TCGA-OR-A5JD	3038	0	low		TCGA-BC-A217	1397	0	low		TCGA-BC-A217	1397	0	high
SKCM	BUB1	1		PCPG	0.222222		TCGA-OR-A5JE	477	1	high		TCGA-BC-A3KF	8	0	low		TCGA-BC-A3KF	8	0	low
SKCM	TOP2A	1		THCA	0.230769		TCGA-OR-A5JF	2015	0	high		TCGA-BC-A3KG	209	1	high		TCGA-BC-A3KG	209	1	high
SKCM	GSG2	1		SARC	0.481481		TCGA-OR-A5JG	541	1	low		TCGA-BC-A5W4	384	1	low		TCGA-BC-A5W4	384	1	low
SKCM	MSH6	1		CRC	0		TCGA-OR-A5JI	2331	0	low		TCGA-BC-A69H	444	0	low		TCGA-BC-A69H	444	0	high
SKCM	SMYD2	1		STAD	0.348837		TCGA-OR-A5JJ	490	1	high		TCGA-BC-A69I	387	0	low		TCGA-BC-A69I	387	0	low
SKCM	USP49	1		KIRP	0.375		TCGA-OR-A5JK	1497	0	low		TCGA-BD-A2L6	415	1	low		TCGA-BD-A2L6	415	1	high
UCEC	AURKA	1		PRAD	0.526316		TCGA-OR-A5JL	2056	0	low		TCGA-BW-A5NO	20	0	low		TCGA-BW-A5NO	20	0	high
UCEC	CHEK1	1		LIHC	0.597015		TCGA-OR-A5JM	72	1	high		TCGA-BW-A5NP	102	1	low		TCGA-BW-A5NP	102	1	high
UCEC	BUB1	1		UCEC	0.631579		TCGA-OR-A5JO	1194	0	low		TCGA-CC-5258	129	0	low		TCGA-CC-5258	129	0	high
UCEC	TOP2A	1		LUAD	0.711111		TCGA-OR-A5JP	464	0	low		TCGA-CC-5260	87	0	low		TCGA-CC-5260	87	0	high
UCEC	DPF1	1		LGG	0.776316		TCGA-OR-A5JQ	1103	0	low		TCGA-CC-5261	97	0	low		TCGA-CC-5261	97	0	high
UCEC	MSH6	1		ACC	0.977778		TCGA-OR-A5JR	3688	0	low		TCGA-CC-5263	129	0	high		TCGA-CC-5263	129	0	high
UCEC	SMYD2	1		KIRC	1		TCGA-OR-A5JS	166	1	high		TCGA-CC-5264	102	0	high		TCGA-CC-5264	102	0	high
UCEC	USP49	1					TCGA-OR-A5JT	907	0	low		TCGA-CC-A3MA	261	1	low		TCGA-CC-A3MA	261	1	high
KIRC	AURKA	1					TCGA-OR-A5JW	2202	0	low		TCGA-CC-A3MB	260	1	low		TCGA-CC-A3MB	260	1	high
KIRC	CHEK1	1					TCGA-OR-A5JX	950	0	high		TCGA-CC-A3MC	297	1	low		TCGA-CC-A3MC	297	1	high
KIRC	BUB1	1					TCGA-OR-A5JY	75	1	high		TCGA-CC-A5UC	312	1	low		TCGA-CC-A5UC	312	1	high
KIRC	TOP2A	1					TCGA-OR-A5JZ	247	1	low		TCGA-CC-A5UE	175	1	high		TCGA-CC-A5UE	175	1	high
KIRC	CDK1	1					TCGA-OR-A5K0	659	1	high		TCGA-CC-A7IF	254	1	low		TCGA-CC-A7IF	254	1	high
KIRC	DPF1	1					TCGA-OR-A5K1	826	1	low		TCGA-CC-A7IG	195	1	low		TCGA-CC-A7IG	195	1	high
KIRC	GSG2	1					TCGA-OR-A5K2	97	1	high		TCGA-CC-A7IH	365	0	low		TCGA-CC-A7IH	365	0	low
KIRC	SMYD2	1					TCGA-OR-A5K3	3465	0	low		TCGA-CC-A7II	278	1	low		TCGA-CC-A7II	278	1	high
KIRC	USP49	1					TCGA-OR-A5K4	1082	0	low		TCGA-CC-A7IK	150	1	high		TCGA-CC-A7IK	150	1	high
CRC	AURKA	1					TCGA-OR-A5K5	108	1	high		TCGA-CC-A7IL	179	1	low		TCGA-CC-A7IL	179	1	low
CRC	CHEK1	1					TCGA-OR-A5K6	391	1	high		TCGA-DD-A113	1676	1	low		TCGA-DD-A113	1676	1	high
CRC	BUB1	1					TCGA-OR-A5K8	749	0	low		TCGA-DD-A115	469	1	low		TCGA-DD-A115	469	1	high
LIHC	AURKA	1					TCGA-OR-A5K9	236	1	high		TCGA-DD-A116	828	1	low		TCGA-DD-A116	828	1	low
LIHC	CHEK1	1					TCGA-OR-A5KO	541	1	low		TCGA-DD-A118	658	1	low		TCGA-DD-A118	658	1	low
LIHC	BUB1	1					TCGA-OR-A5KT	2099	1	low		TCGA-DD-A119	223	0	low		TCGA-DD-A119	223	0	low
LIHC	TOP2A	1					TCGA-OR-A5KU	4673	0	low		TCGA-DD-A11A	79	0	low		TCGA-DD-A11A	79	0	low
LIHC	CDK1	1					TCGA-OR-A5KV	1116	1	low		TCGA-DD-A11B	14	0	low		TCGA-DD-A11B	14	0	low
LIHC	DPF1	1					TCGA-OR-A5KW	2076	0	low		TCGA-DD-A11C	662	0	low		TCGA-DD-A11C	662	0	low
LIHC	GSG2	1					TCGA-OR-A5KX	62	1	low		TCGA-DD-A11D	498	1	low		TCGA-DD-A11D	498	1	low
LIHC	MSH6	1					TCGA-OR-A5KY	178	1	high		TCGA-DD-A1EA	754	1	high		TCGA-DD-A1EA	754	1	low
LIHC	SMYD2	1					TCGA-OR-A5KZ	36	1	low		TCGA-DD-A1EB	505	1	high		TCGA-DD-A1EB	505	1	low
LIHC	USP49	1					TCGA-OR-A5L3	4628	0	low		TCGA-DD-A1EE	44	1	high		TCGA-DD-A1EE	44	1	low
SARC	AURKA	1					TCGA-OR-A5L4	967	0	low		TCGA-DD-A1EF	394	1	high		TCGA-DD-A1EF	394	1	low
SARC	CHEK1	1					TCGA-OR-A5L5	1317	0	low		TCGA-DD-A1EH	120	1	high		TCGA-DD-A1EH	120	1	high
SARC	BUB1	1					TCGA-OR-A5L8	885	0	low		TCGA-DD-A1EJ	263	1	low		TCGA-DD-A1EJ	263	1	high
SARC	TOP2A	1					TCGA-OR-A5L9	871	0	low		TCGA-DD-A1EK	167	1	high		TCGA-DD-A1EK	167	1	low
SARC	CDK1	1					TCGA-OR-A5LA	719	0	low		TCGA-DD-A1EL	415	1	low		TCGA-DD-A1EL	415	1	high
SARC	DPF1	1					TCGA-OR-A5LB	611	1	high		TCGA-DD-A39V	455	1	low		TCGA-DD-A39V	455	1	low
SARC	GSG2	1					TCGA-OR-A5LC	50	1	low		TCGA-DD-A39W	827	0	low		TCGA-DD-A39W	827	0	low
SARC	MSH6	1					TCGA-OR-A5LD	444	1	low		TCGA-DD-A39X	1032	1	low		TCGA-DD-A39X	1032	1	low
SARC	SMYD2	1					TCGA-OR-A5LE	265	1	high		TCGA-DD-A39Y	171	0	low		TCGA-DD-A39Y	171	0	high
SARC	USP49	1					TCGA-OR-A5LG	1393	1	low		TCGA-DD-A39Z	601	0	low		TCGA-DD-A39Z	601	0	low
HNSC	AURKA	1					TCGA-OR-A5LJ	98	1	high		TCGA-DD-A3A1	233	0	low		TCGA-DD-A3A1	233	0	low
HNSC	SMYD2	1					TCGA-OR-A5LK	2740	0	low		TCGA-DD-A3A2	2131	0	low		TCGA-DD-A3A2	2131	0	low
KIRP	AURKA	1					TCGA-OR-A5LL	213	1	low		TCGA-DD-A3A3	535	0	low		TCGA-DD-A3A3	535	0	low
KIRP	CHEK1	1					TCGA-OR-A5LM	1858	0	low		TCGA-DD-A3A4	87	1	low		TCGA-DD-A3A4	87	1	low
KIRP	BUB1	1					TCGA-OR-A5LN	2342	0	low		TCGA-DD-A3A5	84	1	low		TCGA-DD-A3A5	84	1	high
KIRP	TOP2A	1					TCGA-OR-A5LP	1857	0	low		TCGA-DD-A3A7	144	1	low		TCGA-DD-A3A7	144	1	low
KIRP	CDK1	1					TCGA-OR-A5LR	853	0	low		TCGA-DD-A3A8	11	0	low		TCGA-DD-A3A8	11	0	low
KIRP	DPF1	1					TCGA-OR-A5LS	1096	0	low		TCGA-DD-A3A9	289	1	low		TCGA-DD-A3A9	289	1	low
KIRP	GSG2	1					TCGA-OR-A5LT	549	0	low		TCGA-DD-A4NA	1008	0	low		TCGA-DD-A4NA	1008	0	low
KIRP	MSH6	1					TCGA-OU-A5PI	351	1	low		TCGA-DD-A4NE	190	1	high		TCGA-DD-A4NE	190	1	high
KIRP	USP49	1					TCGA-PA-A5YG	756	0	low		TCGA-DD-A4NI	816	0	low		TCGA-DD-A4NI	816	0	low
PCPG	CHEK1	1					TCGA-PK-A5H9	616	0	low		TCGA-DD-A4NJ	549	1	low		TCGA-DD-A4NJ	549	1	high
PCPG	BUB1	1					TCGA-PK-A5HA	1201	0	low		TCGA-DD-A4NK	89	1	high		TCGA-DD-A4NK	89	1	low
PCPG	TOP2A	1					TCGA-PK-A5HB	213	1	low		TCGA-DD-A4NL	1711	0	low		TCGA-DD-A4NL	1711	0	low
PCPG	CDK1	1										TCGA-DD-A4NN	166	1	low		TCGA-DD-A4NN	166	1	high
PCPG	DPF1	1										TCGA-DD-A4NO	990	1	low		TCGA-DD-A4NO	990	1	low
PCPG	GSG2	1										TCGA-DD-A4NP	1286	1	low		TCGA-DD-A4NP	1286	1	low
PCPG	MSH6	1										TCGA-DD-A4NQ	126	1	low		TCGA-DD-A4NQ	126	1	high
PCPG	SMYD2	1										TCGA-DD-A4NR	9	0	low		TCGA-DD-A4NR	9	0	high
PCPG	USP49	1										TCGA-DD-A4NS	893	1	low		TCGA-DD-A4NS	893	1	low
LUAD	AURKA	1										TCGA-DD-A73A	728	0	low		TCGA-DD-A73A	728	0	low
LUAD	CHEK1	1										TCGA-DD-A73B	240	1	low		TCGA-DD-A73B	240	1	high
LUAD	BUB1	1										TCGA-DD-A73C	566	1	high		TCGA-DD-A73C	566	1	low
LUAD	TOP2A	1										TCGA-DD-A73D	592	1	low		TCGA-DD-A73D	592	1	low
LUAD	CDK1	1										TCGA-DD-A73E	44	0	high		TCGA-DD-A73E	44	0	low
LUAD	DPF1	1										TCGA-DD-A73G	3478	0	low		TCGA-DD-A73G	3478	0	low
LUAD	GSG2	1										TCGA-ED-A4XI	819	0	low		TCGA-ED-A4XI	819	0	low
LUAD	MSH6	1										TCGA-ED-A7PX	6	0	low		TCGA-ED-A7PX	6	0	high
STAD	AURKA	1										TCGA-ED-A7PY	390	0	low		TCGA-ED-A7PY	390	0	low
STAD	CHEK1	1										TCGA-ED-A7PZ	6	0	low		TCGA-ED-A7PZ	6	0	low
STAD	BUB1	1										TCGA-ED-A7XO	262	1	low		TCGA-ED-A7XO	262	1	high
STAD	TOP2A	1										TCGA-ED-A7XP	187	1	low		TCGA-ED-A7XP	187	1	low
STAD	CDK1	1										TCGA-ED-A82E	408	0	low		TCGA-ED-A82E	408	0	high
STAD	DPF1	1										TCGA-EP-A12J	570	0	high		TCGA-EP-A12J	570	0	low
STAD	GSG2	1										TCGA-EP-A26S	608	0	low		TCGA-EP-A26S	608	0	low
STAD	SMYD2	1										TCGA-EP-A2KB	161	1	low		TCGA-EP-A2KB	161	1	high
STAD	USP49	1										TCGA-EP-A2KC	19	0	low		TCGA-EP-A2KC	19	0	low
LUSC	AURKA	1										TCGA-ES-A2HS	688	0	low		TCGA-ES-A2HS	688	0	low
LUSC	CDK1	1										TCGA-ES-A2HT	438	0	low		TCGA-ES-A2HT	438	0	low
LUSC	MSH6	1										TCGA-FV-A23B	1453	1	low		TCGA-FV-A23B	1453	1	low
LUSC	SMYD2	1										TCGA-FV-A2QQ	729	0	low		TCGA-FV-A2QQ	729	0	low
LUSC	USP49	1										TCGA-FV-A2QR	561	1	low		TCGA-FV-A2QR	561	1	low
ACC	AURKA	1										TCGA-FV-A3R2	194	0	low		TCGA-FV-A3R2	194	0	low
ACC	CHEK1	1										TCGA-FV-A496	10	0	low		TCGA-FV-A496	10	0	low
ACC	BUB1	1										TCGA-FV-A4ZP	2486	0	low		TCGA-FV-A4ZP	2486	0	high
ACC	TOP2A	1										TCGA-FV-A4ZQ	12	0	low		TCGA-FV-A4ZQ	12	0	high
ACC	CDK1	1										TCGA-G3-A25S	37	1	low		TCGA-G3-A25S	37	1	low
ACC	DPF1	1										TCGA-G3-A25T	452	1	low		TCGA-G3-A25T	452	1	high
ACC	GSG2	1										TCGA-G3-A25U	1636	0	low		TCGA-G3-A25U	1636	0	high
ACC	MSH6	1										TCGA-G3-A25Y	355	1	low		TCGA-G3-A25Y	355	1	high
ACC	SMYD2	1										TCGA-G3-A25Z	655	0	low		TCGA-G3-A25Z	655	0	low
ACC	USP49	1										TCGA-G3-A3CH	116	1	low		TCGA-G3-A3CH	116	1	high
PAAD	AURKA	1										TCGA-G3-A3CI	180	0	low		TCGA-G3-A3CI	180	0	low
PAAD	CHEK1	1										TCGA-G3-A3CJ	296	1	low		TCGA-G3-A3CJ	296	1	low
PAAD	BUB1	1										TCGA-G3-A3CK	585	0	low		TCGA-G3-A3CK	585	0	low
PAAD	TOP2A	1										TCGA-G3-A5SI	348	1	low		TCGA-G3-A5SI	348	1	high
PAAD	CDK1	1										TCGA-G3-A7M5	447	0	low		TCGA-G3-A7M5	447	0	low
PAAD	DPF1	1										TCGA-G3-A7M6	293	1	low		TCGA-G3-A7M6	293	1	high
PAAD	GSG2	1										TCGA-G3-A7M7	361	0	low		TCGA-G3-A7M7	361	0	low
PAAD	SMYD2	1										TCGA-G3-A7M8	430	0	low		TCGA-G3-A7M8	430	0	low
PAAD	USP49	1										TCGA-G3-A7M9	56	0	low		TCGA-G3-A7M9	56	0	high
												TCGA-K7-A6G5	512	0	low		TCGA-K7-A6G5	512	0	low
												TCGA-KR-A7K0	65	0	low		TCGA-KR-A7K0	65	0	low
												TCGA-KR-A7K7	239	1	low		TCGA-KR-A7K7	239	1	high
												TCGA-LG-A6GG	387	0	low		TCGA-LG-A6GG	387	0	low
												TCGA-MI-A75C	291	0	low		TCGA-MI-A75C	291	0	low
												TCGA-MI-A75E	507	0	low		TCGA-MI-A75E	507	0	low
												TCGA-MI-A75G	698	0	low		TCGA-MI-A75G	698	0	low
												TCGA-MI-A75H	301	1	low		TCGA-MI-A75H	301	1	low
												TCGA-MI-A75I	265	1	low		TCGA-MI-A75I	265	1	high
												TCGA-MR-A520	229	0	low		TCGA-MR-A520	229	0	low
												TCGA-NI-A4U2	106	1	low		TCGA-NI-A4U2	106	1	low
												TCGA-PD-A5DF	639	1	low		TCGA-PD-A5DF	639	1	high
												TCGA-QA-A7B7	88	1	high		TCGA-QA-A7B7	88	1	high
												TCGA-RC-A6M4	22	0	low		TCGA-RC-A6M4	22	0	high
												TCGA-RC-A6M6	9	0	low		TCGA-RC-A6M6	9	0	low
												TCGA-RC-A7S9	640	0	low		TCGA-RC-A7S9	640	0	high
												TCGA-RC-A7SB	588	0	low		TCGA-RC-A7SB	588	0	low
												TCGA-RC-A7SF	502	1	low		TCGA-RC-A7SF	502	1	low
												TCGA-RC-A7SK	312	1	low		TCGA-RC-A7SK	312	1	low
												TCGA-UB-A7MB	48	1	high		TCGA-UB-A7MB	48	1	high
												TCGA-UB-A7MC	359	1	low		TCGA-UB-A7MC	359	1	high
												TCGA-UB-A7MD	52	0	low		TCGA-UB-A7MD	52	0	low
												TCGA-UB-A7ME	486	0	low		TCGA-UB-A7ME	486	0	low
												TCGA-UB-A7MF	133	1	low		TCGA-UB-A7MF	133	1	high

## Sheet: Fig. 5
Fig. 5b					Fig. 5c					Fig. 5d
	PFI	PFI.time	Group			PFI	PFI.time	Group			PFI	PFI.time	Group
1	1	195	High PI		1	1	395	Low PI		1	0	182	High PI
2	0	87	High PI		2	1	37	Low PI		2	0	1632	Low PI
3	0	698	High PI		3	0	139	Low PI		3	1	860	Low PI
4	0	548	High PI		4	0	503	Low PI		4	0	1462	Low PI
5	0	242	Low PI		5	0	1112	Low PI		5	0	1404	High PI
6	0	2609	Low PI		6	1	72	High PI		6	0	2080	High PI
7	0	427	Low PI		7	0	365	Low PI		7	1	958	High PI
8	1	754	High PI		8	1	1374	Low PI		8	1	37	High PI
9	1	213	Low PI		9	1	798	Low PI		9	0	139	High PI
10	1	247	Low PI		10	0	438	High PI		10	0	1782	High PI
11	0	141	High PI		11	1	194	High PI		11	0	485	Low PI
12	0	653	High PI		12	1	239	High PI		12	1	13	High PI
13	0	2080	Low PI		13	0	907	Low PI		13	1	102	Low PI
14	1	1205	Low PI		14	0	1147	Low PI		14	0	1097	High PI
15	0	507	High PI		15	0	411	High PI		15	0	1993	Low PI
16	0	533	Low PI		16	0	79	High PI		16	1	250	High PI
17	0	1133	Low PI		17	1	680	High PI		17	1	514	High PI
18	1	502	Low PI		18	1	639	High PI		18	0	400	High PI
19	1	200	High PI		19	1	330	High PI		19	0	2564	Low PI
20	0	1397	High PI		20	1	2518	Low PI		20	0	1888	Low PI
21	0	3222	Low PI		21	0	2289	Low PI		21	0	454	Low PI
22	1	837	Low PI		22	1	179	High PI		22	0	2343	Low PI
23	0	1384	Low PI		23	0	20	High PI		23	0	1485	High PI
24	1	203	High PI		24	0	569	Low PI		24	1	1441	Low PI
25	1	394	High PI		25	0	800	Low PI		25	1	485	High PI
26	0	671	Low PI		26	1	190	High PI		26	1	169	High PI
27	0	0	High PI		27	0	427	Low PI		27	0	1133	Low PI
28	1	355	High PI		28	1	561	High PI		28	0	1496	Low PI
29	0	2202	Low PI		29	0	1	Low PI		29	1	1423	Low PI
30	0	919	High PI		30	1	1081	High PI		30	0	374	Low PI
31	1	828	High PI		31	0	512	Low PI		31	0	454	High PI
32	0	2493	High PI		32	1	374	Low PI		32	1	444	Low PI
33	1	360	High PI		33	0	697	High PI		33	0	2270	Low PI
34	0	837	High PI		34	1	1306	High PI		34	0	1329	High PI
35	1	193	Low PI		35	1	120	High PI
36	1	1286	Low PI		36	0	141	High PI
37	0	97	High PI		37	0	65	High PI
38	0	530	High PI		38	0	73	Low PI
39	0	319	Low PI		39	1	611	Low PI
40	1	97	High PI		40	0	1078	Low PI
41	0	3688	Low PI		41	1	87	High PI
42	0	1189	Low PI		42	1	261	High PI
43	1	330	High PI		43	1	53	Low PI
44	1	161	High PI		44	0	122	Low PI
45	0	139	Low PI		45	1	486	High PI
46	1	120	High PI		46	0	1152	Low PI
47	1	245	High PI		47	0	640	High PI
48	1	3437	Low PI		48	0	2076	Low PI
49	0	3478	High PI		49	1	400	High PI
50	0	608	High PI		50	0	585	Low PI
51	1	338	Low PI		51	0	169	Low PI
52	1	265	High PI		52	0	2381	High PI
53	1	312	High PI		53	0	570	High PI
54	0	2381	High PI		54	0	174	High PI
55	0	523	Low PI		55	0	12	High PI
56	1	468	High PI		56	1	1627	High PI
57	0	630	Low PI		57	1	167	High PI
58	1	102	Low PI		58	1	116	High PI
59	0	243	Low PI		59	0	438	Low PI
60	0	408	High PI		60	1	281	High PI
61	1	164	High PI		61	0	162	Low PI
62	0	467	High PI		62	0	447	High PI
63	0	1189	Low PI		63	1	214	High PI
64	0	950	Low PI		64	0	242	Low PI
65	0	2131	High PI		65	0	361	High PI
66	0	2439	Low PI		66	1	2099	Low PI
67	0	6	High PI		67	0	1222	Low PI
68	1	362	Low PI		68	0	223	High PI
69	0	204	Low PI		69	0	749	Low PI
70	0	372	High PI		70	0	1828	Low PI
71	0	1126	Low PI		71	0	1300	Low PI
72	1	1208	High PI		72	0	3940	Low PI
73	1	1717	Low PI		73	0	3	Low PI
74	0	454	Low PI		74	1	186	Low PI
75	0	2378	Low PI		75	0	184	Low PI
76	1	2960	Low PI		76	1	155	High PI
77	0	770	Low PI		77	1	92	High PI
78	1	913	Low PI		78	1	2602	Low PI
79	1	187	High PI		79	1	505	High PI
80	0	194	High PI		80	1	301	High PI
81	1	584	High PI		81	0	461	Low PI
82	1	50	High PI		82	0	23	Low PI
83	0	1097	Low PI		83	1	1032	High PI
84	1	400	High PI		84	1	837	Low PI
85	0	845	High PI		85	1	193	Low PI
86	0	72	Low PI		86	1	634	High PI
87	1	301	High PI		87	1	106	Low PI
88	0	573	Low PI		88	0	0	High PI
89	1	826	Low PI		89	0	1540	Low PI
90	0	551	High PI		90	0	3635	High PI
91	0	7	Low PI		91	0	3725	Low PI
92	0	3	Low PI		92	1	591	Low PI
93	1	1450	High PI		93	0	202	High PI
94	0	11	High PI		94	1	1083	High PI
95	0	8	High PI		95	1	354	High PI
96	0	461	Low PI		96	1	809	High PI
97	0	112	Low PI		97	0	8	High PI
98	0	522	High PI		98	0	494	Low PI
99	0	205	Low PI		99	1	97	High PI
100	0	174	High PI		100	1	509	Low PI
101	0	1496	Low PI		101	0	1915	Low PI
102	1	287	High PI		102	0	2342	Low PI
103	1	923	Low PI		103	1	1262	Low PI
104	1	684	High PI		104	0	882	High PI
105	0	494	Low PI		105	0	542	Low PI
106	0	651	Low PI		106	0	129	High PI
107	1	9	High PI		107	0	1130	Low PI
108	1	92	High PI		108	1	123	High PI
109	0	77	Low PI		109	1	278	High PI
110	1	1943	Low PI		110	0	442	Low PI
111	1	1116	High PI		111	0	15	High PI
112	0	2107	Low PI
113	0	585	Low PI
114	1	75	Low PI
115	0	1729	Low PI
116	0	1622	Low PI
117	1	348	High PI
118	1	72	High PI
119	1	254	Low PI
120	0	853	Low PI
121	1	293	High PI
122	0	7	Low PI
123	1	126	High PI
124	1	36	High PI
125	1	209	High PI
126	0	79	High PI
127	1	37	Low PI
128	1	178	High PI
129	0	10	High PI
130	0	871	Low PI
131	0	153	High PI
132	1	84	High PI
133	0	1079	Low PI
134	1	903	High PI
135	0	792	Low PI
136	0	1351	High PI
137	1	240	Low PI
138	1	17	Low PI
139	0	109	Low PI
140	0	1177	Low PI
141	0	992	Low PI
142	1	1886	Low PI
143	0	477	High PI
144	0	882	High PI
145	0	1133	Low PI

## Sheet: Fig. 6
Fig. 6b					Fig. 6b					Fig. 6c						Fig. 6h					Fig. 6h
NBL	OS.time	OS	cluster		OST	OS.time	OS	cluster			NBL	AML	OS	WT		patient_id	OS.time	OS	RUVBL2		patient_id	OS.time	OS	PRDM12
TARGET.30.PAIFXV.01A	1114	1	1		TARGET.40.PAKFVX.01A	922	0	2		ACC	22	29	0	0		TARGET.30.PAIFXV.01A	1114	1	low		TARGET.40.PAKFVX.01A	922	0	low
TARGET.30.PAIPGU.01A	436	1	2		TARGET.40.PAKUZU.01A	0	0	1		LGG	37	11	5	0		TARGET.30.PAIPGU.01A	436	1	high		TARGET.40.PAKUZU.01A	0	0	low
TARGET.30.PAITCI.01A	324	1	2		TARGET.40.PAKXLD.01A	2462	0	1		LIHC	44	22	8	16		TARGET.30.PAITCI.01A	324	1	high		TARGET.40.PAKXLD.01A	2462	0	low
TARGET.30.PAITEG.01A	812	1	1		TARGET.40.PAKZZK.01A	1515	1	1		BRCA	35	22	5	12		TARGET.30.PAITEG.01A	812	1	low		TARGET.40.PAKZZK.01A	1515	1	low
TARGET.30.PAIVHE.01A	1605	1	1		TARGET.40.PALFYN.01A	1003	1	2		STAD	35	22	8	6		TARGET.30.PAIVHE.01A	1605	1	low		TARGET.40.PALFYN.01A	1003	1	low
TARGET.30.PAKYZS.01A	3587	0	1		TARGET.40.PALHRL.01A	4374	0	2		LUAD	38	18	2	6		TARGET.30.PAKYZS.01A	3587	0	low		TARGET.40.PALHRL.01A	4374	0	low
TARGET.30.PALBFW.01A	1073	1	1		TARGET.40.PALKDP.01A	3282	0	1		BLCA	12	7	14	12		TARGET.30.PALBFW.01A	1073	1	low		TARGET.40.PALKDP.01A	3282	0	low
TARGET.30.PALCBW.01A	4565	0	1		TARGET.40.PALKGN.01A	2122	0	2		CESC	14	11	2	9		TARGET.30.PALCBW.01A	4565	0	low		TARGET.40.PALKGN.01A	2122	0	low
TARGET.30.PALETP.01A	251	1	2		TARGET.40.PALWWX.01A	2163	0	2		ESCA	13	14	5	9		TARGET.30.PALETP.01A	251	1	high		TARGET.40.PALWWX.01A	2163	0	low
TARGET.30.PALEVG.01A	4948	0	2		TARGET.40.PALZGU.01A	2882	1	2		HNSC	12	14	8	12		TARGET.30.PALEVG.01A	4948	0	low		TARGET.40.PALZGU.01A	2882	1	low
TARGET.30.PALIIN.01A	1395	1	2		TARGET.40.PAMEKS.01A	857	1	1		TGCT	11	18	2	6		TARGET.30.PALIIN.01A	1395	1	low		TARGET.40.PAMEKS.01A	857	1	low
TARGET.30.PALTEG.01A	551	1	2		TARGET.40.PAMHLF.01A	1913	0	1		PRAD	18	14	11	9		TARGET.30.PALTEG.01A	551	1	high		TARGET.40.PAMHLF.01A	1913	0	low
TARGET.30.PALWVJ.01A	803	1	2		TARGET.40.PAMHYN.01A	3900	0	2		SARC	18	22	11	6		TARGET.30.PALWVJ.01A	803	1	high		TARGET.40.PAMHYN.01A	3900	0	low
TARGET.30.PALZZV.01A	1934	0	2		TARGET.40.PAMJXS.01A	3862	1	2		CRC	4	3	0	3		TARGET.30.PALZZV.01A	1934	0	low		TARGET.40.PAMJXS.01A	3862	1	low
TARGET.30.PAMMXF.01A	197	1	2		TARGET.40.PAMLKS.01A	180	1	2		PCPG	13	3	2	3		TARGET.30.PAMMXF.01A	197	1	high		TARGET.40.PAMLKS.01A	180	1	high
TARGET.30.PAMVRA.01A	2433	1	2		TARGET.40.PAMRHD.01A	74	1	1		THCA	9	0	5	6		TARGET.30.PAMVRA.01A	2433	1	high		TARGET.40.PAMRHD.01A	74	1	high
TARGET.30.PAMYCE.01A	995	1	1		TARGET.40.PAMTCM.01A	3002	0	1		GBM	16	7	11	25		TARGET.30.PAMYCE.01A	995	1	low		TARGET.40.PAMTCM.01A	3002	0	low
TARGET.30.PAMZGT.01A	3823	0	2		TARGET.40.PAMYYJ.01A	271	1	1		LUSC	8	11	8	22		TARGET.30.PAMZGT.01A	3823	0	low		TARGET.40.PAMYYJ.01A	271	1	high
TARGET.30.PAMZMG.01A	763	1	2		TARGET.40.PANGPE.01A	3378	0	1		OV	27	18	11	19		TARGET.30.PAMZMG.01A	763	1	high		TARGET.40.PANGPE.01A	3378	0	low
TARGET.30.PANBMJ.01A	3776	1	1		TARGET.40.PANGRW.01A	3378	0	1		UCEC	24	11	14	19		TARGET.30.PANBMJ.01A	3776	1	low		TARGET.40.PANGRW.01A	3378	0	low
TARGET.30.PANBSP.01A	659	1	2		TARGET.40.PANMIG.01A	776	1	1		KIRC	6	18	26	16		TARGET.30.PANBSP.01A	659	1	high		TARGET.40.PANMIG.01A	776	1	low
TARGET.30.PANKFE.01A	402	0	1		TARGET.40.PANPUM.01A	295	1	1		KIRP	4	18	26	9		TARGET.30.PANKFE.01A	402	0	low		TARGET.40.PANPUM.01A	295	1	low
TARGET.30.PANLET.01A	1212	1	2		TARGET.40.PANSEN.01A	2256	0	1		SKCM	8	22	26	0		TARGET.30.PANLET.01A	1212	1	low		TARGET.40.PANSEN.01A	2256	0	low
TARGET.30.PANNMS.01A	3509	0	2		TARGET.40.PANVJJ.01A	3095	0	1		PAAD	7	22	38	16		TARGET.30.PANNMS.01A	3509	0	low		TARGET.40.PANVJJ.01A	3095	0	low
TARGET.30.PANRHJ.01A	416	1	2		TARGET.40.PANXSC.01A	1217	0	2								TARGET.30.PANRHJ.01A	416	1	high		TARGET.40.PANXSC.01A	1217	0	low
TARGET.30.PANRRW.01A	2178	0	1		TARGET.40.PANZHX.01A	1323	0	2		Fig. 6e						TARGET.30.PANRRW.01A	2178	0	low		TARGET.40.PANZHX.01A	1323	0	low
TARGET.30.PANRVJ.01A	3722	0	1		TARGET.40.PANZZJ.01A	1538	0	2			HAT	MLL	HMT	SWI/SNF		TARGET.30.PANRVJ.01A	3722	0	low		TARGET.40.PANZZJ.01A	1538	0	low
TARGET.30.PANSBN.01A	836	1	1		TARGET.40.PAPFLB.01A	NA	NA	1		AML	1	1	1	1		TARGET.30.PANSBN.01A	836	1	low		TARGET.40.PAPFLB.01A	NA	NA	high
TARGET.30.PANUIF.01A	3726	0	1		TARGET.40.PAPIJR.01A	1719	0	2		OS	0.948051	1	1	0.0372074		TARGET.30.PANUIF.01A	3726	0	low		TARGET.40.PAPIJR.01A	1719	0	low
TARGET.30.PANWRR.01A	345	1	2		TARGET.40.PAPKWD.01A	422	1	1		WT	1	0.0186801	0.0186801	0.00730215		TARGET.30.PANWRR.01A	345	1	high		TARGET.40.PAPKWD.01A	422	1	high
TARGET.30.PANXJL.01A	431	0	1		TARGET.40.PAPNVD.01A	922	1	1		NBL	1.85e-05	0.642909	0.273724	0.173109		TARGET.30.PANXJL.01A	431	0	low		TARGET.40.PAPNVD.01A	922	1	high
TARGET.30.PANYGR.01A	283	1	2		TARGET.40.PAPWWC.01A	2520	0	2								TARGET.30.PANYGR.01A	283	1	high		TARGET.40.PAPWWC.01A	2520	0	low
TARGET.30.PANZPV.01A	1261	1	1		TARGET.40.PAPXGT.01A	2526	0	2		Fig. 6f						TARGET.30.PANZPV.01A	1261	1	low		TARGET.40.PAPXGT.01A	2526	0	low
TARGET.30.PANZVU.01A	934	1	1		TARGET.40.PARBGW.01A	286	0	2		NBL_module_color	go_terms	-LOG10(padj)				TARGET.30.PANZVU.01A	934	1	low		TARGET.40.PARBGW.01A	286	0	low
TARGET.30.PAPBGH.01A	723	1	2		TARGET.40.PARDAX.01A	679	1	1		green	DNA binding	114.252				TARGET.30.PAPBGH.01A	723	1	low		TARGET.40.PARDAX.01A	679	1	high
TARGET.30.PAPBJE.01A	3467	0	1		TARGET.40.PARFTG.01A	653	1	2			heterocycle metabolic process	82.8379				TARGET.30.PAPBJE.01A	3467	0	low		TARGET.40.PARFTG.01A	653	1	low
TARGET.30.PAPBZI.01A	430	1	2		TARGET.40.PARGTM.01A	2610	0	2			transcription, DNA-templated	66.6843				TARGET.30.PAPBZI.01A	430	1	high		TARGET.40.PARGTM.01A	2610	0	low
TARGET.30.PAPCTS.01A	2636	1	2		TARGET.40.PARJXU.01A	1631	1	1			cell cycle	65.4146				TARGET.30.PAPCTS.01A	2636	1	low		TARGET.40.PARJXU.01A	1631	1	low
TARGET.30.PAPEFE.01A	150	1	2		TARGET.40.PARKAF.01A	1061	1	1								TARGET.30.PAPEFE.01A	150	1	low		TARGET.40.PARKAF.01A	1061	1	low
TARGET.30.PAPHPE.01A	470	1	1		TARGET.40.PASEBY.01A	2049	0	2		turquoise	anatomical structure morphogenesis	58.5496				TARGET.30.PAPHPE.01A	470	1	low		TARGET.40.PASEBY.01A	2049	0	low
TARGET.30.PAPKWN.01A	465	1	2		TARGET.40.PASEFS.01A	2112	0	1			vasculature development	47.8595				TARGET.30.PAPKWN.01A	465	1	low		TARGET.40.PASEFS.01A	2112	0	low
TARGET.30.PAPKXS.01A	2384	1	2		TARGET.40.PASFCV.01A	2062	0	1			extracellular matrix organization	42.4632				TARGET.30.PAPKXS.01A	2384	1	low		TARGET.40.PASFCV.01A	2062	0	low
TARGET.30.PAPLSD.01A	1383	1	2		TARGET.40.PASKZZ.01A	542	0	1			cell adhesion	38.26				TARGET.30.PAPLSD.01A	1383	1	low		TARGET.40.PASKZZ.01A	542	0	low
TARGET.30.PAPTAN.01A	2054	0	1		TARGET.40.PASNZV.01A	1747	0	1								TARGET.30.PAPTAN.01A	2054	0	low		TARGET.40.PASNZV.01A	1747	0	high
TARGET.30.PAPTCR.01A	456	1	1		TARGET.40.PASRNE.01A	1707	0	1		brown	regulation of immune response	164.011				TARGET.30.PAPTCR.01A	456	1	low		TARGET.40.PASRNE.01A	1707	0	low
TARGET.30.PAPTFZ.01A	779	1	2		TARGET.40.PASSLM.01A	1865	0	1			innate immune response	128.139				TARGET.30.PAPTFZ.01A	779	1	low		TARGET.40.PASSLM.01A	1865	0	low
TARGET.30.PAPTLV.01A	575	1	2		TARGET.40.PASUUH.01A	1625	0	2			lymphocyte activation	122.035				TARGET.30.PAPTLV.01A	575	1	low		TARGET.40.PASUUH.01A	1625	0	high
TARGET.30.PAPUWY.01A	1102	1	2		TARGET.40.PASYUK.01A	1870	0	2			response to stimulus	108.337				TARGET.30.PAPUWY.01A	1102	1	low		TARGET.40.PASYUK.01A	1870	0	low
TARGET.30.PAPVFD.01A	1765	1	2		TARGET.40.PATAWV.01A	1702	0	1								TARGET.30.PAPVFD.01A	1765	1	low		TARGET.40.PATAWV.01A	1702	0	low
TARGET.30.PAPVRN.01A	2889	0	1		TARGET.40.PATEEM.01A	1451	0	1		Fig. 6g						TARGET.30.PAPVRN.01A	2889	0	low		TARGET.40.PATEEM.01A	1451	0	low
TARGET.30.PAPVXS.01A	224	1	2		TARGET.40.PATJVI.01A	1575	0	2		green	turquoise	brown				TARGET.30.PAPVXS.01A	224	1	low		TARGET.40.PATJVI.01A	1575	0	low
TARGET.30.PAPZYZ.01A	1209	0	1		TARGET.40.PATKSS.01A	758	1	1		ANKRD32	PRDM16	CBX7				TARGET.30.PAPZYZ.01A	1209	0	low		TARGET.40.PATKSS.01A	758	1	low
TARGET.30.PARACS.01A	1328	0	1		TARGET.40.PATMIF.01A	1580	0	2		ASF1B	FOXO1	ARNTL				TARGET.30.PARACS.01A	1328	0	low		TARGET.40.PATMIF.01A	1580	0	low
TARGET.30.PARAMT.01A	493	1	2		TARGET.40.PATMPU.01A	1579	1	1		ASXL3	PCGF5	PRKCD				TARGET.30.PARAMT.01A	493	1	low		TARGET.40.PATMPU.01A	1579	1	low
TARGET.30.PARBGP.01A	2039	1	2		TARGET.40.PATMXR.01A	386	1	1		ATAD2	GADD45B	PADI2				TARGET.30.PARBGP.01A	2039	1	low		TARGET.40.PATMXR.01A	386	1	low
TARGET.30.PARDCK.01A	2991	0	1		TARGET.40.PATPBS.01A	1468	0	1		AURKA	USP12	SP100				TARGET.30.PARDCK.01A	2991	0	low		TARGET.40.PATPBS.01A	1468	0	low
TARGET.30.PARDIW.01A	2829	0	1		TARGET.40.PATUXZ.01A	510	1	1		AURKB	PRDM1	MBD2				TARGET.30.PARDIW.01A	2829	0	low		TARGET.40.PATUXZ.01A	510	1	high
TARGET.30.PARFWB.01A	1836	1	2		TARGET.40.PAUBIT.01A	1029	0	2		BRCA1	JDP2	TDRD7				TARGET.30.PARFWB.01A	1836	1	low		TARGET.40.PAUBIT.01A	1029	0	low
TARGET.30.PARGKK.01A	1321	1	1		TARGET.40.PAUTWB.01A	687	0	2		BRCA2	GADD45A	APOBEC3C				TARGET.30.PARGKK.01A	1321	1	low		TARGET.40.PAUTWB.01A	687	0	high
TARGET.30.PARKGJ.01A	1636	1	1		TARGET.40.PAUTYB.01A	537	1	2		BUB1	JADE2	DTX3L				TARGET.30.PARKGJ.01A	1636	1	low		TARGET.40.PAUTYB.01A	537	1	high
TARGET.30.PARSBI.01A	1743	1	1		TARGET.40.PAUUML.01A	672	0	1		CBX2	PRKAG2	APOBEC3G				TARGET.30.PARSBI.01A	1743	1	low		TARGET.40.PAUUML.01A	672	0	low
TARGET.30.PARVLK.01A	875	1	1		TARGET.40.PAUVUL.01A	347	1	1		CBX8	NEK6	CDYL2				TARGET.30.PARVLK.01A	875	1	low		TARGET.40.PAUVUL.01A	347	1	high
TARGET.30.PARYNK.01A	2351	0	2		TARGET.40.PAUXPZ.01A	606	1	1		CDC6	RPS6KA4					TARGET.30.PARYNK.01A	2351	0	low		TARGET.40.PAUXPZ.01A	606	1	low
TARGET.30.PARZIP.01A	2511	0	2		TARGET.40.PAUYTT.01A	579	0	1		CDK1	MYO1C					TARGET.30.PARZIP.01A	2511	0	low		TARGET.40.PAUYTT.01A	579	0	low
TARGET.30.PASEGA.01A	809	1	2		TARGET.40.PAVALD.01A	551	0	1		CHAF1A	KAT2B					TARGET.30.PASEGA.01A	809	1	low		TARGET.40.PAVALD.01A	551	0	low
TARGET.30.PASFGG.01A	700	1	2		TARGET.40.PAVCLP.01A	511	0	2		CHAF1B	SMARCA2					TARGET.30.PASFGG.01A	700	1	low		TARGET.40.PAVCLP.01A	511	0	low
TARGET.30.PASGAP.01A	1543	1	1		TARGET.40.PAVDTY.01A	369	0	2		CHEK1	MOV10					TARGET.30.PASGAP.01A	1543	1	low		TARGET.40.PAVDTY.01A	369	0	low
TARGET.30.PASGUT.01A	401	0	2		TARGET.40.PAVECB.01A	476	0	1		DNMT3B	TLE1					TARGET.30.PASGUT.01A	401	0	low		TARGET.40.PAVECB.01A	476	0	low
TARGET.30.PASMJG.01A	1544	1	1							DPF1	FOXP4					TARGET.30.PASMJG.01A	1544	1	low
TARGET.30.PASMNT.01A	1696	1	2							EZH2						TARGET.30.PASMNT.01A	1696	1	low
TARGET.30.PASNEF.01A	2213	0	2							GSG2						TARGET.30.PASNEF.01A	2213	0	low
TARGET.30.PASNZU.01A	1692	1	2							HELLS						TARGET.30.PASNZU.01A	1692	1	low
TARGET.30.PASPER.01A	2087	0	1							HJURP						TARGET.30.PASPER.01A	2087	0	low
TARGET.30.PASRFS.01A	2075	0	1							PBK						TARGET.30.PASRFS.01A	2075	0	low
TARGET.30.PASSRN.01A	2227	0	1							PCNA						TARGET.30.PASSRN.01A	2227	0	low
TARGET.30.PASSRS.01A	1319	1	2							RAD51						TARGET.30.PASSRS.01A	1319	1	low
TARGET.30.PASTCN.01A	1033	1	2							RAD54L						TARGET.30.PASTCN.01A	1033	1	low
TARGET.30.PASTKC.01A	1952	0	1							RCC1						TARGET.30.PASTKC.01A	1952	0	low
TARGET.30.PASUCB.01A	1976	0	2							RMI1						TARGET.30.PASUCB.01A	1976	0	low
TARGET.30.PASUYG.01A	2193	0	2							SCML2						TARGET.30.PASUYG.01A	2193	0	low
TARGET.30.PASVRU.01A	440	1	2							SUV39H2						TARGET.30.PASVRU.01A	440	1	high
TARGET.30.PASWFB.01A	87	1	2							TONSL						TARGET.30.PASWFB.01A	87	1	low
TARGET.30.PASWIJ.01A	1940	0	2							TOP2A						TARGET.30.PASWIJ.01A	1940	0	low
TARGET.30.PASWVY.01A	1918	0	2							TTK						TARGET.30.PASWVY.01A	1918	0	low
TARGET.30.PASWYR.01A	1893	0	2							UBE2T						TARGET.30.PASWYR.01A	1893	0	low
TARGET.30.PASXGP.01A	1898	0	2							UHRF1						TARGET.30.PASXGP.01A	1898	0	low
TARGET.30.PASXHE.01A	2098	0	2							USP49						TARGET.30.PASXHE.01A	2098	0	low
TARGET.30.PASXIE.01A	2123	0	2							WHSC1						TARGET.30.PASXIE.01A	2123	0	low
TARGET.30.PASXRG.01A	1749	0	2							ZNF711						TARGET.30.PASXRG.01A	1749	0	low
TARGET.30.PASXRJ.01A	1837	0	1													TARGET.30.PASXRJ.01A	1837	0	low
TARGET.30.PASYPX.01A	2215	0	2													TARGET.30.PASYPX.01A	2215	0	low
TARGET.30.PASZPI.01A	1014	1	2													TARGET.30.PASZPI.01A	1014	1	low
TARGET.30.PATBMM.01A	768	0	2													TARGET.30.PATBMM.01A	768	0	high
TARGET.30.PATCFL.01A	2125	0	2													TARGET.30.PATCFL.01A	2125	0	low
TARGET.30.PATDWN.01A	278	0	2													TARGET.30.PATDWN.01A	278	0	low
TARGET.30.PATDXC.01A	916	1	2													TARGET.30.PATDXC.01A	916	1	low
TARGET.30.PATDXG.01A	2052	0	2													TARGET.30.PATDXG.01A	2052	0	high
TARGET.30.PATEKG.01A	1988	0	1													TARGET.30.PATEKG.01A	1988	0	low
TARGET.30.PATEPF.01A	304	1	2													TARGET.30.PATEPF.01A	304	1	low
TARGET.30.PATESI.01A	958	1	2													TARGET.30.PATESI.01A	958	1	low
TARGET.30.PATFCY.01A	787	1	2													TARGET.30.PATFCY.01A	787	1	low
TARGET.30.PATFXV.01A	296	1	2													TARGET.30.PATFXV.01A	296	1	low
TARGET.30.PATGLU.01A	1330	1	2													TARGET.30.PATGLU.01A	1330	1	low
TARGET.30.PATHVK.01A	1807	0	2													TARGET.30.PATHVK.01A	1807	0	low
TARGET.30.PATINJ.01A	822	1	2													TARGET.30.PATINJ.01A	822	1	low
