# Supplementary material for: Pan-cancer landscape of epigenetic factor expression predicts tumor outcome
Source: Commun Biol. 2023 Nov 16;6:1138. doi: 10.1038/s42003-023-05459-w (PMC10654613; doi:10.1038/s42003-023-05459-w)
Supplement: Supplementary file 15 — Supplementary Data 13 [file 42003_2023_5459_MOESM15_ESM.xlsx]

## Sheet: packages_information
Supplementary Data 13: List of software packages used for this study.
Software_package	Version_number	Purpose	URL
GDC Data Transfer Tool	1.5.0	Downloading TCGA data	https://github.com/NCI-GDC/gdc-client
DESeq2	1.30.1	Normalization of counts and differential expression analysis	https://bioconductor.org/packages/release/bioc/html/DESeq2.html
NMF	0.24.0	Non-negative matrix factorization consensus clustering	https://cran.r-project.org/web/packages/NMF/index.html
GraphPad Prism	9.4.1	Preparing graphs and statistical analysis	https://www.graphpad.com/scientific-software/prism/
ComplexHeatmap	2.13.2	Generation of heatmaps	https://www.bioconductor.org/packages/release/bioc/html/ComplexHeatmap.html
PCATools	2.2.0	Generation of PCA plots	https://www.bioconductor.org/packages/release/bioc/html/PCAtools.html
Survminer	0.4.4	Generation of survival curves in R	https://cran.r-project.org/web/packages/survminer/index.html
Survival	3.3.1	Survival analysis on R	https://cran.r-project.org/web/packages/survival/index.html
Cbioportal	3.2.6	CNV and Mutations analysis	https://www.cbioportal.org/
GenomicFeatures	1.42.3	Identify promoter regions	https://bioconductor.org/packages/release/bioc/html/GenomicFeatures.html
stats (R)	3.5.0	Fisher's exact test and p-value correction	https://stat.ethz.ch/R-manual/R-devel/library/stats/html/00Index.html
WGCNA	1.70.3	Build co-expression networks and find module enriched pathways	https://cran.r-project.org/web/packages/WGCNA/index.html
ggplot2	3.3.6	Preparing graphs	https://www.rdocumentation.org/packages/ggplot2/versions/3.3.6
Seurat	4.1.0	Single Cell RNAseq analysis	https://satijalab.org/seurat/articles/install.html
scCustomize	0.7.0	Single Cell RNAseq visualization	https://samuel-marsh.github.io/scCustomize/articles/Installation.html
Harmony	0.1.0	Single Cell RNAseq batch correction	https://github.com/immunogenomics/harmony
Cox-nnet (theano)	1.0.5	Cox-Regression Machine Learning	https://github.com/traversc/cox-nnet
Cytoscape	3.8.2	StringApp	https://cytoscape.org/cytoscape-tutorials/protocols/stringApp/#/
Limma	3.46.0	Differential Methylation Analysis	https://bioconductor.org/packages/release/bioc/html/limma.html
illuminaHumanv4.db	1.26.0	Probe to Gene mapping	https://bioconductor.org/packages/release/data/annotation/html/illuminaHumanv4.db.html
GSVA	1.38.2	EMT scores; NMF gene enrichment for validation cohorts	https://bioconductor.org/packages/release/bioc/html/GSVA.html
clValid	0.7	NMF cluster metrics	https://cran.r-project.org/web/packages/clValid/index.html
